# Supplementary material for: Insights into the Host-Pathogen Interaction Pathways through RNA-Seq Analysis of Lens culinaris Medik. in Response to Rhizoctonia bataticola Infection
Source: Genes (Basel). 2021 Dec 29;13(1):90. doi: 10.3390/genes13010090 (PMC8774501; doi:10.3390/genes13010090)
Supplement: Supplementary file 1 [file genes-13-00090-s001.zip]

Archive with 10 entries (10 files):
- Supplementary File Figures.pdf
- Table S1. Assembled transcript summary..xlsx
- Table S2. Transcript expression and total number of transcripts (length í▌200bp)..pdf
- Table S3. Annotation details using Uniprot..xlsx
- Table S4. Annotations details of the total DEGs with that of Rhizoctonia..xlsx
- Table S5. Categorization of GO terms into three major GO classes (MF, BP and CC)..xlsx
- Table S6. KEGG pathway analysis..xlsx
- Table S7. PHI-base analysis of the lentil RNA Seq data.xlsx
- Table S8. List of miRNA target sites identified from the RNA Seq data..xlsx
- Table S9. Stress associated miRNA target site details..xlsx
