# Supplementary material for: Insights into the Host-Pathogen Interaction Pathways through RNA-Seq Analysis of Lens culinaris Medik. in Response to Rhizoctonia bataticola Infection
Source: Genes (Basel). 2021 Dec 29;13(1):90. doi: 10.3390/genes13010090 (PMC8774501; doi:10.3390/genes13010090)
Supplement: Supplementary file 1 [file genes-13-00090-s001.zip › Table S1. Assembled transcript summary..xlsx]

## Sheet: NGS_P5881_Precoz-S-Root-A_vs_Pr
Table S1. Assembled transcript summary.
Contig-ID	sampleA	sampleB	logFC	logCPM	PValue	FDR	contig_length	GCperc	TotalA	TotalC	TotalG	TotalT	SampleOneReadCount	SampleOneFPKM	SampleTwoReadCount	SampleTwoFPKM	DEGType	DEGTypePAdj
TRINITY_DN40426_c0_g1_i1	Precoz-R-Root-B	Precoz-S-Root-A	-13.3268	3.56057	0	0	815	47.98	203	168	223	221	0.0001	0.0001	1236	27.8979	DOWN	DOWN
TRINITY_DN49868_c0_g1_i1	Precoz-R-Root-B	Precoz-S-Root-A	12.8702	3.10945	0	0	651	32.87	197	154	60	240	971	25.6055	0.0001	0.0001	UP	UP
TRINITY_DN3001_c0_g1_i1	Precoz-R-Root-B	Precoz-S-Root-A	11.951	5.40332	0	0	740	34.86	205	172	86	277	4782	110.799	1	0.0245174	UP	UP
TRINITY_DN1867_c0_g1_i1	Precoz-R-Root-B	Precoz-S-Root-A	11.794	4.39527	0	0	1337	34.55	460	198	264	415	2375	30.4876	0.5	0.00697903	UP	UP
TRINITY_DN2153_c0_g4_i1	Precoz-R-Root-B	Precoz-S-Root-A	10.6814	5.36029	0	0	577	35.01	160	119	83	215	4639.5	137.81	2.5	0.0799581	UP	UP
TRINITY_DN53916_c0_g1_i1	Precoz-R-Root-B	Precoz-S-Root-A	-9.97123	3.32921	0	0	2748	54.99	597	814	697	640	1	0.00639508	1052	7.03856	DOWN	DOWN
TRINITY_DN1718_c0_g1_i3	Precoz-R-Root-B	Precoz-S-Root-A	9.48011	5.12694	0	0	801	34.46	303	133	143	222	3942.5	84.311	5	0.115195	UP	UP
TRINITY_DN40027_c0_g1_i1	Precoz-R-Root-B	Precoz-S-Root-A	9.09478	3.47444	0	0	946	35.73	289	177	161	319	1250	22.6894	2	0.0391801	UP	UP
TRINITY_DN66973_c0_g1_i1	Precoz-R-Root-B	Precoz-S-Root-A	8.95614	4.29179	0	0	1978	34.63	663	291	394	630	2206.5	19.154	4	0.037083	UP	UP
TRINITY_DN1409_c0_g1_i3	Precoz-R-Root-B	Precoz-S-Root-A	8.88687	5.51713	0	0	1876	39.77	561	334	412	569	5165.5	47.2298	10	0.0980939	UP	UP
TRINITY_DN3308_c0_g1_i1	Precoz-R-Root-B	Precoz-S-Root-A	-8.38588	3.78099	0	0	1026	36.94	304	214	165	343	4.5	0.0742972	1436.5	25.7499	DOWN	DOWN
TRINITY_DN6287_c0_g1_i2	Precoz-R-Root-B	Precoz-S-Root-A	8.14649	5.57857	0	0	975	38.67	289	206	171	309	5382.5	94.5969	17.5	0.329634	UP	UP
TRINITY_DN6287_c0_g1_i1	Precoz-R-Root-B	Precoz-S-Root-A	8.0771	8.20357	0	0	1518	37.62	444	279	292	503	33227	375.165	114	1.38166	UP	UP
TRINITY_DN5007_c0_g1_i1	Precoz-R-Root-B	Precoz-S-Root-A	-7.84402	5.65096	0	0	864	35.3	285	150	155	274	24.5	0.487479	5247.5	111.762	DOWN	DOWN
TRINITY_DN3036_c1_g2_i4	Precoz-R-Root-B	Precoz-S-Root-A	7.84315	3.18613	0	0	1419	38.41	440	247	298	434	1020	12.3333	4	0.0515086	UP	UP
TRINITY_DN1718_c0_g1_i1	Precoz-R-Root-B	Precoz-S-Root-A	7.84199	7.02097	0	0	845	35.74	297	129	173	246	14626	296.728	59	1.28521	UP	UP
TRINITY_DN159_c0_g2_i1	Precoz-R-Root-B	Precoz-S-Root-A	7.84052	3.96952	0	0	1374	36.24	452	251	247	424	1759.5	21.9713	7	0.0931866	UP	UP
TRINITY_DN48171_c0_g1_i1	Precoz-R-Root-B	Precoz-S-Root-A	7.59886	4.30525	0	0	803	34.37	232	137	139	295	2220	47.4043	10.5	0.24176	UP	UP
TRINITY_DN3158_c0_g1_i1	Precoz-R-Root-B	Precoz-S-Root-A	7.52873	5.3557	0	0	545	35.96	176	104	92	173	4602.5	144.659	23	0.775663	UP	UP
TRINITY_DN6530_c0_g1_i3	Precoz-R-Root-B	Precoz-S-Root-A	7.41185	3.43995	0	0	2865	36.47	892	485	560	928	1215.5	7.28751	6.5	0.0416148	UP	UP
TRINITY_DN159_c0_g2_i3	Precoz-R-Root-B	Precoz-S-Root-A	7.18955	3.32461	0	0	1234	36.3	412	235	213	374	1120.5	15.5752	7	0.103969	UP	UP
TRINITY_DN47130_c0_g1_i1	Precoz-R-Root-B	Precoz-S-Root-A	7.17729	8.55904	0	0	1231	38.59	373	218	257	383	42378	590.217	271.5	4.05564	UP	UP
TRINITY_DN1078_c1_g1_i3	Precoz-R-Root-B	Precoz-S-Root-A	-7.08903	4.57359	0	0	934	33.51	296	130	183	325	19.5	0.359921	2478	48.8247	DOWN	DOWN
TRINITY_DN2559_c0_g2_i4	Precoz-R-Root-B	Precoz-S-Root-A	-6.97543	7.88667	0	0	1462	36.73	492	231	306	433	211	2.47998	24645.5	310.055	DOWN	DOWN
TRINITY_DN5007_c0_g1_i2	Precoz-R-Root-B	Precoz-S-Root-A	-6.97521	4.66581	0	0	959	34.52	331	161	170	297	22.5	0.403814	2638	50.6719	DOWN	DOWN
TRINITY_DN126_c1_g1_i1	Precoz-R-Root-B	Precoz-S-Root-A	6.93729	5.8839	0	0	1177	37.72	379	257	187	354	6622	96.4218	50	0.781089	UP	UP
TRINITY_DN60009_c0_g1_i1	Precoz-R-Root-B	Precoz-S-Root-A	6.84472	4.79689	0	0	1644	38.32	477	301	329	537	3113	32.5003	25	0.279369	UP	UP
TRINITY_DN53510_c0_g1_i1	Precoz-R-Root-B	Precoz-S-Root-A	6.77333	6.79609	0	0	1350	41.7	401	325	238	386	12456	158.357	105.5	1.43648	UP	UP
TRINITY_DN2761_c0_g1_i1	Precoz-R-Root-B	Precoz-S-Root-A	6.75928	4.8229	0	0	740	39.73	181	157	137	265	3167.5	73.3055	27	0.67179	UP	UP
TRINITY_DN13216_c0_g1_i1	Precoz-R-Root-B	Precoz-S-Root-A	6.71783	5.695	0	0	1557	36.03	457	304	257	539	5801.5	63.9395	51	0.60211	UP	UP
TRINITY_DN2118_c0_g1_i7	Precoz-R-Root-B	Precoz-S-Root-A	6.67951	5.69904	0	0	1190	38.91	381	261	202	346	5816	83.8242	52.5	0.812417	UP	UP
TRINITY_DN2559_c0_g2_i1	Precoz-R-Root-B	Precoz-S-Root-A	-6.65811	6.76481	0	0	1573	35.92	538	242	323	470	120.5	1.31385	11300	132.149	DOWN	DOWN
TRINITY_DN1092_c1_g1_i3	Precoz-R-Root-B	Precoz-S-Root-A	6.65109	4.24973	0	0	3048	40.91	939	660	587	862	2126	11.9662	19.5	0.117604	UP	UP
TRINITY_DN10817_c0_g1_i1	Precoz-R-Root-B	Precoz-S-Root-A	6.6499	5.73657	0	0	1822	36.11	535	315	343	629	5968.5	56.2133	55	0.555649	UP	UP
TRINITY_DN400_c0_g2_i1	Precoz-R-Root-B	Precoz-S-Root-A	6.61238	4.21167	0	0	2932	40.18	920	611	567	834	2070	12.1191	19.5	0.122611	UP	UP
TRINITY_DN13667_c0_g1_i1	Precoz-R-Root-B	Precoz-S-Root-A	6.60819	3.51492	0	0	2299	39.67	710	463	449	677	1275	9.52229	12	0.096393	UP	UP
TRINITY_DN1247_c0_g3_i1	Precoz-R-Root-B	Precoz-S-Root-A	6.49883	6.5114	0	0	1834	42.48	552	413	366	503	10205	95.5255	104.5	1.05004	UP	UP
TRINITY_DN3082_c0_g2_i1	Precoz-R-Root-B	Precoz-S-Root-A	6.46889	5.68253	0	0	2764	34.26	874	469	478	943	5742	35.7036	60	0.399004	UP	UP
TRINITY_DN907_c0_g2_i1	Precoz-R-Root-B	Precoz-S-Root-A	6.43584	4.3641	0	0	715	38.74	166	110	167	272	2298	55.0772	24.5	0.630754	UP	UP
TRINITY_DN214_c0_g3_i1	Precoz-R-Root-B	Precoz-S-Root-A	6.43149	7.33231	0	0	2705	39.45	802	460	607	836	18021.5	114.308	193.5	1.31674	UP	UP
TRINITY_DN2118_c0_g1_i3	Precoz-R-Root-B	Precoz-S-Root-A	6.41913	4.53884	0	0	1165	38.97	350	259	195	361	2594.5	38.2092	28	0.441844	UP	UP
TRINITY_DN166_c0_g2_i7	Precoz-R-Root-B	Precoz-S-Root-A	6.39141	5.72103	0	0	540	39.26	101	67	145	227	5893.5	187.422	65	2.21078	UP	UP
TRINITY_DN3082_c0_g1_i1	Precoz-R-Root-B	Precoz-S-Root-A	6.39031	8.60726	0	0	2608	41.76	712	544	545	807	43604	286.856	482	3.40007	UP	UP
TRINITY_DN3731_c0_g4_i1	Precoz-R-Root-B	Precoz-S-Root-A	6.37263	3.50215	0	0	2008	38.05	602	356	408	642	1261.5	10.7872	14	0.128174	UP	UP
TRINITY_DN67021_c0_g1_i1	Precoz-R-Root-B	Precoz-S-Root-A	6.364	5.22791	0	0	686	34.26	226	148	87	225	4184	104.504	47	1.25967	UP	UP
TRINITY_DN1092_c1_g1_i1	Precoz-R-Root-B	Precoz-S-Root-A	6.36262	6.02757	0	0	3438	41.27	1037	763	656	982	7288	36.3978	82	0.439446	UP	UP
TRINITY_DN315_c0_g1_i1	Precoz-R-Root-B	Precoz-S-Root-A	6.32767	6.14239	0	0	1739	36.57	520	243	393	583	7890	77.894	91	0.961486	UP	UP
TRINITY_DN3082_c0_g1_i2	Precoz-R-Root-B	Precoz-S-Root-A	6.30983	8.17424	0	0	2778	41.11	759	574	568	877	32276	199.476	377	2.49981	UP	UP
TRINITY_DN2118_c0_g1_i8	Precoz-R-Root-B	Precoz-S-Root-A	6.24906	3.92497	0	0	1224	38.89	366	274	202	382	1691	23.6994	20.5	0.308316	UP	UP
TRINITY_DN656_c0_g1_i1	Precoz-R-Root-B	Precoz-S-Root-A	6.20131	5.02073	0	0	1539	37.04	500	258	312	469	3619	40.3722	45.5	0.542796	UP	UP
TRINITY_DN48179_c0_g1_i1	Precoz-R-Root-B	Precoz-S-Root-A	6.18324	6.01534	0	0	1121	37.91	364	230	195	332	7215.5	110.575	92	1.50634	UP	UP
TRINITY_DN646_c1_g1_i1	Precoz-R-Root-B	Precoz-S-Root-A	6.18129	8.4852	0	0	1188	36.78	382	208	229	369	39991	577.242	511	7.91355	UP	UP
TRINITY_DN2559_c0_g2_i5	Precoz-R-Root-B	Precoz-S-Root-A	-6.14052	5.79248	0	0	1663	35.24	576	255	331	501	87.5	0.903333	5732.5	63.4315	DOWN	DOWN
TRINITY_DN13253_c0_g1_i1	Precoz-R-Root-B	Precoz-S-Root-A	6.12055	3.61298	0	0	1508	36.21	469	281	265	493	1359.5	15.478	18	0.220346	UP	UP
TRINITY_DN41353_c0_g1_i1	Precoz-R-Root-B	Precoz-S-Root-A	6.08501	4.95348	0	0	1378	37.37	474	211	304	389	3450	43.0073	47	0.629165	UP	UP
TRINITY_DN907_c0_g1_i2	Precoz-R-Root-B	Precoz-S-Root-A	6.07562	6.51984	0	0	1601	39.04	448	352	273	528	10227	109.673	140.5	1.61503	UP	UP
TRINITY_DN2428_c0_g1_i2	Precoz-R-Root-B	Precoz-S-Root-A	6.05588	4.50112	0	0	1299	39.18	331	229	280	459	2519	33.2551	35	0.495432	UP	UP
TRINITY_DN3584_c1_g1_i1	Precoz-R-Root-B	Precoz-S-Root-A	-6.01929	3.92884	0	0	878	33.49	320	141	153	264	26	0.505552	1571.5	32.9377	DOWN	DOWN
TRINITY_DN9568_c0_g1_i1	Precoz-R-Root-B	Precoz-S-Root-A	5.99645	5.39731	0	0	1352	37.35	425	241	264	422	4690	59.5145	68	0.926717	UP	UP
TRINITY_DN166_c0_g2_i4	Precoz-R-Root-B	Precoz-S-Root-A	5.98035	8.05336	0	0	1178	38.54	339	202	252	385	29583.5	430.479	434.5	6.786	UP	UP
TRINITY_DN12588_c0_g1_i1	Precoz-R-Root-B	Precoz-S-Root-A	-5.97058	4.93052	0	0	744	37.77	239	149	132	224	54	1.24319	3148	77.8452	DOWN	DOWN
TRINITY_DN13385_c0_g1_i1	Precoz-R-Root-B	Precoz-S-Root-A	-5.95054	4.88396	0	0	3889	36.46	1311	578	840	1160	53	0.234363	3045.5	14.4179	DOWN	DOWN
TRINITY_DN53521_c0_g1_i1	Precoz-R-Root-B	Precoz-S-Root-A	5.89366	7.18558	0	0	2036	39.49	653	426	378	579	16194	136.411	252.5	2.28203	UP	UP
TRINITY_DN4942_c0_g1_i1	Precoz-R-Root-B	Precoz-S-Root-A	5.88188	4.39053	0	0	3273	40.39	942	728	594	1009	2328.5	12.2166	36.5	0.205261	UP	UP
TRINITY_DN166_c0_g2_i2	Precoz-R-Root-B	Precoz-S-Root-A	5.87442	6.02634	0	0	630	36.83	128	74	158	270	7247.5	197.702	114.5	3.33653	UP	UP
TRINITY_DN4942_c0_g1_i3	Precoz-R-Root-B	Precoz-S-Root-A	5.79597	4.24608	0	0	3655	39.84	1067	794	662	1132	2104	9.88571	35	0.17622	UP	UP
TRINITY_DN12588_c0_g1_i2	Precoz-R-Root-B	Precoz-S-Root-A	-5.79488	3.86499	0	0	609	39.24	190	124	115	180	29	0.815429	1499.5	45.3121	DOWN	DOWN
TRINITY_DN91_c0_g1_i7	Precoz-R-Root-B	Precoz-S-Root-A	-5.7763	4.23469	0	0	1240	34.52	414	224	204	398	38	0.525731	1937.5	28.7585	DOWN	DOWN
TRINITY_DN166_c0_g2_i6	Precoz-R-Root-B	Precoz-S-Root-A	5.77075	4.89662	0	0	708	37.15	142	89	174	303	3305	80.2504	56	1.45849	UP	UP
TRINITY_DN907_c0_g1_i1	Precoz-R-Root-B	Precoz-S-Root-A	5.76009	3.5461	0	0	635	40.16	224	196	59	156	1292.5	34.9293	22	0.637155	UP	UP
TRINITY_DN1597_c0_g3_i1	Precoz-R-Root-B	Precoz-S-Root-A	-5.74592	6.37798	0	0	1707	39.31	514	310	361	522	172	1.73184	8567	92.3321	DOWN	DOWN
TRINITY_DN9032_c0_g1_i1	Precoz-R-Root-B	Precoz-S-Root-A	5.70729	5.21481	0	0	904	35.73	264	211	112	317	4118	78.1192	73	1.48317	UP	UP
TRINITY_DN645_c0_g1_i20	Precoz-R-Root-B	Precoz-S-Root-A	5.69101	4.33509	0	0	1132	36.48	370	176	237	349	2235.5	33.9691	40	0.651179	UP	UP
TRINITY_DN4942_c0_g1_i2	Precoz-R-Root-B	Precoz-S-Root-A	5.67397	4.18729	0	0	3406	40.37	984	758	617	1047	2016.5	10.1664	36.5	0.198007	UP	UP
TRINITY_DN115_c0_g2_i5	Precoz-R-Root-B	Precoz-S-Root-A	-5.669	3.37804	0	0	2142	35.11	733	421	331	657	22.5	0.180222	1067.5	9.17181	DOWN	DOWN
TRINITY_DN46871_c0_g1_i1	Precoz-R-Root-B	Precoz-S-Root-A	5.64735	3.94988	0	0	1482	37.45	502	263	292	425	1709	19.7777	31.5	0.392108	UP	UP
TRINITY_DN1915_c0_g2_i2	Precoz-R-Root-B	Precoz-S-Root-A	5.62846	6.21725	0	0	1429	39.19	461	279	281	408	8246	98.8726	154.5	1.98881	UP	UP
TRINITY_DN2613_c0_g1_i4	Precoz-R-Root-B	Precoz-S-Root-A	5.62586	4.84135	0	0	1566	37.42	473	246	340	507	3174	34.748	59.5	0.698784	UP	UP
TRINITY_DN462_c0_g1_i3	Precoz-R-Root-B	Precoz-S-Root-A	5.62461	5.32783	0	0	1266	37.68	365	260	217	424	4449	60.2799	83.5	1.21487	UP	UP
TRINITY_DN653_c0_g1_i4	Precoz-R-Root-B	Precoz-S-Root-A	5.60384	5.7104	0	0	612	43.14	189	127	137	159	5799.5	162.33	110.5	3.32117	UP	UP
TRINITY_DN5334_c0_g1_i1	Precoz-R-Root-B	Precoz-S-Root-A	-5.59508	5.21474	0	0	2091	37.4	721	385	397	588	85	0.700735	3814.5	33.5804	DOWN	DOWN
TRINITY_DN74753_c0_g1_i1	Precoz-R-Root-B	Precoz-S-Root-A	-5.51651	6.35608	0	0	1917	40.69	559	396	384	578	198	1.77473	8411.5	80.7235	DOWN	DOWN
TRINITY_DN2613_c0_g1_i1	Precoz-R-Root-B	Precoz-S-Root-A	5.4979	4.39306	0	0	1450	37.59	429	212	333	476	2320.5	27.4388	47.5	0.603822	UP	UP
TRINITY_DN2058_c0_g1_i8	Precoz-R-Root-B	Precoz-S-Root-A	5.49683	6.28028	0	0	2793	44.33	889	846	392	666	8598	52.7305	176.5	1.16259	UP	UP
TRINITY_DN60886_c0_g1_i1	Precoz-R-Root-B	Precoz-S-Root-A	-5.45358	4.06265	0	0	669	31.84	253	118	95	203	42	1.0777	1711	47.0977	DOWN	DOWN
TRINITY_DN115_c0_g5_i1	Precoz-R-Root-B	Precoz-S-Root-A	-5.45186	3.50446	0	0	1228	36.97	365	235	219	409	28.5	0.395911	1162	17.4112	DOWN	DOWN
TRINITY_DN2993_c0_g1_i5	Precoz-R-Root-B	Precoz-S-Root-A	-5.44725	4.15546	0	0	1626	35.92	513	314	270	529	45	0.473574	1826	20.6616	DOWN	DOWN
TRINITY_DN1445_c0_g1_i3	Precoz-R-Root-B	Precoz-S-Root-A	5.44553	6.42059	0	0	1060	41.6	255	219	222	364	9470	153.153	201.5	3.49416	UP	UP
TRINITY_DN1132_c0_g1_i1	Precoz-R-Root-B	Precoz-S-Root-A	5.4276	6.70854	0	0	1658	40.47	523	300	371	464	11560	119.551	249	2.76291	UP	UP
TRINITY_DN4320_c0_g1_i2	Precoz-R-Root-B	Precoz-S-Root-A	5.35644	6.95476	0	0	2595	40.85	782	473	587	753	13697.5	90.5888	310	2.19706	UP	UP
TRINITY_DN6014_c0_g1_i12	Precoz-R-Root-B	Precoz-S-Root-A	-5.33076	3.97651	0	0	1729	33.37	558	297	280	594	43	0.427391	1609.5	17.1294	DOWN	DOWN
TRINITY_DN4320_c0_g1_i1	Precoz-R-Root-B	Precoz-S-Root-A	5.30495	6.64532	0	0	2803	39.81	858	499	617	829	11043	67.6374	259	1.69892	UP	UP
TRINITY_DN14255_c1_g1_i1	Precoz-R-Root-B	Precoz-S-Root-A	-5.29717	5.02192	0	0	1018	34.97	273	177	179	389	91	1.5381	3322.5	60.0572	DOWN	DOWN
TRINITY_DN4514_c0_g1_i4	Precoz-R-Root-B	Precoz-S-Root-A	5.28886	5.68042	0	0	2426	39.08	767	452	496	711	5653	39.9776	134	1.01592	UP	UP
TRINITY_DN13843_c0_g2_i1	Precoz-R-Root-B	Precoz-S-Root-A	5.27916	4.17986	0	0	1630	33.93	552	300	253	525	1994	20.9866	47.5	0.536983	UP	UP
TRINITY_DN2040_c1_g1_i1	Precoz-R-Root-B	Precoz-S-Root-A	5.26754	5.45192	0	0	1696	34.61	528	300	287	581	4823	48.8732	116	1.25789	UP	UP
TRINITY_DN907_c1_g1_i1	Precoz-R-Root-B	Precoz-S-Root-A	5.24669	4.03814	0	0	1769	38.5	535	358	323	553	1806	17.516	44	0.45728	UP	UP
TRINITY_DN1033_c0_g1_i1	Precoz-R-Root-B	Precoz-S-Root-A	5.23173	4.43241	0	0	2771	43.27	870	477	722	702	2374.5	14.6907	58.5	0.387988	UP	UP
TRINITY_DN2993_c0_g1_i6	Precoz-R-Root-B	Precoz-S-Root-A	-5.22928	3.71904	0	0	1717	35.35	548	325	282	562	38.5	0.385982	1343.5	14.4006	DOWN	DOWN
TRINITY_DN2613_c0_g1_i3	Precoz-R-Root-B	Precoz-S-Root-A	5.22184	4.51835	0	0	1531	37.36	466	247	325	493	2520	28.2158	62.5	0.752174	UP	UP
TRINITY_DN1033_c0_g1_i3	Precoz-R-Root-B	Precoz-S-Root-A	5.21729	4.6347	0	0	2909	42.97	919	500	750	740	2732	16.1019	68	0.429813	UP	UP
TRINITY_DN3869_c0_g2_i1	Precoz-R-Root-B	Precoz-S-Root-A	5.20867	4.18476	0	0	641	39.16	186	138	113	204	1998.5	53.5411	50	1.43545	UP	UP
TRINITY_DN115_c0_g2_i4	Precoz-R-Root-B	Precoz-S-Root-A	-5.20733	3.69765	0	0	1842	35.61	634	367	289	552	38.5	0.358461	1323.5	13.2193	DOWN	DOWN
TRINITY_DN653_c0_g1_i5	Precoz-R-Root-B	Precoz-S-Root-A	5.16165	5.98567	0	0	2479	40.98	757	489	527	706	6970	48.2114	180.5	1.33923	UP	UP
TRINITY_DN6031_c0_g1_i1	Precoz-R-Root-B	Precoz-S-Root-A	-5.12221	6.32487	0	0	1297	35	447	271	183	396	253	3.35167	8177.5	115.975	DOWN	DOWN
TRINITY_DN513_c1_g2_i6	Precoz-R-Root-B	Precoz-S-Root-A	-5.11532	4.87628	0	0	1205	29.88	443	188	172	402	93	1.32824	2993.5	45.7089	DOWN	DOWN
TRINITY_DN2002_c0_g1_i5	Precoz-R-Root-B	Precoz-S-Root-A	-5.10983	4.95373	0	0	1065	31.64	405	148	189	323	98.5	1.58824	3158	54.5672	DOWN	DOWN
TRINITY_DN74243_c0_g1_i1	Precoz-R-Root-B	Precoz-S-Root-A	5.10917	5.35305	0	0	1290	39.53	397	230	280	383	4489.5	59.7297	120.5	1.71969	UP	UP
TRINITY_DN3913_c0_g2_i2	Precoz-R-Root-B	Precoz-S-Root-A	-5.07331	4.34199	0	0	924	39.29	282	173	190	279	66	1.23101	2064.5	41.1123	DOWN	DOWN
TRINITY_DN3219_c0_g1_i1	Precoz-R-Root-B	Precoz-S-Root-A	5.07222	6.48985	0	0	3263	39.17	1019	653	625	966	9871.5	51.9297	272	1.53377	UP	UP
TRINITY_DN2002_c0_g1_i2	Precoz-R-Root-B	Precoz-S-Root-A	-5.04782	4.22752	0	0	1363	30.15	501	180	231	451	62	0.782048	1904.5	25.7331	DOWN	DOWN
TRINITY_DN2428_c0_g1_i1	Precoz-R-Root-B	Precoz-S-Root-A	5.03608	6.90183	0	0	1452	35.19	411	234	277	530	13125	154.952	371	4.69842	UP	UP
TRINITY_DN10638_c0_g1_i1	Precoz-R-Root-B	Precoz-S-Root-A	5.01612	4.85076	0	0	2909	40.63	818	512	670	909	3162	18.6517	90.5	0.572639	UP	UP
TRINITY_DN513_c1_g2_i3	Precoz-R-Root-B	Precoz-S-Root-A	-5.0056	5.35375	0	0	500	33.8	144	85	84	187	139.5	4.79384	4160.5	153.059	DOWN	DOWN
TRINITY_DN91_c0_g1_i9	Precoz-R-Root-B	Precoz-S-Root-A	-4.99581	5.12743	0	0	1150	33.22	383	196	186	385	120	1.79196	3554	56.8733	DOWN	DOWN
TRINITY_DN629_c0_g2_i1	Precoz-R-Root-B	Precoz-S-Root-A	-4.99225	4.16194	0	0	2151	39.61	540	403	449	759	61.5	0.49052	1819	15.5599	DOWN	DOWN
TRINITY_DN60396_c0_g1_i1	Precoz-R-Root-B	Precoz-S-Root-A	-4.98796	3.74041	0	0	1706	37.98	505	317	331	553	46	0.46334	1357.5	14.6399	DOWN	DOWN
TRINITY_DN1749_c0_g1_i5	Precoz-R-Root-B	Precoz-S-Root-A	4.97824	6.14097	0	0	1219	29.29	427	156	201	435	7734	108.732	227.5	3.43197	UP	UP
TRINITY_DN932_c0_g1_i1	Precoz-R-Root-B	Precoz-S-Root-A	4.97379	4.1324	0	0	1364	33.5	457	155	302	450	1918	24.1097	56.5	0.761224	UP	UP
TRINITY_DN7298_c0_g2_i4	Precoz-R-Root-B	Precoz-S-Root-A	-4.95572	4.75222	0	0	1581	34.47	528	267	278	508	95	1.03175	2737.5	31.8609	DOWN	DOWN
TRINITY_DN2154_c1_g2_i1	Precoz-R-Root-B	Precoz-S-Root-A	4.95451	5.54712	0	0	1864	37.18	578	382	311	593	5120	47.0966	153	1.51147	UP	UP
TRINITY_DN2613_c0_g1_i2	Precoz-R-Root-B	Precoz-S-Root-A	4.9521	4.03381	0	0	1415	37.53	422	213	318	462	1790	21.693	53.5	0.697339	UP	UP
TRINITY_DN2072_c0_g1_i8	Precoz-R-Root-B	Precoz-S-Root-A	4.94873	11.3657	0	0	551	45.92	130	92	161	168	289201	8993.08	8687.5	290.021	UP	UP
TRINITY_DN46880_c0_g1_i1	Precoz-R-Root-B	Precoz-S-Root-A	-4.94636	5.75672	0	0	827	37.73	257	174	138	258	192	3.97995	5494	122.223	DOWN	DOWN
TRINITY_DN49967_c0_g1_i1	Precoz-R-Root-B	Precoz-S-Root-A	-4.94575	4.59091	0	0	465	37.2	170	82	91	122	85.5	3.14453	2448.5	96.824	DOWN	DOWN
TRINITY_DN10240_c0_g1_i1	Precoz-R-Root-B	Precoz-S-Root-A	4.90647	5.41341	0	0	1740	37.59	568	362	292	518	4661.5	45.9502	144	1.5243	UP	UP
TRINITY_DN6312_c0_g3_i2	Precoz-R-Root-B	Precoz-S-Root-A	-4.9026	3.95317	0	0	3099	34.27	1038	595	467	999	56.5	0.314349	1571	9.32436	DOWN	DOWN
TRINITY_DN921_c0_g1_i1	Precoz-R-Root-B	Precoz-S-Root-A	-4.90192	4.26056	0	0	327	36.7	124	60	60	83	70	3.6797	1945.5	109.37	DOWN	DOWN
TRINITY_DN2417_c0_g1_i1	Precoz-R-Root-B	Precoz-S-Root-A	4.89997	5.10144	0	0	3264	41.82	941	737	628	958	3754	19.756	116.5	0.65623	UP	UP
TRINITY_DN7298_c0_g2_i3	Precoz-R-Root-B	Precoz-S-Root-A	-4.8475	5.44712	0	0	1661	34.92	551	287	293	530	165.5	1.70735	4422	48.9881	DOWN	DOWN
TRINITY_DN2428_c1_g4_i1	Precoz-R-Root-B	Precoz-S-Root-A	4.84595	3.94397	0	0	1296	42.9	352	285	271	388	1678	22.2457	54	0.765366	UP	UP
TRINITY_DN48591_c0_g1_i1	Precoz-R-Root-B	Precoz-S-Root-A	4.83716	6.69191	0	0	1325	39.32	404	285	236	400	11297	146.06	366.5	5.08812	UP	UP
TRINITY_DN1476_c0_g1_i1	Precoz-R-Root-B	Precoz-S-Root-A	4.83574	8.33647	0	0	1801	40.37	589	265	462	485	35330	336.011	1147.5	11.7222	UP	UP
TRINITY_DN1749_c0_g1_i1	Precoz-R-Root-B	Precoz-S-Root-A	4.83265	8.2282	0	0	1704	38.09	504	295	354	551	32779.5	330.38	1067	11.5153	UP	UP
TRINITY_DN772_c2_g2_i2	Precoz-R-Root-B	Precoz-S-Root-A	4.8268	3.74167	0	0	2349	38.53	746	424	481	698	1457	10.6463	47.5	0.371625	UP	UP
TRINITY_DN1922_c0_g2_i1	Precoz-R-Root-B	Precoz-S-Root-A	-4.82102	4.52006	0	0	1301	35.74	377	201	264	459	88.5	1.16694	2323	32.8578	DOWN	DOWN
TRINITY_DN74132_c0_g1_i1	Precoz-R-Root-B	Precoz-S-Root-A	4.81161	6.21623	0	0	1008	39.78	342	177	224	265	8118	138.057	268	4.89168	UP	UP
TRINITY_DN5224_c0_g1_i1	Precoz-R-Root-B	Precoz-S-Root-A	-4.78028	3.82256	0	0	1352	37.2	383	273	230	466	56	0.712531	1430	19.4666	DOWN	DOWN
TRINITY_DN958_c0_g1_i3	Precoz-R-Root-B	Precoz-S-Root-A	4.77858	7.67991	0	0	2266	37.25	721	446	398	701	22383.5	169.496	756.5	6.13829	UP	UP
TRINITY_DN10885_c0_g1_i1	Precoz-R-Root-B	Precoz-S-Root-A	4.75727	5.73835	0	0	1505	35.88	460	292	248	505	5820.5	66.3966	199.5	2.43775	UP	UP
TRINITY_DN958_c0_g1_i1	Precoz-R-Root-B	Precoz-S-Root-A	4.75532	7.06223	0	0	1620	37.72	494	319	292	515	14577	154.325	500.5	5.68344	UP	UP
TRINITY_DN7298_c0_g2_i5	Precoz-R-Root-B	Precoz-S-Root-A	-4.74189	5.1939	0	0	1806	34.94	592	305	326	583	149	1.41445	3700.5	37.7019	DOWN	DOWN
TRINITY_DN11690_c0_g1_i1	Precoz-R-Root-B	Precoz-S-Root-A	4.73102	4.17531	0	0	2747	37.35	911	502	524	810	1965	12.2748	68.5	0.459124	UP	UP
TRINITY_DN7410_c0_g1_i3	Precoz-R-Root-B	Precoz-S-Root-A	4.72966	4.17389	0	0	1833	36.44	590	380	288	575	1963	18.3732	68.5	0.687635	UP	UP
TRINITY_DN60489_c0_g1_i1	Precoz-R-Root-B	Precoz-S-Root-A	-4.72194	3.92421	0	0	1896	39.08	631	379	362	524	62.5	0.56705	1532.5	14.8742	DOWN	DOWN
TRINITY_DN40191_c0_g1_i1	Precoz-R-Root-B	Precoz-S-Root-A	-4.71565	5.69701	0	0	556	33.81	185	98	90	183	215	6.6314	5241.5	173.485	DOWN	DOWN
TRINITY_DN961_c0_g1_i3	Precoz-R-Root-B	Precoz-S-Root-A	-4.70484	4.77889	0	0	1166	32.93	386	208	176	396	114.5	1.68867	2771	43.7521	DOWN	DOWN
TRINITY_DN8920_c0_g1_i2	Precoz-R-Root-B	Precoz-S-Root-A	4.70269	4.58721	0	0	4951	41.41	1615	874	1176	1286	2614.5	9.07387	93	0.345358	UP	UP
TRINITY_DN62212_c0_g1_i1	Precoz-R-Root-B	Precoz-S-Root-A	4.69986	4.52979	0	0	1000	46.5	332	179	286	203	2512	43.1654	89.5	1.64844	UP	UP
TRINITY_DN9664_c0_g3_i1	Precoz-R-Root-B	Precoz-S-Root-A	-4.69	5.24659	0	0	2323	36.42	741	405	441	736	160	1.18006	3833	30.362	DOWN	DOWN
TRINITY_DN64055_c0_g1_i1	Precoz-R-Root-B	Precoz-S-Root-A	-4.68282	4.09019	0	0	1067	38.43	302	242	168	355	72	1.1553	1717.5	29.6297	DOWN	DOWN
TRINITY_DN2072_c0_g1_i9	Precoz-R-Root-B	Precoz-S-Root-A	4.67875	8.71733	0	0	411	51.82	75	79	134	123	45825	1908.65	1659	74.2996	UP	UP
TRINITY_DN41302_c0_g1_i1	Precoz-R-Root-B	Precoz-S-Root-A	4.67298	4.40397	0	0	1371	40.77	421	230	329	391	2300	28.7886	83.5	1.12069	UP	UP
TRINITY_DN40_c0_g1_i1	Precoz-R-Root-B	Precoz-S-Root-A	4.64466	3.96082	0	0	1791	41.32	559	316	424	492	1689	16.179	62.5	0.642691	UP	UP
TRINITY_DN2072_c0_g1_i1	Precoz-R-Root-B	Precoz-S-Root-A	4.64352	10.9104	0	0	700	37.86	189	114	151	246	209390	5127.46	7768.5	204.242	UP	UP
TRINITY_DN939_c0_g1_i1	Precoz-R-Root-B	Precoz-S-Root-A	4.63673	4.28977	0	0	1785	35.63	588	310	326	561	2122.5	20.4101	79	0.815176	UP	UP
TRINITY_DN67583_c0_g1_i1	Precoz-R-Root-B	Precoz-S-Root-A	4.63518	4.10374	0	0	727	33.43	217	129	114	267	1865	43.991	69.5	1.75692	UP	UP
TRINITY_DN8920_c0_g1_i4	Precoz-R-Root-B	Precoz-S-Root-A	4.63153	5.5128	0	0	4780	40.94	1567	841	1116	1256	4961	17.8095	185.5	0.714017	UP	UP
TRINITY_DN958_c0_g1_i4	Precoz-R-Root-B	Precoz-S-Root-A	4.62899	7.97452	0	0	2037	37.8	628	405	365	639	27349.5	230.282	1024.5	9.26108	UP	UP
TRINITY_DN653_c0_g1_i6	Precoz-R-Root-B	Precoz-S-Root-A	4.62023	5.60312	0	0	1741	38.6	543	309	363	526	5280	52.0078	199	2.10299	UP	UP
TRINITY_DN66911_c0_g1_i1	Precoz-R-Root-B	Precoz-S-Root-A	-4.61839	4.06751	0	0	848	36.67	267	169	142	270	74	1.50232	1688.5	36.6337	DOWN	DOWN
TRINITY_DN8417_c0_g1_i1	Precoz-R-Root-B	Precoz-S-Root-A	-4.60291	9.91844	0	0	1033	41.43	290	216	212	315	4327.5	71.7712	97545.5	1737.34	DOWN	DOWN
TRINITY_DN2466_c0_g1_i1	Precoz-R-Root-B	Precoz-S-Root-A	4.59884	7.66145	0	0	1098	34.06	395	145	229	329	21994	343.257	842	14.1024	UP	UP
TRINITY_DN2786_c0_g1_i4	Precoz-R-Root-B	Precoz-S-Root-A	-4.58277	4.71106	0	0	1799	35.85	555	321	324	599	118.5	1.13175	2635.5	26.9649	DOWN	DOWN
TRINITY_DN7536_c0_g1_i1	Precoz-R-Root-B	Precoz-S-Root-A	4.58016	4.21686	0	0	1835	38.47	408	420	286	721	2014.5	18.8266	78	0.781521	UP	UP
TRINITY_DN513_c1_g2_i2	Precoz-R-Root-B	Precoz-S-Root-A	-4.57704	7.67158	0	0	1275	34.67	331	256	186	502	927.5	12.4835	20537	296.308	DOWN	DOWN
TRINITY_DN3412_c0_g1_i2	Precoz-R-Root-B	Precoz-S-Root-A	-4.5642	7.43684	0	0	1352	34.32	440	256	208	448	795	10.1046	17445	237.386	DOWN	DOWN
TRINITY_DN47287_c0_g1_i1	Precoz-R-Root-B	Precoz-S-Root-A	-4.54765	6.28857	0	0	984	36.18	318	177	179	310	362.5	6.32495	7862.5	147.074	DOWN	DOWN
TRINITY_DN1408_c1_g2_i2	Precoz-R-Root-B	Precoz-S-Root-A	-4.54671	5.34887	0	0	1423	38.37	439	287	259	438	189	2.28141	4099.5	53.0009	DOWN	DOWN
TRINITY_DN5627_c0_g2_i1	Precoz-R-Root-B	Precoz-S-Root-A	-4.53823	5.10068	0	0	1402	34.02	400	213	264	525	160	1.96661	3448.5	45.2823	DOWN	DOWN
TRINITY_DN846_c0_g1_i4	Precoz-R-Root-B	Precoz-S-Root-A	-4.51657	5.42639	0	0	2206	38.71	637	429	425	715	203.5	1.58919	4322	36.0463	DOWN	DOWN
TRINITY_DN3128_c0_g1_i1	Precoz-R-Root-B	Precoz-S-Root-A	-4.50872	4.04746	0	0	5955	37.33	1745	1092	1131	1987	78.5	0.226596	1659.5	5.12907	DOWN	DOWN
TRINITY_DN16394_c0_g1_i2	Precoz-R-Root-B	Precoz-S-Root-A	4.5084	4.95802	0	0	1857	34.84	599	339	308	611	3364	31.0761	137	1.35582	UP	UP
TRINITY_DN366_c0_g2_i1	Precoz-R-Root-B	Precoz-S-Root-A	4.50222	4.59053	0	0	3694	38.25	1132	743	670	1149	2606	12.1191	106.5	0.531149	UP	UP
TRINITY_DN67242_c0_g1_i1	Precoz-R-Root-B	Precoz-S-Root-A	-4.49767	4.5026	0	0	1067	39.55	283	197	225	362	108.5	1.74271	2276	39.242	DOWN	DOWN
TRINITY_DN730_c0_g2_i1	Precoz-R-Root-B	Precoz-S-Root-A	4.4953	5.94937	0	0	1074	41.81	287	233	216	338	6690.5	106.934	275	4.71077	UP	UP
TRINITY_DN3208_c0_g1_i1	Precoz-R-Root-B	Precoz-S-Root-A	4.47878	6.04206	0	0	1207	39.6	335	277	201	394	7131	101.354	296.5	4.51959	UP	UP
TRINITY_DN2417_c0_g3_i1	Precoz-R-Root-B	Precoz-S-Root-A	4.47864	4.11082	0	0	2785	40.54	867	604	525	789	1866	11.5021	77.5	0.512236	UP	UP
TRINITY_DN2786_c0_g1_i8	Precoz-R-Root-B	Precoz-S-Root-A	-4.46873	4.32113	0	0	1922	36.06	603	348	345	626	97.5	0.871766	2003.5	19.1946	DOWN	DOWN
TRINITY_DN2786_c0_g1_i3	Precoz-R-Root-B	Precoz-S-Root-A	-4.46798	4.01768	0	0	1967	34.52	663	351	328	625	79	0.689646	1623.5	15.1921	DOWN	DOWN
TRINITY_DN60138_c0_g1_i1	Precoz-R-Root-B	Precoz-S-Root-A	-4.46696	5.43124	0	0	1064	34.12	336	184	179	365	211	3.40304	4330.5	74.8751	DOWN	DOWN
TRINITY_DN174_c0_g1_i1	Precoz-R-Root-B	Precoz-S-Root-A	4.46652	4.88574	0	0	2053	38.58	619	379	413	642	3195.5	26.702	134	1.19835	UP	UP
TRINITY_DN1614_c0_g2_i1	Precoz-R-Root-B	Precoz-S-Root-A	4.45881	4.73906	0	0	1230	39.35	365	184	300	381	2885	40.222	121.5	1.82149	UP	UP
TRINITY_DN7176_c0_g1_i1	Precoz-R-Root-B	Precoz-S-Root-A	-4.43568	4.8409	0	0	756	39.02	182	156	139	279	143	3.25135	2871.5	69.9135	DOWN	DOWN
TRINITY_DN1749_c0_g1_i3	Precoz-R-Root-B	Precoz-S-Root-A	4.40597	7.51137	0	0	2176	39.89	613	417	451	695	19711.5	155.535	862	7.29112	UP	UP
TRINITY_DN8427_c0_g1_i1	Precoz-R-Root-B	Precoz-S-Root-A	4.40447	5.81159	0	0	1353	38.8	382	244	281	446	6064	76.9308	265.5	3.60776	UP	UP
TRINITY_DN846_c0_g1_i3	Precoz-R-Root-B	Precoz-S-Root-A	-4.39944	4.96811	0	0	2839	36.7	840	519	523	957	160	0.967448	3133.5	20.3111	DOWN	DOWN
TRINITY_DN53526_c0_g1_i1	Precoz-R-Root-B	Precoz-S-Root-A	-4.39876	5.98668	0	0	862	34.22	298	172	123	269	324.5	6.44542	6347	135.585	DOWN	DOWN
TRINITY_DN2466_c0_g1_i3	Precoz-R-Root-B	Precoz-S-Root-A	4.39115	5.42254	0	0	661	32.83	235	75	142	209	4627	119.963	204.5	5.68529	UP	UP
TRINITY_DN8446_c0_g1_i1	Precoz-R-Root-B	Precoz-S-Root-A	-4.38821	4.22178	0	0	1290	35.81	346	202	260	482	96	1.28317	1866.5	26.6235	DOWN	DOWN
TRINITY_DN846_c0_g1_i5	Precoz-R-Root-B	Precoz-S-Root-A	-4.38208	5.0304	0	0	2374	36.73	741	440	432	761	169	1.22082	3270.5	25.3473	DOWN	DOWN
TRINITY_DN11757_c1_g1_i2	Precoz-R-Root-B	Precoz-S-Root-A	4.36528	4.41152	0	0	1113	41.78	342	193	272	306	2291.5	35.3164	103	1.70278	UP	UP
TRINITY_DN9085_c0_g3_i1	Precoz-R-Root-B	Precoz-S-Root-A	4.34963	6.85264	0	0	1334	35.53	404	198	276	456	12461.5	160.372	566.5	7.81978	UP	UP
TRINITY_DN1408_c1_g2_i3	Precoz-R-Root-B	Precoz-S-Root-A	-4.33239	4.84451	0	0	1533	37.96	487	305	277	464	153.5	1.7166	2870	34.4493	DOWN	DOWN
TRINITY_DN9350_c0_g1_i1	Precoz-R-Root-B	Precoz-S-Root-A	-4.32723	5.97495	0	0	916	34.28	296	133	181	306	337.5	6.3202	6286	126.248	DOWN	DOWN
TRINITY_DN1859_c0_g1_i1	Precoz-R-Root-B	Precoz-S-Root-A	4.32338	5.68798	0	0	700	37.71	190	125	139	246	5550.5	135.922	257	6.75706	UP	UP
TRINITY_DN1441_c0_g1_i2	Precoz-R-Root-B	Precoz-S-Root-A	4.31927	4.19756	0	0	1379	41.48	440	272	300	367	1972	24.53	91.5	1.22076	UP	UP
TRINITY_DN210_c0_g1_i1	Precoz-R-Root-B	Precoz-S-Root-A	4.31092	4.35948	0	0	4524	39.77	1531	767	1032	1194	2206.5	8.37641	103	0.418403	UP	UP
TRINITY_DN3589_c0_g1_i4	Precoz-R-Root-B	Precoz-S-Root-A	4.30928	4.64777	0	0	3034	41.5	890	590	669	885	2695.5	15.255	126	0.763214	UP	UP
TRINITY_DN2776_c0_g2_i1	Precoz-R-Root-B	Precoz-S-Root-A	4.30905	7.28008	0	0	1668	39.15	442	295	358	573	16738.5	172.281	783	8.63699	UP	UP
TRINITY_DN3128_c0_g1_i2	Precoz-R-Root-B	Precoz-S-Root-A	-4.30013	4.13806	0	0	5622	37.62	1669	1030	1085	1838	96	0.293125	1756	5.74757	DOWN	DOWN
TRINITY_DN548_c1_g1_i2	Precoz-R-Root-B	Precoz-S-Root-A	4.29723	4.10427	0	0	3295	38.85	1053	528	752	962	1847	9.62861	87	0.486048	UP	UP
TRINITY_DN8878_c0_g1_i1	Precoz-R-Root-B	Precoz-S-Root-A	4.29696	4.23819	0	0	1158	36.53	359	218	205	376	2027	30.0507	95.5	1.51932	UP	UP
TRINITY_DN12575_c0_g1_i1	Precoz-R-Root-B	Precoz-S-Root-A	4.28709	4.91582	0	0	1751	41.86	512	350	383	506	3244	31.7602	154	1.61819	UP	UP
TRINITY_DN2786_c0_g1_i6	Precoz-R-Root-B	Precoz-S-Root-A	-4.27828	4.59189	0	0	1732	34.58	558	304	295	575	133.5	1.32397	2405	25.5416	DOWN	DOWN
TRINITY_DN7471_c0_g1_i2	Precoz-R-Root-B	Precoz-S-Root-A	-4.25389	6.17136	0	0	1060	35.57	353	174	203	330	406	6.59726	7184	124.712	DOWN	DOWN
TRINITY_DN10341_c0_g2_i1	Precoz-R-Root-B	Precoz-S-Root-A	-4.25211	4.08493	0	0	933	40.84	317	175	206	235	95.5	1.76037	1689.5	33.3256	DOWN	DOWN
TRINITY_DN74814_c0_g1_i1	Precoz-R-Root-B	Precoz-S-Root-A	-4.24901	4.60154	0	0	1826	32.26	620	350	239	617	137	1.28749	2416.5	24.3699	DOWN	DOWN
TRINITY_DN583_c0_g2_i10	Precoz-R-Root-B	Precoz-S-Root-A	4.24136	6.69287	0	0	337	43.62	56	53	94	134	11113	565.221	545	29.7398	UP	UP
TRINITY_DN3128_c0_g1_i3	Precoz-R-Root-B	Precoz-S-Root-A	-4.23868	3.98683	0	0	5794	37.47	1713	1060	1111	1910	90	0.266436	1578	5.01039	DOWN	DOWN
TRINITY_DN1706_c0_g1_i3	Precoz-R-Root-B	Precoz-S-Root-A	-4.23419	5.91377	0	0	1102	34.3	404	225	153	320	344	5.37485	6007.5	100.259	DOWN	DOWN
TRINITY_DN846_c0_g1_i7	Precoz-R-Root-B	Precoz-S-Root-A	-4.21326	5.10156	0	0	2720	36.95	802	502	503	913	198.5	1.25447	3417	23.1105	DOWN	DOWN
TRINITY_DN10736_c0_g1_i1	Precoz-R-Root-B	Precoz-S-Root-A	4.2094	5.3751	0	0	766	34.07	219	144	117	286	4450.5	99.7605	223	5.35567	UP	UP
TRINITY_DN1749_c0_g2_i2	Precoz-R-Root-B	Precoz-S-Root-A	4.19663	5.39811	0	0	922	38.07	281	140	211	290	4519.5	84.0196	228.5	4.55942	UP	UP
TRINITY_DN653_c0_g1_i3	Precoz-R-Root-B	Precoz-S-Root-A	4.19126	8.78235	0	0	2516	40.94	777	484	546	709	47226	321.444	2398	17.5341	UP	UP
TRINITY_DN7176_c0_g1_i8	Precoz-R-Root-B	Precoz-S-Root-A	-4.18785	7.40015	0	0	1759	39.06	535	327	360	537	994	9.6998	16802	175.756	DOWN	DOWN
TRINITY_DN11926_c0_g1_i1	Precoz-R-Root-B	Precoz-S-Root-A	4.18561	6.08019	0	0	1927	45.2	566	440	431	490	7252.5	64.6254	369.5	3.52804	UP	UP
TRINITY_DN44_c1_g2_i1	Precoz-R-Root-B	Precoz-S-Root-A	4.18425	4.35375	0	0	1766	37.94	549	272	398	547	2188	21.2742	111.5	1.16165	UP	UP
TRINITY_DN2302_c1_g1_i1	Precoz-R-Root-B	Precoz-S-Root-A	4.18261	4.28666	0	0	1240	41.61	354	225	291	370	2088	28.8898	106.5	1.58252	UP	UP
TRINITY_DN656_c0_g2_i1	Precoz-R-Root-B	Precoz-S-Root-A	4.17888	5.33252	0	0	1723	37.84	550	316	336	521	4316	42.9637	221	2.35646	UP	UP
TRINITY_DN846_c0_g1_i6	Precoz-R-Root-B	Precoz-S-Root-A	-4.17282	4.42009	0	0	3007	35.25	944	530	530	1003	127	0.725822	2126	13.0112	DOWN	DOWN
TRINITY_DN9787_c0_g1_i2	Precoz-R-Root-B	Precoz-S-Root-A	4.16017	7.55338	0	0	1627	33.68	550	240	308	529	20122.5	211.889	1043.5	11.8061	UP	UP
TRINITY_DN1706_c0_g1_i1	Precoz-R-Root-B	Precoz-S-Root-A	-4.15908	5.51468	0	0	860	33.26	321	199	87	253	274	5.48201	4542.5	97.1518	DOWN	DOWN
TRINITY_DN84_c0_g2_i1	Precoz-R-Root-B	Precoz-S-Root-A	-4.15023	5.4084	0	0	708	31.36	237	114	108	249	256	6.22366	4216.5	109.598	DOWN	DOWN
TRINITY_DN2002_c0_g1_i6	Precoz-R-Root-B	Precoz-S-Root-A	-4.1496	5.2721	0	0	2032	35.53	651	390	332	659	233	1.97398	3837.5	34.739	DOWN	DOWN
TRINITY_DN2497_c0_g2_i1	Precoz-R-Root-B	Precoz-S-Root-A	4.14621	5.86734	0	0	2045	38.19	624	396	385	640	6247.5	52.423	327	2.94474	UP	UP
TRINITY_DN1249_c0_g2_i2	Precoz-R-Root-B	Precoz-S-Root-A	-4.1446	4.78347	0	0	2204	37.07	718	401	416	669	166.5	1.29616	2731.5	22.8205	DOWN	DOWN
TRINITY_DN1408_c1_g2_i1	Precoz-R-Root-B	Precoz-S-Root-A	-4.13739	4.67352	0	0	1609	37.17	520	311	287	491	155	1.6519	2531.5	28.9526	DOWN	DOWN
TRINITY_DN583_c0_g2_i3	Precoz-R-Root-B	Precoz-S-Root-A	4.13617	9.91492	0	0	866	38.91	194	172	165	335	103343	2044.5	5453	115.807	UP	UP
TRINITY_DN2002_c0_g1_i1	Precoz-R-Root-B	Precoz-S-Root-A	-4.13476	4.68019	0	0	2309	35.17	738	440	372	759	156	1.16225	2543	20.2671	DOWN	DOWN
TRINITY_DN3584_c0_g2_i2	Precoz-R-Root-B	Precoz-S-Root-A	-4.13121	4.62508	0	0	1519	35.88	544	309	236	430	150.5	1.70522	2448	29.646	DOWN	DOWN
TRINITY_DN653_c0_g1_i1	Precoz-R-Root-B	Precoz-S-Root-A	4.12764	11.3981	0	0	2960	40.91	904	571	640	845	288836	1673.26	15328	95.2565	UP	UP
TRINITY_DN55776_c0_g1_i1	Precoz-R-Root-B	Precoz-S-Root-A	4.12648	5.79685	0	0	989	39.53	347	198	193	251	5945	103.145	315.5	5.87251	UP	UP
TRINITY_DN54999_c0_g1_i1	Precoz-R-Root-B	Precoz-S-Root-A	-4.12085	4.48002	0	0	818	36.43	231	93	205	289	137	2.879	2212.5	49.762	DOWN	DOWN
TRINITY_DN2040_c1_g5_i1	Precoz-R-Root-B	Precoz-S-Root-A	-4.11466	5.5372	0	0	2121	35.6	642	384	371	724	286.5	2.31598	4604	39.9497	DOWN	DOWN
TRINITY_DN2826_c0_g1_i1	Precoz-R-Root-B	Precoz-S-Root-A	-4.10907	6.48773	0	0	1427	35.95	488	254	259	426	556	6.68871	8898.5	114.757	DOWN	DOWN
TRINITY_DN60397_c0_g1_i1	Precoz-R-Root-B	Precoz-S-Root-A	-4.10906	7.52321	0	0	2382	36.82	789	443	434	716	1140	8.21828	18245.5	140.934	DOWN	DOWN
TRINITY_DN1282_c0_g1_i1	Precoz-R-Root-B	Precoz-S-Root-A	4.10318	9.88567	0	0	1827	43.13	443	272	516	596	101144	948.665	5458.5	54.9713	UP	UP
TRINITY_DN1488_c0_g1_i2	Precoz-R-Root-B	Precoz-S-Root-A	4.10084	4.47864	0	0	3911	40.07	1285	699	868	1059	2379	10.4425	128.5	0.603735	UP	UP
TRINITY_DN2559_c0_g1_i15	Precoz-R-Root-B	Precoz-S-Root-A	-4.09409	6.68979	0	0	1628	36.06	561	263	324	480	646	6.8254	10231	115.648	DOWN	DOWN
TRINITY_DN56451_c0_g1_i1	Precoz-R-Root-B	Precoz-S-Root-A	4.091	5.07365	0	0	914	39.61	201	172	190	351	3594.5	67.5022	195.5	3.93519	UP	UP
TRINITY_DN2559_c0_g1_i11	Precoz-R-Root-B	Precoz-S-Root-A	-4.08795	6.97877	0	0	1422	36.78	469	225	298	430	792.5	9.58255	12500	161.728	DOWN	DOWN
TRINITY_DN2641_c0_g1_i1	Precoz-R-Root-B	Precoz-S-Root-A	4.08213	8.34814	0	0	2837	40.96	860	567	595	815	34815	210.665	1906.5	12.3613	UP	UP
TRINITY_DN1749_c0_g1_i2	Precoz-R-Root-B	Precoz-S-Root-A	4.0818	7.17788	0	0	1992	38.35	568	383	381	660	15467	133.333	847	7.82251	UP	UP
TRINITY_DN1282_c0_g1_i2	Precoz-R-Root-B	Precoz-S-Root-A	4.08035	9.44745	0	0	1617	43.29	395	246	454	522	74579.5	789.936	4089	46.5299	UP	UP
TRINITY_DN846_c0_g1_i2	Precoz-R-Root-B	Precoz-S-Root-A	-4.06463	4.63693	0	0	2888	35.42	906	513	510	959	158.5	0.943458	2461	15.6828	DOWN	DOWN
TRINITY_DN2559_c0_g1_i8	Precoz-R-Root-B	Precoz-S-Root-A	-4.06382	6.22097	0	0	1612	35.48	546	252	320	494	476	5.07271	7382	84.2882	DOWN	DOWN
TRINITY_DN39952_c0_g1_i1	Precoz-R-Root-B	Precoz-S-Root-A	-4.06329	5.12422	0	0	1420	41.69	407	298	294	421	222.5	2.69163	3452	44.7177	DOWN	DOWN
TRINITY_DN48651_c0_g1_i1	Precoz-R-Root-B	Precoz-S-Root-A	-4.06305	8.5389	0	0	1241	37.23	415	215	247	364	2375.5	32.8271	36829.5	545.997	DOWN	DOWN
TRINITY_DN11999_c0_g1_i2	Precoz-R-Root-B	Precoz-S-Root-A	-4.05729	7.14142	0	0	3174	42.25	802	553	788	1031	905	4.89355	13976	81.0075	DOWN	DOWN
TRINITY_DN4402_c0_g1_i3	Precoz-R-Root-B	Precoz-S-Root-A	-4.05424	5.28367	0	0	2000	37.85	622	354	403	621	250	2.14638	3853.5	35.4512	DOWN	DOWN
TRINITY_DN2559_c0_g1_i14	Precoz-R-Root-B	Precoz-S-Root-A	-4.02288	6.90923	0	0	1527	36.94	519	252	312	444	788	8.86918	11880.5	143.153	DOWN	DOWN
TRINITY_DN46822_c0_g1_i1	Precoz-R-Root-B	Precoz-S-Root-A	-4.01949	4.76149	0	0	1430	40.21	455	248	327	400	178	2.13705	2679.5	34.4663	DOWN	DOWN
TRINITY_DN75151_c0_g1_i1	Precoz-R-Root-B	Precoz-S-Root-A	4.01913	5.30417	0	0	1032	40.99	320	197	226	289	4206	69.8973	240.5	4.28666	UP	UP
TRINITY_DN41371_c0_g1_i1	Precoz-R-Root-B	Precoz-S-Root-A	4.00444	7.88989	0	0	1670	40.66	546	316	363	445	25261	259.604	1460	16.0787	UP	UP
TRINITY_DN8695_c0_g2_i2	Precoz-R-Root-B	Precoz-S-Root-A	-4.00213	7.12321	0	0	1649	40.45	534	380	287	448	926.5	9.65738	13764	153.642	DOWN	DOWN
TRINITY_DN61326_c0_g1_i1	Precoz-R-Root-B	Precoz-S-Root-A	-3.99999	4.86712	0	0	1258	35.29	413	247	197	401	194	2.65146	2880.5	42.1256	DOWN	DOWN
TRINITY_DN8695_c0_g2_i4	Precoz-R-Root-B	Precoz-S-Root-A	-3.99401	6.88391	0	0	1466	40.79	477	338	260	391	789	9.24465	11664.5	146.333	DOWN	DOWN
TRINITY_DN53251_c0_g1_i1	Precoz-R-Root-B	Precoz-S-Root-A	-3.99352	5.28029	0	0	1695	40.18	470	322	359	544	259.5	2.62581	3835.5	41.6297	DOWN	DOWN
TRINITY_DN2559_c0_g1_i1	Precoz-R-Root-B	Precoz-S-Root-A	-3.99268	6.07301	0	0	1717	35.7	596	279	334	508	450	4.49994	6643.5	71.214	DOWN	DOWN
TRINITY_DN13159_c0_g1_i1	Precoz-R-Root-B	Precoz-S-Root-A	3.97597	6.37734	0	0	1264	35.84	404	203	250	407	8839	119.806	521	7.58107	UP	UP
TRINITY_DN1022_c0_g1_i1	Precoz-R-Root-B	Precoz-S-Root-A	3.97527	4.67621	0	0	2492	41.45	786	522	511	673	2715	18.6825	160	1.18091	UP	UP
TRINITY_DN12753_c0_g1_i1	Precoz-R-Root-B	Precoz-S-Root-A	3.97505	5.15134	0	0	1396	36.39	465	289	219	423	3776	46.427	222.5	2.93575	UP	UP
TRINITY_DN2559_c0_g1_i9	Precoz-R-Root-B	Precoz-S-Root-A	-3.96674	6.44646	0	0	1511	36.33	504	241	308	458	593	6.74288	8599	104.724	DOWN	DOWN
TRINITY_DN68269_c0_g1_i1	Precoz-R-Root-B	Precoz-S-Root-A	-3.95538	5.98897	0	0	1283	41.54	407	280	253	343	435	5.83002	6259.5	89.7644	DOWN	DOWN
TRINITY_DN8553_c0_g3_i1	Precoz-R-Root-B	Precoz-S-Root-A	-3.92798	4.69166	0	0	888	35.14	286	138	174	290	180	3.48238	2542.5	52.6804	DOWN	DOWN
TRINITY_DN637_c0_g1_i3	Precoz-R-Root-B	Precoz-S-Root-A	3.9248	5.44014	0	0	1966	39.62	583	305	474	604	4604	40.1584	281	2.63091	UP	UP
TRINITY_DN9787_c0_g1_i1	Precoz-R-Root-B	Precoz-S-Root-A	3.91705	8.98996	0	0	2153	36.51	682	340	446	685	53957.5	429.992	3312.5	28.3093	UP	UP
TRINITY_DN1985_c0_g1_i2	Precoz-R-Root-B	Precoz-S-Root-A	-3.91674	4.57315	0	0	1526	37.88	431	235	343	517	167	1.88074	2340.5	28.2227	DOWN	DOWN
TRINITY_DN67210_c0_g1_i1	Precoz-R-Root-B	Precoz-S-Root-A	-3.91648	7.7983	0	0	2132	36.49	661	427	351	693	1564.5	12.6233	21904	189.069	DOWN	DOWN
TRINITY_DN40110_c0_g1_i1	Precoz-R-Root-B	Precoz-S-Root-A	3.91265	7.07983	0	0	1964	38.09	632	331	417	584	14350.5	125.433	883.5	8.27834	UP	UP
TRINITY_DN3581_c1_g4_i1	Precoz-R-Root-B	Precoz-S-Root-A	3.91128	6.44583	0	0	619	46.04	167	152	133	167	9244.5	256.257	569.5	16.9411	UP	UP
TRINITY_DN520_c0_g1_i6	Precoz-R-Root-B	Precoz-S-Root-A	3.90907	6.38146	0	0	1691	35.6	545	284	318	544	8840	89.6533	546	5.93359	UP	UP
TRINITY_DN4435_c0_g1_i1	Precoz-R-Root-B	Precoz-S-Root-A	3.90003	5.68343	0	0	2001	34.63	660	377	316	648	5445.5	46.7581	338	3.11118	UP	UP
TRINITY_DN8695_c0_g2_i3	Precoz-R-Root-B	Precoz-S-Root-A	-3.89649	6.6342	0	0	1515	40.2	496	341	268	410	707	8.00603	9767	118.607	DOWN	DOWN
TRINITY_DN1599_c0_g1_i1	Precoz-R-Root-B	Precoz-S-Root-A	-3.89302	6.0904	0	0	2273	39.07	705	423	465	680	486	3.67163	6698	54.2138	DOWN	DOWN
TRINITY_DN4931_c0_g1_i3	Precoz-R-Root-B	Precoz-S-Root-A	3.88296	5.60819	0	0	2909	40.53	858	532	647	872	5164.5	30.4798	324.5	2.05293	UP	UP
TRINITY_DN1249_c0_g2_i1	Precoz-R-Root-B	Precoz-S-Root-A	-3.88239	6.36747	0	0	2417	36.66	810	468	418	721	593	4.20709	8111.5	61.756	DOWN	DOWN
TRINITY_DN6308_c0_g1_i1	Precoz-R-Root-B	Precoz-S-Root-A	3.87701	9.00673	0	0	1865	37.21	582	347	347	589	54490.5	500.961	3439	33.936	UP	UP
TRINITY_DN10128_c0_g1_i1	Precoz-R-Root-B	Precoz-S-Root-A	3.87004	4.30114	0	0	1713	41.68	514	358	356	485	2083	20.8728	132	1.41805	UP	UP
TRINITY_DN3609_c0_g1_i5	Precoz-R-Root-B	Precoz-S-Root-A	-3.8674	4.75025	0	0	1866	35.26	575	341	317	633	195	1.79586	2640.5	26.0421	DOWN	DOWN
TRINITY_DN2731_c0_g1_i4	Precoz-R-Root-B	Precoz-S-Root-A	3.85555	10.3502	0	0	1231	48.66	353	497	102	279	138148	1923.75	8852.5	132.294	UP	UP
TRINITY_DN60047_c0_g1_i1	Precoz-R-Root-B	Precoz-S-Root-A	3.85409	4.79481	0	0	1542	37.42	490	284	293	475	2933	32.6571	188	2.24227	UP	UP
TRINITY_DN1706_c0_g1_i2	Precoz-R-Root-B	Precoz-S-Root-A	-3.85301	5.65969	0	0	811	33.79	304	194	80	233	370	7.84624	4961.5	112.507	DOWN	DOWN
TRINITY_DN4435_c0_g1_i4	Precoz-R-Root-B	Precoz-S-Root-A	3.85183	5.74246	0	0	1844	34.6	598	349	289	608	5661	52.7164	363.5	3.62682	UP	UP
TRINITY_DN2826_c0_g1_i5	Precoz-R-Root-B	Precoz-S-Root-A	-3.85049	6.03574	0	0	1528	35.34	520	266	274	468	481	5.40535	6433	77.5101	DOWN	DOWN
TRINITY_DN1723_c1_g2_i1	Precoz-R-Root-B	Precoz-S-Root-A	-3.84654	5.37519	0	0	876	39.38	229	201	144	302	305	5.98611	4071.5	85.4859	DOWN	DOWN
TRINITY_DN74236_c0_g1_i1	Precoz-R-Root-B	Precoz-S-Root-A	3.8452	5.60768	0	0	1195	39.58	378	217	256	344	5154	74.0296	332.5	5.11784	UP	UP
TRINITY_DN2878_c0_g1_i1	Precoz-R-Root-B	Precoz-S-Root-A	3.83253	6.1506	0	0	2577	37.91	773	432	545	827	7507	50.0179	488.5	3.48874	UP	UP
TRINITY_DN13036_c0_g1_i1	Precoz-R-Root-B	Precoz-S-Root-A	-3.82176	5.78558	0	0	1379	36.62	466	249	256	408	412	5.13253	5405	72.1041	DOWN	DOWN
TRINITY_DN3609_c0_g1_i3	Precoz-R-Root-B	Precoz-S-Root-A	-3.82099	4.48795	0	0	2048	35.01	650	368	349	681	167.5	1.40427	2197	19.7373	DOWN	DOWN
TRINITY_DN10207_c0_g1_i1	Precoz-R-Root-B	Precoz-S-Root-A	3.81659	5.80637	0	0	1474	39.55	480	288	295	411	5907.5	68.7453	388.5	4.85602	UP	UP
TRINITY_DN1599_c0_g1_i2	Precoz-R-Root-B	Precoz-S-Root-A	-3.81349	5.80734	0	0	3190	36.74	953	544	628	1065	420.5	2.26249	5486	31.6303	DOWN	DOWN
TRINITY_DN1010_c0_g1_i1	Precoz-R-Root-B	Precoz-S-Root-A	3.8066	7.2805	0	0	1077	37.42	335	217	186	339	16416	261.89	1088	18.5822	UP	UP
TRINITY_DN12649_c0_g1_i1	Precoz-R-Root-B	Precoz-S-Root-A	3.80228	4.65189	0	0	2419	39.4	710	448	505	756	2649.5	18.8008	176	1.33923	UP	UP
TRINITY_DN8215_c0_g1_i1	Precoz-R-Root-B	Precoz-S-Root-A	3.80024	5.27346	0	0	1934	38.16	578	419	319	618	4079	36.2176	271.5	2.58063	UP	UP
TRINITY_DN9481_c0_g1_i1	Precoz-R-Root-B	Precoz-S-Root-A	-3.78931	7.03491	0	0	874	34.9	263	145	160	306	1000.5	19.6118	12835	270.11	DOWN	DOWN
TRINITY_DN59980_c0_g1_i1	Precoz-R-Root-B	Precoz-S-Root-A	3.7886	6.73049	0	0	1703	41.87	489	371	342	501	11201	112.963	751.5	8.12024	UP	UP
TRINITY_DN959_c0_g1_i5	Precoz-R-Root-B	Precoz-S-Root-A	3.78827	5.75262	0	0	673	41.31	215	160	118	180	5684	144.845	381.5	10.4265	UP	UP
TRINITY_DN61_c0_g1_i1	Precoz-R-Root-B	Precoz-S-Root-A	3.76483	6.71819	0	0	1939	41.72	556	446	363	574	11092	98.0817	756.5	7.18164	UP	UP
TRINITY_DN2525_c1_g1_i1	Precoz-R-Root-B	Precoz-S-Root-A	3.75929	6.99223	0	0	1777	45.19	414	515	288	560	13411	129.529	918.5	9.50787	UP	UP
TRINITY_DN73516_c0_g1_i1	Precoz-R-Root-B	Precoz-S-Root-A	3.75904	5.03706	0	0	1921	40.81	547	442	342	590	3455	30.9002	236.5	2.26632	UP	UP
TRINITY_DN75547_c0_g1_i1	Precoz-R-Root-B	Precoz-S-Root-A	-3.7511	5.41715	0	0	732	36.89	256	120	150	206	334	7.84712	4171.5	104.866	DOWN	DOWN
TRINITY_DN387_c0_g1_i4	Precoz-R-Root-B	Precoz-S-Root-A	-3.74598	4.95116	0	0	583	33.79	162	115	82	224	242.5	7.12876	3019.5	95.2726	DOWN	DOWN
TRINITY_DN5_c0_g1_i1	Precoz-R-Root-B	Precoz-S-Root-A	3.74575	5.98457	0	0	1912	36.14	633	308	383	588	6663.5	59.8627	460.5	4.4321	UP	UP
TRINITY_DN1599_c0_g1_i3	Precoz-R-Root-B	Precoz-S-Root-A	-3.72807	5.59879	0	0	2614	37.99	810	485	508	811	384.5	2.52431	4727	33.2696	DOWN	DOWN
TRINITY_DN7009_c1_g1_i1	Precoz-R-Root-B	Precoz-S-Root-A	-3.7203	6.19794	0	0	1295	34.29	387	253	191	464	585.5	7.7532	7156.5	101.715	DOWN	DOWN
TRINITY_DN325_c1_g1_i3	Precoz-R-Root-B	Precoz-S-Root-A	-3.71965	5.40306	0	0	2578	37.32	802	451	511	814	337.5	2.24629	4124.5	29.4413	DOWN	DOWN
TRINITY_DN3719_c0_g1_i3	Precoz-R-Root-B	Precoz-S-Root-A	-3.7173	5.10834	0	0	1191	33.67	428	175	226	362	275.5	3.96828	3362	51.9385	DOWN	DOWN
TRINITY_DN11604_c0_g1_i1	Precoz-R-Root-B	Precoz-S-Root-A	3.71009	5.5603	0	0	2321	37.4	725	489	379	728	4955.5	36.6407	351	2.78363	UP	UP
TRINITY_DN3545_c0_g2_i5	Precoz-R-Root-B	Precoz-S-Root-A	3.70038	7.09208	0	0	2156	39.15	673	379	465	639	14330	113.946	1022	8.72575	UP	UP
TRINITY_DN4435_c0_g1_i3	Precoz-R-Root-B	Precoz-S-Root-A	3.70024	5.40929	0	0	1723	34.24	575	321	269	558	4460.5	44.4571	318	3.3994	UP	UP
TRINITY_DN2559_c0_g1_i12	Precoz-R-Root-B	Precoz-S-Root-A	-3.68773	6.98491	0	0	1317	36.6	448	226	256	387	1032	13.4625	12335.5	172.302	DOWN	DOWN
TRINITY_DN73487_c0_g1_i1	Precoz-R-Root-B	Precoz-S-Root-A	3.68592	5.84639	0	0	2010	37.76	614	460	299	637	6036.5	51.5435	435	3.97938	UP	UP
TRINITY_DN3950_c0_g6_i1	Precoz-R-Root-B	Precoz-S-Root-A	3.67774	6.48613	0	0	1154	38.99	407	262	188	297	9403	139.658	681.5	10.8628	UP	UP
TRINITY_DN3691_c0_g1_i7	Precoz-R-Root-B	Precoz-S-Root-A	3.67304	5.08799	0	0	830	39.04	243	179	145	263	3564	73.6826	259	5.74275	UP	UP
TRINITY_DN10650_c0_g1_i1	Precoz-R-Root-B	Precoz-S-Root-A	-3.65758	5.89167	0	0	855	32.63	291	141	138	285	493	9.90673	5771	124.186	DOWN	DOWN
TRINITY_DN2040_c1_g4_i1	Precoz-R-Root-B	Precoz-S-Root-A	3.65662	6.5256	0	0	2066	36.54	631	373	382	680	9655	80.2513	710	6.32102	UP	UP
TRINITY_DN8661_c0_g1_i1	Precoz-R-Root-B	Precoz-S-Root-A	3.65454	5.07069	0	0	1476	39.91	431	291	298	456	3518.5	40.9538	259	3.22827	UP	UP
TRINITY_DN419_c0_g1_i1	Precoz-R-Root-B	Precoz-S-Root-A	3.64177	5.96897	0	0	2978	40.97	832	602	618	926	6557.5	37.8037	487	3.01027	UP	UP
TRINITY_DN7898_c0_g1_i1	Precoz-R-Root-B	Precoz-S-Root-A	-3.64045	7.21648	0	0	1861	37.61	581	328	372	580	1249	11.5118	14448.5	142.828	DOWN	DOWN
TRINITY_DN1599_c0_g1_i6	Precoz-R-Root-B	Precoz-S-Root-A	-3.63194	5.47174	0	0	2726	37.67	834	506	521	865	374.5	2.35598	4306.5	29.0727	DOWN	DOWN
TRINITY_DN2417_c0_g1_i4	Precoz-R-Root-B	Precoz-S-Root-A	3.62805	5.65794	0	0	3087	41.4	949	683	595	860	5281	29.3602	396	2.36049	UP	UP
TRINITY_DN245_c0_g4_i3	Precoz-R-Root-B	Precoz-S-Root-A	-3.62727	6.93945	0	0	2298	39.34	687	394	510	707	1039.5	7.76041	11915.5	95.3912	DOWN	DOWN
TRINITY_DN3545_c0_g2_i4	Precoz-R-Root-B	Precoz-S-Root-A	3.62463	6.71534	0	0	2264	38.78	704	390	488	682	10993	83.2184	826.5	6.71705	UP	UP
TRINITY_DN10212_c0_g1_i2	Precoz-R-Root-B	Precoz-S-Root-A	-3.61692	6.6327	0	0	1313	37.32	432	253	237	391	846	11.0761	9621	134.914	DOWN	DOWN
TRINITY_DN529_c0_g1_i6	Precoz-R-Root-B	Precoz-S-Root-A	-3.61181	4.76308	0	0	4839	35.83	1445	849	885	1660	232	0.821748	2631.5	10.0074	DOWN	DOWN
TRINITY_DN3233_c0_g1_i1	Precoz-R-Root-B	Precoz-S-Root-A	3.60501	6.96783	0	0	2740	41.31	814	553	579	794	13084	81.9292	997	6.69654	UP	UP
TRINITY_DN11342_c0_g1_i1	Precoz-R-Root-B	Precoz-S-Root-A	3.60335	5.84301	0	0	1650	42.42	477	396	304	473	5996.5	62.3291	457.5	5.10099	UP	UP
TRINITY_DN10855_c0_g1_i1	Precoz-R-Root-B	Precoz-S-Root-A	3.60047	5.41922	0	0	2123	40.37	625	416	441	641	4468.5	36.1338	341.5	2.96047	UP	UP
TRINITY_DN3691_c0_g1_i4	Precoz-R-Root-B	Precoz-S-Root-A	3.59756	5.97851	0	0	658	42.71	199	137	144	178	6586	171.845	504.5	14.1033	UP	UP
TRINITY_DN2826_c0_g1_i2	Precoz-R-Root-B	Precoz-S-Root-A	-3.59325	5.6765	0	0	1282	34.56	458	185	258	381	442.5	5.92243	4953	71.1086	DOWN	DOWN
TRINITY_DN781_c1_g1_i2	Precoz-R-Root-B	Precoz-S-Root-A	3.58944	5.19809	0	0	3919	42.15	1098	755	897	1169	3830.5	16.7755	295	1.3851	UP	UP
TRINITY_DN11350_c0_g1_i2	Precoz-R-Root-B	Precoz-S-Root-A	3.58932	5.25068	0	0	1368	45.25	330	360	259	419	3973	49.8648	306	4.11576	UP	UP
TRINITY_DN3491_c0_g3_i1	Precoz-R-Root-B	Precoz-S-Root-A	-3.58662	7.11146	0	0	4398	36.04	1422	822	763	1391	1202	4.68513	13394.5	56.0364	DOWN	DOWN
TRINITY_DN73513_c0_g1_i1	Precoz-R-Root-B	Precoz-S-Root-A	-3.56543	7.49296	0	0	1758	37.71	552	352	311	543	1587.5	15.5109	17428	182.426	DOWN	DOWN
TRINITY_DN2731_c0_g1_i11	Precoz-R-Root-B	Precoz-S-Root-A	3.56448	9.37592	0	0	1428	41.25	444	423	166	395	69314.5	832.259	5431	70.0219	UP	UP
TRINITY_DN83_c1_g2_i1	Precoz-R-Root-B	Precoz-S-Root-A	3.56234	8.32956	0	0	3126	39.09	904	655	567	1000	33556.5	184.167	2635	15.5038	UP	UP
TRINITY_DN419_c0_g1_i13	Precoz-R-Root-B	Precoz-S-Root-A	3.56131	6.82584	0	0	3187	41.1	897	641	669	980	11829.5	63.6703	929.5	5.36391	UP	UP
TRINITY_DN3827_c0_g1_i1	Precoz-R-Root-B	Precoz-S-Root-A	-3.55991	4.83137	0	0	1210	44.55	315	284	255	356	251.5	3.56717	2752.5	41.8438	DOWN	DOWN
TRINITY_DN6937_c0_g1_i2	Precoz-R-Root-B	Precoz-S-Root-A	-3.55745	8.41591	0	0	1879	38.42	595	357	365	562	3025.5	27.6461	33037	323.472	DOWN	DOWN
TRINITY_DN9566_c0_g2_i1	Precoz-R-Root-B	Precoz-S-Root-A	-3.55165	5.8651	0	0	1378	34.4	471	183	291	433	518	6.46323	5634	75.2255	DOWN	DOWN
TRINITY_DN76_c0_g3_i3	Precoz-R-Root-B	Precoz-S-Root-A	-3.54853	5.25111	0	0	3361	37.01	1054	676	568	1063	339	1.73325	3679.5	20.1443	DOWN	DOWN
TRINITY_DN4615_c0_g1_i2	Precoz-R-Root-B	Precoz-S-Root-A	-3.54808	6.48048	0	0	1689	36.47	517	313	303	556	795.5	8.08664	8631	94.0171	DOWN	DOWN
TRINITY_DN6937_c0_g1_i1	Precoz-R-Root-B	Precoz-S-Root-A	-3.52666	8.82741	0	0	1753	39.13	550	343	343	517	4104	40.1824	43871.5	460.387	DOWN	DOWN
TRINITY_DN1092_c1_g1_i2	Precoz-R-Root-B	Precoz-S-Root-A	3.52564	6.3415	0	0	3550	40.76	1115	794	653	988	8438.5	40.7995	679.5	3.52095	UP	UP
TRINITY_DN184_c0_g1_i1	Precoz-R-Root-B	Precoz-S-Root-A	3.52314	5.26568	0	0	735	44.22	204	178	147	206	4000	93.4118	322.5	8.07718	UP	UP
TRINITY_DN123_c0_g1_i11	Precoz-R-Root-B	Precoz-S-Root-A	-3.52307	5.45898	0	0	1548	38.18	500	302	289	457	398	4.4151	4244.5	50.4482	DOWN	DOWN
TRINITY_DN781_c0_g3_i1	Precoz-R-Root-B	Precoz-S-Root-A	3.52157	7.22246	0	0	2774	41.31	820	503	643	808	15542	96.261	1255	8.32301	UP	UP
TRINITY_DN269_c0_g2_i1	Precoz-R-Root-B	Precoz-S-Root-A	-3.5182	5.76601	0	0	1077	37.51	325	188	216	348	494	7.87834	5249	89.6972	DOWN	DOWN
TRINITY_DN3424_c0_g1_i2	Precoz-R-Root-B	Precoz-S-Root-A	-3.51632	5.67093	0	0	956	41	288	212	180	276	463	8.30265	4915.5	94.5839	DOWN	DOWN
TRINITY_DN2239_c0_g4_i1	Precoz-R-Root-B	Precoz-S-Root-A	-3.51628	5.96927	0	0	711	35.86	193	153	102	263	569.5	13.7673	6041.5	156.426	DOWN	DOWN
TRINITY_DN7898_c0_g1_i2	Precoz-R-Root-B	Precoz-S-Root-A	-3.51269	6.62032	0	0	2017	36.14	652	346	383	636	896.5	7.63018	9489.5	86.5773	DOWN	DOWN
TRINITY_DN2641_c0_g1_i3	Precoz-R-Root-B	Precoz-S-Root-A	3.51124	9.07023	0	0	2869	39.46	895	554	578	842	55921.5	334.763	4548	29.1675	UP	UP
TRINITY_DN123_c0_g1_i5	Precoz-R-Root-B	Precoz-S-Root-A	-3.4894	5.05389	0	0	1627	38.05	532	319	300	476	307	3.2411	3198.5	36.1741	DOWN	DOWN
TRINITY_DN781_c0_g1_i2	Precoz-R-Root-B	Precoz-S-Root-A	3.48751	6.55462	0	0	3727	42.77	1073	729	865	1060	9761.5	44.943	807	3.98422	UP	UP
TRINITY_DN959_c0_g1_i6	Precoz-R-Root-B	Precoz-S-Root-A	3.47772	5.54273	0	0	620	39.52	198	150	95	177	4835.5	133.8	402.5	11.9407	UP	UP
TRINITY_DN10855_c0_g1_i2	Precoz-R-Root-B	Precoz-S-Root-A	3.47092	5.85812	0	0	2198	39.26	674	403	460	661	6016	46.9782	503	4.21188	UP	UP
TRINITY_DN123_c0_g1_i8	Precoz-R-Root-B	Precoz-S-Root-A	-3.46132	5.373	0	0	1645	37.87	535	321	302	487	390	4.07202	3985.5	44.5679	DOWN	DOWN
TRINITY_DN2072_c0_g1_i6	Precoz-R-Root-B	Precoz-S-Root-A	3.45997	9.58286	0	0	407	46.44	105	71	118	113	79539.5	3350.36	6705	303.05	UP	UP
TRINITY_DN1599_c0_g1_i4	Precoz-R-Root-B	Precoz-S-Root-A	-3.45972	5.16321	0	0	3531	36.17	1058	606	671	1196	337.5	1.63968	3445.5	17.9496	DOWN	DOWN
TRINITY_DN5119_c0_g1_i1	Precoz-R-Root-B	Precoz-S-Root-A	3.44779	6.77364	0	0	2369	41.49	719	542	441	667	11337.5	82.1989	963.5	7.48245	UP	UP
TRINITY_DN12222_c0_g1_i1	Precoz-R-Root-B	Precoz-S-Root-A	-3.44705	6.04328	0	0	820	33.66	279	133	143	265	626.5	13.127	6337.5	142.2	DOWN	DOWN
TRINITY_DN9512_c0_g1_i1	Precoz-R-Root-B	Precoz-S-Root-A	-3.43501	7.43623	0	0	1562	35.15	498	261	288	515	1658.5	18.2438	16636	195.948	DOWN	DOWN
TRINITY_DN12518_c0_g1_i1	Precoz-R-Root-B	Precoz-S-Root-A	-3.41755	7.56895	0	0	1173	33.16	372	171	218	412	1838.5	26.909	18221.5	285.778	DOWN	DOWN
TRINITY_DN12847_c0_g1_i1	Precoz-R-Root-B	Precoz-S-Root-A	3.40992	5.59422	0	0	1693	35.74	561	299	306	527	4992	50.6404	435.5	4.73138	UP	UP
TRINITY_DN931_c0_g2_i1	Precoz-R-Root-B	Precoz-S-Root-A	-3.38469	7.44158	0	0	1159	38.57	380	238	209	332	1718.5	25.4564	16645.5	264.276	DOWN	DOWN
TRINITY_DN746_c0_g1_i1	Precoz-R-Root-B	Precoz-S-Root-A	-3.37532	6.43882	0	0	2215	36.3	784	415	389	627	862.5	6.68204	8301	68.9598	DOWN	DOWN
TRINITY_DN513_c1_g1_i3	Precoz-R-Root-B	Precoz-S-Root-A	-3.37433	6.20221	0	0	2698	32.73	880	435	448	935	732.5	4.66653	7044	48.0467	DOWN	DOWN
TRINITY_DN73458_c0_g1_i1	Precoz-R-Root-B	Precoz-S-Root-A	-3.36028	5.71336	0	0	897	37.24	253	161	173	310	526.5	10.0728	5017.5	102.865	DOWN	DOWN
TRINITY_DN9509_c0_g1_i1	Precoz-R-Root-B	Precoz-S-Root-A	-3.35689	6.03819	0	0	827	39.3	235	187	138	267	661	13.7407	6281.5	139.741	DOWN	DOWN
TRINITY_DN4365_c0_g3_i2	Precoz-R-Root-B	Precoz-S-Root-A	-3.35673	6.28326	0	0	2198	37.99	711	461	374	652	783.5	6.12174	7446.5	62.3126	DOWN	DOWN
TRINITY_DN647_c0_g1_i3	Precoz-R-Root-B	Precoz-S-Root-A	3.35378	8.35396	0	0	815	36.56	316	128	170	201	33721.5	710.397	3059.5	69.0514	UP	UP
TRINITY_DN77_c0_g1_i2	Precoz-R-Root-B	Precoz-S-Root-A	-3.35368	10.0319	0	0	1309	35.37	438	243	220	408	10556	138.449	100048	1406.71	DOWN	DOWN
TRINITY_DN1229_c0_g1_i2	Precoz-R-Root-B	Precoz-S-Root-A	-3.35166	5.88442	0	0	1739	34.91	570	320	287	562	596	5.87391	5642.5	59.7181	DOWN	DOWN
TRINITY_DN828_c0_g1_i2	Precoz-R-Root-B	Precoz-S-Root-A	-3.34542	8.36673	0	0	4058	41.52	1199	836	849	1174	3345.5	14.1502	31540.5	142.986	DOWN	DOWN
TRINITY_DN6374_c0_g1_i4	Precoz-R-Root-B	Precoz-S-Root-A	-3.34074	6.11546	0	0	1349	35.95	412	261	224	452	704.5	8.97042	6619.5	90.2956	DOWN	DOWN
TRINITY_DN1089_c0_g1_i2	Precoz-R-Root-B	Precoz-S-Root-A	-3.32985	8.23792	0	0	2045	35.06	613	414	303	715	3090	25.9455	28815	259.251	DOWN	DOWN
TRINITY_DN304_c1_g2_i1	Precoz-R-Root-B	Precoz-S-Root-A	3.32755	7.32094	0	0	2273	41.36	650	522	418	683	16450	124.265	1520	12.2977	UP	UP
TRINITY_DN386_c0_g1_i3	Precoz-R-Root-B	Precoz-S-Root-A	-3.32362	6.75353	0	0	3341	39.09	1018	668	638	1017	1108.5	5.69971	10295	56.6812	DOWN	DOWN
TRINITY_DN304_c1_g5_i4	Precoz-R-Root-B	Precoz-S-Root-A	3.31938	5.87324	0	0	2626	37.51	779	509	476	862	6024.5	39.4002	559.5	3.9212	UP	UP
TRINITY_DN386_c0_g1_i1	Precoz-R-Root-B	Precoz-S-Root-A	-3.31316	6.37118	0	0	3747	38.22	1181	740	692	1134	856	3.92791	7891	38.7467	DOWN	DOWN
TRINITY_DN40273_c0_g1_i1	Precoz-R-Root-B	Precoz-S-Root-A	3.31262	6.97789	0	0	858	43.36	222	188	184	264	12955	259.112	1209.5	25.9243	UP	UP
TRINITY_DN40171_c0_g1_i1	Precoz-R-Root-B	Precoz-S-Root-A	-3.30289	6.14017	0	0	972	34.05	333	194	137	308	734	12.9793	6718.5	127.176	DOWN	DOWN
TRINITY_DN2097_c0_g1_i2	Precoz-R-Root-B	Precoz-S-Root-A	3.29661	5.7162	0	0	1419	37.84	448	223	314	434	5394.5	65.2307	509	6.60119	UP	UP
TRINITY_DN1236_c0_g1_i1	Precoz-R-Root-B	Precoz-S-Root-A	-3.29445	8.65271	0	0	890	34.49	312	145	162	271	4212.5	81.3376	38321.5	792.384	DOWN	DOWN
TRINITY_DN12281_c0_g1_i1	Precoz-R-Root-B	Precoz-S-Root-A	-3.28818	5.84104	0	0	1680	35.77	566	234	367	513	602	6.15242	5455	59.7403	DOWN	DOWN
TRINITY_DN1639_c0_g1_i1	Precoz-R-Root-B	Precoz-S-Root-A	-3.2825	6.09596	0	0	695	33.24	263	85	146	201	721	17.8177	6506.5	172.273	DOWN	DOWN
TRINITY_DN513_c1_g1_i1	Precoz-R-Root-B	Precoz-S-Root-A	-3.27998	5.85857	0	0	2979	32.23	1011	485	475	1008	612.5	3.53022	5516.5	34.0874	DOWN	DOWN
TRINITY_DN184_c0_g1_i11	Precoz-R-Root-B	Precoz-S-Root-A	3.27954	5.59358	0	0	799	43.43	216	186	161	236	4949.5	106.407	472.5	10.8843	UP	UP
TRINITY_DN1389_c1_g1_i3	Precoz-R-Root-B	Precoz-S-Root-A	3.27877	6.8205	0	0	3536	40.27	1097	803	621	1015	11590.5	56.2534	1108	5.76079	UP	UP
TRINITY_DN1241_c0_g2_i2	Precoz-R-Root-B	Precoz-S-Root-A	-3.27823	6.67624	0	0	1873	39.03	588	311	420	554	1081	9.89721	9729.5	95.5536	DOWN	DOWN
TRINITY_DN8240_c0_g1_i2	Precoz-R-Root-B	Precoz-S-Root-A	-3.25519	6.72296	0	0	2252	36.94	737	421	411	683	1133	8.64675	10032.5	81.9696	DOWN	DOWN
TRINITY_DN1241_c0_g2_i1	Precoz-R-Root-B	Precoz-S-Root-A	-3.23666	6.97714	0	0	1741	39.69	547	297	394	503	1367	13.468	11953	126.301	DOWN	DOWN
TRINITY_DN2587_c0_g1_i1	Precoz-R-Root-B	Precoz-S-Root-A	-3.22895	7.56193	0	0	2270	38.02	704	405	458	703	2060.5	15.5866	17919.5	145.219	DOWN	DOWN
TRINITY_DN1089_c0_g1_i1	Precoz-R-Root-B	Precoz-S-Root-A	-3.214	6.52359	0	0	2288	35.18	666	483	322	817	1012.5	7.60458	8713	70.0721	DOWN	DOWN
TRINITY_DN4976_c1_g1_i1	Precoz-R-Root-B	Precoz-S-Root-A	-3.19694	5.79398	0	0	1138	42.79	287	216	271	364	617	9.3143	5249	84.8443	DOWN	DOWN
TRINITY_DN214_c0_g1_i3	Precoz-R-Root-B	Precoz-S-Root-A	-3.19136	6.55153	0	0	2934	39.4	896	532	624	882	1047	6.12895	8871	55.6253	DOWN	DOWN
TRINITY_DN386_c0_g1_i2	Precoz-R-Root-B	Precoz-S-Root-A	-3.18883	6.61323	0	0	3432	38.93	1047	682	654	1049	1094.5	5.47809	9257	49.6239	DOWN	DOWN
TRINITY_DN214_c0_g1_i2	Precoz-R-Root-B	Precoz-S-Root-A	-3.16857	7.05918	0	0	3220	38.85	997	593	658	972	1510	8.04984	12592.5	71.9537	DOWN	DOWN
TRINITY_DN8_c0_g2_i1	Precoz-R-Root-B	Precoz-S-Root-A	-3.16698	8.46898	0	0	1822	36.77	621	322	348	531	4016.5	37.8107	33459.5	337.873	DOWN	DOWN
TRINITY_DN5537_c0_g1_i4	Precoz-R-Root-B	Precoz-S-Root-A	-3.1643	6.1092	0	0	884	36.99	261	174	153	296	783.5	15.1991	6516.5	135.601	DOWN	DOWN
TRINITY_DN20777_c0_g1_i3	Precoz-R-Root-B	Precoz-S-Root-A	-3.16021	7.61011	0	0	2786	38.8	825	559	522	880	2224	13.7083	18439	121.772	DOWN	DOWN
TRINITY_DN3129_c0_g1_i3	Precoz-R-Root-B	Precoz-S-Root-A	-3.15549	5.81398	0	0	2985	40.37	953	696	509	827	642	3.69311	5307	32.704	DOWN	DOWN
TRINITY_DN1533_c0_g1_i2	Precoz-R-Root-B	Precoz-S-Root-A	3.14744	7.20703	0	0	2009	41.71	619	683	155	552	15019.5	128.329	1572	14.3952	UP	UP
TRINITY_DN214_c0_g1_i1	Precoz-R-Root-B	Precoz-S-Root-A	-3.1448	6.94208	0	0	3316	38.78	1021	610	676	1009	1413	7.3117	11592.5	64.314	DOWN	DOWN
TRINITY_DN2752_c0_g1_i2	Precoz-R-Root-B	Precoz-S-Root-A	3.12816	5.73736	0	0	1321	43.68	380	244	333	364	5412.5	70.3198	574	7.99503	UP	UP
TRINITY_DN385_c0_g1_i3	Precoz-R-Root-B	Precoz-S-Root-A	-3.1177	7.05215	0	0	888	36.04	312	191	129	256	1551	29.9727	12488	258.71	DOWN	DOWN
TRINITY_DN8373_c0_g1_i6	Precoz-R-Root-B	Precoz-S-Root-A	-3.07798	6.30813	0	0	2536	42.51	743	528	550	715	949	6.4204	7433	53.9271	DOWN	DOWN
TRINITY_DN73895_c0_g1_i1	Precoz-R-Root-B	Precoz-S-Root-A	-3.07399	7.08689	0	0	994	38.63	327	160	224	283	1632.5	28.1853	12751	236.007	DOWN	DOWN
TRINITY_DN530_c0_g1_i1	Precoz-R-Root-B	Precoz-S-Root-A	-3.07228	8.44781	0	0	1458	38.13	454	339	217	448	4198	49.3914	32748	413.267	DOWN	DOWN
TRINITY_DN385_c0_g1_i4	Precoz-R-Root-B	Precoz-S-Root-A	-3.0643	6.11042	0	0	1000	35.4	358	211	143	288	834.5	14.3356	6473	119.125	DOWN	DOWN
TRINITY_DN950_c0_g1_i5	Precoz-R-Root-B	Precoz-S-Root-A	-3.05953	6.08184	0	0	1424	35.6	451	268	239	466	820.5	9.8866	6344.5	81.982	DOWN	DOWN
TRINITY_DN214_c0_g1_i4	Precoz-R-Root-B	Precoz-S-Root-A	-3.04203	6.66233	0	0	2741	38.49	815	498	557	871	1240.5	7.76647	9475	63.6152	DOWN	DOWN
TRINITY_DN530_c0_g1_i2	Precoz-R-Root-B	Precoz-S-Root-A	-3.03597	8.40536	0	0	1488	37.43	467	339	218	464	4169	48.0821	31714.5	392.128	DOWN	DOWN
TRINITY_DN11717_c0_g1_i5	Precoz-R-Root-B	Precoz-S-Root-A	3.03568	8.02846	0	0	1582	37.23	494	328	261	499	26329.5	285.573	2977.5	34.632	UP	UP
TRINITY_DN1881_c0_g2_i2	Precoz-R-Root-B	Precoz-S-Root-A	-3.01894	6.48335	0	0	1393	35.32	406	252	240	495	1111.5	13.6988	8358	110.365	DOWN	DOWN
TRINITY_DN11717_c0_g1_i3	Precoz-R-Root-B	Precoz-S-Root-A	3.00472	7.52685	0	0	1707	36.73	540	349	278	540	18552	186.503	2143.5	23.1049	UP	UP
TRINITY_DN11691_c0_g1_i1	Precoz-R-Root-B	Precoz-S-Root-A	-2.99406	7.19407	0	0	1553	35.93	519	249	309	476	1847.5	20.426	13653.5	161.726	DOWN	DOWN
TRINITY_DN774_c0_g1_i1	Precoz-R-Root-B	Precoz-S-Root-A	2.95363	7.41002	0	0	2237	40.59	613	475	433	716	17041.5	130.831	2040	16.7774	UP	UP
TRINITY_DN11861_c0_g1_i1	Precoz-R-Root-B	Precoz-S-Root-A	2.94692	7.55369	0	0	3079	44.17	912	727	633	807	18816.5	104.955	2263	13.5218	UP	UP
TRINITY_DN2641_c0_g1_i4	Precoz-R-Root-B	Precoz-S-Root-A	2.9423	7.87969	0	0	2276	40.77	675	428	500	673	23579.5	177.918	2845	22.9966	UP	UP
TRINITY_DN297_c0_g1_i1	Precoz-R-Root-B	Precoz-S-Root-A	3.09438	8.91711	1.97626258336499e-323	1.98614389628181e-321	1107	36.04	387	220	179	321	48969	760.05	5318	88.3625	UP	UP
TRINITY_DN12754_c0_g2_i1	Precoz-R-Root-B	Precoz-S-Root-A	3.60637	6.00558	3.95252516672997e-323	3.95746582318838e-321	1473	35.91	419	239	290	525	6713	78.1138	511	6.38541	UP	UP
TRINITY_DN7176_c0_g1_i7	Precoz-R-Root-B	Precoz-S-Root-A	-3.91371	4.56615	3.63138249693316e-321	3.62960386060813e-319	1399	35.88	459	234	268	438	166.5	2.03762	2328.5	30.6323	DOWN	DOWN
TRINITY_DN653_c0_g2_i1	Precoz-R-Root-B	Precoz-S-Root-A	4.74189	4.54519	4.05627895235663e-321	4.04476722280853e-319	1092	39.74	342	197	237	316	2542	40.0291	88	1.4806	UP	UP
TRINITY_DN1266_c0_g1_i1	Precoz-R-Root-B	Precoz-S-Root-A	4.54092	4.07379	5.48412866883784e-321	5.45576930076655e-319	1968	39.68	609	357	424	578	1822	15.8866	72.5	0.675891	UP	UP
TRINITY_DN4532_c0_g1_i2	Precoz-R-Root-B	Precoz-S-Root-A	7.3854	3.8744	5.81021199509306e-321	5.76663540512986e-319	1023	40.37	320	167	246	290	1644	27.5285	9	0.162152	UP	UP
TRINITY_DN3129_c0_g1_i4	Precoz-R-Root-B	Precoz-S-Root-A	-3.08003	5.73401	1.8399004651128e-320	1.8218423657573e-318	3769	38.6	1273	837	618	1041	636.5	2.8972	4993.5	24.3717	DOWN	DOWN
TRINITY_DN3849_c0_g1_i7	Precoz-R-Root-B	Precoz-S-Root-A	3.92272	4.56293	7.97471358952356e-320	7.87808917116639e-318	672	36.9	190	97	151	234	2504	63.9086	153	4.19138	UP	UP
TRINITY_DN2761_c0_g1_i2	Precoz-R-Root-B	Precoz-S-Root-A	6.29726	4.79921	1.27488699252875e-319	1.25651812588202e-317	663	40.27	152	143	124	244	3105	80.1624	36.5	1.01369	UP	UP
TRINITY_DN6168_c0_g1_i2	Precoz-R-Root-B	Precoz-S-Root-A	-5.46624	3.44095	3.35287769237245e-319	3.29691882919318e-317	2524	36.81	777	437	492	818	27	0.1846	1112	8.10767	DOWN	DOWN
TRINITY_DN2955_c0_g3_i1	Precoz-R-Root-B	Precoz-S-Root-A	3.02937	5.91429	3.73227070181394e-319	3.66150419716317e-317	2592	44.14	624	622	522	824	6075.5	40.2556	690	4.89759	UP	UP
TRINITY_DN46696_c0_g1_i1	Precoz-R-Root-B	Precoz-S-Root-A	-3.06046	7.899	4.2683319275517e-319	4.17775289643704e-317	2251	40.74	692	484	433	642	2891	22.0703	22367	182.814	DOWN	DOWN
TRINITY_DN9123_c0_g2_i1	Precoz-R-Root-B	Precoz-S-Root-A	-3.51014	5.41612	4.53008790671839e-319	4.42376102720819e-317	819	38.71	231	214	103	271	389.5	8.15219	4116	92.4985	DOWN	DOWN
TRINITY_DN12043_c0_g2_i1	Precoz-R-Root-B	Precoz-S-Root-A	3.75868	5.49885	3.29877750415283e-318	3.21396258870851e-316	1297	39.48	389	225	287	396	4759.5	62.9086	326	4.62523	UP	UP
TRINITY_DN12193_c0_g1_i2	Precoz-R-Root-B	Precoz-S-Root-A	4.04829	4.09733	5.04751791695147e-318	4.90648771825768e-316	3175	40.88	968	738	560	909	1821.5	9.84663	102	0.590705	UP	UP
TRINITY_DN6454_c0_g1_i1	Precoz-R-Root-B	Precoz-S-Root-A	6.92665	3.16245	9.29125031599673e-318	9.01102789221825e-316	3014	38.12	1010	626	523	855	999.5	5.69364	7.5	0.0457493	UP	UP
TRINITY_DN3115_c0_g2_i1	Precoz-R-Root-B	Precoz-S-Root-A	-5.15311	3.4876	1.1761697120958e-317	1.13809824859138e-315	734	38.96	221	136	150	227	34.5	0.808799	1142.5	28.6439	DOWN	DOWN
TRINITY_DN2614_c1_g1_i9	Precoz-R-Root-B	Precoz-S-Root-A	3.76904	4.48839	9.84624166695489e-317	9.50587499675087e-315	293	43.34	105	59	68	61	2361.5	138.437	160.5	10.0854	UP	UP
TRINITY_DN3378_c0_g1_i2	Precoz-R-Root-B	Precoz-S-Root-A	-3.71245	4.97545	1.01482126134305e-316	9.77519101032922e-315	1860	38.82	671	395	327	467	252	2.32048	3065	30.3219	DOWN	DOWN
TRINITY_DN40012_c0_g1_i1	Precoz-R-Root-B	Precoz-S-Root-A	5.93553	3.39078	2.2544184787666e-316	2.16663897182097e-314	2246	39.09	745	458	420	623	1162.5	8.88198	17.5	0.142634	UP	UP
TRINITY_DN75371_c0_g1_i1	Precoz-R-Root-B	Precoz-S-Root-A	3.30114	6.26673	5.76882787083985e-316	5.53169388534451e-314	1054	35.96	365	180	199	310	7906.5	128.9	744	12.9791	UP	UP
TRINITY_DN2405_c0_g1_i8	Precoz-R-Root-B	Precoz-S-Root-A	3.60906	4.52855	1.31388146453207e-315	1.25703537684286e-313	344	39.83	75	84	53	132	2409	120.194	183	9.78362	UP	UP
TRINITY_DN5838_c1_g3_i1	Precoz-R-Root-B	Precoz-S-Root-A	3.17641	5.52174	1.3238549256325e-315	1.26373108732956e-313	2346	42.37	622	486	508	730	4676.5	34.2428	479.5	3.76222	UP	UP
TRINITY_DN529_c0_g1_i14	Precoz-R-Root-B	Precoz-S-Root-A	-3.40985	4.79334	2.27926512902778e-315	2.17087227390136e-313	4759	35.93	1422	840	870	1627	269.5	0.972754	2657.5	10.2744	DOWN	DOWN
TRINITY_DN2071_c0_g1_i1	Precoz-R-Root-B	Precoz-S-Root-A	4.43302	3.88978	1.56988975521708e-314	1.49188695552479e-312	615	37.89	147	143	90	235	1598	44.5822	68.5	2.0478	UP	UP
TRINITY_DN3129_c0_g1_i2	Precoz-R-Root-B	Precoz-S-Root-A	-3.07047	5.83653	2.37945775667214e-314	2.25618272423406e-312	3673	38.82	1232	821	605	1015	687.5	3.2136	5358.5	26.8316	DOWN	DOWN
TRINITY_DN9209_c0_g1_i4	Precoz-R-Root-B	Precoz-S-Root-A	3.12669	7.89599	3.12719336498186e-314	2.95857565592809e-312	1255	41.12	346	224	292	393	24179	330.415	2568	37.6359	UP	UP
TRINITY_DN9877_c0_g1_i1	Precoz-R-Root-B	Precoz-S-Root-A	-2.9801	6.70769	3.16505067770835e-314	2.98773750529761e-312	1732	31.18	642	267	273	550	1330	13.1828	9730	103.403	DOWN	DOWN
TRINITY_DN11880_c0_g1_i1	Precoz-R-Root-B	Precoz-S-Root-A	4.04492	4.47597	3.53636299697335e-314	3.33084620284536e-312	7099	39.19	2462	1229	1553	1855	2369.5	5.73628	133	0.344806	UP	UP
TRINITY_DN3691_c0_g1_i5	Precoz-R-Root-B	Precoz-S-Root-A	3.6644	4.47368	3.61558840053471e-314	3.39793317846012e-312	789	38.4	234	156	147	252	2325.5	50.5814	170	3.96273	UP	UP
TRINITY_DN1533_c0_g1_i4	Precoz-R-Root-B	Precoz-S-Root-A	3.06547	6.69633	1.00017534178651e-313	9.3789069191476e-312	1805	41.33	559	608	138	500	10478	99.5863	1161	11.8299	UP	UP
TRINITY_DN12330_c0_g2_i1	Precoz-R-Root-B	Precoz-S-Root-A	4.21318	3.94844	2.74434707234525e-313	2.56777795784464e-311	1141	39	351	221	224	345	1652.5	24.8675	82.5	1.33161	UP	UP
TRINITY_DN6530_c0_g1_i2	Precoz-R-Root-B	Precoz-S-Root-A	7.33361	3.24997	3.17060193379191e-313	2.96008790209975e-311	3008	36.44	939	506	590	973	1064.5	6.08055	6	0.0368795	UP	UP
TRINITY_DN714_c0_g2_i1	Precoz-R-Root-B	Precoz-S-Root-A	-3.59229	4.46106	6.62525747553802e-313	6.17180509437234e-311	2998	36.76	979	540	562	917	190.5	1.0918	2132	13.0853	DOWN	DOWN
TRINITY_DN4335_c0_g2_i2	Precoz-R-Root-B	Precoz-S-Root-A	3.75968	9.44423	8.76534158335835e-313	8.14754803324878e-311	1744	44.38	411	373	401	559	73395	720.957	5026.5	53.0212	UP	UP
TRINITY_DN5127_c0_g1_i2	Precoz-R-Root-B	Precoz-S-Root-A	3.79222	4.96337	1.00508016828315e-312	9.3220088359172e-311	2645	40.26	846	529	536	734	3287.5	21.3134	220	1.52975	UP	UP
TRINITY_DN66675_c0_g1_i1	Precoz-R-Root-B	Precoz-S-Root-A	-3.83553	4.33773	2.86626065961414e-312	2.65263369411218e-310	1203	38.65	361	208	257	377	149.5	2.13345	1981.5	30.2926	DOWN	DOWN
TRINITY_DN647_c0_g1_i1	Precoz-R-Root-B	Precoz-S-Root-A	3.34423	7.21383	3.75928649305466e-312	3.47153762909714e-310	713	33.66	269	108	132	204	15286.5	367.515	1396	36.0225	UP	UP
TRINITY_DN386_c0_g1_i5	Precoz-R-Root-B	Precoz-S-Root-A	-3.24651	6.15057	4.88944488374555e-312	4.50539542769257e-310	3838	38.09	1210	754	708	1166	766	3.43181	6743.5	32.322	DOWN	DOWN
TRINITY_DN1992_c0_g1_i4	Precoz-R-Root-B	Precoz-S-Root-A	-3.7148	6.04383	5.262514706142e-312	4.83866584853261e-310	661	29.8	273	107	90	191	528	13.6949	6426	179.051	DOWN	DOWN
TRINITY_DN3698_c0_g1_i12	Precoz-R-Root-B	Precoz-S-Root-A	-3.87951	4.91556	6.63912511988553e-312	6.0912180554561e-310	1792	37.44	467	293	378	654	217	2.08304	2962	30.4313	DOWN	DOWN
TRINITY_DN2878_c0_g1_i7	Precoz-R-Root-B	Precoz-S-Root-A	3.77953	5.4881	7.28567575023503e-312	6.67000474556539e-310	3244	35.85	971	532	631	1110	4729.5	25.026	319.5	1.80913	UP	UP
TRINITY_DN1207_c1_g1_i1	Precoz-R-Root-B	Precoz-S-Root-A	-5.96023	3.22007	9.22383063220358e-312	8.42621723495432e-310	825	33.94	218	167	113	327	16.5	0.341594	960	21.4131	DOWN	DOWN
TRINITY_DN1445_c0_g1_i2	Precoz-R-Root-B	Precoz-S-Root-A	3.85246	7.47525	2.39657218505126e-311	0	1305	38.7	343	249	256	457	18824.5	247.114	1209	17.0389	UP	UP
TRINITY_DN3432_c0_g1_i1	Precoz-R-Root-B	Precoz-S-Root-A	3.02919	8.32502	3.57906741853567e-311	0	2152	36.48	649	362	423	718	32327	258.12	3672.5	31.3941	UP	UP
TRINITY_DN7957_c0_g1_i2	Precoz-R-Root-B	Precoz-S-Root-A	7.63178	3.14127	4.0158834518412e-311	0	786	35.37	272	157	121	236	988	21.5934	4.5	0.105192	UP	UP
TRINITY_DN76_c0_g3_i1	Precoz-R-Root-B	Precoz-S-Root-A	-3.44846	5.13791	1.25135560919673e-310	0	3449	36.97	1090	691	584	1084	334	1.66272	3381.5	18.047	DOWN	DOWN
TRINITY_DN91_c0_g1_i11	Precoz-R-Root-B	Precoz-S-Root-A	-5.67988	3.82467	3.87700330364507e-310	3.5e-308	1318	34.22	432	232	219	435	30.5	0.398636	1455	20.3326	DOWN	DOWN
TRINITY_DN3698_c0_g1_i10	Precoz-R-Root-B	Precoz-S-Root-A	-5.27859	3.56747	5.40180131023862e-310	4.87e-308	464	34.7	113	64	97	190	33.5	1.24068	1210	48.0098	DOWN	DOWN
TRINITY_DN54946_c0_g1_i1	Precoz-R-Root-B	Precoz-S-Root-A	3.49386	5.69219	7.47611243924716e-310	6.73e-308	811	41.68	215	178	160	258	5368.5	113.482	442	10.0214	UP	UP
TRINITY_DN3129_c0_g1_i1	Precoz-R-Root-B	Precoz-S-Root-A	-3.10216	5.96812	8.62710236692345e-310	7.75e-308	2889	40.71	912	680	496	801	738.5	4.38436	5884	37.4591	DOWN	DOWN
TRINITY_DN462_c0_g1_i2	Precoz-R-Root-B	Precoz-S-Root-A	5.69998	3.97854	0	5.07e-307	1178	38.88	348	281	177	372	1744.5	25.3766	31	0.485596	UP	UP
TRINITY_DN16673_c0_g1_i1	Precoz-R-Root-B	Precoz-S-Root-A	-3.44377	7.05807	3.06e-308	2.73e-306	1735	33.6	560	340	243	592	1269	12.5811	12804	135.801	DOWN	DOWN
TRINITY_DN6014_c0_g1_i10	Precoz-R-Root-B	Precoz-S-Root-A	-5.50506	3.36868	4.11e-308	3.67e-306	1442	35.44	479	267	244	452	25	0.297893	1058	13.5048	DOWN	DOWN
TRINITY_DN46905_c0_g1_i1	Precoz-R-Root-B	Precoz-S-Root-A	-3.07667	8.54282	3.96e-307	3.53e-305	1251	36.53	416	231	226	378	4471.5	61.2927	34980.5	514.63	DOWN	DOWN
TRINITY_DN91_c0_g1_i8	Precoz-R-Root-B	Precoz-S-Root-A	-4.16778	4.12788	1.46e-306	1.3e-304	1248	30.45	458	180	200	410	104	1.42725	1735	25.592	DOWN	DOWN
TRINITY_DN1599_c0_g1_i5	Precoz-R-Root-B	Precoz-S-Root-A	-3.43391	5.0241	1.63e-306	1.44e-304	3643	35.99	1082	627	684	1250	311.5	1.46597	3123.5	15.774	DOWN	DOWN
TRINITY_DN1508_c0_g1_i2	Precoz-R-Root-B	Precoz-S-Root-A	-2.89383	6.00432	2.2e-306	1.95e-304	1689	33.39	567	313	251	558	861	8.75078	5936	64.6565	DOWN	DOWN
TRINITY_DN5266_c0_g2_i1	Precoz-R-Root-B	Precoz-S-Root-A	3.72748	4.34706	2.54e-306	2.24e-304	2019	38.24	694	306	466	553	2136.5	18.1699	149.5	1.36103	UP	UP
TRINITY_DN651_c0_g1_i3	Precoz-R-Root-B	Precoz-S-Root-A	2.82914	7.90953	3.61e-306	3.18e-304	896	38.17	287	163	179	267	23847	456.756	3111.5	63.9074	UP	UP
TRINITY_DN7508_c0_g2_i2	Precoz-R-Root-B	Precoz-S-Root-A	-3.52543	4.9362	3.97e-306	3.5e-304	1943	35.1	626	400	282	635	276.5	2.44609	2953	27.9743	DOWN	DOWN
TRINITY_DN3913_c0_g2_i3	Precoz-R-Root-B	Precoz-S-Root-A	-5.036	3.49365	7.83e-306	6.88e-304	1020	38.24	325	181	209	305	37.5	0.628512	1145	20.6495	DOWN	DOWN
TRINITY_DN9216_c0_g1_i1	Precoz-R-Root-B	Precoz-S-Root-A	-3.3998	6.54301	1.49e-305	1.31e-303	2390	35.65	825	398	454	713	913	6.57109	8938	68.7971	DOWN	DOWN
TRINITY_DN40026_c0_g1_i1	Precoz-R-Root-B	Precoz-S-Root-A	4.49535	3.68553	2.03e-305	1.77e-303	1059	38.15	293	184	220	362	1389	22.5158	57	0.989763	UP	UP
TRINITY_DN10035_c0_g1_i1	Precoz-R-Root-B	Precoz-S-Root-A	3.59698	5.03976	3.43e-305	2.99e-303	3545	40.42	974	819	614	1138	3433.5	16.6431	263	1.36533	UP	UP
TRINITY_DN2614_c1_g1_i6	Precoz-R-Root-B	Precoz-S-Root-A	3.61836	4.98925	3.52e-305	3.06e-303	290	44.14	104	59	69	58	3318.5	196.251	250.5	15.8927	UP	UP
TRINITY_DN2955_c0_g2_i2	Precoz-R-Root-B	Precoz-S-Root-A	4.45685	4.43459	4.42e-305	3.84e-303	2864	37.01	834	483	577	970	2335	13.9731	98.5	0.632859	UP	UP
TRINITY_DN60625_c0_g1_i1	Precoz-R-Root-B	Precoz-S-Root-A	3.44177	4.73795	2.03e-304	1.76e-302	951	36.07	321	197	146	287	2760.5	49.856	235.5	4.55502	UP	UP
TRINITY_DN135_c3_g1_i1	Precoz-R-Root-B	Precoz-S-Root-A	-2.89738	6.05928	2.87e-304	2.49e-302	1411	37.42	420	248	280	463	892.5	10.8548	6168.5	80.4251	DOWN	DOWN
TRINITY_DN3719_c0_g1_i2	Precoz-R-Root-B	Precoz-S-Root-A	-3.67032	4.48333	3.14e-304	2.71e-302	1405	32.67	487	206	253	459	184	2.24432	2173.5	28.4722	DOWN	DOWN
TRINITY_DN73743_c0_g1_i1	Precoz-R-Root-B	Precoz-S-Root-A	5.37039	3.48518	3.38e-304	2.91e-302	3687	40.82	1201	790	715	981	1232	5.74055	27.5	0.137363	UP	UP
TRINITY_DN11130_c0_g1_i1	Precoz-R-Root-B	Precoz-S-Root-A	4.03512	4.48247	5.05e-304	4.34e-302	1155	38.44	322	255	189	389	2379	35.3183	134.5	2.14061	UP	UP
TRINITY_DN60385_c0_g1_i1	Precoz-R-Root-B	Precoz-S-Root-A	3.83491	4.22975	8.18e-304	7.02e-302	2637	41.56	823	500	596	718	1979	12.8756	128.5	0.896792	UP	UP
TRINITY_DN3308_c0_g1_i3	Precoz-R-Root-B	Precoz-S-Root-A	-8.37461	2.95544	1.03e-303	8.82e-302	1265	36.6	371	261	202	431	2.5	0.033442	809.5	11.7692	DOWN	DOWN
TRINITY_DN60239_c0_g1_i1	Precoz-R-Root-B	Precoz-S-Root-A	9.46821	2.92964	1.14e-303	9.78e-302	661	36.16	236	125	114	186	855.5	22.2201	1	0.0278403	UP	UP
TRINITY_DN9764_c0_g1_i1	Precoz-R-Root-B	Precoz-S-Root-A	-4.24924	3.99674	1.2e-303	1.02e-301	935	39.47	291	118	251	275	90	1.65367	1590	31.2717	DOWN	DOWN
TRINITY_DN14473_c0_g1_i1	Precoz-R-Root-B	Precoz-S-Root-A	-2.88924	6.70908	1.25e-303	1.07e-301	1058	32.61	346	181	164	367	1407.5	22.8243	9673	168.194	DOWN	DOWN
TRINITY_DN1027_c2_g1_i2	Precoz-R-Root-B	Precoz-S-Root-A	3.01944	5.37937	1.93e-303	1.64e-301	3018	36.25	910	531	563	1014	4188.5	23.8195	479	2.91952	UP	UP
TRINITY_DN40_c0_g1_i3	Precoz-R-Root-B	Precoz-S-Root-A	4.40497	4.65107	5.46e-303	4.63e-301	2396	40.53	738	409	562	687	2709.5	19.378	118.5	0.910299	UP	UP
TRINITY_DN40302_c0_g1_i1	Precoz-R-Root-B	Precoz-S-Root-A	-3.6799	5.95867	7.37e-303	6.24e-301	713	33.24	242	125	112	234	509	12.2198	6052.5	156.173	DOWN	DOWN
TRINITY_DN60008_c0_g1_i1	Precoz-R-Root-B	Precoz-S-Root-A	-2.80211	7.09162	9.45e-303	7.98e-301	1682	41.56	534	384	315	449	1935	19.7511	12517.5	136.915	DOWN	DOWN
TRINITY_DN1706_c0_g1_i5	Precoz-R-Root-B	Precoz-S-Root-A	-3.11915	6.19018	2.87e-302	2.42e-300	1256	34.87	431	239	199	387	852.5	11.6681	6871	100.631	DOWN	DOWN
TRINITY_DN8323_c1_g1_i1	Precoz-R-Root-B	Precoz-S-Root-A	3.95436	4.41787	5.04e-302	4.24e-300	2565	40.9	747	519	530	769	2267	15.1564	135.5	0.972591	UP	UP
TRINITY_DN3174_c0_g1_i1	Precoz-R-Root-B	Precoz-S-Root-A	4.92499	3.53547	5.6e-302	4.7e-300	1421	33.08	473	252	218	478	1265	15.275	38.5	0.498862	UP	UP
TRINITY_DN7298_c0_g1_i4	Precoz-R-Root-B	Precoz-S-Root-A	-4.20093	3.78173	2.34e-300	1.96e-298	1669	35.41	545	301	290	533	80	0.821359	1366.5	15.0657	DOWN	DOWN
TRINITY_DN3950_c0_g2_i1	Precoz-R-Root-B	Precoz-S-Root-A	3.3456	5.20411	3.15e-300	2.63e-298	1385	43.03	470	257	339	319	3793	46.9885	346	4.59428	UP	UP
TRINITY_DN61290_c0_g1_i1	Precoz-R-Root-B	Precoz-S-Root-A	-2.83206	6.26813	3.62e-300	3.02e-298	1472	37.7	436	251	304	481	1073.5	12.5199	7089.5	88.6227	DOWN	DOWN
TRINITY_DN3691_c0_g1_i2	Precoz-R-Root-B	Precoz-S-Root-A	3.61077	4.30526	4.58e-300	3.81e-298	483	43.69	147	119	92	125	2063	73.3044	156.5	5.96134	UP	UP
TRINITY_DN19029_c0_g2_i2	Precoz-R-Root-B	Precoz-S-Root-A	3.65495	4.65912	7.36e-300	6.12e-298	916	38.76	322	156	199	239	2644	49.594	194.5	3.90962	UP	UP
TRINITY_DN12067_c0_g1_i1	Precoz-R-Root-B	Precoz-S-Root-A	4.86015	4.03552	2.18e-299	1.81e-297	3363	41.06	1127	638	743	855	1788.5	9.11538	57	0.311751	UP	UP
TRINITY_DN5977_c0_g1_i4	Precoz-R-Root-B	Precoz-S-Root-A	4.81616	4.91913	5.03e-299	4.17e-297	1422	40.3	385	309	264	464	3300.5	39.7593	108.5	1.4064	UP	UP
TRINITY_DN6664_c0_g1_i1	Precoz-R-Root-B	Precoz-S-Root-A	2.7633	7.62689	7.43e-299	6.14e-297	2380	39.71	725	432	513	710	19492	140.62	2662.5	20.5813	UP	UP
TRINITY_DN7298_c0_g1_i6	Precoz-R-Root-B	Precoz-S-Root-A	-4.20494	3.73984	1.85e-298	1.53e-296	1653	35.51	545	296	291	521	77.5	0.805442	1327.5	14.7777	DOWN	DOWN
TRINITY_DN2383_c0_g2_i1	Precoz-R-Root-B	Precoz-S-Root-A	4.15926	4.56139	2.81e-298	2.32e-296	2615	40.96	736	567	504	808	2525	16.5538	131	0.920392	UP	UP
TRINITY_DN2916_c0_g1_i3	Precoz-R-Root-B	Precoz-S-Root-A	-3.95732	4.85657	4.2e-298	3.45e-296	1354	31.91	477	199	233	445	198	2.51177	2852	38.792	DOWN	DOWN
TRINITY_DN3137_c0_g1_i7	Precoz-R-Root-B	Precoz-S-Root-A	-2.94391	5.37592	9.42e-298	7.72e-296	2394	35.96	648	360	501	885	540	3.87207	3854.5	29.6228	DOWN	DOWN
TRINITY_DN2140_c0_g2_i1	Precoz-R-Root-B	Precoz-S-Root-A	-2.89679	5.6269	9.82e-298	8.04e-296	3770	37.37	1172	631	778	1189	661.5	3.01178	4569.5	22.3025	DOWN	DOWN
TRINITY_DN8953_c0_g1_i1	Precoz-R-Root-B	Precoz-S-Root-A	6.0945	3.46289	1.03e-297	8.4e-296	2197	38.32	659	442	400	696	1224.5	9.58047	16.5	0.137911	UP	UP
TRINITY_DN819_c1_g2_i2	Precoz-R-Root-B	Precoz-S-Root-A	-2.99921	7.46953	1.17e-297	9.54e-296	1583	36.45	567	250	327	439	2229	24.1449	16532.5	192.125	DOWN	DOWN
TRINITY_DN2097_c0_g1_i1	Precoz-R-Root-B	Precoz-S-Root-A	3.35896	5.51121	1.18e-297	9.6e-296	1436	37.47	452	215	323	446	4697.5	56.0994	424.5	5.43972	UP	UP
TRINITY_DN5025_c0_g1_i1	Precoz-R-Root-B	Precoz-S-Root-A	4.03825	4.10173	3.91e-297	3.18e-295	4197	41.86	1315	814	943	1125	1826.5	7.47606	103	0.451002	UP	UP
TRINITY_DN583_c0_g2_i1	Precoz-R-Root-B	Precoz-S-Root-A	3.80464	7.79024	5.12e-297	4.15e-295	774	36.43	204	163	119	288	23367.5	517.11	1551	36.8691	UP	UP
TRINITY_DN1749_c0_g4_i2	Precoz-R-Root-B	Precoz-S-Root-A	5.73182	3.41773	6.96e-297	5.63e-295	2069	40.99	579	397	451	642	1181.5	9.79336	20.5	0.182522	UP	UP
TRINITY_DN75154_c0_g1_i1	Precoz-R-Root-B	Precoz-S-Root-A	8.44373	3.78208	7.59e-297	6.13e-295	639	38.81	220	89	159	171	1546.5	41.4411	4	0.114789	UP	UP
TRINITY_DN8240_c0_g1_i1	Precoz-R-Root-B	Precoz-S-Root-A	-3.43222	6.93771	8.96e-297	7.23e-295	2166	37.26	690	409	398	669	1176	9.34045	11772.5	100	DOWN	DOWN
TRINITY_DN9820_c0_g1_i1	Precoz-R-Root-B	Precoz-S-Root-A	3.70008	4.92565	1.11e-296	8.93e-295	2231	40.25	654	419	479	679	3188.5	24.511	227.5	1.87415	UP	UP
TRINITY_DN166_c0_g2_i1	Precoz-R-Root-B	Precoz-S-Root-A	6.16274	4.93507	1.12e-296	8.99e-295	767	37.81	169	92	198	308	3409.5	76.5556	44	1.05636	UP	UP
TRINITY_DN60121_c0_g1_i1	Precoz-R-Root-B	Precoz-S-Root-A	2.9523	5.71178	2.09e-296	1.68e-294	892	36.77	311	148	180	253	5247.5	100.983	628.5	12.9705	UP	UP
TRINITY_DN7298_c0_g1_i1	Precoz-R-Root-B	Precoz-S-Root-A	-4.10091	3.79119	5.3e-296	4.24e-294	1664	35.52	541	298	293	532	86	0.885969	1370.5	15.1541	DOWN	DOWN
TRINITY_DN11113_c0_g1_i1	Precoz-R-Root-B	Precoz-S-Root-A	-3.46649	4.64775	9.62e-296	7.68e-294	3834	44.6	1030	840	870	1094	235	1.05239	2411	11.5653	DOWN	DOWN
TRINITY_DN1952_c0_g1_i1	Precoz-R-Root-B	Precoz-S-Root-A	-3.07045	5.41995	4.82e-295	3.84e-293	1772	37.53	559	311	354	548	515	4.99502	4013.5	41.6631	DOWN	DOWN
TRINITY_DN5547_c0_g1_i1	Precoz-R-Root-B	Precoz-S-Root-A	-2.82704	5.97549	2.38e-294	1.89e-292	3916	38.41	1204	778	726	1208	879	3.85297	5785	27.1831	DOWN	DOWN
TRINITY_DN4724_c0_g1_i2	Precoz-R-Root-B	Precoz-S-Root-A	-2.78345	6.72906	5.23e-294	4.16e-292	2071	37.42	679	366	409	617	1522	12.6156	9720	86.3416	DOWN	DOWN
TRINITY_DN4421_c0_g1_i2	Precoz-R-Root-B	Precoz-S-Root-A	4.12825	3.87701	7.2e-294	5.71e-292	1365	38.02	489	306	213	357	1567.5	19.7085	83	1.12031	UP	UP
TRINITY_DN10650_c0_g3_i1	Precoz-R-Root-B	Precoz-S-Root-A	-3.33904	4.64918	1.14e-293	9.05e-292	1403	33.5	492	228	242	441	255	3.11768	2394.5	31.3966	DOWN	DOWN
TRINITY_DN959_c0_g1_i1	Precoz-R-Root-B	Precoz-S-Root-A	3.42405	5.50986	2.18e-293	1.72e-291	746	38.2	262	171	114	199	4711.5	108.29	407	10.0385	UP	UP
TRINITY_DN4586_c0_g4_i1	Precoz-R-Root-B	Precoz-S-Root-A	4.84446	3.56573	2.48e-293	1.96e-291	2201	39.53	753	429	441	578	1289.5	10.0535	41.5	0.347981	UP	UP
TRINITY_DN4168_c0_g2_i2	Precoz-R-Root-B	Precoz-S-Root-A	-3.3338	5.32356	6.04e-292	4.75e-290	1504	36.5	497	273	276	458	408.5	4.65828	3819.5	46.7488	DOWN	DOWN
TRINITY_DN13367_c0_g1_i1	Precoz-R-Root-B	Precoz-S-Root-A	3.45536	4.55451	9.53e-292	7.48e-290	939	34.4	310	157	166	306	2432	44.4376	205.5	4.02778	UP	UP
TRINITY_DN1639_c0_g2_i2	Precoz-R-Root-B	Precoz-S-Root-A	-3.04896	6.40592	1.16e-291	9.13e-290	654	30.12	257	95	102	200	1034	27.136	7933	223.328	DOWN	DOWN
TRINITY_DN8944_c0_g1_i1	Precoz-R-Root-B	Precoz-S-Root-A	3.47453	4.70251	2.26e-291	1.77e-289	2335	41.37	714	524	442	655	2698.5	19.8557	225	1.77336	UP	UP
TRINITY_DN1508_c0_g1_i4	Precoz-R-Root-B	Precoz-S-Root-A	-2.92738	6.87019	2.47e-291	1.93e-289	1220	35	397	238	189	396	1537.5	21.611	10848.5	163.609	DOWN	DOWN
TRINITY_DN2057_c0_g3_i1	Precoz-R-Root-B	Precoz-S-Root-A	3.30172	4.71953	2.61e-291	2.04e-289	476	41.39	115	95	102	164	2702	97.4107	254	9.81978	UP	UP
TRINITY_DN10423_c0_g1_i2	Precoz-R-Root-B	Precoz-S-Root-A	-3.67613	4.24161	6.32e-291	4.92e-289	1167	34.1	402	200	198	367	155	2.28419	1838.5	28.9939	DOWN	DOWN
TRINITY_DN297_c0_g1_i2	Precoz-R-Root-B	Precoz-S-Root-A	2.97448	6.51311	9.96e-291	7.74e-289	1037	34.72	363	203	157	314	9165	151.844	1081	19.1867	UP	UP
TRINITY_DN1183_c0_g1_i2	Precoz-R-Root-B	Precoz-S-Root-A	-2.86896	5.64431	1.83e-290	1.42e-288	1114	35.46	308	184	211	411	681	10.4917	4614	76.2185	DOWN	DOWN
TRINITY_DN12577_c0_g1_i1	Precoz-R-Root-B	Precoz-S-Root-A	3.55862	4.58781	2.79e-290	2.16e-288	902	39.47	304	180	176	242	2503.5	47.6236	197	4.01369	UP	UP
TRINITY_DN10892_c0_g2_i2	Precoz-R-Root-B	Precoz-S-Root-A	4.83316	3.60549	2.98e-290	2.3e-288	2759	38.42	923	520	540	776	1325.5	8.25456	43	0.287184	UP	UP
TRINITY_DN3675_c0_g2_i1	Precoz-R-Root-B	Precoz-S-Root-A	4.68981	4.58991	1.97e-289	1.52e-287	1238	38.45	411	204	272	351	2618	36.2282	94	1.39497	UP	UP
TRINITY_DN1417_c0_g1_i1	Precoz-R-Root-B	Precoz-S-Root-A	-3.61418	4.4774	3e-289	2.31e-287	2546	36.68	739	395	539	873	190	1.28442	2159	15.6018	DOWN	DOWN
TRINITY_DN10761_c0_g1_i1	Precoz-R-Root-B	Precoz-S-Root-A	-3.78802	4.16789	5.05e-289	3.88e-287	961	33.71	309	168	156	328	137	2.4489	1756	33.6366	DOWN	DOWN
TRINITY_DN1027_c2_g1_i1	Precoz-R-Root-B	Precoz-S-Root-A	2.98163	5.6678	7.05e-289	5.4e-287	2104	40.54	596	411	442	655	5101.5	41.5977	599	5.23613	UP	UP
TRINITY_DN6014_c0_g1_i11	Precoz-R-Root-B	Precoz-S-Root-A	-5.4738	3.24954	1.19e-287	9.1e-286	1615	34.43	532	292	264	527	23.5	0.251174	973.5	11.0951	DOWN	DOWN
TRINITY_DN11107_c0_g1_i1	Precoz-R-Root-B	Precoz-S-Root-A	6.46037	3.48301	3.85e-287	2.94e-285	1312	41.77	387	231	317	377	1245.5	16.2689	13	0.182143	UP	UP
TRINITY_DN1384_c0_g3_i3	Precoz-R-Root-B	Precoz-S-Root-A	-2.84553	5.85404	1.06e-286	8.11e-285	1515	34.39	525	231	290	469	799	9.05923	5327	64.6882	DOWN	DOWN
TRINITY_DN409_c0_g1_i3	Precoz-R-Root-B	Precoz-S-Root-A	-3.25287	4.59349	1.5e-286	1.14e-284	1201	34.89	359	222	197	423	259	3.70262	2290.5	35.0947	DOWN	DOWN
TRINITY_DN4724_c0_g1_i1	Precoz-R-Root-B	Precoz-S-Root-A	-2.81246	6.75248	1.59e-286	1.21e-284	2138	37.56	703	374	429	632	1520	12.209	9905.5	85.2176	DOWN	DOWN
TRINITY_DN1881_c0_g2_i1	Precoz-R-Root-B	Precoz-S-Root-A	-2.80197	5.89153	2.54e-286	1.93e-284	1663	35.12	504	302	282	575	842	8.69073	5447	60.257	DOWN	DOWN
TRINITY_DN67425_c0_g1_i1	Precoz-R-Root-B	Precoz-S-Root-A	-2.69206	9.23444	3.02e-286	2.28e-284	2054	42.79	583	412	467	592	9133.5	76.313	54748.5	490.333	DOWN	DOWN
TRINITY_DN3233_c0_g1_i2	Precoz-R-Root-B	Precoz-S-Root-A	2.76394	7.29057	8.51e-286	6.44e-284	4492	44.39	1296	987	1007	1202	15438	58.9708	2108	8.63292	UP	UP
TRINITY_DN2383_c0_g1_i1	Precoz-R-Root-B	Precoz-S-Root-A	3.22407	5.52874	1.31e-285	9.89e-284	2674	42.03	779	565	559	771	4714	30.2496	467.5	3.22058	UP	UP
TRINITY_DN7881_c0_g1_i1	Precoz-R-Root-B	Precoz-S-Root-A	3.84503	4.50441	1.94e-285	1.46e-283	1974	39.46	567	408	371	628	2396	20.8105	154.5	1.44103	UP	UP
TRINITY_DN2873_c0_g1_i4	Precoz-R-Root-B	Precoz-S-Root-A	-3.16362	4.80414	5.17e-285	3.88e-283	1776	37.27	603	356	306	511	317	3.06332	2635.5	27.3004	DOWN	DOWN
TRINITY_DN2371_c0_g1_i1	Precoz-R-Root-B	Precoz-S-Root-A	2.78622	9.52043	1.3e-284	9.72e-283	773	33.64	276	155	105	237	72583	1612.9	9760	232.238	UP	UP
TRINITY_DN872_c0_g2_i1	Precoz-R-Root-B	Precoz-S-Root-A	2.94853	6.12995	1.56e-284	1.17e-282	1309	34.91	432	247	210	420	7011	91.8775	842	11.8401	UP	UP
TRINITY_DN1353_c0_g1_i1	Precoz-R-Root-B	Precoz-S-Root-A	2.89181	6.19278	4.31e-284	3.22e-282	2308	37.52	749	432	434	693	7290	54.1871	911	7.26009	UP	UP
TRINITY_DN4724_c0_g1_i3	Precoz-R-Root-B	Precoz-S-Root-A	-2.72411	6.94	5.71e-284	4.26e-282	1978	38.07	637	353	400	588	1826	15.8532	11190.5	104.084	DOWN	DOWN
TRINITY_DN7155_c0_g2_i3	Precoz-R-Root-B	Precoz-S-Root-A	-2.94669	6.01463	6.26e-284	4.66e-282	1617	34.38	552	278	278	509	839.5	8.90147	6003	68.3146	DOWN	DOWN
TRINITY_DN6014_c0_g1_i14	Precoz-R-Root-B	Precoz-S-Root-A	-5.30397	3.45764	8.98e-284	6.68e-282	1522	33.97	497	273	244	508	30.5	0.344669	1121.5	13.5678	DOWN	DOWN
TRINITY_DN2428_c0_g1_i3	Precoz-R-Root-B	Precoz-S-Root-A	5.03883	4.89627	9.57e-284	7.11e-282	1440	29.31	434	170	252	584	3264.5	38.8119	92	1.17535	UP	UP
TRINITY_DN2339_c0_g1_i3	Precoz-R-Root-B	Precoz-S-Root-A	3.41965	4.59033	1.08e-283	7.97e-282	1549	36.41	501	316	248	484	2488	27.5541	215.5	2.56077	UP	UP
TRINITY_DN3440_c0_g1_i1	Precoz-R-Root-B	Precoz-S-Root-A	-3.49165	5.19895	1.22e-283	9e-282	2466	36.17	674	364	528	900	339	2.35966	3535.5	26.3996	DOWN	DOWN
TRINITY_DN12152_c0_g1_i1	Precoz-R-Root-B	Precoz-S-Root-A	3.6316	4.10146	1.65e-283	1.22e-281	1969	42.61	582	396	443	548	1792.5	15.6277	134	1.25277	UP	UP
TRINITY_DN2002_c0_g1_i4	Precoz-R-Root-B	Precoz-S-Root-A	-4.57994	3.87725	2.11e-283	1.56e-281	1476	30.15	530	202	243	501	66.5	0.771061	1477	18.4261	DOWN	DOWN
TRINITY_DN1824_c0_g1_i2	Precoz-R-Root-B	Precoz-S-Root-A	2.70449	7.11767	3.69e-283	2.72e-281	1889	36.53	590	415	275	609	13621	123.796	1938	18.8739	UP	UP
TRINITY_DN4553_c0_g1_i2	Precoz-R-Root-B	Precoz-S-Root-A	2.92211	7.42607	8.89e-283	6.53e-281	3673	39.7	1071	771	687	1144	17187	80.2444	2103	10.5344	UP	UP
TRINITY_DN1718_c0_g1_i2	Precoz-R-Root-B	Precoz-S-Root-A	7.86979	3.78125	1.14e-282	8.34e-281	911	40.72	307	148	223	233	1544	29.1722	6	0.121771	UP	UP
TRINITY_DN828_c0_g1_i1	Precoz-R-Root-B	Precoz-S-Root-A	2.97727	5.71299	1.18e-282	8.65e-281	2667	42.14	764	521	603	779	5262	33.8434	619.5	4.27531	UP	UP
TRINITY_DN7298_c0_g1_i3	Precoz-R-Root-B	Precoz-S-Root-A	-4.20197	3.61102	4.77e-282	3.49e-280	1768	34.73	574	309	305	580	71	0.690287	1214	12.6322	DOWN	DOWN
TRINITY_DN73651_c0_g1_i1	Precoz-R-Root-B	Precoz-S-Root-A	-3.71634	5.00999	6.91e-282	5.04e-280	565	32.74	198	89	96	182	257.5	7.82099	3142.5	102.243	DOWN	DOWN
TRINITY_DN9209_c0_g1_i2	Precoz-R-Root-B	Precoz-S-Root-A	3.02558	5.51536	9.23e-282	6.73e-280	821	41.29	234	168	171	248	4605.5	96.3724	524.5	11.7484	UP	UP
TRINITY_DN3905_c0_g1_i4	Precoz-R-Root-B	Precoz-S-Root-A	-3.1485	5.17881	1.28e-281	9.3e-280	784	35.59	232	147	132	273	415	9.07784	3414	80.1152	DOWN	DOWN
TRINITY_DN1789_c0_g1_i1	Precoz-R-Root-B	Precoz-S-Root-A	-3.39235	5.09299	1.55e-281	1.13e-279	1727	35.03	533	345	260	589	335.5	3.34061	3267	34.8202	DOWN	DOWN
TRINITY_DN5223_c0_g2_i1	Precoz-R-Root-B	Precoz-S-Root-A	3.77367	4.31656	1.74e-281	1.26e-279	451	35.25	172	83	76	120	2096	79.7012	142	5.79699	UP	UP
TRINITY_DN1301_c0_g1_i1	Precoz-R-Root-B	Precoz-S-Root-A	-2.68696	8.1481	3.02e-281	2.19e-279	2853	41.85	826	605	589	833	4314.5	25.9622	25772	166.164	DOWN	DOWN
TRINITY_DN1985_c0_g1_i1	Precoz-R-Root-B	Precoz-S-Root-A	-3.67618	4.00498	4.57e-281	3.3e-279	1635	37.37	468	248	363	556	131.5	1.37952	1560.5	17.5587	DOWN	DOWN
TRINITY_DN2739_c0_g1_i2	Precoz-R-Root-B	Precoz-S-Root-A	-2.93007	5.42123	8.62e-281	6.21e-279	2223	32.25	743	395	322	763	562	4.34292	3972	32.8855	DOWN	DOWN
TRINITY_DN2253_c1_g1_i5	Precoz-R-Root-B	Precoz-S-Root-A	-4.25443	3.54492	1.42e-280	1.02e-278	1384	39.67	426	268	281	409	65.5	0.811974	1161.5	15.442	DOWN	DOWN
TRINITY_DN10423_c0_g1_i1	Precoz-R-Root-B	Precoz-S-Root-A	-3.47286	4.64149	2.6e-280	1.87e-278	1748	33.92	576	308	285	579	233	2.28327	2400	25.2693	DOWN	DOWN
TRINITY_DN4784_c0_g1_i1	Precoz-R-Root-B	Precoz-S-Root-A	-2.8054	6.14027	2.72e-280	1.95e-278	1511	36.33	510	268	281	452	998.5	11.352	6474.5	78.8265	DOWN	DOWN
TRINITY_DN814_c1_g2_i2	Precoz-R-Root-B	Precoz-S-Root-A	-2.90913	7.35572	4.7e-280	3.37e-278	1919	36.95	581	317	392	629	2177	19.4522	15169.5	145.42	DOWN	DOWN
TRINITY_DN10240_c0_g1_i2	Precoz-R-Root-B	Precoz-S-Root-A	4.52026	3.53581	5.8e-280	4.15e-278	1289	36.46	415	239	231	404	1252.5	16.6897	50.5	0.721064	UP	UP
TRINITY_DN959_c2_g1_i1	Precoz-R-Root-B	Precoz-S-Root-A	3.31534	4.56045	8.26e-280	5.9e-278	659	39.61	185	119	142	213	2421.5	63.0497	225.5	6.29526	UP	UP
TRINITY_DN387_c0_g1_i1	Precoz-R-Root-B	Precoz-S-Root-A	-3.23209	5.92519	1.05e-279	7.47e-278	518	34.17	151	100	77	190	661	21.8689	5764	204.623	DOWN	DOWN
TRINITY_DN1706_c0_g1_i4	Precoz-R-Root-B	Precoz-S-Root-A	-3.2262	5.19741	1.15e-279	8.2e-278	687	34.93	246	177	63	201	400.5	10.0219	3476	93.1145	DOWN	DOWN
TRINITY_DN67111_c0_g1_i1	Precoz-R-Root-B	Precoz-S-Root-A	-3.15923	6.12182	1.45e-279	1.03e-277	1329	33.26	431	247	195	456	793	10.2625	6569	90.9652	DOWN	DOWN
TRINITY_DN11461_c0_g1_i1	Precoz-R-Root-B	Precoz-S-Root-A	-3.9361	3.97064	2.67e-279	1.9e-277	873	33.79	268	137	158	310	108.5	2.12951	1541.5	32.5031	DOWN	DOWN
TRINITY_DN54687_c0_g1_i1	Precoz-R-Root-B	Precoz-S-Root-A	-3.8188	3.99971	5.9e-279	4.18e-277	1087	33.39	324	208	155	400	119.5	1.89223	1565.5	26.4959	DOWN	DOWN
TRINITY_DN4316_c1_g1_i3	Precoz-R-Root-B	Precoz-S-Root-A	-2.90096	5.80685	8.68e-279	6.13e-277	1434	39.54	447	309	258	420	747.5	8.93867	5179.5	66.4471	DOWN	DOWN
TRINITY_DN1630_c0_g1_i2	Precoz-R-Root-B	Precoz-S-Root-A	-3.74313	7.35965	8.69e-279	6.13e-277	1576	39.47	476	324	298	478	1291	14.0241	16038.5	187.209	DOWN	DOWN
TRINITY_DN12048_c0_g1_i1	Precoz-R-Root-B	Precoz-S-Root-A	5.94987	3.48466	3.8e-278	2.68e-276	827	38.09	230	169	146	282	1241	25.7187	18.5	0.412447	UP	UP
TRINITY_DN5224_c0_g1_i2	Precoz-R-Root-B	Precoz-S-Root-A	-4.36979	3.59862	6.06e-278	4.26e-276	1189	38.18	341	245	209	394	63	0.912303	1210	18.7307	DOWN	DOWN
TRINITY_DN2989_c0_g2_i1	Precoz-R-Root-B	Precoz-S-Root-A	5.7259	3.63679	7.22e-278	5.07e-276	564	35.82	170	86	116	192	1376	41.8076	24	0.780781	UP	UP
TRINITY_DN147_c2_g3_i1	Precoz-R-Root-B	Precoz-S-Root-A	-3.21254	4.60628	9.39e-278	6.59e-276	876	39.04	304	176	166	230	268	5.25407	2304.5	48.4148	DOWN	DOWN
TRINITY_DN54109_c0_g1_i1	Precoz-R-Root-B	Precoz-S-Root-A	3.09795	6.23311	1.04e-277	7.28e-276	804	42.16	215	191	148	250	7617.5	162.595	825.5	18.8718	UP	UP
TRINITY_DN4034_c0_g1_i3	Precoz-R-Root-B	Precoz-S-Root-A	3.55296	4.60052	1.05e-277	7.36e-276	1824	38.65	516	304	401	603	2525	23.7583	199.5	2.00914	UP	UP
TRINITY_DN40082_c0_g1_i1	Precoz-R-Root-B	Precoz-S-Root-A	-4.99868	3.33788	1.4e-277	9.78e-276	3037	36.71	958	576	539	964	34.5	0.196415	1026.5	6.21977	DOWN	DOWN
TRINITY_DN583_c0_g2_i9	Precoz-R-Root-B	Precoz-S-Root-A	3.72289	9.40448	1.45e-277	1.01e-275	1074	39.48	228	211	213	422	71272.5	1136.66	5008.5	85.763	UP	UP
TRINITY_DN6555_c0_g2_i1	Precoz-R-Root-B	Precoz-S-Root-A	-3.28656	4.56443	1.98e-277	1.38e-275	4482	36.19	1504	894	728	1356	248.5	0.950806	2249.5	9.23672	DOWN	DOWN
TRINITY_DN7709_c0_g1_i1	Precoz-R-Root-B	Precoz-S-Root-A	-3.79978	3.81638	2.35e-277	1.63e-275	2990	35.12	965	449	601	975	106.5	0.611641	1377	8.474	DOWN	DOWN
TRINITY_DN408_c0_g2_i1	Precoz-R-Root-B	Precoz-S-Root-A	3.8324	5.40793	3.9e-277	2.7e-275	833	36.61	230	178	127	298	4484	92.2706	292	6.44113	UP	UP
TRINITY_DN781_c0_g4_i1	Precoz-R-Root-B	Precoz-S-Root-A	3.19696	5.14338	7.14e-277	4.94e-275	772	35.49	207	118	156	291	3601.5	80.1095	364	8.68183	UP	UP
TRINITY_DN266_c0_g1_i1	Precoz-R-Root-B	Precoz-S-Root-A	3.68716	5.59499	9.31e-277	6.43e-275	2196	40.21	598	468	415	715	5070	39.5616	365	3.05751	UP	UP
TRINITY_DN91_c0_g1_i3	Precoz-R-Root-B	Precoz-S-Root-A	-4.69745	3.32975	9.42e-277	6.5e-275	957	35.84	306	189	154	308	42	0.753374	1013.5	19.4893	DOWN	DOWN
TRINITY_DN16_c0_g1_i1	Precoz-R-Root-B	Precoz-S-Root-A	3.65521	4.1068	2.44e-276	1.68e-274	1189	36.84	369	211	227	382	1801.5	26.0254	132.5	2.04975	UP	UP
TRINITY_DN2371_c0_g1_i5	Precoz-R-Root-B	Precoz-S-Root-A	2.84988	7.18375	2.94e-276	2.02e-274	1981	24.28	753	289	192	747	14443.5	125.169	1857	17.2589	UP	UP
TRINITY_DN4034_c0_g1_i1	Precoz-R-Root-B	Precoz-S-Root-A	3.64902	4.24554	5.05e-276	3.47e-274	1853	38.53	521	305	409	618	1983	18.3555	146.5	1.45428	UP	UP
TRINITY_DN282_c0_g1_i1	Precoz-R-Root-B	Precoz-S-Root-A	-2.79285	6.53622	5.79e-276	3.97e-274	832	34.5	279	165	122	266	1324	27.3393	8508	188.189	DOWN	DOWN
TRINITY_DN1284_c0_g1_i2	Precoz-R-Root-B	Precoz-S-Root-A	-3.11051	5.01775	1.64e-275	1.12e-273	3772	39.66	1098	721	775	1178	380	1.72849	3044.5	14.8518	DOWN	DOWN
TRINITY_DN5610_c0_g1_i2	Precoz-R-Root-B	Precoz-S-Root-A	-3.05777	5.12165	1.78e-275	1.21e-273	4294	38.43	1270	745	905	1374	422	1.68722	3260	13.9667	DOWN	DOWN
TRINITY_DN2072_c0_g1_i5	Precoz-R-Root-B	Precoz-S-Root-A	3.47721	8.50673	2.07e-275	1.41e-273	400	52.25	75	67	142	116	37758.5	1617.21	3144	144.661	UP	UP
TRINITY_DN11353_c0_g1_i1	Precoz-R-Root-B	Precoz-S-Root-A	4.0123	3.82685	2.15e-275	1.46e-273	3570	41.46	1017	697	783	1073	1507	7.24177	86.5	0.445703	UP	UP
TRINITY_DN9965_c0_g1_i1	Precoz-R-Root-B	Precoz-S-Root-A	-2.96305	7.34356	1.17e-274	7.97e-273	1720	37.67	507	331	317	565	2088.5	20.8161	15103	161.589	DOWN	DOWN
TRINITY_DN43170_c0_g1_i1	Precoz-R-Root-B	Precoz-S-Root-A	-12.4395	2.67577	1.22e-274	8.31e-273	1544	60.82	331	409	530	274	0.0001	0.0001	668	7.96184	DOWN	DOWN
TRINITY_DN53366_c0_g1_i1	Precoz-R-Root-B	Precoz-S-Root-A	-3.42911	4.96319	1.46e-274	9.89e-273	937	35.22	315	172	158	292	299.5	5.47759	2992	58.7806	DOWN	DOWN
TRINITY_DN959_c0_g1_i3	Precoz-R-Root-B	Precoz-S-Root-A	3.51322	4.40501	2.13e-274	1.44e-272	420	42.38	116	89	89	126	2199.5	89.9698	178.5	7.82504	UP	UP
TRINITY_DN3453_c1_g1_i1	Precoz-R-Root-B	Precoz-S-Root-A	4.15952	3.6096	2.13e-274	1.44e-272	840	38.21	282	162	159	237	1303	26.6299	67.5	1.47954	UP	UP
TRINITY_DN13973_c0_g1_i1	Precoz-R-Root-B	Precoz-S-Root-A	-5.07636	3.37077	2.18e-274	1.47e-272	653	36.29	206	140	97	210	33.5	0.883461	1052.5	29.6384	DOWN	DOWN
TRINITY_DN62861_c0_g1_i1	Precoz-R-Root-B	Precoz-S-Root-A	5.78728	3.16184	3.37e-274	2.27e-272	1512	36.77	516	263	293	440	989.5	11.2431	16.5	0.199876	UP	UP
TRINITY_DN6168_c0_g1_i1	Precoz-R-Root-B	Precoz-S-Root-A	-5.45868	3.0739	4.41e-274	2.97e-272	2689	36.59	835	465	519	870	21	0.133909	861.5	5.89638	DOWN	DOWN
TRINITY_DN624_c0_g1_i2	Precoz-R-Root-B	Precoz-S-Root-A	3.23498	4.78176	7.49e-274	5.02e-272	1651	39.37	415	307	343	586	2809	29.2019	276.5	3.08421	UP	UP
TRINITY_DN630_c0_g1_i1	Precoz-R-Root-B	Precoz-S-Root-A	-4.12661	3.64701	1.05e-273	7.02e-272	1812	38.41	568	338	358	548	76.5	0.724393	1241.5	12.602	DOWN	DOWN
TRINITY_DN5977_c0_g1_i2	Precoz-R-Root-B	Precoz-S-Root-A	5.12315	4.62578	3.15e-273	2.11e-271	779	38.13	221	145	152	261	2710	59.5584	72	1.70153	UP	UP
TRINITY_DN8575_c0_g1_i1	Precoz-R-Root-B	Precoz-S-Root-A	-2.72351	6.31048	4.91e-273	3.28e-271	1952	32.68	656	315	323	658	1180.5	10.3776	7230.5	68.1672	DOWN	DOWN
TRINITY_DN123_c0_g1_i9	Precoz-R-Root-B	Precoz-S-Root-A	-3.08781	4.94924	6.38e-273	4.25e-271	1820	36.98	607	341	332	540	367.5	3.46412	2898.5	29.3037	DOWN	DOWN
TRINITY_DN802_c0_g1_i1	Precoz-R-Root-B	Precoz-S-Root-A	2.901	7.55391	1.33e-272	8.84e-271	1154	45.84	348	178	351	277	18747.5	278.572	2327.5	37.1146	UP	UP
TRINITY_DN2786_c0_g1_i1	Precoz-R-Root-B	Precoz-S-Root-A	-3.82285	4.16859	1.33e-272	8.84e-271	2609	32.2	959	435	405	810	134	0.879947	1759.5	12.4158	DOWN	DOWN
TRINITY_DN3137_c0_g1_i2	Precoz-R-Root-B	Precoz-S-Root-A	-2.81215	5.37787	2.84e-272	1.89e-270	3792	37.39	1067	735	683	1307	586	2.65311	3817	18.524	DOWN	DOWN
TRINITY_DN8370_c0_g1_i1	Precoz-R-Root-B	Precoz-S-Root-A	-4.44091	3.48429	3.02e-272	2e-270	1699	37.37	526	272	363	538	55.5	0.558476	1120.5	12.1332	DOWN	DOWN
TRINITY_DN2184_c0_g1_i1	Precoz-R-Root-B	Precoz-S-Root-A	3.66488	4.34097	3.82e-272	2.53e-270	4063	39.16	1396	750	841	1076	2121	8.97004	155	0.701206	UP	UP
TRINITY_DN4097_c0_g1_i7	Precoz-R-Root-B	Precoz-S-Root-A	3.83189	4.01046	3.88e-272	2.57e-270	4141	39.24	1381	675	950	1135	1699	7.04503	110.5	0.49184	UP	UP
TRINITY_DN10508_c0_g1_i1	Precoz-R-Root-B	Precoz-S-Root-A	-3.06025	5.05924	4.8e-272	3.17e-270	3970	38.14	1297	839	675	1159	403.5	1.74518	3122.5	14.4692	DOWN	DOWN
TRINITY_DN9912_c0_g1_i1	Precoz-R-Root-B	Precoz-S-Root-A	3.6962	3.98459	5.07e-272	3.34e-270	1406	39.83	412	282	278	434	1658	20.2374	118.5	1.552	UP	UP
TRINITY_DN746_c0_g1_i4	Precoz-R-Root-B	Precoz-S-Root-A	-3.26829	5.24623	6.35e-272	4.17e-270	2883	35.59	1054	526	500	803	403.5	2.40601	3605	23.0178	DOWN	DOWN
TRINITY_DN44456_c0_g1_i1	Precoz-R-Root-B	Precoz-S-Root-A	-2.89581	6.22263	2.32e-271	1.52e-269	920	35.22	298	200	124	298	1000.5	18.6556	6909.5	138.114	DOWN	DOWN
TRINITY_DN5958_c1_g1_i1	Precoz-R-Root-B	Precoz-S-Root-A	2.87999	7.73079	2.56e-271	1.68e-269	1990	40.2	619	401	399	571	21158	182.467	2664	24.6489	UP	UP
TRINITY_DN462_c0_g1_i1	Precoz-R-Root-B	Precoz-S-Root-A	5.28079	4.02232	2.89e-271	1.89e-269	1103	38.44	318	248	176	361	1787	27.7563	42.5	0.711304	UP	UP
TRINITY_DN5008_c0_g1_i1	Precoz-R-Root-B	Precoz-S-Root-A	3.71205	4.02916	3.13e-271	2.04e-269	538	35.5	164	75	116	183	1711.5	54.578	121	4.1398	UP	UP
TRINITY_DN9965_c0_g1_i2	Precoz-R-Root-B	Precoz-S-Root-A	-2.9043	7.84658	3.16e-271	2.06e-269	1418	38.93	409	289	263	457	3068.5	37.1002	21308.5	276.466	DOWN	DOWN
TRINITY_DN746_c0_g1_i3	Precoz-R-Root-B	Precoz-S-Root-A	-3.37309	5.51614	1.2e-270	7.83e-269	2792	35.85	1011	512	489	780	455.5	2.8056	4375.5	28.852	DOWN	DOWN
TRINITY_DN8373_c0_g1_i2	Precoz-R-Root-B	Precoz-S-Root-A	-3.07231	4.93733	1.59e-270	1.03e-268	2090	36.12	685	419	336	650	368	3.02353	2871	25.2801	DOWN	DOWN
TRINITY_DN642_c0_g1_i1	Precoz-R-Root-B	Precoz-S-Root-A	3.10903	5.7743	2.42e-270	1.57e-268	973	46.76	238	289	166	280	5545	97.7004	596	11.2687	UP	UP
TRINITY_DN15499_c0_g1_i5	Precoz-R-Root-B	Precoz-S-Root-A	-2.74964	6.00545	3.42e-270	2.22e-268	1491	39.24	509	304	281	397	940.5	10.8209	5867.5	72.3973	DOWN	DOWN
TRINITY_DN2552_c0_g1_i3	Precoz-R-Root-B	Precoz-S-Root-A	-2.63182	8.1156	3.76e-270	2.43e-268	1819	38.21	573	347	348	551	4360	41.1661	25063.5	253.491	DOWN	DOWN
TRINITY_DN66869_c0_g1_i1	Precoz-R-Root-B	Precoz-S-Root-A	-3.13492	4.77603	4.1e-270	2.65e-268	1784	39.41	545	328	375	536	316.5	3.04899	2579.5	26.5993	DOWN	DOWN
TRINITY_DN5547_c0_g1_i2	Precoz-R-Root-B	Precoz-S-Root-A	-2.90611	5.75216	4.5e-270	2.9e-268	4218	37.7	1312	823	767	1316	717.5	2.92414	4988.5	21.759	DOWN	DOWN
TRINITY_DN5610_c0_g1_i4	Precoz-R-Root-B	Precoz-S-Root-A	-3.31593	4.67272	1.04e-269	6.7e-268	5427	37.26	1601	940	1082	1804	263	0.832572	2429	8.23956	DOWN	DOWN
TRINITY_DN8779_c0_g1_i2	Precoz-R-Root-B	Precoz-S-Root-A	4.39969	4.28208	2.22e-269	1.43e-267	1476	40.85	457	303	300	416	2096.5	24.337	92	1.14739	UP	UP
TRINITY_DN5567_c0_g1_i1	Precoz-R-Root-B	Precoz-S-Root-A	-2.91246	5.16622	2.71e-269	1.74e-267	4258	38.94	1316	766	892	1284	476	1.9212	3324.5	14.3639	DOWN	DOWN
TRINITY_DN3698_c0_g1_i8	Precoz-R-Root-B	Precoz-S-Root-A	-3.64082	5.27763	3.77e-269	2.42e-267	1248	36.54	321	205	251	471	325.5	4.49013	3765	55.5333	DOWN	DOWN
TRINITY_DN13165_c0_g1_i2	Precoz-R-Root-B	Precoz-S-Root-A	-2.8528	6.8012	4.08e-269	2.61e-267	873	35.4	283	158	151	281	1534	30.131	10280.5	216.617	DOWN	DOWN
TRINITY_DN6795_c0_g1_i2	Precoz-R-Root-B	Precoz-S-Root-A	-5.32106	3.06979	4.38e-269	2.8e-267	1609	35.8	582	286	290	451	23	0.245383	857.5	9.8031	DOWN	DOWN
TRINITY_DN695_c0_g1_i1	Precoz-R-Root-B	Precoz-S-Root-A	-3.27655	6.31259	5.27e-269	3.37e-267	2302	36.06	846	499	331	626	841	6.27493	7552.5	60.4266	DOWN	DOWN
TRINITY_DN282_c0_g1_i15	Precoz-R-Root-B	Precoz-S-Root-A	-2.76349	5.51444	5.76e-269	3.67e-267	5300	34.32	1936	1024	795	1545	663.5	2.14859	4179.5	14.5071	DOWN	DOWN
TRINITY_DN1377_c0_g1_i3	Precoz-R-Root-B	Precoz-S-Root-A	3.28648	5.88099	6.79e-269	4.32e-267	593	40.98	173	125	118	177	6043.5	174.672	574.5	17.8176	UP	UP
TRINITY_DN2847_c0_g3_i2	Precoz-R-Root-B	Precoz-S-Root-A	3.1332	4.71029	9.37e-269	5.96e-267	2638	39.16	859	599	434	746	2654.5	17.267	280.5	1.956	UP	UP
TRINITY_DN3731_c0_g4_i2	Precoz-R-Root-B	Precoz-S-Root-A	6.40865	3.05935	1e-268	6.37e-267	2309	37.29	720	408	453	728	927	6.89915	10	0.0795863	UP	UP
TRINITY_DN1756_c0_g4_i1	Precoz-R-Root-B	Precoz-S-Root-A	3.39753	5.27599	7.02e-268	4.45e-266	1706	39.8	539	380	299	488	3999.5	40.1969	352	3.79364	UP	UP
TRINITY_DN68174_c0_g1_i1	Precoz-R-Root-B	Precoz-S-Root-A	6.67638	3.17336	7.73e-268	4.9e-266	725	36.14	190	138	124	273	1005.5	23.7742	9	0.227012	UP	UP
TRINITY_DN3746_c0_g1_i1	Precoz-R-Root-B	Precoz-S-Root-A	-3.09638	5.51145	9.58e-268	6.06e-266	752	34.18	237	143	114	258	540	12.3517	4283	104.813	DOWN	DOWN
TRINITY_DN5610_c0_g1_i5	Precoz-R-Root-B	Precoz-S-Root-A	-3.1912	4.85145	1.07e-267	6.74e-266	5055	37.61	1508	891	1010	1646	322	1.09525	2728	9.93117	DOWN	DOWN
TRINITY_DN8223_c0_g1_i1	Precoz-R-Root-B	Precoz-S-Root-A	4.13281	3.56274	1.4e-267	8.85e-266	510	33.92	187	102	71	150	1260	42.4065	66.5	2.39775	UP	UP
TRINITY_DN41929_c0_g1_i1	Precoz-R-Root-B	Precoz-S-Root-A	9.42813	2.88991	2.97e-267	1.87e-265	808	31.68	284	112	144	268	832	17.6554	1	0.0227753	UP	UP
TRINITY_DN20777_c0_g1_i1	Precoz-R-Root-B	Precoz-S-Root-A	-2.98581	7.0089	1.23e-266	7.72e-265	3003	38.43	876	595	559	973	1633	9.32067	11997	73.5187	DOWN	DOWN
TRINITY_DN4435_c0_g1_i2	Precoz-R-Root-B	Precoz-S-Root-A	3.58215	4.87866	1.92e-266	1.21e-264	1650	33.76	514	295	262	579	3068	31.9634	237.5	2.64624	UP	UP
TRINITY_DN2694_c0_g1_i1	Precoz-R-Root-B	Precoz-S-Root-A	4.19337	8.43812	5.55e-266	3.48e-264	619	37.96	206	139	96	178	37201.5	1028.67	1885.5	56.0677	UP	UP
TRINITY_DN46706_c0_g1_i1	Precoz-R-Root-B	Precoz-S-Root-A	4.83491	3.24948	6.81e-266	4.26e-264	2047	37.52	701	333	435	578	1034.5	8.67284	33.5	0.3011	UP	UP
TRINITY_DN5081_c0_g3_i2	Precoz-R-Root-B	Precoz-S-Root-A	-2.66328	6.50787	7.45e-266	4.66e-264	2208	34.19	674	396	359	779	1403.5	10.9065	8246	68.7146	DOWN	DOWN
TRINITY_DN9573_c0_g1_i1	Precoz-R-Root-B	Precoz-S-Root-A	3.5628	5.95416	2.03e-265	1.27e-263	1340	37.61	493	274	230	343	6462.5	82.6203	507	6.96484	UP	UP
TRINITY_DN7513_c0_g1_i1	Precoz-R-Root-B	Precoz-S-Root-A	3.4463	4.93657	2.75e-265	1.71e-263	1790	39.83	458	396	317	619	3169	30.3523	269.5	2.77101	UP	UP
TRINITY_DN2684_c0_g2_i1	Precoz-R-Root-B	Precoz-S-Root-A	3.74342	4.1995	5.33e-265	3.32e-263	435	37.24	157	93	69	116	1929.5	76.0589	133.5	5.64734	UP	UP
TRINITY_DN68147_c0_g1_i1	Precoz-R-Root-B	Precoz-S-Root-A	-3.70304	4.0188	1.02e-264	6.34e-263	1179	34.01	374	197	204	404	130.5	1.90577	1577.5	24.6186	DOWN	DOWN
TRINITY_DN77_c0_g1_i1	Precoz-R-Root-B	Precoz-S-Root-A	-2.67711	10.3667	1.09e-264	6.74e-263	2593	36.95	803	484	474	832	20201.5	133.633	119842	850.269	DOWN	DOWN
TRINITY_DN10950_c0_g1_i1	Precoz-R-Root-B	Precoz-S-Root-A	-2.60313	8.62818	1.78e-264	1.1e-262	1396	39.83	395	228	328	445	6327.5	77.8509	35656.5	469.911	DOWN	DOWN
TRINITY_DN7410_c0_g1_i1	Precoz-R-Root-B	Precoz-S-Root-A	4.57165	3.52671	3.27e-264	2.02e-262	2010	35.82	663	405	315	627	1246.5	10.6562	48.5	0.443457	UP	UP
TRINITY_DN61574_c0_g1_i1	Precoz-R-Root-B	Precoz-S-Root-A	10.3059	2.91376	5.13e-264	3.17e-262	402	39.05	125	88	69	120	846.5	36.096	0.5	0.0232113	UP	UP
TRINITY_DN55753_c0_g1_i1	Precoz-R-Root-B	Precoz-S-Root-A	4.6181	4.63956	1.14e-263	7.03e-262	646	36.69	197	134	103	212	2704.5	71.6986	102	2.90886	UP	UP
TRINITY_DN1985_c0_g1_i3	Precoz-R-Root-B	Precoz-S-Root-A	-3.7198	3.76219	1.64e-263	1.01e-261	1753	37.19	492	265	387	609	108	1.05712	1321	13.8671	DOWN	DOWN
TRINITY_DN1797_c0_g1_i5	Precoz-R-Root-B	Precoz-S-Root-A	-2.63798	9.10636	2.13e-263	1.31e-261	1813	37.12	548	364	309	592	8632.5	81.7071	49848.5	505.714	DOWN	DOWN
TRINITY_DN7166_c0_g1_i3	Precoz-R-Root-B	Precoz-S-Root-A	2.7982	6.09536	3.17e-263	1.95e-261	1354	36.12	431	237	252	434	6760	85.6625	901.5	12.2439	UP	UP
TRINITY_DN2565_c0_g3_i1	Precoz-R-Root-B	Precoz-S-Root-A	3.97707	3.62698	3.74e-263	2.29e-261	2185	37.71	643	469	355	718	1309.5	10.286	77	0.648744	UP	UP
TRINITY_DN3691_c0_g1_i10	Precoz-R-Root-B	Precoz-S-Root-A	3.8332	3.80153	7.23e-263	4.43e-261	397	46.1	127	103	80	87	1469.5	63.5803	95.5	4.4258	UP	UP
TRINITY_DN3584_c1_g2_i1	Precoz-R-Root-B	Precoz-S-Root-A	-6.63751	2.94281	7.7e-263	4.7e-261	421	36.34	123	63	90	145	8.5	0.348037	797	34.8076	DOWN	DOWN
TRINITY_DN536_c0_g2_i1	Precoz-R-Root-B	Precoz-S-Root-A	-2.69104	6.93401	9.76e-263	5.96e-261	4420	38.1	1393	941	743	1343	1855	7.21016	11111	46.2443	DOWN	DOWN
TRINITY_DN20777_c0_g1_i4	Precoz-R-Root-B	Precoz-S-Root-A	-3.628	4.4125	1.42e-262	8.65e-261	1812	33.72	612	356	255	589	180	1.70615	2064	20.9747	DOWN	DOWN
TRINITY_DN3905_c0_g1_i5	Precoz-R-Root-B	Precoz-S-Root-A	-3.21866	4.35993	1.51e-262	9.22e-261	887	34.95	261	162	148	316	225	4.34938	1943.5	40.3157	DOWN	DOWN
TRINITY_DN6147_c0_g1_i1	Precoz-R-Root-B	Precoz-S-Root-A	-2.5875	7.19249	1.63e-262	9.9e-261	2187	40.15	595	366	512	714	2360.5	18.5283	13156.5	110.705	DOWN	DOWN
TRINITY_DN2739_c0_g2_i1	Precoz-R-Root-B	Precoz-S-Root-A	-2.70844	8.06932	6.53e-262	3.96e-260	913	34.94	304	188	131	290	4033	75.8965	24441	492.66	DOWN	DOWN
TRINITY_DN781_c0_g1_i1	Precoz-R-Root-B	Precoz-S-Root-A	3.08282	4.59146	7.77e-262	4.71e-260	2502	42.29	738	462	596	706	2435.5	16.7119	266.5	1.95914	UP	UP
TRINITY_DN1284_c0_g1_i9	Precoz-R-Root-B	Precoz-S-Root-A	-3.14787	5.04738	8.17e-262	4.94e-260	2765	42.06	822	577	586	780	379	2.35238	3117.5	20.7343	DOWN	DOWN
TRINITY_DN2313_c0_g1_i1	Precoz-R-Root-B	Precoz-S-Root-A	3.72058	4.8977	1.06e-261	6.38e-260	2138	41.96	646	431	466	595	3130	25.0961	220	1.89579	UP	UP
TRINITY_DN5447_c0_g2_i3	Precoz-R-Root-B	Precoz-S-Root-A	3.62736	3.85888	2.58e-261	1.56e-259	979	40.45	289	195	201	294	1514	26.5475	113.5	2.13387	UP	UP
TRINITY_DN2853_c0_g1_i1	Precoz-R-Root-B	Precoz-S-Root-A	-3.08835	4.64997	3.21e-261	1.93e-259	1118	40.61	336	279	175	328	298.5	4.58819	2355.5	38.7603	DOWN	DOWN
TRINITY_DN529_c0_g1_i1	Precoz-R-Root-B	Precoz-S-Root-A	-3.24285	4.25115	5.2e-261	3.13e-259	3059	37.72	910	531	623	995	205.5	1.15407	1805	10.8579	DOWN	DOWN
TRINITY_DN2993_c0_g1_i9	Precoz-R-Root-B	Precoz-S-Root-A	-5.3161	2.96855	6.97e-261	4.19e-259	1551	36.23	488	302	260	501	21.5	0.238877	799	9.47836	DOWN	DOWN
TRINITY_DN67594_c0_g1_i1	Precoz-R-Root-B	Precoz-S-Root-A	-4.30517	3.81629	7.06e-261	4.24e-259	517	32.69	165	82	87	183	76.5	2.54834	1404	50.004	DOWN	DOWN
TRINITY_DN5610_c0_g1_i6	Precoz-R-Root-B	Precoz-S-Root-A	-3.22729	4.79869	1.3e-260	7.8e-259	5319	37.38	1582	924	1064	1749	303.5	0.981601	2636.5	9.12122	DOWN	DOWN
TRINITY_DN653_c1_g5_i1	Precoz-R-Root-B	Precoz-S-Root-A	3.08966	4.86829	1.6e-260	9.6e-259	222	36.94	65	39	43	75	2953	228.368	321.5	26.6661	UP	UP
TRINITY_DN5567_c0_g1_i5	Precoz-R-Root-B	Precoz-S-Root-A	-2.83149	5.29675	1.64e-260	9.8e-259	4156	39.22	1282	751	879	1244	547.5	2.26333	3615.5	16.0022	DOWN	DOWN
TRINITY_DN959_c0_g2_i1	Precoz-R-Root-B	Precoz-S-Root-A	3.31225	4.31531	1.93e-260	1.15e-258	395	42.03	97	84	82	132	2042	88.7838	190.5	8.88002	UP	UP
TRINITY_DN3068_c0_g1_i1	Precoz-R-Root-B	Precoz-S-Root-A	-2.73868	5.52503	2e-260	1.19e-258	1644	38.69	517	331	305	491	678.5	7.08903	4201	47.0087	DOWN	DOWN
TRINITY_DN1229_c0_g1_i1	Precoz-R-Root-B	Precoz-S-Root-A	-2.6781	5.77005	2.92e-260	1.74e-258	966	33.13	319	179	141	327	834	14.8222	4951.5	94.2924	DOWN	DOWN
TRINITY_DN5081_c0_g3_i1	Precoz-R-Root-B	Precoz-S-Root-A	-2.68852	6.19192	5.65e-260	3.36e-258	2572	34.45	801	465	421	885	1110.5	7.41722	6638.5	47.4986	DOWN	DOWN
TRINITY_DN9101_c0_g1_i2	Precoz-R-Root-B	Precoz-S-Root-A	3.17112	5.38128	6.38e-260	3.79e-258	822	47.81	234	136	257	195	4241	88.7014	436.5	9.77003	UP	UP
TRINITY_DN2405_c0_g1_i2	Precoz-R-Root-B	Precoz-S-Root-A	3.73499	5.57707	1.02e-259	6.02e-258	576	47.74	95	203	72	206	5019	149.27	349.5	11.1649	UP	UP
TRINITY_DN9481_c0_g1_i2	Precoz-R-Root-B	Precoz-S-Root-A	-3.4005	4.81411	1.58e-259	9.33e-258	701	33.67	233	113	123	232	275	6.71621	2694	70.7264	DOWN	DOWN
TRINITY_DN68272_c0_g1_i1	Precoz-R-Root-B	Precoz-S-Root-A	2.80669	5.11298	1.79e-259	1.06e-257	1495	36.25	440	261	281	513	3422	39.305	453.5	5.5801	UP	UP
TRINITY_DN8695_c0_g2_i1	Precoz-R-Root-B	Precoz-S-Root-A	-3.56061	4.89924	1.99e-259	1.17e-257	1822	38.97	604	402	308	508	263.5	2.48494	2882.5	29.1359	DOWN	DOWN
TRINITY_DN977_c0_g1_i8	Precoz-R-Root-B	Precoz-S-Root-A	-2.7685	7.46132	3.05e-259	1.79e-257	1545	39.16	460	320	285	480	2551.5	28.3184	16127.5	192.03	DOWN	DOWN
TRINITY_DN2998_c0_g2_i1	Precoz-R-Root-B	Precoz-S-Root-A	4.021	3.80134	6.03e-259	3.55e-257	1794	39.41	528	309	398	559	1481	14.1578	84.5	0.86613	UP	UP
TRINITY_DN8899_c0_g1_i1	Precoz-R-Root-B	Precoz-S-Root-A	-2.62597	6.57352	8.21e-259	4.82e-257	896	37.61	292	157	180	267	1502	28.7649	8600.5	176.583	DOWN	DOWN
TRINITY_DN1301_c0_g1_i2	Precoz-R-Root-B	Precoz-S-Root-A	-2.58943	7.95106	2.48e-258	1.46e-256	3612	40.59	1096	739	727	1050	3989.5	18.971	22270.5	113.426	DOWN	DOWN
TRINITY_DN11459_c0_g2_i3	Precoz-R-Root-B	Precoz-S-Root-A	-3.03964	5.12592	3.93e-258	2.3e-256	1424	35.39	439	252	252	481	428	5.15291	3265	42.1843	DOWN	DOWN
TRINITY_DN4507_c0_g1_i4	Precoz-R-Root-B	Precoz-S-Root-A	3.1288	6.63749	4.26e-258	2.49e-256	497	47.69	90	117	120	170	10104.5	348.484	1071	39.6674	UP	UP
TRINITY_DN469_c0_g1_i1	Precoz-R-Root-B	Precoz-S-Root-A	3.04791	7.96747	6.13e-258	3.58e-256	1243	44.65	411	164	391	277	25260.5	348.314	2832.5	41.935	UP	UP
TRINITY_DN8_c0_g1_i1	Precoz-R-Root-B	Precoz-S-Root-A	-2.5285	8.68664	7.01e-258	4.09e-256	1560	42.24	429	235	424	472	6887	75.775	36856.5	434.633	DOWN	DOWN
TRINITY_DN5254_c0_g1_i1	Precoz-R-Root-B	Precoz-S-Root-A	-3.21523	4.44983	1.91e-257	1.11e-255	1565	37.51	469	265	322	509	240	2.63173	2067.5	24.3171	DOWN	DOWN
TRINITY_DN959_c1_g1_i1	Precoz-R-Root-B	Precoz-S-Root-A	3.80275	3.84659	2.69e-257	1.56e-255	211	48.82	60	40	63	48	1514	123.083	100.5	8.76575	UP	UP
TRINITY_DN7676_c0_g1_i1	Precoz-R-Root-B	Precoz-S-Root-A	-2.59396	7.2261	4.96e-257	2.88e-255	1529	39.7	452	329	278	470	2407	27.0395	13478.5	162.176	DOWN	DOWN
TRINITY_DN20722_c0_g1_i1	Precoz-R-Root-B	Precoz-S-Root-A	2.78472	5.86459	9.01e-257	5.23e-255	1470	38.98	407	273	300	490	5753.5	67.1798	774.5	9.68731	UP	UP
TRINITY_DN53473_c0_g1_i1	Precoz-R-Root-B	Precoz-S-Root-A	3.13612	4.92235	1.03e-256	5.97e-255	1265	35.18	408	239	206	412	3076.5	41.7746	324.5	4.71621	UP	UP
TRINITY_DN8517_c1_g1_i1	Precoz-R-Root-B	Precoz-S-Root-A	-2.7502	6.54198	1.21e-256	7.02e-255	1282	34.17	446	271	167	398	1364	18.2756	8508	122.164	DOWN	DOWN
TRINITY_DN11319_c0_g1_i1	Precoz-R-Root-B	Precoz-S-Root-A	9.99944	2.60958	1.44e-256	8.31e-255	1095	36.26	350	222	175	348	684.5	10.7295	0.5	0.00828443	UP	UP
TRINITY_DN1284_c0_g1_i4	Precoz-R-Root-B	Precoz-S-Root-A	-3.15058	4.99177	1.84e-256	1.06e-254	2728	42.23	811	573	579	765	364	2.28662	2998.5	20.2263	DOWN	DOWN
TRINITY_DN66608_c0_g1_i1	Precoz-R-Root-B	Precoz-S-Root-A	3.54683	4.65306	2.32e-256	1.34e-254	2056	40.13	573	445	380	658	2617.5	21.836	207.5	1.85996	UP	UP
TRINITY_DN9032_c0_g1_i2	Precoz-R-Root-B	Precoz-S-Root-A	5.03451	7.30012	4.24e-256	2.44e-254	1005	31.94	326	173	148	358	17296	294.296	489.5	8.95968	UP	UP
TRINITY_DN60949_c0_g1_i1	Precoz-R-Root-B	Precoz-S-Root-A	3.17623	4.45077	5.9e-256	3.39e-254	952	44.01	281	213	206	252	2223.5	40.1163	228	4.40676	UP	UP
TRINITY_DN996_c0_g1_i3	Precoz-R-Root-B	Precoz-S-Root-A	2.55941	8.11496	7.72e-256	4.43e-254	5641	39.82	1729	1126	1120	1666	26817.5	81.6003	4220	13.7604	UP	UP
TRINITY_DN2414_c0_g1_i1	Precoz-R-Root-B	Precoz-S-Root-A	-2.94398	4.96312	1.46e-255	8.35e-254	964	37.34	294	176	184	310	405.5	7.22146	2894.5	55.25	DOWN	DOWN
TRINITY_DN9427_c0_g1_i1	Precoz-R-Root-B	Precoz-S-Root-A	-3.73793	3.69672	2.49e-255	1.43e-253	1975	37.47	621	350	390	614	102	0.888207	1263.5	11.7716	DOWN	DOWN
TRINITY_DN1258_c0_g2_i1	Precoz-R-Root-B	Precoz-S-Root-A	4.38754	3.33678	2.91e-255	1.66e-253	2414	41.47	725	507	494	688	1086	7.72196	48	0.366236	UP	UP
TRINITY_DN1653_c0_g1_i2	Precoz-R-Root-B	Precoz-S-Root-A	-2.50729	8.28594	3.03e-255	1.73e-253	1826	38.44	578	389	313	546	5282.5	49.6667	27856	280.652	DOWN	DOWN
TRINITY_DN2731_c0_g1_i12	Precoz-R-Root-B	Precoz-S-Root-A	3.42225	8.87951	3.81e-255	2.17e-253	1338	40.81	420	386	160	372	48737.5	624.183	4214	57.995	UP	UP
TRINITY_DN2716_c0_g1_i4	Precoz-R-Root-B	Precoz-S-Root-A	-2.67615	5.46984	5.8e-255	3.3e-253	1808	36.01	609	342	309	548	678	6.43754	4019	40.9054	DOWN	DOWN
TRINITY_DN16181_c1_g1_i1	Precoz-R-Root-B	Precoz-S-Root-A	3.99335	3.80972	6e-255	3.41e-253	886	37.7	259	172	162	293	1488	28.8487	86.5	1.80029	UP	UP
TRINITY_DN1753_c6_g1_i1	Precoz-R-Root-B	Precoz-S-Root-A	-4.16667	3.41734	7.72e-255	4.39e-253	751	39.01	283	148	145	175	63.5	1.45119	1059.5	25.9641	DOWN	DOWN
TRINITY_DN46795_c0_g1_i1	Precoz-R-Root-B	Precoz-S-Root-A	-3.15933	4.51738	1.3e-254	7.39e-253	3271	39.44	1042	567	723	939	260.5	1.36928	2159.5	12.1448	DOWN	DOWN
TRINITY_DN9040_c0_g1_i2	Precoz-R-Root-B	Precoz-S-Root-A	-7.35757	2.59526	1.33e-254	7.53e-253	837	33.93	276	132	152	277	4	0.0820366	628	13.8042	DOWN	DOWN
TRINITY_DN5286_c0_g1_i3	Precoz-R-Root-B	Precoz-S-Root-A	7.56568	2.72632	2.42e-254	1.37e-252	4117	37.26	1389	695	839	1194	739.5	3.08563	3.5	0.0157391	UP	UP
TRINITY_DN714_c0_g2_i2	Precoz-R-Root-B	Precoz-S-Root-A	-3.49186	4.63063	2.72e-254	1.53e-252	2889	36.9	952	521	545	871	228.5	1.36104	2384	15.1921	DOWN	DOWN
TRINITY_DN996_c0_g1_i4	Precoz-R-Root-B	Precoz-S-Root-A	2.54269	7.9254	2.94e-254	1.66e-252	5773	39.68	1769	1137	1154	1713	23475.5	69.8081	3735.5	11.9088	UP	UP
TRINITY_DN3758_c0_g1_i2	Precoz-R-Root-B	Precoz-S-Root-A	-3.81562	3.60486	3.23e-254	1.82e-252	1057	37.37	329	175	220	333	91	1.4775	1190	20.7103	DOWN	DOWN
TRINITY_DN3209_c0_g1_i3	Precoz-R-Root-B	Precoz-S-Root-A	-3.35466	5.99742	5.79e-254	3.26e-252	1476	35.57	417	229	296	534	643.5	7.50211	6102	76.1129	DOWN	DOWN
TRINITY_DN862_c1_g2_i2	Precoz-R-Root-B	Precoz-S-Root-A	-3.6778	4.57759	8.44e-254	4.74e-252	1077	35.47	301	183	199	394	195.5	3.1151	2320	39.6742	DOWN	DOWN
TRINITY_DN3959_c0_g1_i6	Precoz-R-Root-B	Precoz-S-Root-A	6.67344	2.91288	1.14e-253	6.41e-252	679	38	201	129	129	220	838.5	21.1755	7.5	0.202693	UP	UP
TRINITY_DN6937_c0_g2_i1	Precoz-R-Root-B	Precoz-S-Root-A	-3.41604	5.20621	1.77e-253	9.9e-252	1734	39.27	538	335	346	515	357.5	3.54351	3537.5	37.5691	DOWN	DOWN
TRINITY_DN3254_c0_g1_i4	Precoz-R-Root-B	Precoz-S-Root-A	4.69851	3.58802	2.14e-253	1.2e-251	408	38.24	145	95	61	107	1305	54.8266	46.5	2.09638	UP	UP
TRINITY_DN24007_c0_g1_i1	Precoz-R-Root-B	Precoz-S-Root-A	3.85013	7.80697	3e-253	1.68e-251	322	53.73	90	155	18	59	23688.5	1259.54	1523	87.0658	UP	UP
TRINITY_DN8575_c0_g1_i2	Precoz-R-Root-B	Precoz-S-Root-A	-2.70791	6.3302	6.02e-253	3.36e-251	1922	32.47	646	305	319	652	1208	10.7781	7321	70.0809	DOWN	DOWN
TRINITY_DN13774_c0_g1_i3	Precoz-R-Root-B	Precoz-S-Root-A	3.10957	4.83321	6.64e-253	3.7e-251	685	33.14	227	90	137	231	2886	72.2639	310	8.32659	UP	UP
TRINITY_DN11356_c0_g1_i1	Precoz-R-Root-B	Precoz-S-Root-A	3.52333	4.74179	8.14e-253	4.53e-251	1057	35.95	325	183	197	352	2780.5	45.1822	224	3.90672	UP	UP
TRINITY_DN1906_c0_g1_i4	Precoz-R-Root-B	Precoz-S-Root-A	2.90146	7.11836	1.18e-252	6.56e-251	2586	35.27	808	422	490	866	13864	92.1602	1720.5	12.2413	UP	UP
TRINITY_DN26229_c0_g1_i8	Precoz-R-Root-B	Precoz-S-Root-A	-3.15641	4.50943	1.42e-252	7.89e-251	3379	38.12	1021	662	626	1070	259.5	1.31621	2146.5	11.6902	DOWN	DOWN
TRINITY_DN322_c0_g2_i1	Precoz-R-Root-B	Precoz-S-Root-A	3.8944	3.5771	3.61e-252	2e-250	926	39.31	299	170	194	263	1260.5	23.3748	78.5	1.55905	UP	UP
TRINITY_DN819_c1_g2_i1	Precoz-R-Root-B	Precoz-S-Root-A	-2.85205	6.48552	4.83e-252	2.67e-250	899	40.38	316	175	188	220	1233	23.5143	8260	168.989	DOWN	DOWN
TRINITY_DN1655_c0_g1_i1	Precoz-R-Root-B	Precoz-S-Root-A	-5.01253	3.1511	1.9e-251	1.05e-249	1571	37.49	458	248	341	524	30	0.328845	901.5	10.5642	DOWN	DOWN
TRINITY_DN3036_c1_g2_i3	Precoz-R-Root-B	Precoz-S-Root-A	3.77601	3.63912	6.04e-251	3.34e-249	1505	36.41	469	246	302	488	1309	14.9341	88.5	1.08222	UP	UP
TRINITY_DN215_c0_g1_i1	Precoz-R-Root-B	Precoz-S-Root-A	2.96955	6.3849	6.43e-251	3.55e-249	3577	39.06	1019	754	643	1161	8382.5	40.2838	992.5	5.1032	UP	UP
TRINITY_DN2697_c0_g2_i1	Precoz-R-Root-B	Precoz-S-Root-A	-4.39345	3.26017	8.18e-251	4.51e-249	773	36.48	244	105	177	247	49	1.08499	957.5	22.7892	DOWN	DOWN
TRINITY_DN5081_c0_g3_i3	Precoz-R-Root-B	Precoz-S-Root-A	-2.60784	5.97419	8.74e-251	4.81e-249	2682	34.34	852	491	430	909	1002	6.41012	5665.5	38.8655	DOWN	DOWN
TRINITY_DN1150_c0_g1_i3	Precoz-R-Root-B	Precoz-S-Root-A	3.55103	3.961	2.67e-250	1.47e-248	4674	38.7	1311	1050	759	1554	1619	5.94992	128	0.503516	UP	UP
TRINITY_DN2380_c0_g1_i1	Precoz-R-Root-B	Precoz-S-Root-A	-2.77018	7.72754	5.38e-250	2.95e-248	909	36.96	307	181	155	266	3065.5	57.819	19398.5	392.602	DOWN	DOWN
TRINITY_DN60978_c0_g1_i1	Precoz-R-Root-B	Precoz-S-Root-A	-12.2566	2.49356	7.44e-250	4.08e-248	2291	50.94	489	650	517	635	0.0001	0.0001	588.5	4.72661	DOWN	DOWN
TRINITY_DN5286_c0_g1_i1	Precoz-R-Root-B	Precoz-S-Root-A	6.86367	2.78608	8.6e-250	4.71e-248	4175	37.25	1420	711	844	1200	768.5	3.16269	6	0.0265087	UP	UP
TRINITY_DN12168_c0_g1_i2	Precoz-R-Root-B	Precoz-S-Root-A	4.46817	3.27249	2.99e-249	1.64e-247	2666	40.77	696	639	448	883	1041	6.70062	43.5	0.300508	UP	UP
TRINITY_DN2455_c0_g1_i2	Precoz-R-Root-B	Precoz-S-Root-A	-3.09445	4.59886	3.47e-249	1.89e-247	1874	37.99	553	349	363	609	287	2.62745	2275	22.3265	DOWN	DOWN
TRINITY_DN9123_c0_g2_i2	Precoz-R-Root-B	Precoz-S-Root-A	-3.18774	5.00126	5.3e-249	2.89e-247	703	38.83	205	180	93	225	358	8.72615	3025.5	79.2149	DOWN	DOWN
TRINITY_DN653_c1_g4_i1	Precoz-R-Root-B	Precoz-S-Root-A	-2.84498	6.57035	5.77e-249	3.14e-247	821	30.94	304	149	105	263	1313.5	27.4978	8749	196.165	DOWN	DOWN
TRINITY_DN66931_c0_g1_i1	Precoz-R-Root-B	Precoz-S-Root-A	2.76746	5.63453	8.41e-249	4.57e-247	2915	43.6	802	588	683	842	4897	28.8166	667	4.20882	UP	UP
TRINITY_DN746_c0_g1_i5	Precoz-R-Root-B	Precoz-S-Root-A	-3.02059	4.77934	1.61e-248	8.73e-247	3248	34.73	1209	583	545	911	340.5	1.80053	2562.5	14.5226	DOWN	DOWN
TRINITY_DN47261_c0_g1_i1	Precoz-R-Root-B	Precoz-S-Root-A	-2.94825	5.73511	2.97e-248	1.61e-246	795	33.08	230	118	145	302	691	14.9472	4945	114.486	DOWN	DOWN
TRINITY_DN3691_c0_g1_i13	Precoz-R-Root-B	Precoz-S-Root-A	3.54203	5.05577	3.37e-248	1.83e-246	730	41.51	221	159	144	206	3461	81.2468	275.5	6.94236	UP	UP
TRINITY_DN11459_c0_g2_i1	Precoz-R-Root-B	Precoz-S-Root-A	-3.72121	3.62369	3.5e-248	1.89e-246	1594	35.13	496	288	272	538	98	1.05692	1200	13.8528	DOWN	DOWN
TRINITY_DN66964_c0_g1_i1	Precoz-R-Root-B	Precoz-S-Root-A	5.07794	3.32634	3.76e-248	2.03e-246	1683	38.44	534	334	313	502	1097	11.1753	30	0.3288	UP	UP
TRINITY_DN74605_c0_g1_i1	Precoz-R-Root-B	Precoz-S-Root-A	-3.004	7.03443	5.43e-248	2.93e-246	1117	34.56	369	173	213	362	1644	25.3137	12230	201.459	DOWN	DOWN
TRINITY_DN2072_c0_g1_i4	Precoz-R-Root-B	Precoz-S-Root-A	3.25292	10.1044	5.9e-248	3.18e-246	592	41.39	152	97	148	195	112728	3262.24	10966	340.901	UP	UP
TRINITY_DN54009_c0_g1_i1	Precoz-R-Root-B	Precoz-S-Root-A	-2.59757	6.88733	6.83e-248	3.68e-246	1202	40.02	346	233	248	375	1899	27.1202	10663.5	163.163	DOWN	DOWN
TRINITY_DN1692_c0_g1_i9	Precoz-R-Root-B	Precoz-S-Root-A	-2.74558	5.01707	2.01e-247	1.08e-245	2035	41.72	589	500	349	597	475	4.00744	2955.5	26.7157	DOWN	DOWN
TRINITY_DN3581_c1_g2_i1	Precoz-R-Root-B	Precoz-S-Root-A	3.67307	5.04277	2.73e-247	1.47e-245	610	39.18	161	109	130	210	3453.5	97.0004	251	7.57129	UP	UP
TRINITY_DN6555_c0_g2_i2	Precoz-R-Root-B	Precoz-S-Root-A	-3.12008	4.56554	1.2e-246	6.45e-245	4325	36.35	1448	873	699	1305	276	1.09414	2227	9.47043	DOWN	DOWN
TRINITY_DN8316_c0_g2_i4	Precoz-R-Root-B	Precoz-S-Root-A	-3.50444	3.84126	1.97e-246	1.06e-244	1773	40.72	531	361	361	520	131	1.26604	1380	14.321	DOWN	DOWN
TRINITY_DN2051_c0_g1_i3	Precoz-R-Root-B	Precoz-S-Root-A	-2.66969	6.59095	2.62e-246	1.4e-244	1703	40.69	507	341	352	503	1481	14.9148	8742	94.4272	DOWN	DOWN
TRINITY_DN2683_c0_g1_i12	Precoz-R-Root-B	Precoz-S-Root-A	-3.57653	3.68841	2.63e-246	1.41e-244	2597	35.08	858	450	461	828	112.5	0.744174	1246	8.82749	DOWN	DOWN
TRINITY_DN11459_c0_g2_i6	Precoz-R-Root-B	Precoz-S-Root-A	-2.9754	4.72847	4.11e-246	2.19e-244	1517	34.87	482	272	257	506	338	3.82879	2466.5	29.9072	DOWN	DOWN
TRINITY_DN1403_c0_g1_i1	Precoz-R-Root-B	Precoz-S-Root-A	-2.74675	6.53689	4.14e-246	2.21e-244	1353	38.06	431	275	240	407	1362	17.2758	8483	115.288	DOWN	DOWN
TRINITY_DN8695_c0_g1_i3	Precoz-R-Root-B	Precoz-S-Root-A	-2.56228	8.20872	4.22e-246	2.25e-244	1761	40.66	564	383	333	481	4847	47.2562	26540.5	277.421	DOWN	DOWN
TRINITY_DN13721_c0_g1_i1	Precoz-R-Root-B	Precoz-S-Root-A	5.61088	2.90096	1.6e-245	8.52e-244	680	32.65	230	97	125	228	823	20.7905	15.5	0.418894	UP	UP
TRINITY_DN3158_c0_g2_i1	Precoz-R-Root-B	Precoz-S-Root-A	4.20888	5.19988	1.77e-245	9.4e-244	494	37.85	174	95	92	133	3940	136.556	197.5	7.35698	UP	UP
TRINITY_DN3189_c0_g2_i1	Precoz-R-Root-B	Precoz-S-Root-A	2.92872	6.24126	3.06e-245	1.62e-243	1381	37.44	490	228	289	374	7561.5	93.8613	921	12.2693	UP	UP
TRINITY_DN2739_c0_g1_i1	Precoz-R-Root-B	Precoz-S-Root-A	-2.56299	5.83361	4.08e-245	2.16e-243	1968	32.72	641	356	288	683	933.5	8.14455	5116.5	47.8335	DOWN	DOWN
TRINITY_DN529_c0_g1_i2	Precoz-R-Root-B	Precoz-S-Root-A	-3.08021	4.38163	4.46e-245	2.36e-243	2642	39.17	783	488	547	824	249	1.61585	1954	13.6073	DOWN	DOWN
TRINITY_DN2683_c0_g1_i13	Precoz-R-Root-B	Precoz-S-Root-A	-3.45704	3.82492	9.08e-245	4.8e-243	2505	35.45	834	437	451	783	133.5	0.914925	1361	9.99434	DOWN	DOWN
TRINITY_DN4532_c0_g1_i1	Precoz-R-Root-B	Precoz-S-Root-A	9.13704	2.60137	1.43e-244	7.56e-243	801	42.57	238	138	203	222	680	14.5634	1	0.0232983	UP	UP
TRINITY_DN2261_c0_g1_i1	Precoz-R-Root-B	Precoz-S-Root-A	-2.67324	5.47889	1.74e-244	9.19e-243	1280	36.88	399	230	242	409	683.5	9.17267	4044.5	58.1231	DOWN	DOWN
TRINITY_DN48616_c0_g1_i1	Precoz-R-Root-B	Precoz-S-Root-A	-2.60444	6.57209	1.96e-244	1.03e-242	1538	38.17	447	259	328	504	1520	16.9796	8574	102.556	DOWN	DOWN
TRINITY_DN1824_c0_g1_i5	Precoz-R-Root-B	Precoz-S-Root-A	2.70223	5.47936	2.58e-244	1.36e-242	1018	35.56	336	275	87	320	4371.5	73.6928	623	11.2543	UP	UP
TRINITY_DN2683_c0_g1_i3	Precoz-R-Root-B	Precoz-S-Root-A	-3.52499	4.01597	8.74e-244	4.59e-242	2352	36.05	785	417	431	719	146	1.06541	1560.5	12.2004	DOWN	DOWN
TRINITY_DN3711_c0_g2_i15	Precoz-R-Root-B	Precoz-S-Root-A	-2.82117	5.94807	9.38e-244	4.92e-242	1225	40.08	388	224	267	346	865.5	12.1153	5676	85.2086	DOWN	DOWN
TRINITY_DN67455_c0_g1_i1	Precoz-R-Root-B	Precoz-S-Root-A	4.79221	3.09725	1.15e-243	6.02e-242	576	38.02	218	140	79	139	929.5	27.6932	31	0.987705	UP	UP
TRINITY_DN3889_c0_g1_i1	Precoz-R-Root-B	Precoz-S-Root-A	-2.81156	5.38098	1.93e-243	1.01e-241	971	35.02	300	155	185	331	587.5	10.3995	3824.5	72.4955	DOWN	DOWN
TRINITY_DN3691_c0_g1_i8	Precoz-R-Root-B	Precoz-S-Root-A	3.38149	4.70232	2.47e-243	1.29e-241	751	41.28	225	181	129	216	2683	61.3137	238.5	5.85402	UP	UP
TRINITY_DN73787_c0_g1_i1	Precoz-R-Root-B	Precoz-S-Root-A	-12.3127	2.54913	2.67e-243	1.4e-241	1524	58.01	325	390	494	315	0.0001	0.0001	612	7.38467	DOWN	DOWN
TRINITY_DN2731_c0_g1_i1	Precoz-R-Root-B	Precoz-S-Root-A	3.74144	8.56769	2.82e-243	1.47e-241	414	51.69	125	192	22	75	39937.5	1651.91	2768	123.11	UP	UP
TRINITY_DN47200_c0_g1_i1	Precoz-R-Root-B	Precoz-S-Root-A	8.80628	2.80227	3.29e-243	1.71e-241	1015	39.61	321	240	162	292	782	13.2059	1.5	0.0275792	UP	UP
TRINITY_DN85_c0_g1_i2	Precoz-R-Root-B	Precoz-S-Root-A	3.18037	4.51595	3.66e-243	1.9e-241	1288	38.12	408	254	237	389	2327	30.9884	238	3.39783	UP	UP
TRINITY_DN6095_c0_g1_i3	Precoz-R-Root-B	Precoz-S-Root-A	3.83474	7.88357	8.51e-243	4.42e-241	294	55.1	78	144	18	54	24963	1453.65	1622	101.57	UP	UP
TRINITY_DN40305_c0_g1_i1	Precoz-R-Root-B	Precoz-S-Root-A	-2.76945	5.15856	8.69e-243	4.51e-241	1836	40.8	481	389	360	606	516.5	4.83459	3266	32.7377	DOWN	DOWN
TRINITY_DN1597_c0_g4_i6	Precoz-R-Root-B	Precoz-S-Root-A	-2.5837	6.29073	1.8e-242	9.31e-241	3727	38.61	1076	704	735	1212	1266	5.82975	7037	34.7524	DOWN	DOWN
TRINITY_DN3228_c0_g3_i6	Precoz-R-Root-B	Precoz-S-Root-A	-2.84369	4.93224	4.02e-242	2.08e-240	2907	38.22	945	510	601	851	422	2.49238	2810.5	17.7851	DOWN	DOWN
TRINITY_DN888_c0_g1_i2	Precoz-R-Root-B	Precoz-S-Root-A	-2.56749	5.81258	4.17e-242	2.16e-240	1740	41.95	530	308	422	480	917.5	9.04853	5044	53.3438	DOWN	DOWN
TRINITY_DN15274_c0_g1_i1	Precoz-R-Root-B	Precoz-S-Root-A	7.08337	2.59971	2.03e-241	1.05e-239	1715	38.08	511	392	261	551	675.5	6.76077	4.5	0.0482106	UP	UP
TRINITY_DN4731_c0_g1_i2	Precoz-R-Root-B	Precoz-S-Root-A	3.27639	4.55961	2.94e-241	1.51e-239	688	35.61	212	116	129	231	2414	60.1655	231	6.17419	UP	UP
TRINITY_DN26229_c0_g1_i4	Precoz-R-Root-B	Precoz-S-Root-A	-3.03857	4.43682	3.83e-241	1.97e-239	3088	38.5	883	603	586	1016	265.5	1.47545	2024.5	12.0585	DOWN	DOWN
TRINITY_DN1510_c0_g1_i2	Precoz-R-Root-B	Precoz-S-Root-A	-2.86406	4.75088	3.95e-241	2.03e-239	1874	39.7	558	377	367	572	367.5	3.36495	2482.5	24.3686	DOWN	DOWN
TRINITY_DN504_c1_g2_i5	Precoz-R-Root-B	Precoz-S-Root-A	-2.58943	5.80601	5.67e-241	2.91e-239	2159	39.23	636	445	402	676	901.5	7.16526	5031.5	42.8902	DOWN	DOWN
TRINITY_DN1920_c1_g1_i1	Precoz-R-Root-B	Precoz-S-Root-A	-3.99601	3.42686	6.74e-241	3.46e-239	913	37.46	297	187	155	274	71.5	1.3459	1060	21.3545	DOWN	DOWN
TRINITY_DN959_c0_g1_i9	Precoz-R-Root-B	Precoz-S-Root-A	3.51214	4.67075	7.02e-241	3.6e-239	611	38.3	194	139	95	183	2645	74.2157	215	6.46571	UP	UP
TRINITY_DN922_c0_g1_i1	Precoz-R-Root-B	Precoz-S-Root-A	4.33299	3.37209	9.79e-241	5.01e-239	1000	40.6	293	217	189	301	1111	19.0598	51	0.94034	UP	UP
TRINITY_DN536_c0_g2_i2	Precoz-R-Root-B	Precoz-S-Root-A	-2.71915	7.08124	1.73e-240	8.83e-239	4328	38.1	1363	929	720	1316	2020	8.02238	12337.5	52.4378	DOWN	DOWN
TRINITY_DN1881_c0_g2_i3	Precoz-R-Root-B	Precoz-S-Root-A	-2.59284	5.79842	2.55e-240	1.3e-238	1821	35.04	569	333	305	614	895	8.44234	5007	50.6008	DOWN	DOWN
TRINITY_DN1167_c0_g1_i5	Precoz-R-Root-B	Precoz-S-Root-A	2.49868	7.88321	5.37e-240	2.74e-238	1924	37.11	614	379	335	596	22695	202.384	3724.5	35.6123	UP	UP
TRINITY_DN14661_c0_g1_i1	Precoz-R-Root-B	Precoz-S-Root-A	6.94244	2.60826	6.99e-240	3.56e-238	1555	37.88	470	249	340	496	679	7.49571	5	0.0596724	UP	UP
TRINITY_DN54719_c0_g1_i1	Precoz-R-Root-B	Precoz-S-Root-A	-3.73139	4.45506	7.83e-240	3.98e-238	949	32.98	311	168	145	325	173.5	3.15234	2138	41.4599	DOWN	DOWN
TRINITY_DN888_c0_g1_i1	Precoz-R-Root-B	Precoz-S-Root-A	-2.51949	5.88633	1.23e-239	6.27e-238	1820	41.54	561	318	438	503	993.5	9.3721	5283.5	53.4129	DOWN	DOWN
TRINITY_DN3698_c0_g1_i7	Precoz-R-Root-B	Precoz-S-Root-A	-3.71199	4.86179	1.37e-239	6.93e-238	1940	37.63	500	326	404	710	233	2.06948	2831.5	26.8696	DOWN	DOWN
TRINITY_DN2389_c0_g1_i4	Precoz-R-Root-B	Precoz-S-Root-A	5.28364	3.11432	4.1e-239	2.08e-237	3061	40.12	917	565	663	916	950	5.32123	22.5	0.13548	UP	UP
TRINITY_DN8674_c0_g1_i1	Precoz-R-Root-B	Precoz-S-Root-A	3.66997	3.58083	4.6e-239	2.33e-237	1291	36.95	413	227	250	401	1250.5	16.6306	91	1.29695	UP	UP
TRINITY_DN3450_c0_g1_i4	Precoz-R-Root-B	Precoz-S-Root-A	3.7977	3.97174	6.66e-239	3.37e-237	317	44.16	99	70	70	78	1651.5	89.556	110	6.38815	UP	UP
TRINITY_DN9018_c0_g1_i1	Precoz-R-Root-B	Precoz-S-Root-A	2.71286	6.88103	6.93e-239	3.5e-237	1097	36.83	281	185	219	412	11568	180.898	1637	27.4393	UP	UP
TRINITY_DN8920_c0_g1_i3	Precoz-R-Root-B	Precoz-S-Root-A	4.63165	3.82815	8.36e-239	4.22e-237	4725	41.33	1538	853	1100	1234	1540	5.60637	57.5	0.223643	UP	UP
TRINITY_DN21419_c0_g1_i3	Precoz-R-Root-B	Precoz-S-Root-A	3.91336	9.65163	9e-239	4.54e-237	423	53.66	115	196	31	81	85329.5	3452.5	5252.5	228.497	UP	UP
TRINITY_DN5429_c0_g1_i7	Precoz-R-Root-B	Precoz-S-Root-A	-2.67669	5.03855	1.25e-238	6.27e-237	2841	36.92	907	556	493	885	502.5	3.03489	2980	19.3024	DOWN	DOWN
TRINITY_DN829_c0_g1_i1	Precoz-R-Root-B	Precoz-S-Root-A	-3.29717	6.6346	1.57e-238	7.89e-237	1328	35.39	414	290	180	444	1038	13.451	9458.5	131.109	DOWN	DOWN
TRINITY_DN1681_c0_g1_i1	Precoz-R-Root-B	Precoz-S-Root-A	-4.22502	3.67307	1.83e-238	9.21e-237	833	34.33	271	134	152	276	73	1.49995	1267.5	28.0198	DOWN	DOWN
TRINITY_DN5429_c0_g1_i1	Precoz-R-Root-B	Precoz-S-Root-A	-2.63433	5.266	2.01e-238	1.01e-236	2615	37.59	825	525	458	807	603.5	3.95973	3475.5	24.4554	DOWN	DOWN
TRINITY_DN4333_c0_g2_i1	Precoz-R-Root-B	Precoz-S-Root-A	2.66395	5.3158	3.86e-238	1.93e-236	3532	39.81	1029	732	674	1097	3888.5	18.8921	569	2.96321	UP	UP
TRINITY_DN7162_c0_g3_i2	Precoz-R-Root-B	Precoz-S-Root-A	3.96864	3.45143	4.02e-238	2.01e-236	1938	38.49	537	355	391	655	1158.5	10.2653	68.5	0.651183	UP	UP
TRINITY_DN2683_c0_g1_i11	Precoz-R-Root-B	Precoz-S-Root-A	-3.48709	3.9208	4.15e-238	2.07e-236	2481	35.75	825	436	451	769	140	0.971459	1457	10.8049	DOWN	DOWN
TRINITY_DN13165_c0_g1_i1	Precoz-R-Root-B	Precoz-S-Root-A	-2.76417	6.50534	5.95e-238	2.97e-236	884	35.63	298	155	160	271	1318.5	25.5729	8311	172.91	DOWN	DOWN
TRINITY_DN5859_c0_g1_i3	Precoz-R-Root-B	Precoz-S-Root-A	4.94791	3.12745	6.62e-238	3.3e-236	1726	42.12	485	366	361	514	952.5	9.4646	28.5	0.30454	UP	UP
TRINITY_DN1508_c0_g1_i3	Precoz-R-Root-B	Precoz-S-Root-A	-3.03655	5.31656	6.85e-238	3.41e-236	1895	32.56	679	341	276	599	489.5	4.44163	3723.5	36.1775	DOWN	DOWN
TRINITY_DN8156_c0_g1_i1	Precoz-R-Root-B	Precoz-S-Root-A	3.45413	4.02698	7.73e-238	3.85e-236	735	34.42	211	135	118	271	1685.5	39.3346	142.5	3.56976	UP	UP
TRINITY_DN6374_c0_g1_i2	Precoz-R-Root-B	Precoz-S-Root-A	-3.56652	4.25647	8.3e-238	4.13e-236	1538	29	557	236	210	535	168	1.87537	1846	22.1037	DOWN	DOWN
TRINITY_DN10384_c0_g1_i1	Precoz-R-Root-B	Precoz-S-Root-A	3.14267	4.15447	8.77e-238	4.35e-236	2824	37.25	798	594	458	974	1805.5	10.9716	189.5	1.23436	UP	UP
TRINITY_DN2303_c0_g1_i1	Precoz-R-Root-B	Precoz-S-Root-A	3.58308	6.86605	1.11e-237	5.53e-236	706	33.99	244	120	120	222	12176.5	295.349	942	24.562	UP	UP
TRINITY_DN1629_c0_g1_i2	Precoz-R-Root-B	Precoz-S-Root-A	-2.53533	5.76049	1.28e-237	6.34e-236	2057	40.11	593	405	420	639	902	7.53038	4850	43.3794	DOWN	DOWN
TRINITY_DN4343_c0_g1_i6	Precoz-R-Root-B	Precoz-S-Root-A	2.66965	5.25998	1.62e-237	8.01e-236	3973	41.68	1292	725	931	1025	3743	16.18	545.5	2.52561	UP	UP
TRINITY_DN2731_c0_g1_i3	Precoz-R-Root-B	Precoz-S-Root-A	3.98242	8.03522	2.27e-237	1.12e-235	248	50	71	110	14	53	27907.5	1925.81	1637.5	121.503	UP	UP
TRINITY_DN14109_c0_g1_i1	Precoz-R-Root-B	Precoz-S-Root-A	3.38128	4.46929	2.56e-237	1.26e-235	3949	37.5	1187	722	759	1281	2282.5	9.93572	203	0.946115	UP	UP
TRINITY_DN1840_c1_g1_i6	Precoz-R-Root-B	Precoz-S-Root-A	-2.80365	4.8679	1.13e-236	5.55e-235	280	33.57	80	55	39	106	413.5	25.3442	2678.5	175.981	DOWN	DOWN
TRINITY_DN5429_c0_g1_i6	Precoz-R-Root-B	Precoz-S-Root-A	-2.66964	5.25652	1.18e-236	5.79e-235	2532	37.91	789	508	452	783	587	3.97662	3464	25.1765	DOWN	DOWN
TRINITY_DN8373_c0_g1_i5	Precoz-R-Root-B	Precoz-S-Root-A	-3.375	4.08953	1.61e-236	7.93e-235	1284	35.2	434	272	180	398	169	2.26195	1626.5	23.3202	DOWN	DOWN
TRINITY_DN591_c1_g2_i3	Precoz-R-Root-B	Precoz-S-Root-A	-2.76983	5.98579	2.17e-236	1.07e-234	948	33.12	299	154	160	335	916.5	16.5753	5800	112.52	DOWN	DOWN
TRINITY_DN41222_c0_g1_i1	Precoz-R-Root-B	Precoz-S-Root-A	6.38469	2.72035	3.06e-236	1.5e-234	1217	37.96	381	217	245	374	731.5	10.3098	8	0.121182	UP	UP
TRINITY_DN5286_c0_g1_i4	Precoz-R-Root-B	Precoz-S-Root-A	7.25515	2.9166	3.08e-236	1.51e-234	4050	37.36	1367	686	827	1170	843.5	3.58141	5	0.0229113	UP	UP
TRINITY_DN5977_c0_g1_i3	Precoz-R-Root-B	Precoz-S-Root-A	3.02543	6.83926	4.78e-236	2.34e-234	913	40.74	273	177	195	268	11534	216.496	1313.5	26.4782	UP	UP
TRINITY_DN668_c0_g1_i1	Precoz-R-Root-B	Precoz-S-Root-A	-2.71215	7.91232	5.23e-236	2.56e-234	1176	34.35	367	203	201	405	3608.5	52.6041	21933	343.141	DOWN	DOWN
TRINITY_DN869_c0_g1_i14	Precoz-R-Root-B	Precoz-S-Root-A	-2.92808	4.73891	1.46e-235	7.13e-234	2928	37.26	935	536	555	902	350.5	2.05789	2475	15.5493	DOWN	DOWN
TRINITY_DN5254_c0_g1_i2	Precoz-R-Root-B	Precoz-S-Root-A	-3.18518	4.13845	1.78e-235	8.69e-234	1752	37.04	529	299	350	574	197	1.92742	1662.5	17.4636	DOWN	DOWN
TRINITY_DN3778_c0_g1_i7	Precoz-R-Root-B	Precoz-S-Root-A	-2.51586	5.90347	3.18e-235	1.55e-233	2000	37.8	599	347	409	645	1007.5	8.64348	5344.5	49.1684	DOWN	DOWN
TRINITY_DN74719_c0_g1_i1	Precoz-R-Root-B	Precoz-S-Root-A	-2.56811	5.53016	3.52e-235	1.71e-233	1619	40.27	501	285	367	466	754	7.99109	4147	47.1359	DOWN	DOWN
TRINITY_DN2873_c0_g1_i3	Precoz-R-Root-B	Precoz-S-Root-A	-2.96902	4.82375	6.11e-235	2.97e-233	1541	37.31	540	304	271	426	362.5	4.03322	2634	31.4367	DOWN	DOWN
TRINITY_DN66752_c0_g1_i1	Precoz-R-Root-B	Precoz-S-Root-A	6.03549	2.76261	1.39e-234	6.76e-233	1653	35.51	521	271	316	545	751	7.79286	10.5	0.116815	UP	UP
TRINITY_DN1969_c0_g1_i2	Precoz-R-Root-B	Precoz-S-Root-A	3.0228	4.30708	2.2e-234	1.07e-232	2741	40.72	906	472	644	719	1990	12.4597	227	1.52298	UP	UP
TRINITY_DN5286_c0_g1_i2	Precoz-R-Root-B	Precoz-S-Root-A	6.76267	2.79891	2.4e-234	1.16e-232	4247	37.11	1430	718	858	1241	775	3.13673	6.5	0.028012	UP	UP
TRINITY_DN3959_c0_g2_i1	Precoz-R-Root-B	Precoz-S-Root-A	4.19259	4.7699	2.54e-234	1.23e-232	814	41.65	216	180	159	259	2921.5	61.4716	148	3.35099	UP	UP
TRINITY_DN1479_c0_g1_i1	Precoz-R-Root-B	Precoz-S-Root-A	3.81633	4.38676	3.11e-234	1.5e-232	1939	37.96	613	379	357	590	2205.5	19.5588	145	1.37802	UP	UP
TRINITY_DN591_c1_g2_i1	Precoz-R-Root-B	Precoz-S-Root-A	-2.86661	4.93531	3.33e-234	1.61e-232	873	31.84	272	141	137	323	417	8.19077	2821	59.4674	DOWN	DOWN
TRINITY_DN1390_c0_g1_i1	Precoz-R-Root-B	Precoz-S-Root-A	3.54425	3.81933	4.96e-234	2.39e-232	2723	38.23	901	472	569	781	1466.5	9.2409	116.5	0.786132	UP	UP
TRINITY_DN1384_c0_g3_i1	Precoz-R-Root-B	Precoz-S-Root-A	-2.64937	5.25247	6.07e-234	2.92e-232	2172	32.09	752	305	392	723	592.5	4.67985	3447.5	29.2114	DOWN	DOWN
TRINITY_DN12349_c0_g1_i1	Precoz-R-Root-B	Precoz-S-Root-A	3.60781	3.67358	1.28e-233	6.15e-232	1365	36.63	439	260	240	426	1329.5	16.7202	101	1.36336	UP	UP
TRINITY_DN66644_c0_g1_i1	Precoz-R-Root-B	Precoz-S-Root-A	4.48799	3.50484	1.85e-233	8.89e-232	1725	40.46	541	333	365	486	1224.5	12.1679	50.5	0.538211	UP	UP
TRINITY_DN91_c0_g1_i12	Precoz-R-Root-B	Precoz-S-Root-A	-4.92523	3.40574	3.45e-233	1.66e-231	1410	33.83	445	245	232	488	38	0.462345	1073.5	14.0236	DOWN	DOWN
TRINITY_DN3137_c0_g1_i4	Precoz-R-Root-B	Precoz-S-Root-A	-2.90912	5.03365	5.77e-233	2.77e-231	3909	37.2	1106	754	700	1349	435	1.90809	3030.5	14.2689	DOWN	DOWN
TRINITY_DN592_c0_g3_i1	Precoz-R-Root-B	Precoz-S-Root-A	2.88381	4.6328	6.74e-233	3.23e-231	2948	41.35	889	653	566	840	2468	14.3789	310	1.93442	UP	UP
TRINITY_DN67295_c0_g1_i1	Precoz-R-Root-B	Precoz-S-Root-A	-2.57781	5.43845	7.4e-233	3.54e-231	2043	36.61	626	380	368	669	703.5	5.91141	3896.5	35.083	DOWN	DOWN
TRINITY_DN1581_c0_g2_i1	Precoz-R-Root-B	Precoz-S-Root-A	2.63621	4.90221	7.93e-233	3.79e-231	3712	38.82	1188	756	685	1083	2910.5	13.4609	434	2.15193	UP	UP
TRINITY_DN2558_c0_g4_i1	Precoz-R-Root-B	Precoz-S-Root-A	2.41679	7.10479	1.25e-232	5.98e-231	3353	38.5	1013	693	598	1049	13115	67.1593	2277.5	12.4985	UP	UP
TRINITY_DN54211_c0_g1_i1	Precoz-R-Root-B	Precoz-S-Root-A	5.72865	3.01604	4.38e-232	2.09e-230	1151	42.48	357	256	233	305	893	13.2992	15.5	0.248155	UP	UP
TRINITY_DN2428_c1_g3_i1	Precoz-R-Root-B	Precoz-S-Root-A	2.46862	6.30434	5.13e-232	2.44e-230	1563	42.48	416	312	352	483	7570.5	83.1498	1268.5	14.9288	UP	UP
TRINITY_DN678_c0_g1_i1	Precoz-R-Root-B	Precoz-S-Root-A	-3.95986	3.65029	6.04e-232	2.87e-230	1221	34.23	446	203	215	357	85.5	1.20088	1235	18.6247	DOWN	DOWN
TRINITY_DN5537_c0_g1_i6	Precoz-R-Root-B	Precoz-S-Root-A	-3.57841	5.52813	6.13e-232	2.91e-230	743	38.22	216	148	136	243	403	9.28343	4469	110.588	DOWN	DOWN
TRINITY_DN6714_c0_g1_i1	Precoz-R-Root-B	Precoz-S-Root-A	-2.47388	6.70821	8.3e-232	3.94e-230	2211	38.53	649	357	495	710	1804.5	14.0157	9299	77.3635	DOWN	DOWN
TRINITY_DN14039_c0_g1_i1	Precoz-R-Root-B	Precoz-S-Root-A	4.06035	3.27375	1.21e-231	5.72e-230	1954	37.82	618	345	394	597	1027.5	9.0285	57	0.536948	UP	UP
TRINITY_DN76157_c0_g1_i1	Precoz-R-Root-B	Precoz-S-Root-A	-3.77218	3.38824	1.39e-231	6.59e-230	719	34.21	248	140	106	225	80.5	1.92166	1021.5	26.141	DOWN	DOWN
TRINITY_DN1403_c0_g1_i2	Precoz-R-Root-B	Precoz-S-Root-A	-2.73884	6.01364	2.08e-231	9.84e-230	1342	38.38	418	255	260	409	952	12.1602	5896	80.8121	DOWN	DOWN
TRINITY_DN26229_c0_g1_i7	Precoz-R-Root-B	Precoz-S-Root-A	-3.03926	4.45101	2.11e-231	9.98e-230	3015	38.91	848	596	577	994	268	1.52345	2044.5	12.4735	DOWN	DOWN
TRINITY_DN2201_c0_g2_i2	Precoz-R-Root-B	Precoz-S-Root-A	2.71158	7.13737	2.19e-231	1.03e-229	2404	36.19	842	474	396	692	13818.5	98.802	1956	14.9716	UP	UP
TRINITY_DN9209_c0_g1_i1	Precoz-R-Root-B	Precoz-S-Root-A	2.81399	5.0393	3.24e-231	1.53e-229	918	40.63	263	184	189	282	3253.5	60.868	429	8.59558	UP	UP
TRINITY_DN1655_c0_g1_i4	Precoz-R-Root-B	Precoz-S-Root-A	-4.80665	2.90361	3.99e-231	1.88e-229	1701	36.68	503	273	351	574	29	0.29386	756	8.1755	DOWN	DOWN
TRINITY_DN3711_c0_g2_i5	Precoz-R-Root-B	Precoz-S-Root-A	-3.01879	4.35276	4.63e-231	2.18e-229	2307	36.71	726	399	448	734	253.5	1.88371	1906	15.205	DOWN	DOWN
TRINITY_DN2428_c1_g1_i4	Precoz-R-Root-B	Precoz-S-Root-A	2.61071	4.9065	5.35e-231	2.51e-229	1420	40.49	407	269	306	438	2912	35.2033	442	5.72808	UP	UP
TRINITY_DN3669_c0_g4_i1	Precoz-R-Root-B	Precoz-S-Root-A	4.05673	3.35541	5.61e-231	2.63e-229	2819	38.17	741	614	462	1002	1087.5	6.61917	60.5	0.394345	UP	UP
TRINITY_DN6107_c0_g1_i1	Precoz-R-Root-B	Precoz-S-Root-A	2.69233	4.95058	6.96e-231	3.26e-229	4702	40.58	1372	961	947	1422	3026	11.0545	434	1.69873	UP	UP
TRINITY_DN893_c1_g1_i1	Precoz-R-Root-B	Precoz-S-Root-A	3.61661	3.64555	1.05e-230	4.93e-229	2182	40.7	635	513	375	659	1304.5	10.268	98.5	0.831377	UP	UP
TRINITY_DN85_c0_g1_i3	Precoz-R-Root-B	Precoz-S-Root-A	3.14341	4.74735	1.79e-230	8.39e-229	1199	38.78	370	240	225	364	2725.5	38.9724	286	4.38762	UP	UP
TRINITY_DN888_c0_g1_i3	Precoz-R-Root-B	Precoz-S-Root-A	-2.45439	7.28409	2.7e-230	1.26e-228	1712	42.23	523	318	405	466	2721	27.3012	13832	148.635	DOWN	DOWN
TRINITY_DN3778_c0_g1_i2	Precoz-R-Root-B	Precoz-S-Root-A	-2.60404	4.91147	2.75e-230	1.29e-228	2189	37.23	686	381	434	688	480.5	3.76762	2709.5	22.7787	DOWN	DOWN
TRINITY_DN40871_c0_g1_i1	Precoz-R-Root-B	Precoz-S-Root-A	-2.57551	8.78847	2.87e-230	1.34e-228	1617	36.24	500	307	279	531	7188.5	76.4013	39736.5	452.133	DOWN	DOWN
TRINITY_DN2153_c0_g2_i2	Precoz-R-Root-B	Precoz-S-Root-A	9.3662	2.82848	2.88e-230	1.34e-228	711	31.65	223	124	101	263	797	19.2058	1	0.0258824	UP	UP
TRINITY_DN3137_c0_g1_i6	Precoz-R-Root-B	Precoz-S-Root-A	-2.85204	4.87865	3.44e-230	1.6e-228	4021	37.08	1148	769	722	1382	404.5	1.726	2708.5	12.3987	DOWN	DOWN
TRINITY_DN1784_c0_g1_i1	Precoz-R-Root-B	Precoz-S-Root-A	2.62854	5.11907	1.58e-229	7.36e-228	2130	40.52	546	432	431	721	3381	27.2574	507	4.3781	UP	UP
TRINITY_DN74300_c0_g1_i1	Precoz-R-Root-B	Precoz-S-Root-A	3.86267	3.88123	2.73e-229	1.27e-227	785	41.78	255	173	155	202	1555	33.9602	99	2.32379	UP	UP
TRINITY_DN66791_c0_g1_i1	Precoz-R-Root-B	Precoz-S-Root-A	2.73176	5.90413	2.9e-229	1.35e-227	1243	39.74	365	247	247	384	5885	81.181	821.5	12.1621	UP	UP
TRINITY_DN6755_c0_g1_i1	Precoz-R-Root-B	Precoz-S-Root-A	3.46878	3.94574	3.04e-229	1.41e-227	1961	37.84	572	406	336	647	1594.5	13.9505	133.5	1.25061	UP	UP
TRINITY_DN3711_c0_g2_i1	Precoz-R-Root-B	Precoz-S-Root-A	-2.7837	5.01968	4.18e-229	1.94e-227	1809	39.19	556	327	382	544	465	4.40892	2970.5	30.2109	DOWN	DOWN
TRINITY_DN60235_c0_g1_i1	Precoz-R-Root-B	Precoz-S-Root-A	-2.71763	8.44633	4.25e-229	1.97e-227	1652	36.62	511	249	356	536	5209	54.2088	31773	353.886	DOWN	DOWN
TRINITY_DN8803_c0_g3_i1	Precoz-R-Root-B	Precoz-S-Root-A	4.28339	3.33915	4.67e-229	2.16e-227	3053	39.57	852	564	644	993	1084	6.09076	51.5	0.311147	UP	UP
TRINITY_DN14973_c0_g1_i6	Precoz-R-Root-B	Precoz-S-Root-A	-2.55264	6.21894	6.39e-229	2.95e-227	1435	36.86	447	267	262	459	1227	14.691	6675	85.6093	DOWN	DOWN
TRINITY_DN409_c0_g1_i1	Precoz-R-Root-B	Precoz-S-Root-A	-2.79356	4.55358	7.46e-229	3.44e-227	784	34.44	223	132	138	291	334.5	7.32694	2151.5	50.4926	DOWN	DOWN
TRINITY_DN2314_c0_g1_i1	Precoz-R-Root-B	Precoz-S-Root-A	-3.51188	3.82022	8.02e-229	3.69e-227	4814	37.64	1566	976	836	1436	128.5	0.459697	1360.5	5.20031	DOWN	DOWN
TRINITY_DN40300_c0_g1_i1	Precoz-R-Root-B	Precoz-S-Root-A	-2.39548	6.78904	8.05e-229	3.7e-227	852	36.74	244	145	168	295	1998	40.253	9750	210.549	DOWN	DOWN
TRINITY_DN66899_c0_g1_i1	Precoz-R-Root-B	Precoz-S-Root-A	2.85655	5.14702	1.01e-228	4.63e-227	1770	36.55	520	328	319	603	3519	34.1708	450.5	4.68165	UP	UP
TRINITY_DN2314_c0_g1_i2	Precoz-R-Root-B	Precoz-S-Root-A	-3.37804	4.04885	1.01e-228	4.63e-227	4710	37.79	1525	963	817	1405	164	0.598237	1583	6.18003	DOWN	DOWN
TRINITY_DN6555_c0_g2_i3	Precoz-R-Root-B	Precoz-S-Root-A	-3.14147	4.74752	1.52e-228	6.99e-227	2837	39.69	857	628	498	854	309	1.86525	2530.5	16.4057	DOWN	DOWN
TRINITY_DN6760_c0_g1_i1	Precoz-R-Root-B	Precoz-S-Root-A	-3.27414	3.78733	1.78e-228	8.13e-227	1503	38.06	459	304	268	472	146	1.66778	1311	16.0471	DOWN	DOWN
TRINITY_DN401_c0_g3_i1	Precoz-R-Root-B	Precoz-S-Root-A	-2.47045	5.8939	2.06e-228	9.42e-227	1408	40.98	423	328	249	408	1028	12.5393	5284	69.051	DOWN	DOWN
TRINITY_DN73444_c0_g1_i1	Precoz-R-Root-B	Precoz-S-Root-A	-4.152	3.83965	2.86e-228	1.31e-226	734	30.93	261	117	110	246	86	2.00463	1419	35.6053	DOWN	DOWN
TRINITY_DN66667_c0_g1_i1	Precoz-R-Root-B	Precoz-S-Root-A	-2.61901	5.22499	3.03e-228	1.38e-226	880	30.34	310	112	155	303	592	11.5551	3374	70.5244	DOWN	DOWN
TRINITY_DN2201_c0_g2_i1	Precoz-R-Root-B	Precoz-S-Root-A	2.50135	7.91932	3.25e-228	1.48e-226	2330	37.47	791	476	397	666	23279	171.654	3812	30.1073	UP	UP
TRINITY_DN54156_c0_g1_i1	Precoz-R-Root-B	Precoz-S-Root-A	-3.32189	3.88856	3.29e-228	1.5e-226	760	36.45	245	134	143	238	152	3.42841	1411	34.1488	DOWN	DOWN
TRINITY_DN66700_c0_g1_i1	Precoz-R-Root-B	Precoz-S-Root-A	-3.34203	4.02514	4.45e-228	2.02e-226	850	34.35	275	133	159	283	165	3.32458	1552.5	33.6168	DOWN	DOWN
TRINITY_DN407_c1_g1_i1	Precoz-R-Root-B	Precoz-S-Root-A	-2.36638	8.36854	1.12e-227	5.07e-226	1756	38.15	621	296	374	465	6074.5	59.3913	29044	304.383	DOWN	DOWN
TRINITY_DN2153_c0_g3_i1	Precoz-R-Root-B	Precoz-S-Root-A	12.1393	2.38384	2.33e-227	1.06e-225	591	33.16	180	121	75	215	585	16.9857	0.0001	0.0001	UP	UP
TRINITY_DN7486_c0_g1_i1	Precoz-R-Root-B	Precoz-S-Root-A	2.95212	4.4833	2.56e-227	1.16e-225	2490	36.51	816	502	407	765	2237	15.4318	268	1.97931	UP	UP
TRINITY_DN1692_c0_g1_i5	Precoz-R-Root-B	Precoz-S-Root-A	-2.61328	4.93131	4.33e-227	1.96e-225	2159	40.94	643	521	363	632	484.5	3.85046	2750.5	23.4344	DOWN	DOWN
TRINITY_DN3929_c0_g1_i1	Precoz-R-Root-B	Precoz-S-Root-A	-4.39582	3.17158	5.2e-227	2.35e-225	1033	36.88	290	156	225	362	46	0.769151	900.5	16.0363	DOWN	DOWN
TRINITY_DN10567_c0_g1_i2	Precoz-R-Root-B	Precoz-S-Root-A	-3.67464	3.4258	6.16e-227	2.78e-225	2115	31.54	756	352	315	692	88	0.71482	1043.5	9.07835	DOWN	DOWN
TRINITY_DN746_c0_g1_i2	Precoz-R-Root-B	Precoz-S-Root-A	-3.18937	5.1554	8.78e-227	3.96e-225	3157	34.94	1166	569	534	888	398	2.16115	3366	19.6338	DOWN	DOWN
TRINITY_DN2280_c0_g1_i1	Precoz-R-Root-B	Precoz-S-Root-A	-2.51049	5.52338	1.12e-226	5.04e-225	1441	30.81	498	239	205	499	776.5	9.24807	4104.5	52.3986	DOWN	DOWN
TRINITY_DN1474_c0_g5_i1	Precoz-R-Root-B	Precoz-S-Root-A	3.94555	4.10948	1.42e-226	6.4e-225	1176	41.16	357	269	215	335	1829	26.6475	110	1.72043	UP	UP
TRINITY_DN2617_c0_g1_i1	Precoz-R-Root-B	Precoz-S-Root-A	-2.77531	5.0061	1.91e-226	8.58e-225	1257	38.42	400	261	222	374	463	6.32034	2941	43.0365	DOWN	DOWN
TRINITY_DN2051_c0_g1_i2	Precoz-R-Root-B	Precoz-S-Root-A	-2.42816	6.19891	2.18e-226	9.8e-225	2967	36.6	890	494	592	991	1302	7.53559	6498.5	40.3038	DOWN	DOWN
TRINITY_DN1044_c0_g2_i1	Precoz-R-Root-B	Precoz-S-Root-A	-3.41348	4.0771	3.24e-226	1.46e-224	626	35.94	215	109	116	186	163.5	4.47015	1616.5	47.5289	DOWN	DOWN
TRINITY_DN3068_c0_g1_i2	Precoz-R-Root-B	Precoz-S-Root-A	-3.58516	4.32794	3.36e-226	1.51e-224	1361	40.04	406	315	230	410	174.5	2.20739	1944.5	26.2668	DOWN	DOWN
TRINITY_DN2261_c0_g1_i3	Precoz-R-Root-B	Precoz-S-Root-A	-2.74598	4.80708	3.62e-226	1.62e-224	1802	35.13	563	309	324	606	410.5	3.91219	2555	26.0808	DOWN	DOWN
TRINITY_DN2993_c0_g1_i1	Precoz-R-Root-B	Precoz-S-Root-A	-4.64411	2.91091	6.29e-226	2.82e-224	1686	35.47	546	315	283	542	32.5	0.329331	756.5	8.25654	DOWN	DOWN
TRINITY_DN3943_c0_g1_i3	Precoz-R-Root-B	Precoz-S-Root-A	7.1331	2.48474	6.87e-226	3.07e-224	2489	41.5	722	433	600	734	623.5	4.2991	4	0.0294697	UP	UP
TRINITY_DN6445_c0_g1_i5	Precoz-R-Root-B	Precoz-S-Root-A	5.56205	3.06671	7.59e-226	3.39e-224	1505	37.54	444	306	259	496	923	10.5113	18	0.220613	UP	UP
TRINITY_DN3849_c0_g1_i1	Precoz-R-Root-B	Precoz-S-Root-A	3.38878	3.78496	8.67e-226	3.87e-224	526	37.45	171	70	127	158	1419	46.3126	125.5	4.39538	UP	UP
TRINITY_DN2057_c0_g1_i4	Precoz-R-Root-B	Precoz-S-Root-A	2.46696	5.90051	1.01e-225	4.52e-224	873	38.37	242	147	188	296	5720	112.452	959.5	20.2179	UP	UP
TRINITY_DN668_c0_g1_i4	Precoz-R-Root-B	Precoz-S-Root-A	-2.55389	7.22012	1.54e-225	6.88e-224	836	36.72	248	158	149	281	2454.5	50.3636	13363	294.234	DOWN	DOWN
TRINITY_DN504_c1_g2_i3	Precoz-R-Root-B	Precoz-S-Root-A	-2.56363	5.88882	3.77e-225	1.68e-223	2068	39.65	597	429	391	651	969.5	8.0391	5316.5	47.2998	DOWN	DOWN
TRINITY_DN3778_c0_g1_i4	Precoz-R-Root-B	Precoz-S-Root-A	-2.55703	5.25015	5.01e-225	2.23e-223	2091	37.3	665	361	419	646	625	5.13252	3411	30.0211	DOWN	DOWN
TRINITY_DN3889_c0_g1_i2	Precoz-R-Root-B	Precoz-S-Root-A	-3.36225	4.47376	7.09e-225	3.15e-223	883	33.41	276	143	152	312	222.5	4.34056	2122.5	44.2365	DOWN	DOWN
TRINITY_DN5859_c0_g1_i2	Precoz-R-Root-B	Precoz-S-Root-A	4.90215	2.83753	8.61e-225	3.82e-223	2035	40.39	612	417	405	601	777.5	6.55847	24	0.216521	UP	UP
TRINITY_DN7094_c0_g2_i3	Precoz-R-Root-B	Precoz-S-Root-A	-3.30428	5.22422	1.62e-224	7.16e-223	2341	34.09	603	377	421	940	388.5	2.85464	3557.5	27.9845	DOWN	DOWN
TRINITY_DN959_c0_g1_i15	Precoz-R-Root-B	Precoz-S-Root-A	3.46199	5.01169	3.44e-224	1.52e-222	505	37.43	171	114	75	145	3341.5	113.401	281	10.25	UP	UP
TRINITY_DN2683_c0_g1_i16	Precoz-R-Root-B	Precoz-S-Root-A	-2.41203	6.23965	4.81e-224	2.13e-222	2274	34.96	723	371	424	756	1352	10.2099	6673	53.9979	DOWN	DOWN
TRINITY_DN1508_c0_g1_i1	Precoz-R-Root-B	Precoz-S-Root-A	-2.9721	5.60226	8.04e-224	3.55e-222	1794	32.83	621	327	262	584	621	5.95304	4517	46.3583	DOWN	DOWN
TRINITY_DN54193_c0_g1_i1	Precoz-R-Root-B	Precoz-S-Root-A	-4.11838	3.88902	9.39e-224	4.14e-222	1481	33.69	490	253	246	492	91	1.05725	1466.5	18.2395	DOWN	DOWN
TRINITY_DN1037_c0_g1_i1	Precoz-R-Root-B	Precoz-S-Root-A	3.17865	4.03029	1.74e-223	7.68e-222	2965	37.2	919	543	560	943	1660.5	9.61658	170	1.05389	UP	UP
TRINITY_DN2610_c0_g1_i4	Precoz-R-Root-B	Precoz-S-Root-A	-2.62569	6.23189	1.86e-223	8.18e-222	809	32.76	264	149	116	280	1185.5	25.1901	6784.5	154.331	DOWN	DOWN
TRINITY_DN5008_c0_g4_i2	Precoz-R-Root-B	Precoz-S-Root-A	2.54687	5.48578	2.63e-223	1.16e-221	567	36.16	163	88	117	199	4325.5	130.907	686.5	22.2692	UP	UP
TRINITY_DN53992_c0_g1_i1	Precoz-R-Root-B	Precoz-S-Root-A	-9.7679	2.28648	3.66e-223	1.61e-221	1989	52.49	493	542	502	452	0.5	0.00441772	509	4.70879	DOWN	DOWN
TRINITY_DN984_c0_g2_i7	Precoz-R-Root-B	Precoz-S-Root-A	-2.52793	5.48241	6.21e-223	2.72e-221	2006	32.9	671	298	362	675	747	6.39299	3995	36.6551	DOWN	DOWN
TRINITY_DN6653_c0_g1_i2	Precoz-R-Root-B	Precoz-S-Root-A	4.37848	3.08505	6.58e-223	2.88e-221	2578	41.74	602	517	559	900	911	6.0634	40.5	0.289552	UP	UP
TRINITY_DN6779_c0_g1_i2	Precoz-R-Root-B	Precoz-S-Root-A	3.33062	4.05846	7.76e-223	3.4e-221	202	47.03	68	44	51	39	1710	145.186	157.5	14.3581	UP	UP
TRINITY_DN1489_c0_g1_i1	Precoz-R-Root-B	Precoz-S-Root-A	2.61486	7.57581	1.35e-222	5.89e-221	1813	41.81	518	351	407	537	18557	175.893	2810	28.5052	UP	UP
TRINITY_DN8161_c0_g1_i2	Precoz-R-Root-B	Precoz-S-Root-A	-2.44906	5.87094	1.55e-222	6.78e-221	2445	40.94	765	465	536	679	1024.5	7.19052	5189.5	39.0456	DOWN	DOWN
TRINITY_DN2405_c0_g1_i6	Precoz-R-Root-B	Precoz-S-Root-A	3.58651	4.98449	1.75e-222	7.65e-221	782	37.47	209	191	102	280	3302	72.3701	255	5.99017	UP	UP
TRINITY_DN7298_c0_g1_i2	Precoz-R-Root-B	Precoz-S-Root-A	-3.86592	3.25411	1.95e-222	8.51e-221	1571	36.03	514	291	275	491	69	0.754475	934.5	10.9468	DOWN	DOWN
TRINITY_DN9644_c0_g1_i1	Precoz-R-Root-B	Precoz-S-Root-A	2.70962	4.70404	2.57e-222	1.12e-220	3235	41.11	1036	573	757	869	2554	13.554	362	2.05853	UP	UP
TRINITY_DN8887_c0_g1_i1	Precoz-R-Root-B	Precoz-S-Root-A	2.75176	4.75256	2.57e-222	1.12e-220	1353	33.78	483	182	275	413	2651.5	33.6253	365	4.96329	UP	UP
TRINITY_DN227_c0_g1_i1	Precoz-R-Root-B	Precoz-S-Root-A	-3.02338	4.1882	2.71e-222	1.18e-220	1162	38.38	346	230	216	370	225.5	3.32656	1701.5	26.9362	DOWN	DOWN
TRINITY_DN53483_c0_g1_i1	Precoz-R-Root-B	Precoz-S-Root-A	-2.45188	5.73994	3.93e-222	1.71e-220	2195	35.17	739	427	345	684	934	7.30702	4739	39.7304	DOWN	DOWN
TRINITY_DN2833_c0_g2_i1	Precoz-R-Root-B	Precoz-S-Root-A	-3.00172	4.40145	6.4e-222	2.78e-220	2607	36.1	926	570	371	740	265	1.74618	1968.5	13.9004	DOWN	DOWN
TRINITY_DN2040_c0_g3_i1	Precoz-R-Root-B	Precoz-S-Root-A	3.84065	3.39341	8.51e-222	3.69e-220	1574	39.71	463	317	308	486	1106.5	12.0737	71.5	0.836849	UP	UP
TRINITY_DN7962_c0_g1_i1	Precoz-R-Root-B	Precoz-S-Root-A	3.11606	4.08061	1.09e-221	4.71e-220	3584	40.37	1152	656	791	985	1712	8.20559	183	0.939632	UP	UP
TRINITY_DN1992_c0_g1_i7	Precoz-R-Root-B	Precoz-S-Root-A	-2.71626	7.64227	2.19e-221	9.45e-220	762	30.71	298	132	102	230	2985.5	67.3286	18184.5	439.379	DOWN	DOWN
TRINITY_DN46751_c0_g1_i1	Precoz-R-Root-B	Precoz-S-Root-A	3.09211	4.02743	2.62e-221	1.13e-219	2474	37.79	845	413	522	694	1647	11.433	179	1.33146	UP	UP
TRINITY_DN7843_c0_g1_i1	Precoz-R-Root-B	Precoz-S-Root-A	-2.88926	5.73455	3.26e-221	1.41e-219	996	37.35	318	196	176	306	716	12.3146	4922	90.8996	DOWN	DOWN
TRINITY_DN11288_c0_g1_i1	Precoz-R-Root-B	Precoz-S-Root-A	3.00682	4.92001	4.42e-221	1.91e-219	710	41.27	225	165	128	192	3042.5	73.6464	351	9.08986	UP	UP
TRINITY_DN1068_c0_g1_i1	Precoz-R-Root-B	Precoz-S-Root-A	-2.30977	9.05713	6.08e-221	2.62e-219	1823	38.18	568	369	327	559	10116.5	95.2438	46512.5	469.503	DOWN	DOWN
TRINITY_DN3584_c1_g1_i2	Precoz-R-Root-B	Precoz-S-Root-A	-5.88421	2.8594	6.13e-221	2.64e-219	975	33.13	343	156	167	309	13.5	0.23873	746	14.0914	DOWN	DOWN
TRINITY_DN619_c0_g1_i9	Precoz-R-Root-B	Precoz-S-Root-A	-2.55272	5.12884	6.43e-221	2.76e-219	1063	30.86	330	176	152	405	576	9.2971	3134.5	54.2636	DOWN	DOWN
TRINITY_DN6751_c0_g1_i3	Precoz-R-Root-B	Precoz-S-Root-A	5.7309	2.65445	7.67e-221	3.29e-219	1348	42.36	371	262	309	406	694	8.84412	12	0.16382	UP	UP
TRINITY_DN1449_c0_g1_i1	Precoz-R-Root-B	Precoz-S-Root-A	2.81327	4.90005	9.5e-221	4.07e-219	2664	38.14	753	500	516	895	2953.5	19.0459	389.5	2.69132	UP	UP
TRINITY_DN3778_c0_g1_i3	Precoz-R-Root-B	Precoz-S-Root-A	-2.4979	6.03313	9.66e-221	4.14e-219	1784	38.96	547	321	374	542	1114	10.7094	5837	60.1937	DOWN	DOWN
TRINITY_DN3711_c0_g2_i9	Precoz-R-Root-B	Precoz-S-Root-A	-2.92794	4.21128	1.73e-220	7.41e-219	2401	36.32	751	410	462	778	243	1.73837	1715.5	13.1494	DOWN	DOWN
TRINITY_DN43151_c0_g1_i1	Precoz-R-Root-B	Precoz-S-Root-A	-3.40467	3.79859	2.3e-220	9.85e-219	1195	34.48	406	219	193	377	135.5	1.9497	1331.5	20.5106	DOWN	DOWN
TRINITY_DN3570_c0_g1_i3	Precoz-R-Root-B	Precoz-S-Root-A	-3.1196	6.02783	2.53e-220	1.08e-218	2139	32.4	692	333	360	754	761.5	6.12166	6133.5	52.8112	DOWN	DOWN
TRINITY_DN60274_c0_g1_i1	Precoz-R-Root-B	Precoz-S-Root-A	-3.01809	4.32342	3.09e-220	1.32e-218	758	36.68	250	142	136	230	248.5	5.61613	1868	45.3382	DOWN	DOWN
TRINITY_DN2380_c0_g1_i2	Precoz-R-Root-B	Precoz-S-Root-A	-2.85506	7.85184	5.78e-220	2.47e-218	964	35.17	314	191	148	311	3173.5	56.4074	21295.5	406.503	DOWN	DOWN
TRINITY_DN4515_c0_g1_i6	Precoz-R-Root-B	Precoz-S-Root-A	5.04893	2.75461	7.85e-220	3.34e-218	2917	41.28	941	591	613	772	736	4.33084	20.5	0.129639	UP	UP
TRINITY_DN2559_c0_g2_i2	Precoz-R-Root-B	Precoz-S-Root-A	-5.10743	2.66265	9.08e-220	3.87e-218	1342	35.99	467	196	287	392	20	0.255829	643.5	8.82092	DOWN	DOWN
TRINITY_DN7198_c0_g2_i1	Precoz-R-Root-B	Precoz-S-Root-A	12.1018	2.34661	1.11e-219	4.73e-218	1016	39.86	333	189	216	278	570	9.63704	0.0001	0.0001	UP	UP
TRINITY_DN4239_c0_g1_i2	Precoz-R-Root-B	Precoz-S-Root-A	-2.35396	6.84545	1.67e-219	7.11e-218	1620	35.56	509	267	309	535	2128.5	22.5629	10091	114.618	DOWN	DOWN
TRINITY_DN8182_c0_g1_i2	Precoz-R-Root-B	Precoz-S-Root-A	-2.38687	8.08377	2.22e-219	9.4e-218	1165	36.48	341	196	229	399	4927	72.5509	23900.5	377.455	DOWN	DOWN
TRINITY_DN66913_c0_g1_i1	Precoz-R-Root-B	Precoz-S-Root-A	-2.91225	4.67907	2.53e-219	1.07e-217	1919	44.03	476	460	385	598	339.5	3.03493	2372	22.7291	DOWN	DOWN
TRINITY_DN282_c0_g1_i14	Precoz-R-Root-B	Precoz-S-Root-A	-2.76067	5.51941	2.69e-219	1.14e-217	5694	33.88	2110	1078	851	1655	667	2.01444	4193.5	13.5462	DOWN	DOWN
TRINITY_DN5258_c3_g1_i1	Precoz-R-Root-B	Precoz-S-Root-A	2.52576	8.33047	2.75e-219	1.16e-217	1013	39.68	267	204	198	344	31030.5	525.283	4997.5	90.7691	UP	UP
TRINITY_DN11017_c0_g1_i1	Precoz-R-Root-B	Precoz-S-Root-A	3.89527	3.30698	3.13e-219	1.32e-217	1457	36.79	432	329	207	489	1044.5	12.3063	65	0.81937	UP	UP
TRINITY_DN8984_c0_g1_i1	Precoz-R-Root-B	Precoz-S-Root-A	3.93336	3.3542	5.2e-219	2.19e-217	1323	38.25	410	256	250	407	1081	14.0169	65.5	0.911962	UP	UP
TRINITY_DN11637_c0_g1_i3	Precoz-R-Root-B	Precoz-S-Root-A	2.66683	6.35281	5.27e-219	2.22e-217	1432	38.41	453	291	259	429	7985.5	95.6216	1166.5	14.9815	UP	UP
TRINITY_DN3211_c1_g1_i3	Precoz-R-Root-B	Precoz-S-Root-A	-5.36764	2.64084	7.32e-219	3.08e-217	616	32.79	180	70	132	234	16.5	0.460139	636.5	19.0188	DOWN	DOWN
TRINITY_DN1692_c0_g1_i17	Precoz-R-Root-B	Precoz-S-Root-A	-2.64955	4.72192	8.28e-219	3.49e-217	2313	41.16	675	562	390	686	410	3.0425	2386.5	18.9837	DOWN	DOWN
TRINITY_DN2614_c1_g1_i1	Precoz-R-Root-B	Precoz-S-Root-A	2.56499	4.96927	1.29e-218	5.44e-217	296	46.96	105	69	70	52	3028	175.568	474.5	29.488	UP	UP
TRINITY_DN2402_c0_g3_i3	Precoz-R-Root-B	Precoz-S-Root-A	-2.82023	4.46507	1.59e-218	6.66e-217	1584	38.32	503	311	296	474	309.5	3.35013	2028	23.5567	DOWN	DOWN
TRINITY_DN7511_c0_g1_i1	Precoz-R-Root-B	Precoz-S-Root-A	-2.44627	5.86075	1.97e-218	8.29e-217	1492	36.73	412	270	278	532	1019	11.7325	5151	63.5174	DOWN	DOWN
TRINITY_DN8584_c0_g1_i2	Precoz-R-Root-B	Precoz-S-Root-A	-2.30887	7.78734	2.98e-218	1.25e-216	2505	39.76	752	481	515	757	4197.5	28.7732	19289	141.672	DOWN	DOWN
TRINITY_DN39990_c0_g1_i1	Precoz-R-Root-B	Precoz-S-Root-A	2.60527	5.38865	3.33e-218	1.4e-216	2908	41.54	905	539	669	795	4067	24.0043	619.5	3.9226	UP	UP
TRINITY_DN3491_c0_g1_i1	Precoz-R-Root-B	Precoz-S-Root-A	3.16445	4.32886	4.73e-218	1.98e-216	1846	39.92	541	376	361	568	2041	18.9574	211	2.1037	UP	UP
TRINITY_DN4108_c0_g1_i2	Precoz-R-Root-B	Precoz-S-Root-A	-3.05553	4.58152	5.85e-218	2.44e-216	1361	33.8	456	200	260	445	290.5	3.67288	2240	30.2924	DOWN	DOWN
TRINITY_DN8182_c0_g1_i3	Precoz-R-Root-B	Precoz-S-Root-A	-2.47392	7.29333	6.09e-218	2.55e-216	1212	36.39	357	200	241	414	2707	38.3049	13946	211.754	DOWN	DOWN
TRINITY_DN5992_c1_g1_i1	Precoz-R-Root-B	Precoz-S-Root-A	-2.39651	6.20411	7e-218	2.92e-216	1283	36.79	391	220	252	420	1331	17.7998	6499.5	93.2161	DOWN	DOWN
TRINITY_DN486_c0_g2_i2	Precoz-R-Root-B	Precoz-S-Root-A	-4.14566	3.08269	8.8e-218	3.67e-216	1018	32.81	333	178	156	351	51	0.861996	839	15.1684	DOWN	DOWN
TRINITY_DN730_c0_g1_i1	Precoz-R-Root-B	Precoz-S-Root-A	3.18665	3.9005	9.18e-218	3.82e-216	1081	43.39	262	244	225	350	1518	24.1204	154.5	2.63001	UP	UP
TRINITY_DN150_c1_g1_i2	Precoz-R-Root-B	Precoz-S-Root-A	2.6667	4.81421	1.02e-217	4.23e-216	3291	40.6	897	691	645	1058	2746	14.3208	401	2.24134	UP	UP
TRINITY_DN60118_c0_g1_i1	Precoz-R-Root-B	Precoz-S-Root-A	2.60705	5.11468	1.02e-217	4.24e-216	1971	36.78	647	363	362	599	3363.5	29.279	512	4.77744	UP	UP
TRINITY_DN12506_c0_g1_i1	Precoz-R-Root-B	Precoz-S-Root-A	3.45485	4.60901	1.18e-217	4.91e-216	983	39.98	287	225	168	303	2525.5	44.0202	213.5	3.99699	UP	UP
TRINITY_DN12426_c0_g2_i4	Precoz-R-Root-B	Precoz-S-Root-A	-2.92252	4.11783	2.45e-217	1.02e-215	1642	42.75	453	362	340	487	228.5	2.39045	1607.5	18.0108	DOWN	DOWN
TRINITY_DN2789_c1_g1_i1	Precoz-R-Root-B	Precoz-S-Root-A	-2.6511	4.86535	2.99e-217	1.24e-215	517	47.78	135	150	97	135	452.5	15.0249	2637	93.8279	DOWN	DOWN
TRINITY_DN11293_c0_g1_i1	Precoz-R-Root-B	Precoz-S-Root-A	3.76087	3.3288	3.14e-217	1.3e-215	2279	39.53	721	479	422	657	1054	7.94068	72	0.580815	UP	UP
TRINITY_DN582_c0_g1_i3	Precoz-R-Root-B	Precoz-S-Root-A	-3.05963	4.23621	3.89e-217	1.61e-215	852	35.92	250	174	132	296	228	4.5952	1764.5	38.0831	DOWN	DOWN
TRINITY_DN1841_c0_g1_i4	Precoz-R-Root-B	Precoz-S-Root-A	3.07719	4.17662	4.23e-217	1.75e-215	1242	37.04	426	259	201	356	1825	25.2175	200.5	2.96669	UP	UP
TRINITY_DN8316_c0_g2_i10	Precoz-R-Root-B	Precoz-S-Root-A	-3.50553	3.55098	5.74e-217	2.37e-215	1865	40	554	369	377	565	107	0.985087	1128.5	11.1287	DOWN	DOWN
TRINITY_DN61053_c0_g1_i1	Precoz-R-Root-B	Precoz-S-Root-A	-2.40574	8.56286	7.43e-217	3.06e-215	1573	36.36	566	255	317	435	6793.5	74.2032	33381.5	390.493	DOWN	DOWN
TRINITY_DN73747_c0_g1_i1	Precoz-R-Root-B	Precoz-S-Root-A	5.55443	2.64951	7.96e-217	3.28e-215	1236	35.28	357	269	167	443	690	9.58833	13.5	0.200052	UP	UP
TRINITY_DN2552_c0_g1_i2	Precoz-R-Root-B	Precoz-S-Root-A	-2.49983	6.89199	9.11e-217	3.75e-215	2293	36.11	765	411	417	700	2018.5	15.1017	10585	84.9755	DOWN	DOWN
TRINITY_DN385_c0_g1_i2	Precoz-R-Root-B	Precoz-S-Root-A	-2.65609	5.50687	1.05e-216	4.31e-215	1171	34.76	429	235	172	335	704	10.3042	4116.5	64.6744	DOWN	DOWN
TRINITY_DN12426_c0_g2_i7	Precoz-R-Root-B	Precoz-S-Root-A	-2.90024	4.12937	1.15e-216	4.74e-215	1801	41.31	515	391	353	542	233.5	2.22661	1617.5	16.5228	DOWN	DOWN
TRINITY_DN13405_c0_g2_i1	Precoz-R-Root-B	Precoz-S-Root-A	4.01514	3.16667	1.55e-216	6.37e-215	1007	40.91	324	213	199	271	952	16.2278	54.5	0.994027	UP	UP
TRINITY_DN2559_c0_g2_i6	Precoz-R-Root-B	Precoz-S-Root-A	-4.32641	3.05825	1.6e-216	6.56e-215	1240	36.77	427	180	276	357	44.5	0.617851	830	12.3213	DOWN	DOWN
TRINITY_DN3758_c0_g1_i3	Precoz-R-Root-B	Precoz-S-Root-A	-3.51781	3.56893	2.07e-216	8.47e-215	1036	38.13	322	175	220	319	107.5	1.78222	1143.5	20.299	DOWN	DOWN
TRINITY_DN47774_c0_g1_i1	Precoz-R-Root-B	Precoz-S-Root-A	-3.60931	3.34904	2.43e-216	9.94e-215	1596	41.6	497	314	350	435	87	0.936005	986	11.3673	DOWN	DOWN
TRINITY_DN1098_c0_g2_i1	Precoz-R-Root-B	Precoz-S-Root-A	-3.57707	3.42298	2.85e-216	1.16e-214	1051	34.63	339	173	191	348	93.5	1.52773	1036	18.1415	DOWN	DOWN
TRINITY_DN1906_c0_g1_i6	Precoz-R-Root-B	Precoz-S-Root-A	3.49866	4.8558	2.88e-216	1.18e-214	936	36.32	278	160	180	318	3006	55.2491	246.5	4.84484	UP	UP
TRINITY_DN1103_c0_g1_i2	Precoz-R-Root-B	Precoz-S-Root-A	3.87111	3.22885	3.22e-216	1.32e-214	3221	37.32	1149	463	739	870	988	5.26486	62.5	0.357361	UP	UP
TRINITY_DN1510_c0_g1_i3	Precoz-R-Root-B	Precoz-S-Root-A	-2.76977	4.32972	3.27e-216	1.33e-214	2441	37.32	747	464	447	783	290.5	2.04267	1838	13.8548	DOWN	DOWN
TRINITY_DN3137_c0_g1_i1	Precoz-R-Root-B	Precoz-S-Root-A	-2.85344	5.01258	4.96e-216	2.02e-214	2511	35.72	687	379	518	927	443.5	3.02796	2972.5	21.7903	DOWN	DOWN
TRINITY_DN10795_c1_g1_i1	Precoz-R-Root-B	Precoz-S-Root-A	-8.86097	2.2245	5.26e-216	2.14e-214	990	38.38	301	204	176	309	1	0.0169279	487	9.05145	DOWN	DOWN
TRINITY_DN73479_c0_g1_i1	Precoz-R-Root-B	Precoz-S-Root-A	-3.78601	3.24082	5.76e-216	2.34e-214	1526	36.44	505	288	268	465	72	0.809937	922.5	11.1253	DOWN	DOWN
TRINITY_DN4136_c0_g1_i2	Precoz-R-Root-B	Precoz-S-Root-A	-2.5956	5.44228	6.5e-216	2.64e-214	2932	38.57	737	534	597	1064	698	4.09135	3914	24.5537	DOWN	DOWN
TRINITY_DN1629_c0_g1_i3	Precoz-R-Root-B	Precoz-S-Root-A	-2.47486	5.31871	7.97e-216	3.23e-214	3443	36.1	981	597	646	1219	688	3.43036	3547	18.9588	DOWN	DOWN
TRINITY_DN10736_c0_g1_i2	Precoz-R-Root-B	Precoz-S-Root-A	4.79342	4.11507	1.15e-215	4.65e-214	872	32.57	255	151	133	333	1887	37.0409	63	1.32953	UP	UP
TRINITY_DN1659_c0_g1_i2	Precoz-R-Root-B	Precoz-S-Root-A	2.69228	4.89116	1.22e-215	4.92e-214	1863	39.08	560	334	394	575	2903.5	26.7406	416.5	4.11391	UP	UP
TRINITY_DN2624_c1_g1_i1	Precoz-R-Root-B	Precoz-S-Root-A	-2.51233	7.49568	1.69e-215	6.83e-214	1280	42.66	389	305	241	345	3045.5	40.8919	16116	231.614	DOWN	DOWN
TRINITY_DN5429_c0_g1_i3	Precoz-R-Root-B	Precoz-S-Root-A	-2.63179	5.51834	2.52e-215	1.02e-213	2306	38.77	707	477	417	705	720	5.35182	4139	33.0289	DOWN	DOWN
TRINITY_DN1377_c1_g1_i2	Precoz-R-Root-B	Precoz-S-Root-A	3.53842	4.25739	2.57e-215	1.04e-213	270	44.81	104	55	66	45	1987.5	126.156	158.5	10.8111	UP	UP
TRINITY_DN1223_c1_g2_i7	Precoz-R-Root-B	Precoz-S-Root-A	2.90782	4.41233	2.85e-215	1.15e-213	984	36.89	329	182	181	292	2121.5	36.9917	262	4.90273	UP	UP
TRINITY_DN2135_c0_g1_i7	Precoz-R-Root-B	Precoz-S-Root-A	-2.49464	7.45502	3.37e-215	1.36e-213	1008	34.13	350	147	197	314	2991.5	50.9104	15643	285.397	DOWN	DOWN
TRINITY_DN7166_c0_g1_i2	Precoz-R-Root-B	Precoz-S-Root-A	2.66429	5.51441	3.39e-215	1.37e-213	1445	36.06	460	257	264	464	4463	52.9652	653	8.31144	UP	UP
TRINITY_DN9820_c0_g1_i2	Precoz-R-Root-B	Precoz-S-Root-A	3.54789	3.88925	3.74e-215	1.5e-213	1660	40.66	475	328	347	510	1540	15.9473	122	1.35184	UP	UP
TRINITY_DN1629_c0_g1_i4	Precoz-R-Root-B	Precoz-S-Root-A	-2.45789	5.45534	4.01e-215	1.61e-213	2367	38.74	661	451	466	789	764	5.54419	3893	30.2629	DOWN	DOWN
TRINITY_DN385_c0_g1_i1	Precoz-R-Root-B	Precoz-S-Root-A	-3.00123	5.13163	4.3e-215	1.72e-213	998	34.27	380	195	147	276	440	7.55314	3269.5	60.2484	DOWN	DOWN
TRINITY_DN12426_c0_g2_i2	Precoz-R-Root-B	Precoz-S-Root-A	-2.92527	4.30895	5.81e-215	2.33e-213	1965	39.64	583	411	368	603	260.5	2.27624	1836.5	17.1877	DOWN	DOWN
TRINITY_DN1377_c0_g1_i8	Precoz-R-Root-B	Precoz-S-Root-A	3.1345	5.51697	6.81e-215	2.73e-213	609	39.57	178	132	109	190	4646.5	130.722	490.5	14.8278	UP	UP
TRINITY_DN2855_c0_g1_i5	Precoz-R-Root-B	Precoz-S-Root-A	-2.41603	7.57372	1.19e-214	4.76e-213	918	32.03	285	139	155	339	3401.5	63.6346	16829.5	337.463	DOWN	DOWN
TRINITY_DN2878_c0_g1_i4	Precoz-R-Root-B	Precoz-S-Root-A	3.47624	3.73828	1.3e-214	5.2e-213	1894	34.53	586	294	360	654	1381	12.5252	115	1.11544	UP	UP
TRINITY_DN6714_c0_g1_i3	Precoz-R-Root-B	Precoz-S-Root-A	-2.53778	6.27953	1.77e-214	7.05e-213	2551	36.85	784	402	538	827	1291	8.69904	6952.5	50.1455	DOWN	DOWN
TRINITY_DN3778_c0_g1_i1	Precoz-R-Root-B	Precoz-S-Root-A	-2.67471	4.69362	1.8e-214	7.18e-213	2324	37.22	710	410	455	749	396	2.92259	2345.5	18.5708	DOWN	DOWN
TRINITY_DN4231_c0_g4_i2	Precoz-R-Root-B	Precoz-S-Root-A	-3.53461	3.83549	2.47e-214	9.84e-213	780	32.44	256	107	146	271	128	2.82798	1376.5	32.4797	DOWN	DOWN
TRINITY_DN47321_c0_g1_i1	Precoz-R-Root-B	Precoz-S-Root-A	-2.68762	4.54318	2.87e-214	1.14e-212	831	37.18	223	180	129	299	354	7.31609	2115.5	46.8452	DOWN	DOWN
TRINITY_DN504_c1_g2_i1	Precoz-R-Root-B	Precoz-S-Root-A	-2.41414	5.84221	3.08e-214	1.23e-212	2152	39.45	635	449	400	668	1025	8.17266	5068	43.3221	DOWN	DOWN
TRINITY_DN226_c0_g2_i1	Precoz-R-Root-B	Precoz-S-Root-A	2.87996	5.66537	4.1e-214	1.63e-212	2566	42.17	731	586	496	753	5051	33.7458	636	4.56409	UP	UP
TRINITY_DN7843_c0_g1_i3	Precoz-R-Root-B	Precoz-S-Root-A	-2.8196	4.53939	5.55e-214	2.2e-212	1487	35.17	511	293	230	453	326	3.76038	2134.5	26.4223	DOWN	DOWN
TRINITY_DN3691_c0_g1_i11	Precoz-R-Root-B	Precoz-S-Root-A	3.51965	5.05909	7.85e-214	3.12e-212	717	41.14	222	147	148	200	3464.5	82.7688	280	7.1897	UP	UP
TRINITY_DN3209_c0_g1_i2	Precoz-R-Root-B	Precoz-S-Root-A	-3.03519	4.99156	8.17e-214	3.24e-212	1683	34.28	460	244	333	646	391	3.99367	2971.5	32.5105	DOWN	DOWN
TRINITY_DN2759_c0_g1_i4	Precoz-R-Root-B	Precoz-S-Root-A	-2.96247	5.97673	9.11e-214	3.61e-212	1702	40.13	574	355	328	445	810	8.18967	5854	63.3001	DOWN	DOWN
TRINITY_DN73776_c0_g1_i1	Precoz-R-Root-B	Precoz-S-Root-A	3.65302	3.49188	9.79e-214	3.87e-212	1259	39.24	403	214	280	362	1174.5	16.0103	86.5	1.26177	UP	UP
TRINITY_DN4463_c0_g1_i1	Precoz-R-Root-B	Precoz-S-Root-A	2.51564	5.24824	1.59e-213	6.3e-212	3528	39.31	1029	820	567	1112	3656.5	17.7859	593	3.09153	UP	UP
TRINITY_DN2253_c1_g1_i1	Precoz-R-Root-B	Precoz-S-Root-A	-3.98608	3.2695	1.66e-213	6.57e-212	1912	35.72	629	358	325	600	64.5	0.578343	950	9.13667	DOWN	DOWN
TRINITY_DN1655_c0_g1_i2	Precoz-R-Root-B	Precoz-S-Root-A	-4.3549	2.89592	2.12e-213	8.36e-212	1638	37.12	489	257	351	541	39	0.409713	742.5	8.33851	DOWN	DOWN
TRINITY_DN2253_c1_g1_i2	Precoz-R-Root-B	Precoz-S-Root-A	-4.23103	3.09135	2.55e-213	1.01e-211	1474	39.28	461	279	300	434	48.5	0.565521	846.5	10.5722	DOWN	DOWN
TRINITY_DN5427_c0_g1_i1	Precoz-R-Root-B	Precoz-S-Root-A	-4.08619	3.27193	4.94e-213	1.95e-211	1501	34.71	478	261	260	502	60.5	0.6934	954.5	11.7079	DOWN	DOWN
TRINITY_DN8768_c0_g1_i1	Precoz-R-Root-B	Precoz-S-Root-A	-2.50376	4.85851	5.72e-213	2.25e-211	3496	41.08	999	593	843	1061	491.5	2.41204	2585.5	13.6096	DOWN	DOWN
TRINITY_DN7155_c0_g2_i4	Precoz-R-Root-B	Precoz-S-Root-A	-3.24159	5.23095	8.96e-213	3.52e-211	1752	34.08	567	299	298	588	406	3.98638	3559.5	37.4147	DOWN	DOWN
TRINITY_DN2916_c0_g1_i2	Precoz-R-Root-B	Precoz-S-Root-A	-3.70363	4.10522	1.24e-212	4.85e-211	1455	31.55	508	213	246	488	138.5	1.63445	1673.5	21.1871	DOWN	DOWN
TRINITY_DN2916_c0_g1_i4	Precoz-R-Root-B	Precoz-S-Root-A	-3.54393	4.10099	1.3e-212	5.09e-211	1504	31.65	522	225	251	506	153	1.74873	1655	20.2667	DOWN	DOWN
TRINITY_DN4365_c0_g2_i6	Precoz-R-Root-B	Precoz-S-Root-A	-2.99585	4.34931	1.48e-212	5.82e-211	2277	35.4	765	456	350	706	256.5	1.93454	1897.5	15.3427	DOWN	DOWN
TRINITY_DN3698_c0_g1_i13	Precoz-R-Root-B	Precoz-S-Root-A	-3.74344	4.18288	2.13e-212	8.34e-211	1362	37.74	350	238	276	498	142.5	1.80455	1770.5	23.9314	DOWN	DOWN
TRINITY_DN2610_c0_g1_i8	Precoz-R-Root-B	Precoz-S-Root-A	-2.62482	5.49093	2.9e-212	1.14e-210	1279	33.46	419	222	206	432	709.5	9.53804	4058.5	58.3897	DOWN	DOWN
TRINITY_DN8270_c0_g1_i1	Precoz-R-Root-B	Precoz-S-Root-A	-3.34294	4.34188	4.24e-212	1.66e-210	941	31.99	356	175	126	284	205.5	3.75597	1933.5	37.8391	DOWN	DOWN
TRINITY_DN403_c1_g1_i9	Precoz-R-Root-B	Precoz-S-Root-A	2.41922	5.90076	5.13e-212	2.01e-210	3440	44.36	909	738	788	1005	5691.5	28.3938	986.5	5.27849	UP	UP
TRINITY_DN39873_c0_g1_i1	Precoz-R-Root-B	Precoz-S-Root-A	-2.32372	6.83137	5.22e-212	2.04e-210	1727	41.05	468	366	343	550	2145	21.3224	9961	106.098	DOWN	DOWN
TRINITY_DN4659_c0_g1_i1	Precoz-R-Root-B	Precoz-S-Root-A	-3.12942	4.76674	5.81e-212	2.27e-210	980	30.31	363	152	145	320	315.5	5.525	2559.5	48.1016	DOWN	DOWN
TRINITY_DN2057_c0_g1_i7	Precoz-R-Root-B	Precoz-S-Root-A	3.24716	5.54746	1.04e-211	4.06e-210	966	38.51	253	152	220	341	4782.5	84.7979	467	8.89775	UP	UP
TRINITY_DN1614_c0_g2_i2	Precoz-R-Root-B	Precoz-S-Root-A	4.3288	3.18844	1.36e-211	5.29e-210	951	40.48	256	166	219	310	977.5	17.6237	45	0.870504	UP	UP
TRINITY_DN2192_c0_g1_i1	Precoz-R-Root-B	Precoz-S-Root-A	4.20376	3.02147	1.94e-211	7.57e-210	3189	40.48	1003	609	682	895	866.5	4.66258	43.5	0.250655	UP	UP
TRINITY_DN13945_c0_g1_i1	Precoz-R-Root-B	Precoz-S-Root-A	-2.60368	4.96258	2.16e-211	8.4e-210	1005	34.53	319	175	172	339	498	8.51757	2808	51.4004	DOWN	DOWN
TRINITY_DN2051_c0_g1_i1	Precoz-R-Root-B	Precoz-S-Root-A	-2.40078	5.92746	2.19e-211	8.52e-210	3070	36.12	923	508	601	1038	1096	6.13302	5367.5	32.1718	DOWN	DOWN
TRINITY_DN2916_c0_g1_i1	Precoz-R-Root-B	Precoz-S-Root-A	-3.47133	3.83276	2.9e-211	1.13e-209	1605	31.34	553	239	264	549	133	1.42427	1368.5	15.6999	DOWN	DOWN
TRINITY_DN1377_c1_g1_i1	Precoz-R-Root-B	Precoz-S-Root-A	3.12382	5.00125	2.93e-211	1.14e-209	269	45.72	103	54	69	43	3246.5	206.943	345.5	23.6025	UP	UP
TRINITY_DN401_c0_g3_i2	Precoz-R-Root-B	Precoz-S-Root-A	-2.35611	6.04467	3.81e-211	1.47e-209	2171	38.46	765	492	343	571	1220	9.64245	5793	49.0996	DOWN	DOWN
TRINITY_DN2610_c0_g1_i10	Precoz-R-Root-B	Precoz-S-Root-A	-2.60739	5.65801	4.18e-211	1.62e-209	1691	33.71	554	276	294	567	805	8.1852	4549.5	49.5046	DOWN	DOWN
TRINITY_DN959_c0_g1_i14	Precoz-R-Root-B	Precoz-S-Root-A	3.42674	4.4888	4.4e-211	1.7e-209	671	40.54	223	163	109	176	2319.5	59.2349	200	5.48004	UP	UP
TRINITY_DN9858_c0_g1_i1	Precoz-R-Root-B	Precoz-S-Root-A	-3.02823	4.77106	5.31e-211	2.05e-209	2265	35.14	755	438	358	714	337	2.5611	2550	20.7172	DOWN	DOWN
TRINITY_DN74121_c0_g1_i1	Precoz-R-Root-B	Precoz-S-Root-A	-2.42072	8.22209	7.8e-211	3.01e-209	1876	36.03	581	282	394	619	5317.5	48.7087	26404	258.953	DOWN	DOWN
TRINITY_DN269_c0_g1_i2	Precoz-R-Root-B	Precoz-S-Root-A	2.33587	6.20166	8.93e-211	3.44e-209	1593	35.47	542	281	284	486	6947.5	74.8582	1276	14.7404	UP	UP
TRINITY_DN2610_c0_g1_i17	Precoz-R-Root-B	Precoz-S-Root-A	-2.83797	4.67	1.02e-210	3.94e-209	761	31.54	250	142	98	271	353	7.97239	2340.5	56.6177	DOWN	DOWN
TRINITY_DN7836_c0_g1_i1	Precoz-R-Root-B	Precoz-S-Root-A	-2.74949	4.31951	1.04e-210	3.99e-209	1991	38.62	588	393	376	634	292	2.51759	1821.5	16.8363	DOWN	DOWN
TRINITY_DN8688_c0_g1_i1	Precoz-R-Root-B	Precoz-S-Root-A	3.89096	3.18838	1.33e-210	5.12e-209	1803	38.99	608	317	386	492	961.5	9.15784	60	0.61153	UP	UP
TRINITY_DN281_c1_g2_i4	Precoz-R-Root-B	Precoz-S-Root-A	-2.33952	6.92149	1.81e-210	6.94e-209	2741	36.59	893	479	524	845	2262.5	14.1662	10623	71.2868	DOWN	DOWN
TRINITY_DN5411_c0_g4_i1	Precoz-R-Root-B	Precoz-S-Root-A	3.20695	3.74578	2.32e-210	8.91e-209	2273	41.75	661	507	442	663	1365	10.3054	137	1.10837	UP	UP
TRINITY_DN443_c0_g2_i2	Precoz-R-Root-B	Precoz-S-Root-A	2.26771	7.41276	2.67e-210	1.02e-208	2484	39.98	743	512	481	748	15962.5	110.299	3074	22.7696	UP	UP
TRINITY_DN880_c0_g1_i5	Precoz-R-Root-B	Precoz-S-Root-A	-2.45466	7.59174	2.74e-210	1.05e-208	1539	39.77	437	288	324	490	3367	37.5204	17123	204.651	DOWN	DOWN
TRINITY_DN9573_c1_g1_i1	Precoz-R-Root-B	Precoz-S-Root-A	-3.07234	3.83347	4.45e-210	1.7e-208	1757	36.14	592	290	345	530	171	1.67	1335	13.9769	DOWN	DOWN
TRINITY_DN47184_c0_g1_i1	Precoz-R-Root-B	Precoz-S-Root-A	3.12574	4.62483	6.96e-210	2.66e-208	2035	34.55	722	356	347	610	2500.5	21.1258	265.5	2.40148	UP	UP
TRINITY_DN14973_c0_g1_i1	Precoz-R-Root-B	Precoz-S-Root-A	-2.33934	5.93407	7.4e-210	2.83e-208	1519	35.81	474	274	270	501	1141	12.8947	5356	64.8679	DOWN	DOWN
TRINITY_DN53305_c0_g1_i1	Precoz-R-Root-B	Precoz-S-Root-A	2.42855	5.87024	8.25e-210	3.15e-208	2001	42.08	505	376	466	654	5578	47.8529	960.5	8.83652	UP	UP
TRINITY_DN282_c0_g1_i8	Precoz-R-Root-B	Precoz-S-Root-A	-2.45321	4.91886	8.77e-210	3.34e-208	1483	39.45	450	316	269	448	528	6.11368	2682	33.2762	DOWN	DOWN
TRINITY_DN5648_c0_g1_i2	Precoz-R-Root-B	Precoz-S-Root-A	3.42426	3.78225	8.78e-210	3.34e-208	3616	37.03	1099	697	642	1178	1419.5	6.74637	122.5	0.623602	UP	UP
TRINITY_DN10539_c0_g3_i1	Precoz-R-Root-B	Precoz-S-Root-A	2.50153	4.99793	1.05e-209	4e-208	2622	38.18	797	493	508	824	3069	20.1	502.5	3.52604	UP	UP
TRINITY_DN9678_c0_g1_i2	Precoz-R-Root-B	Precoz-S-Root-A	2.94384	4.04801	1.63e-209	6.21e-208	3098	42.12	842	723	582	951	1652	9.15762	199	1.18183	UP	UP
TRINITY_DN712_c0_g1_i1	Precoz-R-Root-B	Precoz-S-Root-A	3.71735	3.5264	3.26e-209	1.24e-207	3086	39.31	911	672	541	962	1207	6.72118	85	0.506199	UP	UP
TRINITY_DN268_c1_g1_i1	Precoz-R-Root-B	Precoz-S-Root-A	2.90484	4.6793	3.51e-209	1.33e-207	921	43.97	212	219	186	304	2553	47.5317	316	6.31566	UP	UP
TRINITY_DN7947_c0_g1_i2	Precoz-R-Root-B	Precoz-S-Root-A	2.91379	4.12576	4.51e-209	1.71e-207	2136	36.8	696	339	447	654	1739.5	13.9755	214	1.84223	UP	UP
TRINITY_DN984_c0_g2_i8	Precoz-R-Root-B	Precoz-S-Root-A	-2.45964	6.00702	7.3e-209	2.76e-207	2609	33.5	886	410	464	849	1119	7.37022	5707.5	40.2611	DOWN	DOWN
TRINITY_DN10567_c0_g1_i1	Precoz-R-Root-B	Precoz-S-Root-A	-3.27934	3.83079	7.73e-209	2.93e-207	1811	33.85	602	320	293	596	150	1.42475	1352	13.7298	DOWN	DOWN
TRINITY_DN54984_c0_g1_i1	Precoz-R-Root-B	Precoz-S-Root-A	-2.28396	8.5959	1.2e-208	4.53e-207	2097	39.48	609	383	445	660	7458.5	61.0789	33693	295.551	DOWN	DOWN
TRINITY_DN4514_c0_g1_i3	Precoz-R-Root-B	Precoz-S-Root-A	3.46777	3.76815	2.03e-208	7.68e-207	1638	37.79	509	239	380	510	1409	14.7493	118	1.32569	UP	UP
TRINITY_DN3308_c0_g1_i4	Precoz-R-Root-B	Precoz-S-Root-A	-8.02874	2.30923	2.09e-208	7.89e-207	1424	36.45	418	285	234	487	2	0.0238236	515.5	6.66502	DOWN	DOWN
TRINITY_DN2878_c0_g1_i6	Precoz-R-Root-B	Precoz-S-Root-A	3.87177	3.2179	2.15e-208	8.12e-207	1198	37.48	355	191	258	394	980.5	14.0413	62	0.952812	UP	UP
TRINITY_DN8344_c0_g1_i2	Precoz-R-Root-B	Precoz-S-Root-A	2.81725	4.23567	2.28e-208	8.59e-207	1925	43.17	578	438	393	516	1862.5	16.6068	245	2.34051	UP	UP
TRINITY_DN1581_c0_g3_i1	Precoz-R-Root-B	Precoz-S-Root-A	2.30242	6.39858	2.67e-208	1.01e-206	4040	40.15	1109	910	712	1309	7933.5	33.7065	1491.5	6.79229	UP	UP
TRINITY_DN10150_c0_g1_i1	Precoz-R-Root-B	Precoz-S-Root-A	-2.65667	4.49594	4.66e-208	1.75e-206	1205	37.18	356	223	225	401	349	4.97516	2041.5	31.1721	DOWN	DOWN
TRINITY_DN319_c0_g2_i1	Precoz-R-Root-B	Precoz-S-Root-A	4.71572	3.02405	1.15e-207	4.32e-206	945	40	265	164	214	302	881.5	15.9922	31	0.602853	UP	UP
TRINITY_DN4523_c0_g1_i1	Precoz-R-Root-B	Precoz-S-Root-A	-3.06587	4.75243	1.17e-207	4.38e-206	1411	35.72	444	198	306	463	325	3.96375	2523.5	32.924	DOWN	DOWN
TRINITY_DN10423_c0_g1_i6	Precoz-R-Root-B	Precoz-S-Root-A	-3.49221	3.34495	2.11e-207	7.91e-206	1055	34.79	347	182	185	341	93.5	1.52233	977	17.0379	DOWN	DOWN
TRINITY_DN1581_c0_g4_i1	Precoz-R-Root-B	Precoz-S-Root-A	2.38511	5.73118	2.19e-207	8.22e-206	3878	40.69	1018	839	739	1282	5041	22.3092	895	4.24507	UP	UP
TRINITY_DN1450_c0_g1_i10	Precoz-R-Root-B	Precoz-S-Root-A	-2.35834	8.00953	2.53e-207	9.47e-206	961	35.9	300	186	159	316	4758	84.9196	22628	433.244	DOWN	DOWN
TRINITY_DN112_c0_g2_i6	Precoz-R-Root-B	Precoz-S-Root-A	2.4086	5.86529	2.56e-207	9.57e-206	3373	40.76	959	756	619	1039	5547	28.2426	968.5	5.28521	UP	UP
TRINITY_DN282_c0_g1_i11	Precoz-R-Root-B	Precoz-S-Root-A	-2.76975	5.18361	2.67e-207	9.99e-206	5394	34.3	1971	1044	806	1573	525.5	1.67612	3324	11.3383	DOWN	DOWN
TRINITY_DN11642_c0_g1_i1	Precoz-R-Root-B	Precoz-S-Root-A	2.46531	6.30907	4.32e-207	1.61e-205	3047	40.07	884	680	541	942	7593	42.7949	1275.5	7.69706	UP	UP
TRINITY_DN3209_c0_g1_i4	Precoz-R-Root-B	Precoz-S-Root-A	-3.23691	5.20162	6.87e-207	2.57e-205	1584	34.91	438	236	317	593	399	4.33486	3487	40.5364	DOWN	DOWN
TRINITY_DN2697_c0_g1_i1	Precoz-R-Root-B	Precoz-S-Root-A	-2.71927	4.49104	8.08e-207	3.01e-205	856	35.63	274	107	198	277	335	6.72711	2046.5	43.9885	DOWN	DOWN
TRINITY_DN73728_c0_g1_i1	Precoz-R-Root-B	Precoz-S-Root-A	-3.9257	3.02289	1.05e-206	3.9e-205	1383	35.79	431	250	245	457	56.5	0.702029	798	10.6159	DOWN	DOWN
TRINITY_DN4136_c0_g1_i1	Precoz-R-Root-B	Precoz-S-Root-A	-2.52229	5.22967	1.16e-206	4.33e-205	3388	37.81	880	612	669	1227	629	3.19048	3351	18.2026	DOWN	DOWN
TRINITY_DN2405_c0_g1_i7	Precoz-R-Root-B	Precoz-S-Root-A	3.78034	5.88212	1.3e-206	4.82e-205	936	42.41	210	285	112	329	6215	113.65	419.5	8.24475	UP	UP
TRINITY_DN387_c0_g1_i2	Precoz-R-Root-B	Precoz-S-Root-A	-2.51388	7.6038	1.71e-206	6.36e-205	908	33.92	279	188	120	321	3279	61.9147	17374	351.968	DOWN	DOWN
TRINITY_DN10303_c0_g1_i1	Precoz-R-Root-B	Precoz-S-Root-A	2.76275	4.90804	1.99e-206	7.4e-205	3978	40.15	1346	672	925	1035	2957	12.7728	404	1.86781	UP	UP
TRINITY_DN12426_c0_g2_i6	Precoz-R-Root-B	Precoz-S-Root-A	-2.73043	4.24504	2.24e-206	8.32e-205	1806	40.81	521	382	355	548	280.5	2.66719	1727	17.5951	DOWN	DOWN
TRINITY_DN44_c1_g1_i5	Precoz-R-Root-B	Precoz-S-Root-A	-2.98418	4.86261	6.08e-206	2.25e-204	1836	34.37	620	295	336	585	369	3.45938	2708.5	27.1409	DOWN	DOWN
TRINITY_DN1377_c1_g1_i4	Precoz-R-Root-B	Precoz-S-Root-A	2.90979	4.80487	6.72e-206	2.49e-204	288	45.49	111	70	61	46	2787	165.987	344	21.9518	UP	UP
TRINITY_DN3849_c0_g1_i9	Precoz-R-Root-B	Precoz-S-Root-A	3.40512	4.35257	1.46e-205	5.4e-204	487	37.17	138	64	117	168	2107.5	74.1843	184.5	6.95924	UP	UP
TRINITY_DN9349_c0_g1_i1	Precoz-R-Root-B	Precoz-S-Root-A	-7.72032	2.30636	1.95e-205	7.19e-204	1676	53.1	392	424	466	394	2.5	0.0257274	514	5.64649	DOWN	DOWN
TRINITY_DN12846_c0_g1_i10	Precoz-R-Root-B	Precoz-S-Root-A	-2.39543	5.33715	2.28e-205	8.43e-204	1716	38.46	556	329	331	500	730	7.30048	3562.5	38.1973	DOWN	DOWN
TRINITY_DN1777_c0_g1_i2	Precoz-R-Root-B	Precoz-S-Root-A	2.7031	5.49123	3.35e-205	1.24e-203	3048	38.35	892	543	626	987	4407.5	24.7909	627.5	3.78945	UP	UP
TRINITY_DN726_c0_g1_i1	Precoz-R-Root-B	Precoz-S-Root-A	4.40831	2.86273	4.92e-205	1.81e-203	2911	41.33	916	562	641	792	781	4.60388	34	0.214491	UP	UP
TRINITY_DN115_c0_g2_i2	Precoz-R-Root-B	Precoz-S-Root-A	-3.76583	3.15052	6.76e-205	2.49e-203	1305	36.78	399	278	202	426	68.5	0.901215	865.5	12.2065	DOWN	DOWN
TRINITY_DN12429_c0_g1_i1	Precoz-R-Root-B	Precoz-S-Root-A	3.6578	3.48777	7.6e-205	2.8e-203	1327	43.71	336	329	251	411	1171.5	15.1581	86	1.18949	UP	UP
TRINITY_DN529_c0_g1_i11	Precoz-R-Root-B	Precoz-S-Root-A	-2.90488	4.21142	8.52e-205	3.13e-203	2584	39.32	772	477	539	796	246.5	1.63748	1713.5	12.1946	DOWN	DOWN
TRINITY_DN4000_c0_g1_i1	Precoz-R-Root-B	Precoz-S-Root-A	7.85315	2.24446	9.58e-205	3.52e-203	1364	37.76	454	291	224	395	528.5	6.65051	2	0.0267928	UP	UP
TRINITY_DN304_c1_g3_i1	Precoz-R-Root-B	Precoz-S-Root-A	5.47046	2.56801	1.23e-204	4.51e-203	1913	37.48	611	358	359	585	651	5.84532	13.5	0.129391	UP	UP
TRINITY_DN1427_c0_g2_i1	Precoz-R-Root-B	Precoz-S-Root-A	-2.36817	6.17163	1.31e-204	4.82e-203	1074	34.73	371	188	185	330	1323	21.1437	6333	108.539	DOWN	DOWN
TRINITY_DN2993_c0_g1_i2	Precoz-R-Root-B	Precoz-S-Root-A	-5.09206	2.7173	1.54e-204	5.64e-203	1182	36.46	422	245	186	329	21	0.305672	668.5	10.3989	DOWN	DOWN
TRINITY_DN20722_c0_g1_i2	Precoz-R-Root-B	Precoz-S-Root-A	2.8159	4.25546	2.03e-204	7.42e-203	1161	37.81	319	223	216	403	1888	27.928	248.5	3.94052	UP	UP
TRINITY_DN241_c3_g1_i1	Precoz-R-Root-B	Precoz-S-Root-A	2.60457	7.15854	2.28e-204	8.36e-203	1508	41.78	492	316	314	386	13878.5	157.765	2116.5	25.8202	UP	UP
TRINITY_DN2523_c1_g3_i1	Precoz-R-Root-B	Precoz-S-Root-A	2.30078	6.34485	2.65e-204	9.67e-203	2279	41.86	754	457	497	571	7642	57.5658	1438.5	11.6105	UP	UP
TRINITY_DN9407_c0_g1_i2	Precoz-R-Root-B	Precoz-S-Root-A	2.61662	4.74735	3e-204	1.1e-202	2254	38.55	649	458	411	736	2609	19.8687	394.5	3.21836	UP	UP
TRINITY_DN3570_c0_g1_i2	Precoz-R-Root-B	Precoz-S-Root-A	-2.85699	6.09541	3.09e-204	1.13e-202	3313	31.63	1065	496	552	1200	938	4.86353	6297.5	35.0117	DOWN	DOWN
TRINITY_DN8186_c0_g1_i3	Precoz-R-Root-B	Precoz-S-Root-A	2.64785	4.84927	3.72e-204	1.36e-202	2459	39.32	751	515	452	741	2808.5	19.5923	415.5	3.1089	UP	UP
TRINITY_DN12846_c0_g1_i7	Precoz-R-Root-B	Precoz-S-Root-A	-2.45436	4.77352	4.47e-204	1.63e-202	2774	39.62	820	518	581	855	477	2.9512	2424.5	16.0862	DOWN	DOWN
TRINITY_DN841_c0_g1_i2	Precoz-R-Root-B	Precoz-S-Root-A	4.84532	2.69108	8.49e-204	3.09e-202	2260	34.82	783	441	346	690	701	5.32184	22.5	0.183038	UP	UP
TRINITY_DN409_c0_g1_i2	Precoz-R-Root-B	Precoz-S-Root-A	-2.47668	6.54984	1.02e-203	3.72e-202	726	34.85	206	124	129	267	1614	38.1162	8331.5	211.184	DOWN	DOWN
TRINITY_DN67343_c0_g1_i1	Precoz-R-Root-B	Precoz-S-Root-A	-5.53005	2.45918	1.51e-203	5.47e-202	1192	40.94	331	248	240	373	13	0.189266	562.5	8.68261	DOWN	DOWN
TRINITY_DN1202_c0_g1_i5	Precoz-R-Root-B	Precoz-S-Root-A	-2.80829	4.51613	2.06e-203	7.47e-202	2960	33.78	966	472	528	994	323	1.8743	2098	13.0489	DOWN	DOWN
TRINITY_DN2299_c0_g1_i1	Precoz-R-Root-B	Precoz-S-Root-A	2.47454	5.12244	2.06e-203	7.48e-202	6039	40.14	1538	1474	950	2077	3336.5	9.48778	556.5	1.69625	UP	UP
TRINITY_DN73543_c0_g1_i1	Precoz-R-Root-B	Precoz-S-Root-A	-2.57303	7.83919	2.77e-203	1e-201	1111	34.02	328	151	227	405	3727.5	57.5428	20560.5	340.737	DOWN	DOWN
TRINITY_DN2604_c0_g2_i8	Precoz-R-Root-B	Precoz-S-Root-A	3.1595	3.71914	3.69e-203	1.34e-201	1402	37.8	429	312	218	443	1335.5	16.3442	138.5	1.81821	UP	UP
TRINITY_DN422_c0_g1_i1	Precoz-R-Root-B	Precoz-S-Root-A	-2.60277	4.64068	4.88e-203	1.77e-201	1543	37.85	443	256	328	516	398.5	4.43246	2246	26.7746	DOWN	DOWN
TRINITY_DN20722_c0_g1_i4	Precoz-R-Root-B	Precoz-S-Root-A	2.85084	4.24515	5.45e-203	1.97e-201	1046	33.65	305	159	193	389	1880	30.8535	241.5	4.25234	UP	UP
TRINITY_DN1126_c0_g1_i4	Precoz-R-Root-B	Precoz-S-Root-A	-2.22818	8.19961	5.51e-203	1.99e-201	1658	43.18	434	382	334	508	5851	60.6009	25426.5	282.128	DOWN	DOWN
TRINITY_DN385_c0_g1_i6	Precoz-R-Root-B	Precoz-S-Root-A	-3.09175	6.12308	6.44e-203	2.32e-201	899	35.37	335	182	136	246	827.5	15.7562	6545	133.938	DOWN	DOWN
TRINITY_DN3549_c1_g1_i12	Precoz-R-Root-B	Precoz-S-Root-A	-2.99583	4.36033	1.08e-202	3.89e-201	2022	36.99	762	429	319	512	258.5	2.19993	1912.5	17.4095	DOWN	DOWN
TRINITY_DN401_c0_g2_i1	Precoz-R-Root-B	Precoz-S-Root-A	-3.27966	5.10219	1.2e-202	4.32e-201	2409	36.41	892	527	350	640	362.5	2.58489	3262.5	24.9495	DOWN	DOWN
TRINITY_DN12037_c0_g1_i1	Precoz-R-Root-B	Precoz-S-Root-A	2.8023	4.23751	1.72e-202	6.19e-201	2739	41.11	824	591	535	789	1862.5	11.6802	247.5	1.66273	UP	UP
TRINITY_DN7480_c0_g1_i2	Precoz-R-Root-B	Precoz-S-Root-A	-2.51235	4.93455	2.28e-202	8.21e-201	2048	36.72	653	450	302	643	515.5	4.3158	2728	24.5123	DOWN	DOWN
TRINITY_DN150_c1_g1_i3	Precoz-R-Root-B	Precoz-S-Root-A	2.55862	4.6648	2.45e-202	8.8e-201	3370	40.53	910	707	659	1094	2449.5	12.4764	385.5	2.10451	UP	UP
TRINITY_DN4463_c0_g1_i3	Precoz-R-Root-B	Precoz-S-Root-A	2.47214	5.04979	3.04e-202	1.09e-200	3521	39.82	1012	833	569	1107	3171.5	15.4545	530	2.76952	UP	UP
TRINITY_DN4108_c0_g2_i11	Precoz-R-Root-B	Precoz-S-Root-A	-3.12921	3.60166	3.23e-202	1.16e-200	2000	37.35	661	477	270	592	140.5	1.20623	1141	10.4965	DOWN	DOWN
TRINITY_DN67874_c0_g1_i1	Precoz-R-Root-B	Precoz-S-Root-A	8.29811	2.68437	4.7e-202	1.68e-200	744	39.25	241	131	161	211	719.5	16.5655	2	0.0501665	UP	UP
TRINITY_DN11044_c0_g2_i2	Precoz-R-Root-B	Precoz-S-Root-A	3.12792	3.75146	5.22e-202	1.87e-200	1737	41.05	641	395	318	383	1363	13.4776	144.5	1.52992	UP	UP
TRINITY_DN3189_c0_g1_i1	Precoz-R-Root-B	Precoz-S-Root-A	4.3584	2.79454	5.5e-202	1.97e-200	1263	39.27	427	215	281	340	743.5	10.1049	33.5	0.488211	UP	UP
TRINITY_DN12426_c0_g2_i3	Precoz-R-Root-B	Precoz-S-Root-A	-2.81505	4.11498	5.78e-202	2.07e-200	1612	42.99	441	355	338	478	243.5	2.59593	1590	18.146	DOWN	DOWN
TRINITY_DN2226_c0_g1_i2	Precoz-R-Root-B	Precoz-S-Root-A	12.0411	2.28664	8.08e-202	2.89e-200	1211	44.01	362	165	368	316	546.5	7.7385	0.0001	0.0001	UP	UP
TRINITY_DN12471_c0_g1_i1	Precoz-R-Root-B	Precoz-S-Root-A	3.22669	3.64366	8.21e-202	2.93e-200	1555	36.21	523	226	337	469	1273	14.046	126	1.49146	UP	UP
TRINITY_DN2417_c0_g1_i3	Precoz-R-Root-B	Precoz-S-Root-A	2.6729	4.99318	1.06e-201	3.77e-200	2186	40.81	662	500	392	632	3111	24.4085	452.5	3.80578	UP	UP
TRINITY_DN2195_c0_g2_i7	Precoz-R-Root-B	Precoz-S-Root-A	-2.97053	3.79268	1.15e-201	4.12e-200	4741	37.48	1642	964	813	1322	177	0.640622	1287.5	4.99643	DOWN	DOWN
TRINITY_DN516_c0_g2_i1	Precoz-R-Root-B	Precoz-S-Root-A	-2.38487	5.17858	1.19e-201	4.22e-200	5663	39.31	1667	1127	1099	1770	658	1.99487	3187.5	10.357	DOWN	DOWN
TRINITY_DN1025_c0_g1_i2	Precoz-R-Root-B	Precoz-S-Root-A	-2.60516	4.60425	1.5e-201	5.34e-200	1526	40.5	444	348	270	464	388	4.36439	2190.5	26.4029	DOWN	DOWN
TRINITY_DN13749_c0_g1_i9	Precoz-R-Root-B	Precoz-S-Root-A	-2.39778	4.87217	1.64e-201	5.82e-200	1671	37.88	484	334	299	554	528	5.42536	2581	28.4188	DOWN	DOWN
TRINITY_DN1403_c0_g1_i6	Precoz-R-Root-B	Precoz-S-Root-A	-2.70751	6.34475	1.85e-201	6.58e-200	1243	39.82	379	251	244	369	1220.5	16.8264	7397.5	109.45	DOWN	DOWN
TRINITY_DN2759_c0_g1_i3	Precoz-R-Root-B	Precoz-S-Root-A	-2.62159	4.53634	3.2e-201	1.13e-199	2085	37.6	729	400	384	572	366.5	3.01658	2092	18.4664	DOWN	DOWN
TRINITY_DN12426_c0_g2_i1	Precoz-R-Root-B	Precoz-S-Root-A	-2.83001	4.27943	3.35e-201	1.19e-199	1776	40.99	509	375	353	539	270.5	2.61742	1785	18.4846	DOWN	DOWN
TRINITY_DN1956_c0_g1_i4	Precoz-R-Root-B	Precoz-S-Root-A	2.52566	5.46599	3.9e-201	1.38e-199	2099	39.3	608	400	425	666	4257	34.7805	685.5	6.00963	UP	UP
TRINITY_DN6653_c0_g1_i1	Precoz-R-Root-B	Precoz-S-Root-A	4.22754	2.88765	3.9e-201	1.38e-199	2657	41.59	628	525	580	924	790	5.10444	39	0.269528	UP	UP
TRINITY_DN690_c0_g2_i1	Precoz-R-Root-B	Precoz-S-Root-A	3.52312	4.36026	4.45e-201	1.57e-199	792	41.92	232	172	160	228	2133	46.1369	172	3.99419	UP	UP
TRINITY_DN898_c0_g2_i23	Precoz-R-Root-B	Precoz-S-Root-A	-3.29208	4.66762	5.59e-201	1.98e-199	3368	35.3	1041	507	682	1138	266	1.35068	2417.5	13.2085	DOWN	DOWN
TRINITY_DN841_c0_g1_i5	Precoz-R-Root-B	Precoz-S-Root-A	4.45279	2.79611	6.91e-201	2.44e-199	2379	34.26	832	453	362	732	746.5	5.38387	31.5	0.2435	UP	UP
TRINITY_DN221_c0_g3_i1	Precoz-R-Root-B	Precoz-S-Root-A	-2.32268	5.5391	3.18e-200	1.12e-198	3750	36.99	1262	805	582	1101	876	4.01143	4064.5	19.9423	DOWN	DOWN
TRINITY_DN10901_c0_g1_i1	Precoz-R-Root-B	Precoz-S-Root-A	2.96674	4.02434	5.21e-200	1.84e-198	1899	37.02	645	398	305	551	1628	14.7278	193	1.87042	UP	UP
TRINITY_DN133_c1_g1_i1	Precoz-R-Root-B	Precoz-S-Root-A	3.65253	3.33463	5.78e-200	2.03e-198	2536	36.47	733	456	469	878	1052.5	7.11946	77.5	0.562837	UP	UP
TRINITY_DN2673_c1_g1_i1	Precoz-R-Root-B	Precoz-S-Root-A	-2.67471	4.38201	6.88e-200	2.42e-198	1617	35.81	470	249	330	568	319	3.38627	1890	21.4989	DOWN	DOWN
TRINITY_DN2236_c0_g1_i2	Precoz-R-Root-B	Precoz-S-Root-A	12.0091	2.25492	8.03e-200	2.82e-198	519	35.26	183	60	123	153	534.5	17.6612	0.0001	0.0001	UP	UP
TRINITY_DN3517_c0_g1_i1	Precoz-R-Root-B	Precoz-S-Root-A	3.27862	3.52785	1.03e-199	3.61e-198	1590	40.82	496	307	342	445	1178.5	12.7272	112.5	1.30279	UP	UP
TRINITY_DN2057_c0_g1_i1	Precoz-R-Root-B	Precoz-S-Root-A	3.13544	4.8762	1.08e-199	3.79e-198	803	36.99	230	122	175	276	2979	63.602	314.5	7.19627	UP	UP
TRINITY_DN1202_c0_g1_i4	Precoz-R-Root-B	Precoz-S-Root-A	-2.88101	4.50675	1.36e-199	4.79e-198	2160	34.68	691	366	383	720	307	2.43982	2097	17.8761	DOWN	DOWN
TRINITY_DN12290_c0_g1_i1	Precoz-R-Root-B	Precoz-S-Root-A	-2.23451	7.32597	1.79e-199	6.28e-198	2533	40.7	757	521	510	745	3181.5	21.5724	13885.5	100.858	DOWN	DOWN
TRINITY_DN14893_c0_g1_i1	Precoz-R-Root-B	Precoz-S-Root-A	-2.89177	4.09069	3.98e-199	1.39e-197	1092	34.16	392	153	220	327	228.5	3.59891	1573.5	26.5106	DOWN	DOWN
TRINITY_DN9573_c0_g1_i5	Precoz-R-Root-B	Precoz-S-Root-A	2.90241	4.11312	4.29e-199	1.5e-197	579	42.14	211	118	126	124	1722.5	51.0478	213.5	6.79085	UP	UP
TRINITY_DN2994_c0_g1_i10	Precoz-R-Root-B	Precoz-S-Root-A	-2.36441	6.50079	4.35e-199	1.52e-197	2242	34.52	684	354	420	784	1666	12.7694	7956.5	65.2913	DOWN	DOWN
TRINITY_DN1792_c1_g1_i2	Precoz-R-Root-B	Precoz-S-Root-A	2.58243	5.14351	4.7e-199	1.64e-197	2126	38.95	651	400	428	647	3423	27.6105	530	4.58579	UP	UP
TRINITY_DN4365_c0_g2_i3	Precoz-R-Root-B	Precoz-S-Root-A	-3.03263	4.35061	5.51e-199	1.92e-197	2567	34.67	876	496	394	801	251	1.6831	1905	13.6595	DOWN	DOWN
TRINITY_DN4228_c0_g2_i5	Precoz-R-Root-B	Precoz-S-Root-A	2.6354	4.82644	1.14e-198	3.98e-197	3495	39.8	994	765	626	1110	2761	13.5502	412	2.1691	UP	UP
TRINITY_DN3706_c1_g1_i1	Precoz-R-Root-B	Precoz-S-Root-A	3.63514	3.34611	1.26e-198	4.37e-197	1989	38.31	718	317	445	509	1060	9.14203	79	0.731568	UP	UP
TRINITY_DN6215_c0_g1_i1	Precoz-R-Root-B	Precoz-S-Root-A	3.93861	3.02791	1.3e-198	4.53e-197	2029	36.96	669	285	465	610	861.5	7.28693	52	0.470857	UP	UP
TRINITY_DN11210_c0_g1_i1	Precoz-R-Root-B	Precoz-S-Root-A	3.19711	3.62833	1.35e-198	4.69e-197	794	38.29	196	171	133	294	1257	27.1618	127	2.94346	UP	UP
TRINITY_DN42271_c0_g1_i1	Precoz-R-Root-B	Precoz-S-Root-A	3.88735	3.03454	1.36e-198	4.74e-197	960	33.33	318	179	141	322	863.5	15.4361	54	1.03568	UP	UP
TRINITY_DN1749_c0_g2_i1	Precoz-R-Root-B	Precoz-S-Root-A	4.28991	4.34645	1.61e-198	5.61e-197	1002	36.73	311	146	222	323	2184.5	37.3162	103.5	1.89891	UP	UP
TRINITY_DN4124_c0_g1_i4	Precoz-R-Root-B	Precoz-S-Root-A	-2.25956	11.4486	2.18e-198	7.58e-197	2905	36.25	894	565	488	958	54642	323.156	242657	1536.77	DOWN	DOWN
TRINITY_DN3702_c0_g1_i2	Precoz-R-Root-B	Precoz-S-Root-A	2.71612	6.29697	2.54e-198	8.8e-197	826	35.96	285	139	158	244	7717	160.115	1089	24.2627	UP	UP
TRINITY_DN10472_c0_g1_i3	Precoz-R-Root-B	Precoz-S-Root-A	-3.69591	3.75971	2.83e-198	9.8e-197	587	37.65	227	129	92	139	109.5	3.21921	1317	41.2945	DOWN	DOWN
TRINITY_DN4343_c0_g1_i3	Precoz-R-Root-B	Precoz-S-Root-A	2.7071	5.1043	3.08e-198	1.07e-196	4119	41.37	1331	750	954	1084	3371.5	14.0551	479	2.13694	UP	UP
TRINITY_DN2515_c0_g1_i2	Precoz-R-Root-B	Precoz-S-Root-A	-3.11708	5.21534	3.91e-198	1.35e-196	582	37.29	135	108	109	230	434	12.7638	3492.5	110.452	DOWN	DOWN
TRINITY_DN46887_c0_g1_i1	Precoz-R-Root-B	Precoz-S-Root-A	2.81399	4.46058	4.6e-198	1.59e-196	2531	40.85	711	519	515	786	2177	14.7807	287	2.0858	UP	UP
TRINITY_DN1581_c0_g4_i2	Precoz-R-Root-B	Precoz-S-Root-A	2.39561	5.77128	4.69e-198	1.62e-196	4075	39.61	1140	898	716	1321	5189	21.8422	914.5	4.12896	UP	UP
TRINITY_DN3584_c0_g2_i1	Precoz-R-Root-B	Precoz-S-Root-A	-2.3898	6.30882	6.99e-198	2.41e-196	1526	40.17	459	296	317	454	1437	16.1842	6984.5	84.2104	DOWN	DOWN
TRINITY_DN1108_c0_g1_i12	Precoz-R-Root-B	Precoz-S-Root-A	-2.23667	6.40983	1.14e-197	3.94e-196	4067	39.17	1304	745	848	1170	1683.5	7.10523	7358	33.2927	DOWN	DOWN
TRINITY_DN3691_c0_g1_i6	Precoz-R-Root-B	Precoz-S-Root-A	2.74222	4.96733	1.24e-197	4.29e-196	691	41.39	198	146	140	207	3075	76.3228	426	11.3507	UP	UP
TRINITY_DN3698_c0_g1_i15	Precoz-R-Root-B	Precoz-S-Root-A	-3.88671	4.9581	1.37e-197	4.72e-196	1855	37.79	473	309	392	681	222.5	2.06945	3052	30.2873	DOWN	DOWN
TRINITY_DN6477_c0_g1_i2	Precoz-R-Root-B	Precoz-S-Root-A	-2.34038	5.39759	1.66e-197	5.72e-196	3326	38.18	941	613	657	1115	786	4.05781	3691.5	20.4249	DOWN	DOWN
TRINITY_DN10365_c0_g2_i1	Precoz-R-Root-B	Precoz-S-Root-A	-2.42541	5.52733	1.77e-197	6.1e-196	1647	33.64	559	267	287	534	818.5	8.53381	4076.5	45.563	DOWN	DOWN
TRINITY_DN7444_c0_g1_i2	Precoz-R-Root-B	Precoz-S-Root-A	2.3486	6.70365	1.79e-197	6.15e-196	4098	40.61	1259	859	805	1175	9855.5	41.3012	1795	8.0549	UP	UP
TRINITY_DN614_c0_g1_i9	Precoz-R-Root-B	Precoz-S-Root-A	-2.43254	6.19252	5.6e-197	1.92e-195	2623	36.71	721	477	486	939	1293	8.47257	6472	45.4109	DOWN	DOWN
TRINITY_DN3432_c0_g1_i3	Precoz-R-Root-B	Precoz-S-Root-A	4.4965	2.76816	6.1e-197	2.09e-195	2152	36.85	648	384	409	711	733	5.84343	30	0.25666	UP	UP
TRINITY_DN1784_c0_g1_i7	Precoz-R-Root-B	Precoz-S-Root-A	2.64551	4.58535	8.07e-197	2.76e-195	1658	41.8	396	349	344	569	2338	24.2171	346.5	3.8425	UP	UP
TRINITY_DN336_c0_g1_i1	Precoz-R-Root-B	Precoz-S-Root-A	-2.18032	8.50379	9.29e-197	3.18e-195	2371	36.27	765	487	373	746	7424	53.7584	31211.5	242.158	DOWN	DOWN
TRINITY_DN726_c0_g1_i8	Precoz-R-Root-B	Precoz-S-Root-A	4.43276	2.73117	1.05e-196	3.59e-195	2794	41.41	876	545	612	761	713	4.38209	30.5	0.201025	UP	UP
TRINITY_DN891_c0_g3_i2	Precoz-R-Root-B	Precoz-S-Root-A	-2.26581	5.97248	1.15e-196	3.94e-195	4806	37.04	1508	859	921	1518	1222.5	4.36617	5452	20.8768	DOWN	DOWN
TRINITY_DN2776_c0_g1_i2	Precoz-R-Root-B	Precoz-S-Root-A	2.74981	4.19187	1.28e-196	4.36e-195	1750	38.51	486	285	389	590	1796	17.6267	247.5	2.6027	UP	UP
TRINITY_DN1183_c0_g1_i1	Precoz-R-Root-B	Precoz-S-Root-A	-2.83575	4.77049	2.27e-196	7.74e-195	2291	32.87	663	352	401	875	379	2.84264	2508.5	20.1617	DOWN	DOWN
TRINITY_DN1068_c0_g1_i3	Precoz-R-Root-B	Precoz-S-Root-A	-2.21065	9.45464	2.27e-196	7.74e-195	2245	37.77	724	457	391	673	14105	107.793	60555.5	496.261	DOWN	DOWN
TRINITY_DN1841_c0_g1_i3	Precoz-R-Root-B	Precoz-S-Root-A	2.98548	5.25267	2.59e-196	8.83e-195	1049	38.32	348	236	166	299	3825.5	62.4807	448	7.85473	UP	UP
TRINITY_DN4514_c0_g1_i2	Precoz-R-Root-B	Precoz-S-Root-A	3.30571	3.46686	6.11e-196	2.08e-194	1399	38.88	408	302	242	447	1131.5	13.8898	106	1.39488	UP	UP
TRINITY_DN8453_c0_g1_i3	Precoz-R-Root-B	Precoz-S-Root-A	-3.53112	3.19199	6.14e-196	2.09e-194	1622	35.76	491	278	302	551	82	0.867833	880.5	9.9858	DOWN	DOWN
TRINITY_DN841_c0_g1_i6	Precoz-R-Root-B	Precoz-S-Root-A	4.8193	2.66626	6.51e-196	2.21e-194	2125	34.59	745	405	330	645	688.5	5.55771	22.5	0.19491	UP	UP
TRINITY_DN10465_c0_g1_i1	Precoz-R-Root-B	Precoz-S-Root-A	2.17334	7.4929	6.58e-196	2.23e-194	1821	40.25	540	408	325	548	16681	157.268	3429.5	34.6512	UP	UP
TRINITY_DN8316_c0_g2_i5	Precoz-R-Root-B	Precoz-S-Root-A	-3.2962	3.54294	6.87e-196	2.33e-194	1877	40.01	549	374	377	577	121.5	1.11411	1108	10.8591	DOWN	DOWN
TRINITY_DN1236_c0_g2_i1	Precoz-R-Root-B	Precoz-S-Root-A	-2.67697	5.02129	8.08e-196	2.74e-194	830	33.01	291	131	143	265	496.5	10.291	2945	65.2841	DOWN	DOWN
TRINITY_DN504_c1_g2_i2	Precoz-R-Root-B	Precoz-S-Root-A	-2.46474	5.69748	9.28e-196	3.14e-194	2226	39.13	658	455	416	697	900	6.93079	4608.5	38.0909	DOWN	DOWN
TRINITY_DN2617_c0_g1_i2	Precoz-R-Root-B	Precoz-S-Root-A	-2.52066	5.28789	9.5e-196	3.22e-194	1458	37.24	438	295	248	477	655.5	7.70751	3490	44.029	DOWN	DOWN
TRINITY_DN3152_c0_g1_i1	Precoz-R-Root-B	Precoz-S-Root-A	4.10052	3.06521	9.79e-196	3.31e-194	3268	39.57	1005	649	644	970	890	4.68011	48	0.270134	UP	UP
TRINITY_DN26229_c0_g1_i6	Precoz-R-Root-B	Precoz-S-Root-A	-2.83851	4.41203	1.11e-195	3.76e-194	3452	37.78	1056	669	635	1092	295	1.46379	1957.5	10.4354	DOWN	DOWN
TRINITY_DN2017_c0_g2_i2	Precoz-R-Root-B	Precoz-S-Root-A	2.16413	8.11874	1.39e-195	4.7e-194	1685	33.06	562	288	269	566	25713	261.997	5320.5	58.094	UP	UP
TRINITY_DN807_c0_g1_i2	Precoz-R-Root-B	Precoz-S-Root-A	-3.25328	3.7686	1.8e-195	6.06e-194	1997	34.5	642	376	313	666	146	1.25664	1291.5	11.9071	DOWN	DOWN
TRINITY_DN47366_c0_g1_i1	Precoz-R-Root-B	Precoz-S-Root-A	3.87649	3.45665	2.21e-195	7.44e-194	1132	33.13	387	226	149	370	1158	17.5349	73	1.18787	UP	UP
TRINITY_DN215_c0_g1_i3	Precoz-R-Root-B	Precoz-S-Root-A	2.67602	4.43119	2.43e-195	8.2e-194	3906	39.3	1095	871	664	1276	2106.5	9.2617	305.5	1.44001	UP	UP
TRINITY_DN186_c0_g1_i2	Precoz-R-Root-B	Precoz-S-Root-A	-2.61281	4.26884	2.52e-195	8.49e-194	1995	39	603	342	436	614	306	2.63362	1736.5	16.0149	DOWN	DOWN
TRINITY_DN7427_c2_g2_i1	Precoz-R-Root-B	Precoz-S-Root-A	-2.55294	7.74312	3.53e-195	1.19e-193	858	33.57	275	135	153	295	3529	70.4999	19203	411.928	DOWN	DOWN
TRINITY_DN6094_c0_g1_i1	Precoz-R-Root-B	Precoz-S-Root-A	4.73803	2.65016	6.99e-195	2.35e-193	3635	39.89	1054	776	674	1131	679.5	3.20707	23.5	0.118792	UP	UP
TRINITY_DN1655_c0_g1_i3	Precoz-R-Root-B	Precoz-S-Root-A	-4.25642	2.72721	7.05e-195	2.37e-193	1768	36.37	534	282	361	591	37	0.358325	658	6.84754	DOWN	DOWN
TRINITY_DN2082_c0_g1_i1	Precoz-R-Root-B	Precoz-S-Root-A	2.35336	6.957	1.01e-194	3.38e-193	1802	43.23	557	425	354	466	11754	111.938	2134	21.7757	UP	UP
TRINITY_DN862_c1_g2_i6	Precoz-R-Root-B	Precoz-S-Root-A	-3.71231	3.78171	1.51e-194	5.08e-193	1020	36.47	267	172	200	381	110	1.85445	1337.5	24.1534	DOWN	DOWN
TRINITY_DN7314_c0_g2_i3	Precoz-R-Root-B	Precoz-S-Root-A	2.41327	5.35485	1.83e-194	6.15e-193	1560	39.62	498	310	308	444	3894.5	42.825	678	7.99581	UP	UP
TRINITY_DN2204_c0_g1_i9	Precoz-R-Root-B	Precoz-S-Root-A	3.92222	7.10586	3.73e-194	1.25e-192	855	39.42	248	164	173	270	14614	292.375	894	19.2415	UP	UP
TRINITY_DN387_c0_g1_i3	Precoz-R-Root-B	Precoz-S-Root-A	-2.76098	7.39922	4.28e-194	1.43e-192	892	34.75	263	189	121	319	2455	47.1595	15442.5	318.36	DOWN	DOWN
TRINITY_DN614_c0_g1_i1	Precoz-R-Root-B	Precoz-S-Root-A	-2.4124	6.24094	4.78e-194	1.6e-192	1584	39.77	445	348	282	509	1353	14.6828	6680	77.5903	DOWN	DOWN
TRINITY_DN898_c0_g2_i3	Precoz-R-Root-B	Precoz-S-Root-A	-3.40996	3.24661	6.9e-194	2.31e-192	3384	34.19	1059	472	685	1168	92	0.466572	908	4.9373	DOWN	DOWN
TRINITY_DN329_c0_g1_i2	Precoz-R-Root-B	Precoz-S-Root-A	-2.3417	6.20391	8.77e-194	2.93e-192	2490	39	719	549	422	800	1374	9.48289	6459	47.729	DOWN	DOWN
TRINITY_DN221_c0_g3_i2	Precoz-R-Root-B	Precoz-S-Root-A	-2.32558	5.82122	8.94e-194	2.98e-192	3429	38	1130	757	546	996	1063.5	5.32044	4945.5	26.53	DOWN	DOWN
TRINITY_DN60618_c0_g1_i1	Precoz-R-Root-B	Precoz-S-Root-A	-2.94444	3.78988	1.4e-193	4.68e-192	1021	38.88	302	190	207	322	179.5	3.01695	1282	23.1097	DOWN	DOWN
TRINITY_DN282_c0_g1_i7	Precoz-R-Root-B	Precoz-S-Root-A	-2.96857	3.97764	1.63e-193	5.42e-192	1489	33.18	552	279	215	443	201.5	2.32371	1463	18.0884	DOWN	DOWN
TRINITY_DN8779_c0_g1_i3	Precoz-R-Root-B	Precoz-S-Root-A	4.48338	2.82526	1.7e-193	5.65e-192	955	43.04	284	214	197	260	762.5	13.693	31.5	0.606855	UP	UP
TRINITY_DN6613_c0_g1_i2	Precoz-R-Root-B	Precoz-S-Root-A	-2.32851	5.29197	1.76e-193	5.85e-192	2831	37.41	875	538	521	897	735.5	4.45901	3427	22.2693	DOWN	DOWN
TRINITY_DN7188_c0_g1_i2	Precoz-R-Root-B	Precoz-S-Root-A	2.57477	4.98017	2.3e-193	7.64e-192	2690	41.78	827	548	576	739	3054	19.478	475.5	3.24949	UP	UP
TRINITY_DN1076_c0_g2_i1	Precoz-R-Root-B	Precoz-S-Root-A	3.65801	3.3397	2.59e-193	8.59e-192	2073	38.25	674	409	384	606	1056.5	8.74054	77.5	0.688546	UP	UP
TRINITY_DN2855_c0_g1_i4	Precoz-R-Root-B	Precoz-S-Root-A	-2.58546	6.87588	3.11e-193	1.03e-191	976	31.76	298	145	165	368	1897.5	33.3614	10555	199.162	DOWN	DOWN
TRINITY_DN61469_c0_g1_i1	Precoz-R-Root-B	Precoz-S-Root-A	3.76195	3.05665	3.42e-193	1.13e-191	2833	37.38	995	539	520	779	872	5.28592	59.5	0.386267	UP	UP
TRINITY_DN1784_c0_g1_i5	Precoz-R-Root-B	Precoz-S-Root-A	2.5319	4.92852	3.97e-193	1.31e-191	2437	39.47	630	477	485	845	2934	20.6839	470.5	3.54994	UP	UP
TRINITY_DN1906_c0_g1_i5	Precoz-R-Root-B	Precoz-S-Root-A	3.27266	5.40215	4.02e-193	1.33e-191	1733	36.7	561	298	338	536	4332.5	43.018	415.5	4.41279	UP	UP
TRINITY_DN2477_c0_g1_i7	Precoz-R-Root-B	Precoz-S-Root-A	-3.74458	3.01059	4.03e-193	1.33e-191	4738	34.47	1622	833	800	1483	63	0.228426	784.5	3.0473	DOWN	DOWN
TRINITY_DN12846_c0_g1_i12	Precoz-R-Root-B	Precoz-S-Root-A	-2.34365	5.36605	9.62e-193	3.18e-191	2675	39.74	775	499	564	837	767.5	4.92166	3613.5	24.8543	DOWN	DOWN
TRINITY_DN47821_c0_g1_i1	Precoz-R-Root-B	Precoz-S-Root-A	-9.52141	2.04165	1.76e-192	5.81e-191	2070	52.75	579	496	596	399	0.5	0.00404798	429	3.81421	DOWN	DOWN
TRINITY_DN14163_c0_g1_i1	Precoz-R-Root-B	Precoz-S-Root-A	12.1468	2.39129	2.31e-192	7.62e-191	834	37.17	217	217	93	307	588	12.0808	0.0001	0.0001	UP	UP
TRINITY_DN1653_c0_g1_i1	Precoz-R-Root-B	Precoz-S-Root-A	-2.44683	7.30989	2.84e-192	9.35e-191	2162	36.77	729	450	345	638	2782.5	22.1203	14063.5	119.737	DOWN	DOWN
TRINITY_DN1377_c1_g1_i3	Precoz-R-Root-B	Precoz-S-Root-A	2.38152	5.48376	2.96e-192	9.75e-191	300	48	100	67	77	56	4244	242.772	755	46.3318	UP	UP
TRINITY_DN304_c1_g4_i2	Precoz-R-Root-B	Precoz-S-Root-A	2.58826	4.88355	5.39e-192	1.77e-190	2027	36.21	625	383	351	668	2860	24.2488	441	4.00125	UP	UP
TRINITY_DN6449_c0_g4_i1	Precoz-R-Root-B	Precoz-S-Root-A	3.32259	3.40579	5.59e-192	1.84e-190	4488	40.8	1341	917	914	1316	1085.5	4.15143	100.5	0.412404	UP	UP
TRINITY_DN766_c0_g1_i3	Precoz-R-Root-B	Precoz-S-Root-A	-3.10616	3.52363	6.76e-192	2.22e-190	941	34.86	301	152	176	312	135	2.46057	1079	21.0973	DOWN	DOWN
TRINITY_DN385_c0_g1_i5	Precoz-R-Root-B	Precoz-S-Root-A	-2.50977	4.49855	7.42e-192	2.43e-190	1021	33.79	404	204	141	272	381.5	6.4116	2015.5	36.3233	DOWN	DOWN
TRINITY_DN2135_c0_g1_i3	Precoz-R-Root-B	Precoz-S-Root-A	-2.4245	7.58458	8.2e-192	2.69e-190	1276	34.72	437	222	221	396	3410	45.8304	16986	244.804	DOWN	DOWN
TRINITY_DN8316_c0_g2_i16	Precoz-R-Root-B	Precoz-S-Root-A	-3.3589	3.4827	9.28e-192	3.04e-190	1968	39.53	567	384	394	623	112	0.979007	1067	9.97126	DOWN	DOWN
TRINITY_DN11241_c0_g1_i1	Precoz-R-Root-B	Precoz-S-Root-A	-3.32102	3.48039	9.91e-192	3.25e-190	804	33.33	289	160	108	247	114.5	2.44139	1062	24.3148	DOWN	DOWN
TRINITY_DN46780_c0_g1_i1	Precoz-R-Root-B	Precoz-S-Root-A	-2.89121	10.1512	1.38e-191	4.51e-190	1043	41.71	346	214	221	262	15287	252.155	105128	1855.27	DOWN	DOWN
TRINITY_DN1784_c0_g1_i2	Precoz-R-Root-B	Precoz-S-Root-A	2.41819	4.99704	2.36e-191	7.71e-190	2211	40.03	589	425	460	737	3040	23.6016	527.5	4.38722	UP	UP
TRINITY_DN244_c1_g1_i1	Precoz-R-Root-B	Precoz-S-Root-A	4.20656	2.77372	2.67e-191	8.73e-190	2361	41.63	731	511	472	647	729	5.30087	36.5	0.284878	UP	UP
TRINITY_DN1360_c1_g1_i1	Precoz-R-Root-B	Precoz-S-Root-A	-2.17977	7.51936	2.72e-191	8.87e-190	1835	41.53	543	396	366	530	3753	35.0948	15772	158.123	DOWN	DOWN
TRINITY_DN12426_c0_g2_i5	Precoz-R-Root-B	Precoz-S-Root-A	-2.72117	4.28	3.69e-191	1.2e-189	1857	40.66	539	394	361	563	289	2.66867	1768.5	17.5157	DOWN	DOWN
TRINITY_DN9466_c0_g1_i1	Precoz-R-Root-B	Precoz-S-Root-A	2.39044	4.72954	4.15e-191	1.35e-189	2052	34.84	669	339	376	668	2517	21.0639	445	3.99204	UP	UP
TRINITY_DN47863_c0_g1_i1	Precoz-R-Root-B	Precoz-S-Root-A	-2.43411	4.75493	6.35e-191	2.07e-189	1407	35.39	442	216	282	467	476.5	5.80617	2389	31.2377	DOWN	DOWN
TRINITY_DN6804_c0_g3_i1	Precoz-R-Root-B	Precoz-S-Root-A	2.15914	7.28604	7.25e-191	2.36e-189	4712	42	1324	904	1075	1409	14426	52.5488	2995.5	11.6955	UP	UP
TRINITY_DN753_c1_g1_i4	Precoz-R-Root-B	Precoz-S-Root-A	-3.95795	3.09057	8.08e-191	2.63e-189	587	39.52	189	123	109	166	58	1.69337	838	26.2487	DOWN	DOWN
TRINITY_DN7314_c0_g2_i2	Precoz-R-Root-B	Precoz-S-Root-A	2.35237	6.52354	8.26e-191	2.68e-189	1779	39.63	559	363	342	515	8701	83.8814	1580	16.3436	UP	UP
TRINITY_DN1356_c0_g2_i1	Precoz-R-Root-B	Precoz-S-Root-A	3.503	3.16911	1.05e-190	3.42e-189	227	47.14	46	44	63	74	930.5	70.3778	76	6.16345	UP	UP
TRINITY_DN9800_c0_g1_i1	Precoz-R-Root-B	Precoz-S-Root-A	4.29722	3.2658	1.19e-190	3.85e-189	1996	41.73	524	416	417	639	1030.5	8.84677	48.5	0.447088	UP	UP
TRINITY_DN629_c0_g4_i1	Precoz-R-Root-B	Precoz-S-Root-A	-2.57372	7.63843	1.35e-190	4.39e-189	2700	34.67	901	411	525	863	3242.5	20.6525	17901	121.985	DOWN	DOWN
TRINITY_DN265_c1_g1_i2	Precoz-R-Root-B	Precoz-S-Root-A	-3.15956	3.82912	1.37e-190	4.45e-189	707	37.77	240	142	125	200	161.5	3.93251	1339.5	34.8471	DOWN	DOWN
TRINITY_DN53764_c0_g1_i1	Precoz-R-Root-B	Precoz-S-Root-A	2.29177	6.10141	1.42e-190	4.61e-189	1909	39.24	548	338	411	612	6447.5	57.9393	1221	11.7697	UP	UP
TRINITY_DN9888_c0_g1_i1	Precoz-R-Root-B	Precoz-S-Root-A	-2.40705	5.30676	1.73e-190	5.59e-189	1772	36.57	572	345	303	552	710	6.8866	3492.5	36.2657	DOWN	DOWN
TRINITY_DN7660_c0_g1_i1	Precoz-R-Root-B	Precoz-S-Root-A	4.09685	3.06151	2.66e-190	8.6e-189	1320	35.83	412	281	192	435	887.5	11.5298	48	0.667803	UP	UP
TRINITY_DN2455_c0_g1_i1	Precoz-R-Root-B	Precoz-S-Root-A	-2.832	3.84299	3.24e-190	1.05e-188	2267	36.48	671	410	417	769	199.5	1.5111	1318	10.6989	DOWN	DOWN
TRINITY_DN6374_c0_g1_i1	Precoz-R-Root-B	Precoz-S-Root-A	-3.44559	3.49619	3.41e-190	1.1e-188	1366	34.99	453	251	227	435	107	1.34941	1082	14.5791	DOWN	DOWN
TRINITY_DN614_c0_g1_i5	Precoz-R-Root-B	Precoz-S-Root-A	-2.39574	5.80681	4.14e-190	1.34e-188	2194	37.92	601	442	390	761	1011	7.91949	4933	41.3825	DOWN	DOWN
TRINITY_DN7094_c0_g2_i4	Precoz-R-Root-B	Precoz-S-Root-A	-3.20084	5.33126	4.32e-190	1.39e-188	2593	33.78	653	406	470	1064	446.5	2.96087	3804.5	27.0286	DOWN	DOWN
TRINITY_DN984_c0_g2_i12	Precoz-R-Root-B	Precoz-S-Root-A	-2.44045	6.66175	4.75e-190	1.53e-188	1753	34	555	261	335	602	1782	17.4766	8970.5	94.1502	DOWN	DOWN
TRINITY_DN429_c0_g1_i4	Precoz-R-Root-B	Precoz-S-Root-A	-2.25976	5.81713	4.85e-190	1.56e-188	2756	40.06	786	463	641	866	1101.5	6.8633	4893.5	32.6612	DOWN	DOWN
TRINITY_DN8668_c0_g3_i2	Precoz-R-Root-B	Precoz-S-Root-A	3.74986	3.34766	5.3e-190	1.7e-188	2152	36.25	676	391	389	696	1067.5	8.52314	73.5	0.626893	UP	UP
TRINITY_DN2428_c1_g1_i2	Precoz-R-Root-B	Precoz-S-Root-A	2.55846	4.54795	5.56e-190	1.79e-188	2094	37.58	611	363	424	696	2258.5	18.5055	355.5	3.12289	UP	UP
TRINITY_DN3963_c2_g1_i3	Precoz-R-Root-B	Precoz-S-Root-A	-2.84461	3.93472	6.12e-190	1.97e-188	614	39.09	145	109	131	229	211	5.90377	1406	42.1469	DOWN	DOWN
TRINITY_DN3491_c0_g2_i2	Precoz-R-Root-B	Precoz-S-Root-A	3.75713	3.61344	7.38e-190	2.37e-188	1906	41.45	551	418	372	565	1284.5	11.5483	88	0.849503	UP	UP
TRINITY_DN1956_c0_g1_i1	Precoz-R-Root-B	Precoz-S-Root-A	2.52821	5.31046	8.57e-190	2.75e-188	2210	38.78	640	417	440	713	3822.5	29.657	614.5	5.11564	UP	UP
TRINITY_DN10386_c0_g1_i1	Precoz-R-Root-B	Precoz-S-Root-A	2.24648	5.92747	1.08e-189	3.46e-188	1575	36	471	242	325	537	5684.5	61.9786	1111	12.9756	UP	UP
TRINITY_DN10646_c0_g1_i1	Precoz-R-Root-B	Precoz-S-Root-A	2.87073	3.88281	1.12e-189	3.59e-188	1065	40.28	320	158	271	316	1464	23.6093	185.5	3.20567	UP	UP
TRINITY_DN215_c0_g1_i5	Precoz-R-Root-B	Precoz-S-Root-A	2.49298	4.55179	1.36e-189	4.37e-188	3768	39.38	1046	851	633	1238	2249.5	10.2504	370.5	1.80889	UP	UP
TRINITY_DN3581_c1_g2_i2	Precoz-R-Root-B	Precoz-S-Root-A	4.01802	4.70828	1.44e-189	4.59e-188	615	40.98	160	119	133	203	2780.5	77.3876	159	4.76318	UP	UP
TRINITY_DN7155_c0_g1_i1	Precoz-R-Root-B	Precoz-S-Root-A	-2.23818	6.93746	2.23e-189	7.12e-188	1867	35.19	630	329	328	580	2425	22.2884	10608	104.58	DOWN	DOWN
TRINITY_DN585_c1_g1_i8	Precoz-R-Root-B	Precoz-S-Root-A	2.79571	4.41622	2.34e-189	7.47e-188	3472	40.18	1024	694	701	1053	2107.5	10.4158	281.5	1.48989	UP	UP
TRINITY_DN40292_c0_g1_i1	Precoz-R-Root-B	Precoz-S-Root-A	2.45143	4.66424	3.06e-189	9.77e-188	2574	46.11	722	509	678	665	2421.5	16.1497	410.5	2.93385	UP	UP
TRINITY_DN908_c0_g1_i2	Precoz-R-Root-B	Precoz-S-Root-A	3.47593	3.38661	4.86e-189	1.55e-187	3728	37.37	1011	790	603	1324	1081	4.97315	90	0.444056	UP	UP
TRINITY_DN6819_c0_g1_i1	Precoz-R-Root-B	Precoz-S-Root-A	8.63316	2.10293	4.91e-189	1.56e-187	536	38.81	178	95	113	150	479.5	15.3654	1	0.0338487	UP	UP
TRINITY_DN2153_c0_g1_i1	Precoz-R-Root-B	Precoz-S-Root-A	7.19828	2.15167	6.75e-189	2.15e-187	614	33.55	182	125	81	226	494	13.8066	3	0.0903367	UP	UP
TRINITY_DN726_c0_g1_i7	Precoz-R-Root-B	Precoz-S-Root-A	4.15482	2.78209	8.34e-189	2.65e-187	2689	41.43	841	529	585	734	732	4.67494	38	0.25967	UP	UP
TRINITY_DN504_c1_g2_i4	Precoz-R-Root-B	Precoz-S-Root-A	-2.32048	5.62594	1.52e-188	4.83e-187	2310	38.96	696	475	425	714	931.5	6.91576	4315.5	34.3752	DOWN	DOWN
TRINITY_DN54681_c0_g1_i1	Precoz-R-Root-B	Precoz-S-Root-A	3.15949	3.85332	1.9e-188	6.03e-187	1947	41.96	621	365	452	509	1466	12.9159	152	1.43865	UP	UP
TRINITY_DN6477_c0_g1_i4	Precoz-R-Root-B	Precoz-S-Root-A	-2.36915	5.68942	2.02e-188	6.42e-187	3147	38.51	901	584	628	1034	946.5	5.16948	4535.5	26.5144	DOWN	DOWN
TRINITY_DN1103_c0_g1_i6	Precoz-R-Root-B	Precoz-S-Root-A	3.78938	3.09375	2.16e-188	6.85e-187	3376	36.73	1158	435	805	978	896	4.55353	60	0.326365	UP	UP
TRINITY_DN6127_c1_g1_i2	Precoz-R-Root-B	Precoz-S-Root-A	-7.56019	2.14784	3.93e-188	1.25e-186	2810	32.88	1022	533	391	864	2.5	0.0151999	460	3.01397	DOWN	DOWN
TRINITY_DN2195_c0_g2_i10	Precoz-R-Root-B	Precoz-S-Root-A	-2.82627	3.82706	5.85e-188	1.85e-186	4070	38.23	1363	814	742	1151	198	0.835911	1303	5.89072	DOWN	DOWN
TRINITY_DN2971_c0_g1_i1	Precoz-R-Root-B	Precoz-S-Root-A	-2.53451	6.10049	5.85e-188	1.85e-186	1482	41.7	376	331	287	488	1142.5	13.2575	6137.5	76.2175	DOWN	DOWN
TRINITY_DN1379_c0_g1_i3	Precoz-R-Root-B	Precoz-S-Root-A	2.3676	5.07574	7.46e-188	2.36e-186	1654	41.41	504	360	325	465	3192.5	33.1229	573.5	6.3821	UP	UP
TRINITY_DN54234_c0_g1_i1	Precoz-R-Root-B	Precoz-S-Root-A	3.40561	3.32218	7.66e-188	2.42e-186	3161	39.73	1047	581	675	858	1029.5	5.59307	90	0.523215	UP	UP
TRINITY_DN3781_c0_g1_i2	Precoz-R-Root-B	Precoz-S-Root-A	-3.79995	2.86704	1.11e-187	3.49e-186	2020	33.96	670	352	334	664	55	0.467194	712	6.48511	DOWN	DOWN
TRINITY_DN74140_c0_g1_i1	Precoz-R-Root-B	Precoz-S-Root-A	-3.81092	3.24358	1.15e-187	3.62e-186	1995	37.79	658	370	384	583	71	0.613173	926	8.53465	DOWN	DOWN
TRINITY_DN5992_c1_g1_i2	Precoz-R-Root-B	Precoz-S-Root-A	-2.306	7.09752	1.92e-187	6.06e-186	1056	36.84	334	190	199	333	2606	42.3172	11952	208.258	DOWN	DOWN
TRINITY_DN2748_c1_g1_i1	Precoz-R-Root-B	Precoz-S-Root-A	2.45399	4.63111	2.18e-187	6.88e-186	2333	37.93	656	403	482	792	2367	17.4144	400.5	3.15915	UP	UP
TRINITY_DN4462_c0_g1_i2	Precoz-R-Root-B	Precoz-S-Root-A	-2.16002	7.07726	2.29e-187	7.2e-186	3416	41.66	924	624	799	1069	2793.5	14.0411	11580.5	62.3616	DOWN	DOWN
TRINITY_DN2262_c0_g1_i1	Precoz-R-Root-B	Precoz-S-Root-A	3.06053	5.22475	2.51e-187	7.88e-186	689	42.24	195	154	137	203	3773.5	93.8275	419.5	11.1982	UP	UP
TRINITY_DN919_c0_g1_i9	Precoz-R-Root-B	Precoz-S-Root-A	-3.15055	3.43535	2.8e-187	8.8e-186	1498	36.25	453	304	239	502	123.5	1.41374	1018	12.5039	DOWN	DOWN
TRINITY_DN1022_c0_g2_i1	Precoz-R-Root-B	Precoz-S-Root-A	2.44592	4.75849	2.87e-187	9e-186	2372	40.6	748	493	470	661	2583.5	18.6879	439.5	3.41164	UP	UP
TRINITY_DN60171_c0_g1_i1	Precoz-R-Root-B	Precoz-S-Root-A	-11.7317	1.97127	3.96e-187	1.24e-185	1967	49.42	514	480	492	481	0.0001	0.0001	409	3.82551	DOWN	DOWN
TRINITY_DN2559_c0_g2_i3	Precoz-R-Root-B	Precoz-S-Root-A	-4.87712	2.47571	5.94e-187	1.86e-185	1435	35.61	509	212	299	415	20.5	0.245941	562	7.20853	DOWN	DOWN
TRINITY_DN40848_c0_g1_i1	Precoz-R-Root-B	Precoz-S-Root-A	-2.55145	4.55654	6.31e-187	1.98e-185	1331	42.82	354	282	288	407	387.5	4.99138	2107.5	29.1302	DOWN	DOWN
TRINITY_DN5838_c1_g1_i1	Precoz-R-Root-B	Precoz-S-Root-A	2.17794	7.47641	6.51e-187	2.04e-185	2384	39.93	695	484	468	737	16500.5	118.786	3382.5	26.0969	UP	UP
TRINITY_DN8584_c0_g1_i1	Precoz-R-Root-B	Precoz-S-Root-A	-2.13137	7.54221	7.57e-187	2.37e-185	2434	40.02	737	476	498	723	3919	27.6474	15925.5	120.37	DOWN	DOWN
TRINITY_DN1450_c0_g1_i8	Precoz-R-Root-B	Precoz-S-Root-A	-2.29691	8.00223	9.06e-187	2.83e-185	881	36.89	258	176	149	298	4905	95.4705	22354.5	466.888	DOWN	DOWN
TRINITY_DN4316_c1_g1_i4	Precoz-R-Root-B	Precoz-S-Root-A	-2.74039	4.05581	1.08e-186	3.38e-185	812	41.01	249	197	136	230	244.5	5.17615	1516	34.3467	DOWN	DOWN
TRINITY_DN7351_c0_g1_i1	Precoz-R-Root-B	Precoz-S-Root-A	3.20601	3.5433	1.41e-186	4.4e-185	3586	38.59	1134	707	677	1068	1185.5	5.67754	119	0.611401	UP	UP
TRINITY_DN13988_c0_g1_i1	Precoz-R-Root-B	Precoz-S-Root-A	-2.36693	5.12133	1.7e-186	5.29e-185	754	33.42	255	118	134	247	639	14.5555	3056.5	74.6131	DOWN	DOWN
TRINITY_DN2552_c0_g1_i1	Precoz-R-Root-B	Precoz-S-Root-A	-2.31958	4.77229	1.87e-186	5.83e-185	1553	34.19	512	278	253	510	515.5	5.7006	2386.5	28.281	DOWN	DOWN
TRINITY_DN446_c0_g1_i2	Precoz-R-Root-B	Precoz-S-Root-A	-2.38877	4.7466	2.07e-186	6.43e-185	2627	35.71	867	524	414	822	486.5	3.183	2363	16.5527	DOWN	DOWN
TRINITY_DN3589_c0_g1_i3	Precoz-R-Root-B	Precoz-S-Root-A	4.21357	3.14181	2.28e-186	7.09e-185	1360	40.96	415	256	301	388	942.5	11.8774	47	0.636157	UP	UP
TRINITY_DN110_c0_g1_i5	Precoz-R-Root-B	Precoz-S-Root-A	3.46607	3.48579	4.36e-186	1.35e-184	1786	35.22	607	314	315	550	1157.5	11.1168	97	1.0012	UP	UP
TRINITY_DN5223_c0_g1_i2	Precoz-R-Root-B	Precoz-S-Root-A	3.14209	5.72092	4.75e-186	1.48e-184	476	37.82	152	103	77	144	5355.5	192.658	562.5	21.749	UP	UP
TRINITY_DN5008_c0_g2_i2	Precoz-R-Root-B	Precoz-S-Root-A	2.49984	5.73606	5.12e-186	1.59e-184	902	40.47	263	174	191	274	5120.5	97.3222	839.5	17.1254	UP	UP
TRINITY_DN7735_c0_g2_i3	Precoz-R-Root-B	Precoz-S-Root-A	-2.32407	5.08211	6.53e-186	2.03e-184	1009	39.05	309	184	210	306	637.5	10.8468	2961.5	53.9889	DOWN	DOWN
TRINITY_DN6094_c0_g1_i2	Precoz-R-Root-B	Precoz-S-Root-A	4.76519	2.58244	6.55e-186	2.03e-184	3661	39.83	1065	780	678	1138	648.5	3.0386	22	0.110656	UP	UP
TRINITY_DN7610_c0_g1_i1	Precoz-R-Root-B	Precoz-S-Root-A	2.27043	7.00393	6.7e-186	2.08e-184	2096	40.22	540	437	406	713	12027	98.5497	2312.5	20.2892	UP	UP
TRINITY_DN516_c0_g2_i3	Precoz-R-Root-B	Precoz-S-Root-A	-2.40359	5.28855	6.77e-186	2.09e-184	5553	39.38	1638	1113	1074	1728	702.5	2.17449	3447	11.4233	DOWN	DOWN
TRINITY_DN3950_c1_g1_i2	Precoz-R-Root-B	Precoz-S-Root-A	-2.3206	5.2667	7.48e-186	2.31e-184	1891	36.17	538	264	420	669	726	6.58533	3364	32.7306	DOWN	DOWN
TRINITY_DN885_c0_g3_i12	Precoz-R-Root-B	Precoz-S-Root-A	3.16998	3.46762	8.69e-186	2.69e-184	4325	40.6	1296	822	934	1273	1122	4.45554	115.5	0.49135	UP	UP
TRINITY_DN10003_c0_g1_i1	Precoz-R-Root-B	Precoz-S-Root-A	7.98866	2.37818	9.55e-186	2.95e-184	563	35.88	200	67	135	161	580.5	17.6697	2	0.0649118	UP	UP
TRINITY_DN8584_c0_g1_i3	Precoz-R-Root-B	Precoz-S-Root-A	-2.1438	7.56395	1.28e-185	3.94e-184	2921	38.17	864	533	582	942	3950.5	23.2058	16192	101.989	DOWN	DOWN
TRINITY_DN9861_c0_g1_i1	Precoz-R-Root-B	Precoz-S-Root-A	-2.1764	5.9936	2.25e-185	6.93e-184	2086	37.54	561	377	406	742	1305.5	10.7441	5472.5	48.2762	DOWN	DOWN
TRINITY_DN1330_c0_g1_i6	Precoz-R-Root-B	Precoz-S-Root-A	-2.22202	6.10054	2.98e-185	9.19e-184	938	35.39	296	168	164	310	1370	25.0786	5929.5	116.271	DOWN	DOWN
TRINITY_DN1096_c1_g1_i1	Precoz-R-Root-B	Precoz-S-Root-A	2.61055	4.21029	3.14e-185	9.66e-184	2184	41.8	651	501	412	620	1795.5	14.1136	272.5	2.29686	UP	UP
TRINITY_DN2093_c0_g1_i2	Precoz-R-Root-B	Precoz-S-Root-A	-2.45692	4.90693	4.23e-185	1.3e-183	891	30.75	265	162	112	352	522.5	10.0563	2662	54.9454	DOWN	DOWN
TRINITY_DN1153_c0_g1_i1	Precoz-R-Root-B	Precoz-S-Root-A	4.0276	3.34077	4.24e-185	1.3e-183	2167	41.95	630	431	478	628	1075	8.50277	61	0.519097	UP	UP
TRINITY_DN1238_c0_g1_i2	Precoz-R-Root-B	Precoz-S-Root-A	2.35805	6.28008	4.73e-185	1.46e-183	3800	37.92	860	895	546	1499	7354	33.1878	1330.5	6.4405	UP	UP
TRINITY_DN2759_c0_g1_i7	Precoz-R-Root-B	Precoz-S-Root-A	-2.8839	6.31208	5.86e-185	1.8e-183	1751	39.86	596	362	336	457	1072.5	10.5429	7341	77.1427	DOWN	DOWN
TRINITY_DN3152_c0_g1_i3	Precoz-R-Root-B	Precoz-S-Root-A	4.32799	2.88851	7.04e-185	2.16e-183	3148	39.61	969	623	624	932	793	4.31921	36.5	0.213658	UP	UP
TRINITY_DN9004_c0_g1_i1	Precoz-R-Root-B	Precoz-S-Root-A	-2.11853	7.74622	8.92e-185	2.73e-183	1202	38.1	366	229	229	378	4547	64.9182	18314	280.309	DOWN	DOWN
TRINITY_DN2035_c0_g1_i1	Precoz-R-Root-B	Precoz-S-Root-A	-4.00429	2.81694	1.59e-184	4.89e-183	818	33.01	256	127	143	292	46.5	0.976574	694	15.6033	DOWN	DOWN
TRINITY_DN1018_c0_g1_i5	Precoz-R-Root-B	Precoz-S-Root-A	-3.18361	3.47078	1.82e-184	5.58e-183	2088	40.37	617	375	468	628	124	1.01749	1046	9.21486	DOWN	DOWN
TRINITY_DN6215_c0_g1_i3	Precoz-R-Root-B	Precoz-S-Root-A	3.58667	3.03271	2.52e-184	7.7e-183	2095	37.14	697	302	476	620	850	6.96537	65.5	0.575412	UP	UP
TRINITY_DN9942_c0_g2_i7	Precoz-R-Root-B	Precoz-S-Root-A	-2.62945	4.1807	4.17e-184	1.27e-182	1937	35.98	675	361	336	565	285	2.52532	1636.5	15.5396	DOWN	DOWN
TRINITY_DN1037_c0_g1_i3	Precoz-R-Root-B	Precoz-S-Root-A	3.03945	3.80138	6.01e-184	1.84e-182	3272	36.28	1012	593	594	1073	1402	7.36253	158	0.889101	UP	UP
TRINITY_DN7080_c0_g1_i1	Precoz-R-Root-B	Precoz-S-Root-A	3.08032	3.52971	7.36e-184	2.25e-182	2104	38.07	583	421	380	720	1164	9.49822	127.5	1.11597	UP	UP
TRINITY_DN11058_c0_g1_i1	Precoz-R-Root-B	Precoz-S-Root-A	5.047	2.39995	8.77e-184	2.68e-182	1048	37.12	326	220	169	333	574.5	9.41007	16	0.280458	UP	UP
TRINITY_DN20777_c0_g1_i5	Precoz-R-Root-B	Precoz-S-Root-A	-2.54761	6.19535	1.02e-183	3.1e-182	2618	36.63	734	398	561	925	1210.5	7.9222	6564.5	46.138	DOWN	DOWN
TRINITY_DN7188_c0_g1_i1	Precoz-R-Root-B	Precoz-S-Root-A	2.54207	4.57967	1.24e-183	3.78e-182	2729	41.44	843	557	574	755	2305	14.4901	367	2.47326	UP	UP
TRINITY_DN5648_c0_g1_i3	Precoz-R-Root-B	Precoz-S-Root-A	3.42529	3.55426	2.36e-183	7.18e-182	3760	37.07	1146	732	662	1220	1211.5	5.53751	104.5	0.510587	UP	UP
TRINITY_DN908_c0_g1_i3	Precoz-R-Root-B	Precoz-S-Root-A	3.38633	3.21469	2.45e-183	7.47e-182	3503	37.05	979	735	563	1226	954	4.67325	84.5	0.443943	UP	UP
TRINITY_DN1324_c0_g1_i5	Precoz-R-Root-B	Precoz-S-Root-A	-3.54791	2.99042	2.88e-183	8.74e-182	5768	36.3	1776	1096	998	1898	70.5	0.209851	766	2.44324	DOWN	DOWN
TRINITY_DN591_c1_g2_i2	Precoz-R-Root-B	Precoz-S-Root-A	-2.53108	5.50819	4.67e-183	1.42e-181	776	33.25	250	127	131	268	759	16.7581	4069.5	96.4894	DOWN	DOWN
TRINITY_DN4864_c0_g1_i1	Precoz-R-Root-B	Precoz-S-Root-A	8.54636	2.0174	4.7e-183	1.43e-181	1608	43.53	430	385	315	478	451.5	4.82061	1	0.0114443	UP	UP
TRINITY_DN3778_c0_g1_i8	Precoz-R-Root-B	Precoz-S-Root-A	-2.79742	4.33401	4.9e-183	1.49e-181	2540	36.46	762	436	490	852	286.5	1.93426	1847	13.3886	DOWN	DOWN
TRINITY_DN2731_c0_g1_i8	Precoz-R-Root-B	Precoz-S-Root-A	3.93197	7.75166	5.25e-183	1.59e-181	1157	41.4	345	350	129	333	22877.5	338.203	1391	22.1061	UP	UP
TRINITY_DN166_c0_g1_i1	Precoz-R-Root-B	Precoz-S-Root-A	3.04381	4.26423	5.84e-183	1.77e-181	1412	38.31	406	248	293	465	1934.5	23.4819	217.5	2.83272	UP	UP
TRINITY_DN3695_c0_g1_i1	Precoz-R-Root-B	Precoz-S-Root-A	3.17447	3.3754	6.28e-183	1.9e-181	1638	41.45	513	368	311	446	1052.5	11.0295	108	1.2135	UP	UP
TRINITY_DN649_c0_g1_i1	Precoz-R-Root-B	Precoz-S-Root-A	-2.34325	5.17204	1.05e-182	3.19e-181	2181	37.32	706	452	362	661	671	5.27587	3158.5	26.6442	DOWN	DOWN
TRINITY_DN2776_c0_g1_i3	Precoz-R-Root-B	Precoz-S-Root-A	3.0585	3.8452	1.09e-182	3.3e-181	1652	38.38	445	259	375	573	1447.5	15.0591	161	1.79377	UP	UP
TRINITY_DN2171_c0_g2_i3	Precoz-R-Root-B	Precoz-S-Root-A	-2.95194	3.82828	1.48e-182	4.49e-181	2276	38.8	727	411	472	666	183.5	1.38087	1317.5	10.6531	DOWN	DOWN
TRINITY_DN3849_c0_g1_i8	Precoz-R-Root-B	Precoz-S-Root-A	3.45151	4.40381	1.71e-182	5.16e-181	487	34.7	135	57	112	183	2189.5	76.9994	185.5	7.01141	UP	UP
TRINITY_DN60012_c0_g1_i1	Precoz-R-Root-B	Precoz-S-Root-A	-4.13742	2.63405	2.11e-182	6.36e-181	858	35.66	268	148	158	284	37.5	0.750507	614	13.1685	DOWN	DOWN
TRINITY_DN3553_c0_g1_i2	Precoz-R-Root-B	Precoz-S-Root-A	-4.1802	2.96736	2.59e-182	7.8e-181	1234	38.57	367	252	224	391	46	0.634622	775.5	11.5627	DOWN	DOWN
TRINITY_DN869_c0_g1_i10	Precoz-R-Root-B	Precoz-S-Root-A	-2.82416	4.1466	2.67e-182	8.05e-181	2136	34.55	671	383	355	727	247.5	1.98953	1625.5	14.0115	DOWN	DOWN
TRINITY_DN3491_c0_g2_i1	Precoz-R-Root-B	Precoz-S-Root-A	3.75762	3.9284	6.75e-182	2.03e-180	1727	40.36	499	367	330	531	1599	15.8599	109.5	1.16823	UP	UP
TRINITY_DN8497_c0_g1_i1	Precoz-R-Root-B	Precoz-S-Root-A	4.41997	3.25956	9.52e-182	2.86e-180	1857	42.6	535	437	354	531	1030	9.50248	44.5	0.441892	UP	UP
TRINITY_DN221_c0_g5_i1	Precoz-R-Root-B	Precoz-S-Root-A	2.14181	6.95497	1.06e-181	3.18e-180	3351	40.11	1062	776	568	945	11441.5	58.591	2404	13.202	UP	UP
TRINITY_DN74020_c0_g1_i1	Precoz-R-Root-B	Precoz-S-Root-A	3.6213	2.97411	1.3e-181	3.91e-180	696	40.09	171	184	95	246	817.5	20.1643	61.5	1.62477	UP	UP
TRINITY_DN984_c0_g2_i5	Precoz-R-Root-B	Precoz-S-Root-A	-2.62743	5.23353	1.42e-181	4.26e-180	2947	33.08	1027	463	512	945	592.5	3.45385	3393.5	21.2063	DOWN	DOWN
TRINITY_DN11434_c0_g1_i1	Precoz-R-Root-B	Precoz-S-Root-A	-2.58774	4.35384	1.85e-181	5.54e-180	670	32.99	233	92	129	216	329.5	8.45585	1837.5	50.4602	DOWN	DOWN
TRINITY_DN12668_c0_g1_i1	Precoz-R-Root-B	Precoz-S-Root-A	3.83227	3.5995	1.85e-181	5.54e-180	1264	36.87	446	271	195	352	1276.5	17.3013	83	1.2088	UP	UP
TRINITY_DN2853_c0_g1_i2	Precoz-R-Root-B	Precoz-S-Root-A	-2.82689	4.17183	2.19e-181	6.56e-180	1416	37.5	463	325	206	422	251.5	3.05685	1655.5	21.5119	DOWN	DOWN
TRINITY_DN2505_c0_g2_i1	Precoz-R-Root-B	Precoz-S-Root-A	2.1631	5.9487	2.2e-181	6.59e-180	2369	43.98	690	537	505	637	5709.5	41.3745	1182	9.18201	UP	UP
TRINITY_DN2082_c0_g2_i6	Precoz-R-Root-B	Precoz-S-Root-A	2.33935	7.59792	3.07e-181	9.18e-180	1885	42.55	589	411	391	494	18300	166.453	3354	32.7344	UP	UP
TRINITY_DN8344_c0_g1_i1	Precoz-R-Root-B	Precoz-S-Root-A	2.57584	4.31604	4.36e-181	1.3e-179	2271	41.08	661	466	467	677	1926	14.5677	299.5	2.42572	UP	UP
TRINITY_DN619_c0_g1_i11	Precoz-R-Root-B	Precoz-S-Root-A	-2.58176	5.57774	4.66e-181	1.39e-179	1311	37.99	343	242	256	470	773	10.1076	4295	60.2354	DOWN	DOWN
TRINITY_DN3549_c1_g1_i10	Precoz-R-Root-B	Precoz-S-Root-A	-3.07613	4.43721	6.32e-181	1.89e-179	2050	37.41	795	447	320	488	259.5	2.18084	2030.5	18.2209	DOWN	DOWN
TRINITY_DN3023_c0_g1_i2	Precoz-R-Root-B	Precoz-S-Root-A	-2.67865	4.01708	1.1e-180	3.28e-179	969	38.39	319	205	167	278	247	4.37232	1467.5	27.8584	DOWN	DOWN
TRINITY_DN281_c1_g2_i1	Precoz-R-Root-B	Precoz-S-Root-A	-2.24993	6.83211	1.41e-180	4.19e-179	2419	38.94	751	539	403	726	2239	15.8723	9878	75.132	DOWN	DOWN
TRINITY_DN8695_c0_g1_i2	Precoz-R-Root-B	Precoz-S-Root-A	-2.7613	7.0365	1.91e-180	5.68e-179	2221	38.5	744	464	391	622	1909	14.7584	11991.5	99.4654	DOWN	DOWN
TRINITY_DN5648_c0_g1_i1	Precoz-R-Root-B	Precoz-S-Root-A	3.30313	3.60037	2.04e-180	6.06e-179	3567	37.01	1084	692	628	1163	1241.5	5.98174	116.5	0.601651	UP	UP
TRINITY_DN851_c0_g1_i2	Precoz-R-Root-B	Precoz-S-Root-A	-2.50385	4.34032	2.35e-180	7e-179	2765	37.47	922	567	469	807	343	2.12844	1804.5	12.0109	DOWN	DOWN
TRINITY_DN812_c0_g2_i1	Precoz-R-Root-B	Precoz-S-Root-A	-2.14389	6.24857	5.15e-180	1.53e-178	1584	44.51	401	377	328	478	1587	17.2072	6505	75.5563	DOWN	DOWN
TRINITY_DN729_c0_g1_i1	Precoz-R-Root-B	Precoz-S-Root-A	2.53595	4.6547	6.09e-180	1.81e-178	4092	41.23	1122	880	807	1283	2427	10.1911	388	1.74427	UP	UP
TRINITY_DN4044_c0_g1_i1	Precoz-R-Root-B	Precoz-S-Root-A	-2.158	10.2668	6.57e-180	1.95e-178	1054	36.34	339	159	224	332	25519	415.325	105646	1843.82	DOWN	DOWN
TRINITY_DN2535_c0_g2_i1	Precoz-R-Root-B	Precoz-S-Root-A	2.83448	3.8358	1.05e-179	3.11e-178	4205	40.67	1121	932	778	1374	1412.5	5.7673	183.5	0.803702	UP	UP
TRINITY_DN73441_c0_g1_i1	Precoz-R-Root-B	Precoz-S-Root-A	11.7235	1.97244	1.68e-179	4.98e-178	526	27.76	189	73	73	191	438.5	14.304	0.0001	0.0001	UP	UP
TRINITY_DN446_c0_g1_i3	Precoz-R-Root-B	Precoz-S-Root-A	-2.26641	4.86544	2.61e-179	7.73e-178	2508	36.08	822	500	405	781	567	3.87989	2530	18.5647	DOWN	DOWN
TRINITY_DN496_c2_g1_i1	Precoz-R-Root-B	Precoz-S-Root-A	-3.08781	6.13519	2.98e-179	8.82e-178	1192	34.65	386	167	246	393	836.5	12.0119	6594	101.851	DOWN	DOWN
TRINITY_DN486_c0_g2_i4	Precoz-R-Root-B	Precoz-S-Root-A	-4.23176	2.74224	4.78e-179	1.41e-177	1086	33.15	358	192	168	368	38	0.601783	664	11.2571	DOWN	DOWN
TRINITY_DN4523_c0_g1_i2	Precoz-R-Root-B	Precoz-S-Root-A	-2.76406	4.29956	6.14e-179	1.82e-177	1506	34.99	464	209	318	515	285.5	3.26199	1799.5	21.9791	DOWN	DOWN
TRINITY_DN12846_c0_g1_i1	Precoz-R-Root-B	Precoz-S-Root-A	-2.48866	4.68787	6.56e-179	1.94e-177	1815	38.35	601	348	348	518	440.5	4.16005	2293.5	23.25	DOWN	DOWN
TRINITY_DN12429_c0_g1_i2	Precoz-R-Root-B	Precoz-S-Root-A	3.8525	2.8631	6.65e-179	1.96e-177	1086	42.82	263	257	208	358	765	12.0858	49	0.83079	UP	UP
TRINITY_DN2855_c0_g1_i1	Precoz-R-Root-B	Precoz-S-Root-A	-2.33842	6.47096	8.58e-179	2.53e-177	998	31.46	307	146	168	377	1656.5	28.4901	7765.5	143.269	DOWN	DOWN
TRINITY_DN6215_c0_g1_i2	Precoz-R-Root-B	Precoz-S-Root-A	4.02335	3.02222	9.47e-179	2.79e-177	1972	37.42	667	297	441	567	861	7.48525	49	0.456734	UP	UP
TRINITY_DN3341_c0_g1_i11	Precoz-R-Root-B	Precoz-S-Root-A	4.28254	2.61224	1.02e-178	3.01e-177	1374	38.21	388	287	238	461	653	8.16037	31	0.415759	UP	UP
TRINITY_DN2125_c0_g1_i1	Precoz-R-Root-B	Precoz-S-Root-A	2.29406	5.04031	1.14e-178	3.37e-177	1918	40.04	585	417	351	565	3089	27.6609	584	5.60229	UP	UP
TRINITY_DN115_c0_g2_i1	Precoz-R-Root-B	Precoz-S-Root-A	-4.16796	2.90837	1.18e-178	3.46e-177	2172	35.45	739	432	338	663	44.5	0.351232	743.5	6.30371	DOWN	DOWN
TRINITY_DN1103_c0_g1_i1	Precoz-R-Root-B	Precoz-S-Root-A	3.70231	2.9398	1.22e-178	3.58e-177	2729	37.45	947	401	621	760	801.5	5.04322	57	0.383701	UP	UP
TRINITY_DN753_c1_g1_i2	Precoz-R-Root-B	Precoz-S-Root-A	-4.08922	2.6629	1.31e-178	3.85e-177	705	38.72	222	150	123	210	39.5	0.964393	625.5	16.3201	DOWN	DOWN
TRINITY_DN9942_c0_g2_i5	Precoz-R-Root-B	Precoz-S-Root-A	-2.55079	4.11087	1.58e-178	4.64e-177	2122	37.28	713	378	413	618	284.5	2.30274	1546.5	13.4102	DOWN	DOWN
TRINITY_DN7513_c0_g1_i2	Precoz-R-Root-B	Precoz-S-Root-A	3.48505	3.12436	2.68e-178	7.85e-177	1121	38.98	295	228	209	389	901	13.8038	74.5	1.2245	UP	UP
TRINITY_DN2017_c0_g2_i4	Precoz-R-Root-B	Precoz-S-Root-A	2.08933	7.44297	2.86e-178	8.39e-177	1975	32.96	669	333	318	655	15939.5	138.505	3474	32.3595	UP	UP
TRINITY_DN1681_c0_g2_i1	Precoz-R-Root-B	Precoz-S-Root-A	-4.66412	2.40393	3.37e-178	9.87e-177	1306	34.3	425	174	274	433	22.5	0.294962	532	7.49405	DOWN	DOWN
TRINITY_DN8779_c0_g1_i1	Precoz-R-Root-B	Precoz-S-Root-A	4.45122	2.57453	4.05e-178	1.19e-176	959	40.56	290	208	181	280	639.5	11.4418	27	0.517025	UP	UP
TRINITY_DN412_c0_g1_i2	Precoz-R-Root-B	Precoz-S-Root-A	2.61522	5.7456	4.84e-178	1.41e-176	1397	36.94	447	258	258	434	5214.5	63.9737	789	10.3969	UP	UP
TRINITY_DN7175_c0_g1_i1	Precoz-R-Root-B	Precoz-S-Root-A	3.55775	3.09117	5.26e-178	1.54e-176	1925	38.7	570	350	395	610	884	7.88898	69.5	0.664736	UP	UP
TRINITY_DN6779_c0_g1_i4	Precoz-R-Root-B	Precoz-S-Root-A	2.70965	5.95825	5.27e-178	1.54e-176	522	45.59	158	109	129	126	6097.5	200.132	864.5	30.4686	UP	UP
TRINITY_DN6094_c0_g1_i4	Precoz-R-Root-B	Precoz-S-Root-A	4.85404	2.42081	6.34e-178	1.85e-176	3719	39.69	1086	790	686	1157	580.5	2.67832	18.5	0.0913676	UP	UP
TRINITY_DN2752_c0_g1_i1	Precoz-R-Root-B	Precoz-S-Root-A	2.57553	4.15587	8.33e-178	2.43e-176	2210	43.26	620	411	545	634	1723	13.3795	268	2.23031	UP	UP
TRINITY_DN4246_c0_g1_i1	Precoz-R-Root-B	Precoz-S-Root-A	2.43491	5.36169	1.07e-177	3.11e-176	1597	42.52	462	300	379	456	3922.5	42.1452	673	7.74645	UP	UP
TRINITY_DN497_c0_g2_i1	Precoz-R-Root-B	Precoz-S-Root-A	2.33271	5.63958	1.18e-177	3.44e-176	2143	34.95	731	401	348	663	4703	37.7103	865.5	7.43327	UP	UP
TRINITY_DN1629_c0_g1_i5	Precoz-R-Root-B	Precoz-S-Root-A	-2.34363	4.76134	1.46e-177	4.25e-176	2982	34.17	895	475	544	1068	504.5	2.90318	2374.5	14.6581	DOWN	DOWN
TRINITY_DN14969_c0_g1_i1	Precoz-R-Root-B	Precoz-S-Root-A	3.39828	3.45976	1.74e-177	5.08e-176	5205	40.48	1716	961	1146	1382	1132.5	3.73997	99.5	0.35166	UP	UP
TRINITY_DN11459_c0_g1_i4	Precoz-R-Root-B	Precoz-S-Root-A	-4.43056	2.54355	2.47e-177	7.19e-176	4089	38.2	1058	944	618	1469	29	0.122344	582.5	2.62029	DOWN	DOWN
TRINITY_DN125_c0_g2_i1	Precoz-R-Root-B	Precoz-S-Root-A	2.51618	4.49633	2.63e-177	7.66e-176	2983	42.64	929	724	548	782	2169.5	12.4821	351.5	2.16987	UP	UP
TRINITY_DN1264_c0_g1_i1	Precoz-R-Root-B	Precoz-S-Root-A	-3.82222	3.57124	3.18e-177	9.24e-176	851	33.49	254	157	128	312	88.5	1.78352	1161.5	25.145	DOWN	DOWN
TRINITY_DN3962_c0_g1_i2	Precoz-R-Root-B	Precoz-S-Root-A	-3.56074	3.04248	3.22e-177	9.34e-176	796	37.19	271	96	200	229	72.5	1.56683	794.5	18.3718	DOWN	DOWN
TRINITY_DN984_c0_g2_i4	Precoz-R-Root-B	Precoz-S-Root-A	-2.46889	5.82203	3.38e-177	9.79e-176	2052	33.48	670	305	382	695	979	8.20559	5026.5	45.0689	DOWN	DOWN
TRINITY_DN2171_c0_g1_i1	Precoz-R-Root-B	Precoz-S-Root-A	-5.48053	2.23672	4.21e-177	1.22e-175	1339	36.07	409	224	259	447	11.5	0.145758	481.5	6.61444	DOWN	DOWN
TRINITY_DN855_c0_g1_i3	Precoz-R-Root-B	Precoz-S-Root-A	2.2442	6.16458	5.05e-177	1.46e-175	4480	37.68	1374	1005	683	1418	6699	25.6926	1311	5.385	UP	UP
TRINITY_DN8316_c0_g2_i12	Precoz-R-Root-B	Precoz-S-Root-A	-3.35697	3.24445	5.54e-177	1.6e-175	2060	38.93	590	392	410	668	95	0.789665	904	8.07159	DOWN	DOWN
TRINITY_DN8659_c0_g1_i3	Precoz-R-Root-B	Precoz-S-Root-A	-3.16029	3.32256	6.91e-177	2e-175	2249	40.73	763	438	478	570	113.5	0.867863	942	7.70594	DOWN	DOWN
TRINITY_DN4365_c0_g4_i1	Precoz-R-Root-B	Precoz-S-Root-A	-2.16729	5.48391	7.43e-177	2.15e-175	2264	38.47	768	436	435	625	921.5	6.98711	3839	31.1999	DOWN	DOWN
TRINITY_DN649_c0_g1_i3	Precoz-R-Root-B	Precoz-S-Root-A	-2.54282	4.49432	7.51e-177	2.17e-175	1848	36.53	615	357	318	558	373	3.45996	2016	20.0782	DOWN	DOWN
TRINITY_DN55036_c0_g1_i1	Precoz-R-Root-B	Precoz-S-Root-A	-2.99552	3.95796	1.07e-176	3.09e-175	2426	35.86	725	465	405	831	195.5	1.38561	1446	10.9748	DOWN	DOWN
TRINITY_DN41218_c0_g1_i1	Precoz-R-Root-B	Precoz-S-Root-A	-2.76116	4.48843	1.24e-176	3.57e-175	1039	38.69	293	152	250	344	326	5.37199	2050.5	36.3116	DOWN	DOWN
TRINITY_DN874_c0_g3_i1	Precoz-R-Root-B	Precoz-S-Root-A	-3.45921	3.38212	1.39e-176	4e-175	1254	41.95	372	273	253	356	98	1.34673	1001	14.6803	DOWN	DOWN
TRINITY_DN4034_c0_g2_i1	Precoz-R-Root-B	Precoz-S-Root-A	2.2519	4.88459	1.52e-176	4.37e-175	1244	45.42	339	308	257	340	2758.5	38.054	537	7.94256	UP	UP
TRINITY_DN42994_c0_g1_i1	Precoz-R-Root-B	Precoz-S-Root-A	-3.33182	3.28801	1.54e-176	4.43e-175	717	40.45	225	164	126	202	99.5	2.38077	930.5	23.8649	DOWN	DOWN
TRINITY_DN11673_c0_g1_i5	Precoz-R-Root-B	Precoz-S-Root-A	-2.14012	6.40288	3.22e-176	9.26e-175	1478	36.4	457	314	224	483	1770	20.5653	7237.5	90.0727	DOWN	DOWN
TRINITY_DN869_c0_g1_i4	Precoz-R-Root-B	Precoz-S-Root-A	-2.87617	3.73373	3.4e-176	9.77e-175	1928	35.94	605	342	351	630	180	1.60392	1226	11.7052	DOWN	DOWN
TRINITY_DN893_c1_g2_i2	Precoz-R-Root-B	Precoz-S-Root-A	-2.36929	5.10855	3.42e-176	9.83e-175	3158	39.99	917	727	536	978	632.5	3.43599	3032.5	17.6589	DOWN	DOWN
TRINITY_DN3959_c0_g1_i1	Precoz-R-Root-B	Precoz-S-Root-A	6.85327	2.65381	3.7e-176	1.06e-174	644	39.6	188	118	137	201	700.5	18.6251	5.5	0.157365	UP	UP
TRINITY_DN3691_c0_g1_i12	Precoz-R-Root-B	Precoz-S-Root-A	3.62929	3.67171	4.07e-176	1.17e-174	404	47.77	112	106	87	99	1329.5	56.6056	99.5	4.53453	UP	UP
TRINITY_DN3698_c1_g1_i1	Precoz-R-Root-B	Precoz-S-Root-A	-4.71037	2.54066	4.63e-176	1.33e-174	245	36.33	99	53	36	57	24	1.6899	585.5	43.9987	DOWN	DOWN
TRINITY_DN46761_c0_g1_i1	Precoz-R-Root-B	Precoz-S-Root-A	4.2273	2.58274	5.84e-176	1.67e-174	1548	38.57	525	348	249	426	638.5	7.08141	31.5	0.374384	UP	UP
TRINITY_DN642_c0_g1_i2	Precoz-R-Root-B	Precoz-S-Root-A	3.10441	5.16533	6.14e-176	1.76e-174	808	49.75	216	263	139	190	3632.5	77.0072	391.5	8.9215	UP	UP
TRINITY_DN73756_c0_g1_i1	Precoz-R-Root-B	Precoz-S-Root-A	-2.1201	7.19538	7.9e-176	2.26e-174	1139	35.21	370	209	192	368	3101	46.7413	12498.5	201.974	DOWN	DOWN
TRINITY_DN5420_c0_g1_i4	Precoz-R-Root-B	Precoz-S-Root-A	-3.53774	2.95024	1.21e-175	3.47e-174	901	34.41	262	131	179	329	69	1.3119	744.5	15.2012	DOWN	DOWN
TRINITY_DN1207_c1_g1_i3	Precoz-R-Root-B	Precoz-S-Root-A	-5.3127	2.35349	1.36e-175	3.9e-174	952	32.35	276	181	127	368	14	0.252015	520.5	10.0667	DOWN	DOWN
TRINITY_DN5492_c0_g1_i5	Precoz-R-Root-B	Precoz-S-Root-A	-2.07118	7.8273	1.61e-175	4.6e-174	1575	34.54	495	287	257	536	4939.5	53.8147	19249.5	224.896	DOWN	DOWN
TRINITY_DN75686_c0_g1_i1	Precoz-R-Root-B	Precoz-S-Root-A	-2.49116	4.14137	4.58e-175	1.31e-173	1109	40.49	366	219	230	294	301	4.65916	1570	26.0474	DOWN	DOWN
TRINITY_DN2535_c0_g2_i4	Precoz-R-Root-B	Precoz-S-Root-A	2.7228	3.90775	7.19e-175	2.05e-173	4083	40.95	1073	909	763	1338	1470.5	6.17918	206.5	0.930236	UP	UP
TRINITY_DN60987_c0_g1_i1	Precoz-R-Root-B	Precoz-S-Root-A	3.27842	3.25395	9.14e-175	2.6e-173	1324	38.6	389	257	254	424	974	12.6332	93	1.29085	UP	UP
TRINITY_DN2057_c0_g2_i1	Precoz-R-Root-B	Precoz-S-Root-A	2.95012	3.53277	1.03e-174	2.92e-173	230	45.22	56	68	36	70	1155	86.1721	138.5	11.0798	UP	UP
TRINITY_DN2477_c0_g1_i8	Precoz-R-Root-B	Precoz-S-Root-A	-3.75811	3.10089	1.5e-174	4.28e-173	4867	34.31	1676	855	815	1521	66.5	0.234758	835.5	3.16118	DOWN	DOWN
TRINITY_DN9974_c0_g1_i1	Precoz-R-Root-B	Precoz-S-Root-A	-3.19175	3.67795	1.66e-174	4.71e-173	366	40.44	124	85	63	94	142.5	6.70971	1208.5	60.7437	DOWN	DOWN
TRINITY_DN6760_c0_g1_i2	Precoz-R-Root-B	Precoz-S-Root-A	-3.4394	3.02692	1.79e-174	5.08e-173	1079	39.85	331	213	217	318	77.5	1.23429	781	13.3138	DOWN	DOWN
TRINITY_DN11445_c0_g1_i1	Precoz-R-Root-B	Precoz-S-Root-A	2.19761	6.66174	1.83e-174	5.21e-173	2133	39.52	569	442	401	721	9402	75.6046	1901	16.3959	UP	UP
TRINITY_DN5959_c0_g1_i1	Precoz-R-Root-B	Precoz-S-Root-A	-2.07101	6.99386	2.64e-174	7.5e-173	2189	42.03	604	441	479	665	2772	21.7334	10803.5	90.7941	DOWN	DOWN
TRINITY_DN5278_c0_g1_i2	Precoz-R-Root-B	Precoz-S-Root-A	-3.22822	3.51682	2.84e-174	8.05e-173	637	29.98	232	107	84	214	124.5	3.36116	1082.5	31.2882	DOWN	DOWN
TRINITY_DN1450_c0_g1_i9	Precoz-R-Root-B	Precoz-S-Root-A	-2.39363	9.72945	2.88e-174	8.17e-173	1195	36.07	380	235	196	384	15356	220.249	74843	1152.34	DOWN	DOWN
TRINITY_DN2261_c0_g1_i2	Precoz-R-Root-B	Precoz-S-Root-A	-2.3871	4.65349	3.39e-174	9.6e-173	2115	33.33	685	345	360	725	456.5	3.70927	2215	19.2693	DOWN	DOWN
TRINITY_DN649_c0_g1_i4	Precoz-R-Root-B	Precoz-S-Root-A	-2.34744	4.82878	3.9e-174	1.1e-172	2529	36.46	844	502	420	763	527.5	3.57545	2490	18.1182	DOWN	DOWN
TRINITY_DN1510_c0_g1_i1	Precoz-R-Root-B	Precoz-S-Root-A	-2.65524	4.17761	4.32e-174	1.22e-172	2699	36.72	822	503	488	886	280	1.77859	1636	11.1577	DOWN	DOWN
TRINITY_DN2924_c0_g1_i1	Precoz-R-Root-B	Precoz-S-Root-A	-2.73984	6.58922	5.11e-174	1.44e-172	780	32.56	266	116	138	260	1418	31.1325	8784.5	207.272	DOWN	DOWN
TRINITY_DN12196_c0_g1_i1	Precoz-R-Root-B	Precoz-S-Root-A	3.44941	3.71466	5.73e-174	1.62e-172	1310	35.19	406	220	241	443	1356	17.7375	115	1.61647	UP	UP
TRINITY_DN1018_c0_g1_i2	Precoz-R-Root-B	Precoz-S-Root-A	-3.1832	3.20374	8.5e-174	2.4e-172	2203	39.72	651	393	482	677	103	0.802594	868.5	7.25529	DOWN	DOWN
TRINITY_DN3962_c0_g2_i1	Precoz-R-Root-B	Precoz-S-Root-A	-4.12325	2.76612	1.55e-173	4.37e-172	697	36.3	247	65	188	197	41.5	1.01712	672.5	17.7624	DOWN	DOWN
TRINITY_DN28574_c0_g1_i1	Precoz-R-Root-B	Precoz-S-Root-A	-3.6525	2.79417	1.63e-173	4.59e-172	3806	37.86	1141	731	710	1224	57.5	0.259288	672	3.24824	DOWN	DOWN
TRINITY_DN10133_c0_g1_i1	Precoz-R-Root-B	Precoz-S-Root-A	2.52272	4.14802	2.33e-173	6.56e-172	1616	39.17	494	344	289	489	1704.5	18.1018	275	3.13015	UP	UP
TRINITY_DN1136_c0_g2_i2	Precoz-R-Root-B	Precoz-S-Root-A	2.08624	10.3177	2.53e-173	7.13e-172	4604	36.92	1490	917	783	1414	116886	435.634	25535	102.013	UP	UP
TRINITY_DN956_c0_g4_i2	Precoz-R-Root-B	Precoz-S-Root-A	-3.3947	3.0319	2.57e-173	7.23e-172	1874	39.11	585	360	373	556	80	0.731509	781.5	7.67207	DOWN	DOWN
TRINITY_DN312_c0_g1_i1	Precoz-R-Root-B	Precoz-S-Root-A	-2.60468	4.34436	3.86e-173	1.08e-171	1764	36.45	600	482	161	521	324	3.14742	1828	19.0726	DOWN	DOWN
TRINITY_DN11711_c0_g1_i2	Precoz-R-Root-B	Precoz-S-Root-A	-2.89228	3.79887	4.17e-173	1.17e-171	599	30.88	217	99	86	197	186.5	5.35595	1284.5	39.4712	DOWN	DOWN
TRINITY_DN13712_c0_g1_i1	Precoz-R-Root-B	Precoz-S-Root-A	-3.71863	2.79148	4.38e-173	1.23e-171	752	31.52	287	98	139	228	55	1.25876	673	16.4637	DOWN	DOWN
TRINITY_DN2878_c0_g1_i3	Precoz-R-Root-B	Precoz-S-Root-A	4.33545	2.51688	5.81e-173	1.63e-171	636	42.14	194	121	147	174	612	16.5133	28	0.809761	UP	UP
TRINITY_DN3584_c0_g2_i3	Precoz-R-Root-B	Precoz-S-Root-A	-2.21451	5.1669	6.12e-173	1.72e-171	991	35.92	308	140	216	327	720	12.4686	3100	57.5438	DOWN	DOWN
TRINITY_DN4333_c0_g3_i3	Precoz-R-Root-B	Precoz-S-Root-A	2.24321	4.9055	7.11e-173	1.99e-171	2622	38.94	777	518	503	824	2796	18.3123	547.5	3.84306	UP	UP
TRINITY_DN2924_c0_g1_i3	Precoz-R-Root-B	Precoz-S-Root-A	-2.81257	6.58661	7.36e-173	2.06e-171	1969	36.31	632	293	422	622	1354.5	11.7783	8825.5	82.4879	DOWN	DOWN
TRINITY_DN2420_c0_g1_i1	Precoz-R-Root-B	Precoz-S-Root-A	-2.13109	5.90321	7.47e-173	2.09e-171	4436	36.93	1307	697	941	1491	1258	4.86565	5111.5	21.1988	DOWN	DOWN
TRINITY_DN2976_c0_g2_i1	Precoz-R-Root-B	Precoz-S-Root-A	3.24816	3.65745	8.48e-173	2.37e-171	2330	40.73	806	407	542	575	1287	9.46862	125.5	0.991704	UP	UP
TRINITY_DN41808_c0_g1_i1	Precoz-R-Root-B	Precoz-S-Root-A	-2.32699	5.69697	1e-172	2.8e-171	1266	45.5	374	277	299	316	975	13.241	4537	65.9388	DOWN	DOWN
TRINITY_DN523_c0_g1_i2	Precoz-R-Root-B	Precoz-S-Root-A	-3.01238	4.06571	1e-172	2.8e-171	1982	35.72	513	307	401	761	208.5	1.80552	1560	14.4962	DOWN	DOWN
TRINITY_DN3547_c0_g3_i1	Precoz-R-Root-B	Precoz-S-Root-A	-5.34171	2.2762	1.44e-172	4.03e-171	1575	38.67	508	339	270	458	13	0.142206	493.5	5.76864	DOWN	DOWN
TRINITY_DN649_c0_g1_i10	Precoz-R-Root-B	Precoz-S-Root-A	-2.46231	4.47531	1.65e-172	4.6e-171	3043	35.52	1037	584	497	925	386	2.17523	1973	11.9332	DOWN	DOWN
TRINITY_DN13749_c0_g1_i2	Precoz-R-Root-B	Precoz-S-Root-A	-2.25863	4.62351	2.37e-172	6.59e-171	1807	37.41	521	357	319	610	481.5	4.57134	2137	21.7647	DOWN	DOWN
TRINITY_DN4968_c0_g3_i1	Precoz-R-Root-B	Precoz-S-Root-A	2.16343	5.87973	2.86e-172	7.97e-171	3775	40.26	1089	886	634	1166	5443	24.7445	1127	5.49075	UP	UP
TRINITY_DN1324_c0_g1_i2	Precoz-R-Root-B	Precoz-S-Root-A	-3.19907	3.35741	4.67e-172	1.3e-170	5937	36.13	1840	1110	1035	1952	113.5	0.329168	967.5	2.99886	DOWN	DOWN
TRINITY_DN75965_c0_g1_i1	Precoz-R-Root-B	Precoz-S-Root-A	-11.6486	1.88895	5.07e-172	1.41e-170	894	51.01	227	278	178	211	0.0001	0.0001	386	7.94818	DOWN	DOWN
TRINITY_DN679_c0_g1_i3	Precoz-R-Root-B	Precoz-S-Root-A	-3.12036	3.37902	5.65e-172	1.57e-170	2940	34.83	1056	544	480	860	121	0.705944	976.5	6.11395	DOWN	DOWN
TRINITY_DN5201_c0_g1_i2	Precoz-R-Root-B	Precoz-S-Root-A	-2.41226	4.46627	6.27e-172	1.74e-170	1895	34.62	672	273	383	567	395	3.57796	1950	18.9401	DOWN	DOWN
TRINITY_DN41119_c0_g1_i1	Precoz-R-Root-B	Precoz-S-Root-A	2.44775	6.53713	6.46e-172	1.79e-170	1388	42.22	433	297	289	369	8876	109.606	1509	20.0009	UP	UP
TRINITY_DN73589_c0_g1_i1	Precoz-R-Root-B	Precoz-S-Root-A	2.62368	3.99259	7.02e-172	1.95e-170	974	33.98	314	140	191	329	1545.5	27.2387	232.5	4.38891	UP	UP
TRINITY_DN15_c0_g2_i1	Precoz-R-Root-B	Precoz-S-Root-A	3.2201	3.73704	7.91e-172	2.19e-170	1659	34.54	508	286	287	578	1358	14.073	135	1.49858	UP	UP
TRINITY_DN47712_c0_g1_i1	Precoz-R-Root-B	Precoz-S-Root-A	-2.94868	6.51561	1.28e-171	3.54e-170	2401	33.74	769	460	350	822	1187	8.50608	8491.5	65.1364	DOWN	DOWN
TRINITY_DN322_c0_g3_i2	Precoz-R-Root-B	Precoz-S-Root-A	3.53525	2.90702	1.5e-171	4.14e-170	970	35.36	356	160	183	271	776.5	13.7411	62	1.17677	UP	UP
TRINITY_DN281_c1_g2_i3	Precoz-R-Root-B	Precoz-S-Root-A	-2.15838	6.17487	1.59e-171	4.39e-170	3019	36.14	1027	535	556	901	1495.5	8.49612	6192	37.7378	DOWN	DOWN
TRINITY_DN1636_c0_g1_i8	Precoz-R-Root-B	Precoz-S-Root-A	2.16837	5.68151	2.3e-171	6.37e-170	2904	38.15	841	562	546	955	4746.5	28.0467	979	6.20474	UP	UP
TRINITY_DN9531_c0_g2_i1	Precoz-R-Root-B	Precoz-S-Root-A	4.03348	2.84426	2.4e-171	6.65e-170	1223	39.49	407	251	232	333	761	10.6858	43	0.64426	UP	UP
TRINITY_DN591_c0_g3_i1	Precoz-R-Root-B	Precoz-S-Root-A	-3.05756	3.50123	2.41e-171	6.66e-170	1468	39.99	464	332	255	417	137	1.60341	1059	13.2659	DOWN	DOWN
TRINITY_DN7800_c0_g1_i1	Precoz-R-Root-B	Precoz-S-Root-A	2.68962	4.05531	2.6e-171	7.18e-170	2981	37.5	836	673	445	1027	1624.5	9.35274	233.5	1.43958	UP	UP
TRINITY_DN288_c2_g1_i1	Precoz-R-Root-B	Precoz-S-Root-A	-2.20004	7.97675	2.62e-171	7.23e-170	1157	36.99	343	194	234	386	5094	75.5004	21705	345.244	DOWN	DOWN
TRINITY_DN4034_c0_g4_i1	Precoz-R-Root-B	Precoz-S-Root-A	2.45941	4.98577	2.72e-171	7.51e-170	397	45.59	103	89	92	113	3030	131.135	511	23.6626	UP	UP
TRINITY_DN3336_c0_g2_i1	Precoz-R-Root-B	Precoz-S-Root-A	-3.00442	3.72605	3.02e-171	8.33e-170	1828	36.76	532	307	365	624	165.5	1.55784	1232	12.4068	DOWN	DOWN
TRINITY_DN730_c0_g1_i2	Precoz-R-Root-B	Precoz-S-Root-A	3.19226	3.19202	3.73e-171	1.03e-169	1167	42.67	289	268	230	380	927.5	13.6465	94	1.48162	UP	UP
TRINITY_DN2617_c0_g1_i3	Precoz-R-Root-B	Precoz-S-Root-A	-2.2765	5.03362	3.93e-171	1.08e-169	1571	36.73	455	312	265	539	633.5	6.92232	2846	33.3465	DOWN	DOWN
TRINITY_DN6212_c0_g1_i2	Precoz-R-Root-B	Precoz-S-Root-A	3.91865	2.7867	4.46e-171	1.23e-169	1362	37.22	423	271	236	432	727.5	9.17738	44.5	0.600968	UP	UP
TRINITY_DN2652_c0_g1_i1	Precoz-R-Root-B	Precoz-S-Root-A	-2.06106	7.2955	5.35e-171	1.47e-169	2122	46.65	523	459	531	609	3436	27.8069	13299.5	115.291	DOWN	DOWN
TRINITY_DN880_c0_g1_i13	Precoz-R-Root-B	Precoz-S-Root-A	-2.41638	8.45951	6.42e-171	1.76e-169	3463	38.61	1035	649	688	1091	6283.5	31.0956	31113.5	165.299	DOWN	DOWN
TRINITY_DN1347_c0_g1_i1	Precoz-R-Root-B	Precoz-S-Root-A	-2.8365	4.25558	7.74e-171	2.12e-169	1547	36.39	482	271	292	502	265	2.94872	1755.5	20.8876	DOWN	DOWN
TRINITY_DN1932_c4_g1_i1	Precoz-R-Root-B	Precoz-S-Root-A	2.44643	4.73938	7.79e-171	2.14e-169	1281	43.48	343	358	199	381	2550	34.175	434	6.22599	UP	UP
TRINITY_DN959_c1_g2_i2	Precoz-R-Root-B	Precoz-S-Root-A	2.5694	4.21658	1.04e-170	2.86e-169	268	43.66	83	53	64	68	1796	114.952	280.5	19.2622	UP	UP
TRINITY_DN91_c0_g1_i1	Precoz-R-Root-B	Precoz-S-Root-A	-4.50834	2.66666	1.06e-170	2.89e-169	1031	35.4	322	196	169	344	30	0.497524	635.5	11.351	DOWN	DOWN
TRINITY_DN4335_c0_g2_i1	Precoz-R-Root-B	Precoz-S-Root-A	2.1635	7.79806	1.92e-170	5.25e-169	2118	42.63	545	460	443	670	20584	166.676	4261.5	37.0169	UP	UP
TRINITY_DN10130_c1_g1_i2	Precoz-R-Root-B	Precoz-S-Root-A	2.72114	3.80921	2.93e-170	8.02e-169	1672	40.49	559	345	332	436	1373	14.1049	193	2.12358	UP	UP
TRINITY_DN364_c0_g1_i3	Precoz-R-Root-B	Precoz-S-Root-A	-2.26059	6.27402	3.05e-170	8.33e-169	3050	37.7	987	622	528	913	1511.5	8.51892	6717.5	40.5194	DOWN	DOWN
TRINITY_DN47186_c0_g1_i1	Precoz-R-Root-B	Precoz-S-Root-A	2.08291	6.54448	4.56e-170	1.25e-168	2765	43.18	713	581	613	858	8542	53.0557	1869.5	12.4421	UP	UP
TRINITY_DN2673_c1_g1_i2	Precoz-R-Root-B	Precoz-S-Root-A	-2.5524	3.95743	4.6e-170	1.26e-168	1974	35.11	603	301	392	678	255.5	2.2232	1390.5	12.9609	DOWN	DOWN
TRINITY_DN14774_c0_g1_i1	Precoz-R-Root-B	Precoz-S-Root-A	-4.51756	2.38566	4.86e-170	1.33e-168	1277	38.84	406	221	275	375	24.5	0.328226	523	7.53718	DOWN	DOWN
TRINITY_DN893_c1_g2_i4	Precoz-R-Root-B	Precoz-S-Root-A	-2.39266	4.55187	4.94e-170	1.35e-168	3314	39.68	984	755	560	1015	424	2.19369	2065.5	11.4673	DOWN	DOWN
TRINITY_DN4462_c0_g1_i1	Precoz-R-Root-B	Precoz-S-Root-A	-2.19482	6.88488	5.12e-170	1.4e-168	2759	43.57	738	542	660	819	2397	14.9316	10177	67.8694	DOWN	DOWN
TRINITY_DN919_c0_g1_i2	Precoz-R-Root-B	Precoz-S-Root-A	-2.31359	4.51436	7.33e-170	2e-168	2061	36.88	602	394	366	699	432.5	3.60162	1994.5	17.8044	DOWN	DOWN
TRINITY_DN3549_c1_g1_i5	Precoz-R-Root-B	Precoz-S-Root-A	-3.30645	4.32941	7.41e-170	2.02e-168	2129	37.11	819	458	332	520	208.5	1.68851	1913	16.5414	DOWN	DOWN
TRINITY_DN1284_c0_g1_i22	Precoz-R-Root-B	Precoz-S-Root-A	-2.60761	4.05184	8.01e-170	2.18e-168	3232	39.6	946	603	677	1006	264	1.40004	1493	8.49854	DOWN	DOWN
TRINITY_DN2414_c0_g1_i2	Precoz-R-Root-B	Precoz-S-Root-A	-2.61712	4.57515	9.54e-170	2.59e-168	1266	33.89	384	212	217	453	377.5	5.10723	2149	31.2259	DOWN	DOWN
TRINITY_DN3584_c0_g1_i2	Precoz-R-Root-B	Precoz-S-Root-A	-2.9717	3.44073	1.27e-169	3.45e-168	1714	38.27	537	297	359	521	138.5	1.38913	1008.5	10.8238	DOWN	DOWN
TRINITY_DN3410_c0_g1_i6	Precoz-R-Root-B	Precoz-S-Root-A	-2.90187	3.4844	1.92e-169	5.22e-168	3176	38.41	978	569	651	978	149	0.804313	1033.5	5.98787	DOWN	DOWN
TRINITY_DN4171_c0_g2_i1	Precoz-R-Root-B	Precoz-S-Root-A	2.3271	4.87368	2.48e-169	6.72e-168	2844	41.28	829	579	595	841	2762	16.6586	510.5	3.3011	UP	UP
TRINITY_DN53364_c0_g1_i1	Precoz-R-Root-B	Precoz-S-Root-A	3.14909	3.64595	2.77e-169	7.52e-168	1477	36.02	537	249	283	408	1268.5	14.764	132.5	1.65025	UP	UP
TRINITY_DN46890_c0_g1_i1	Precoz-R-Root-B	Precoz-S-Root-A	6.67218	2.03215	3.89e-169	1.05e-167	964	35.27	330	139	201	294	453	8.07259	4	0.0766278	UP	UP
TRINITY_DN2497_c0_g1_i1	Precoz-R-Root-B	Precoz-S-Root-A	3.00334	3.43222	4.37e-169	1.18e-167	2184	40.16	640	467	410	667	1081.5	8.49896	125	1.05206	UP	UP
TRINITY_DN2623_c0_g4_i1	Precoz-R-Root-B	Precoz-S-Root-A	-2.3726	4.37336	5.58e-169	1.51e-167	1638	42.55	497	416	281	444	379	3.97439	1820.5	20.4525	DOWN	DOWN
TRINITY_DN41758_c0_g1_i1	Precoz-R-Root-B	Precoz-S-Root-A	-2.87754	3.79726	6.3e-169	1.7e-167	717	29.57	222	125	87	283	188	4.50728	1282.5	32.8913	DOWN	DOWN
TRINITY_DN1284_c0_g1_i7	Precoz-R-Root-B	Precoz-S-Root-A	-2.52792	4.01874	6.58e-169	1.78e-167	2304	42.45	689	469	509	637	270.5	2.01423	1447.5	11.5581	DOWN	DOWN
TRINITY_DN15499_c0_g1_i2	Precoz-R-Root-B	Precoz-S-Root-A	-2.23884	5.1204	6.8e-169	1.84e-167	2524	37.32	927	464	478	655	687.5	4.67621	3009	21.944	DOWN	DOWN
TRINITY_DN3731_c0_g1_i1	Precoz-R-Root-B	Precoz-S-Root-A	2.39456	4.57689	8.21e-169	2.22e-167	2112	38.3	645	389	420	658	2265	18.4078	399.5	3.47782	UP	UP
TRINITY_DN4011_c0_g1_i1	Precoz-R-Root-B	Precoz-S-Root-A	-2.33564	4.53764	1.31e-168	3.52e-167	660	32.73	214	118	98	230	434	11.2911	2032.5	56.6461	DOWN	DOWN
TRINITY_DN2195_c0_g2_i6	Precoz-R-Root-B	Precoz-S-Root-A	-2.6659	3.74134	1.4e-168	3.78e-167	4656	37.67	1600	957	797	1302	205.5	0.757962	1210	4.78219	DOWN	DOWN
TRINITY_DN61613_c0_g1_i1	Precoz-R-Root-B	Precoz-S-Root-A	-2.79273	4.18992	1.79e-168	4.82e-167	749	37.12	234	120	158	237	260	5.95126	1672.5	41.0535	DOWN	DOWN
TRINITY_DN8182_c0_g1_i1	Precoz-R-Root-B	Precoz-S-Root-A	-2.43401	7.27872	2.03e-168	5.46e-167	1330	34.89	404	206	258	462	2743	35.3457	13744	190.215	DOWN	DOWN
TRINITY_DN583_c0_g2_i4	Precoz-R-Root-B	Precoz-S-Root-A	3.86992	5.60256	2.09e-168	5.62e-167	455	42.42	77	78	115	185	5140	193.222	326	13.1833	UP	UP
TRINITY_DN456_c0_g1_i3	Precoz-R-Root-B	Precoz-S-Root-A	-2.43366	4.1966	2.34e-168	6.29e-167	3330	37.9	1044	651	611	1024	323.5	1.6666	1621.5	8.95844	DOWN	DOWN
TRINITY_DN12732_c0_g1_i1	Precoz-R-Root-B	Precoz-S-Root-A	2.66722	4.17964	2.69e-168	7.22e-167	3616	40.93	1096	691	789	1040	1767.5	8.39887	258	1.31178	UP	UP
TRINITY_DN265_c1_g1_i3	Precoz-R-Root-B	Precoz-S-Root-A	-3.2011	3.79348	3.13e-168	8.41e-167	670	37.61	227	136	116	191	153.5	3.94714	1309.5	35.9828	DOWN	DOWN
TRINITY_DN6793_c0_g1_i2	Precoz-R-Root-B	Precoz-S-Root-A	3.57249	2.83308	3.18e-168	8.54e-167	3644	38.91	965	796	622	1261	739	3.48117	57.5	0.2902	UP	UP
TRINITY_DN10537_c0_g1_i1	Precoz-R-Root-B	Precoz-S-Root-A	2.50655	5.21412	3.25e-168	8.71e-167	4132	39.52	1441	641	992	1058	3568	14.8362	582.5	2.59094	UP	UP
TRINITY_DN14816_c0_g1_i1	Precoz-R-Root-B	Precoz-S-Root-A	4.37616	2.47708	5.85e-168	1.57e-166	1870	37.22	620	327	369	554	596	5.47419	26.5	0.260991	UP	UP
TRINITY_DN3707_c0_g1_i2	Precoz-R-Root-B	Precoz-S-Root-A	-2.66765	4.16469	5.96e-168	1.6e-166	3635	37.19	1142	618	734	1141	275.5	1.30412	1624	8.21967	DOWN	DOWN
TRINITY_DN74669_c0_g1_i1	Precoz-R-Root-B	Precoz-S-Root-A	2.33971	4.56895	6.62e-168	1.77e-166	1481	40.92	409	253	353	466	2238.5	25.9354	410	5.09435	UP	UP
TRINITY_DN6613_c0_g1_i1	Precoz-R-Root-B	Precoz-S-Root-A	-2.3273	5.49939	6.64e-168	1.78e-166	2507	39.41	751	501	487	768	850	5.8293	3957	29.0341	DOWN	DOWN
TRINITY_DN2855_c0_g1_i3	Precoz-R-Root-B	Precoz-S-Root-A	-2.61663	8.84457	7.76e-168	2.07e-166	862	33.76	270	147	144	301	7293.5	145.563	41472	885.375	DOWN	DOWN
TRINITY_DN984_c0_g2_i9	Precoz-R-Root-B	Precoz-S-Root-A	-2.42802	4.92603	9.04e-168	2.41e-166	2908	33.18	1001	454	511	942	538.5	3.18126	2686.5	17.0106	DOWN	DOWN
TRINITY_DN2195_c0_g2_i9	Precoz-R-Root-B	Precoz-S-Root-A	-2.57821	3.85296	9.69e-168	2.59e-166	4369	38.09	1488	895	769	1217	234	0.919778	1296.5	5.46041	DOWN	DOWN
TRINITY_DN5959_c0_g1_i2	Precoz-R-Root-B	Precoz-S-Root-A	-2.01744	6.78524	9.71e-168	2.59e-166	2278	41.31	629	453	488	708	2471.5	18.6253	9280.5	74.9536	DOWN	DOWN
TRINITY_DN76_c0_g1_i2	Precoz-R-Root-B	Precoz-S-Root-A	2.32221	4.52935	1.08e-167	2.88e-166	1447	37.18	462	261	277	447	2173.5	25.7793	403	5.12323	UP	UP
TRINITY_DN456_c0_g1_i1	Precoz-R-Root-B	Precoz-S-Root-A	-2.38802	4.60781	1.21e-167	3.24e-166	3247	38.1	1023	637	600	987	442	2.33914	2145.5	12.162	DOWN	DOWN
TRINITY_DN61380_c0_g1_i1	Precoz-R-Root-B	Precoz-S-Root-A	2.33665	4.5869	1.27e-167	3.38e-166	1312	39.18	426	232	282	372	2266	29.657	416	5.83115	UP	UP
TRINITY_DN2497_c0_g1_i3	Precoz-R-Root-B	Precoz-S-Root-A	2.75013	3.65606	1.4e-167	3.73e-166	2428	40.16	708	516	459	745	1237.5	8.74981	170.5	1.29135	UP	UP
TRINITY_DN880_c0_g1_i1	Precoz-R-Root-B	Precoz-S-Root-A	-2.43962	9.14712	1.72e-167	4.58e-166	2938	39.35	869	560	596	913	9984	58.2333	50245	314.603	DOWN	DOWN
TRINITY_DN3959_c0_g1_i4	Precoz-R-Root-B	Precoz-S-Root-A	8.14523	2.83597	1.8e-167	4.78e-166	729	37.72	216	134	141	238	799.5	18.76	2.5	0.0625745	UP	UP
TRINITY_DN3778_c0_g1_i5	Precoz-R-Root-B	Precoz-S-Root-A	-2.84732	3.68838	2.6e-167	6.91e-166	2233	36.32	661	356	455	761	177.5	1.36389	1185	9.76944	DOWN	DOWN
TRINITY_DN14404_c0_g1_i9	Precoz-R-Root-B	Precoz-S-Root-A	-3.87398	2.8553	2.64e-167	7.02e-166	1673	41.3	432	309	382	550	52	0.533557	709	7.79146	DOWN	DOWN
TRINITY_DN2302_c1_g2_i1	Precoz-R-Root-B	Precoz-S-Root-A	3.71045	3.13539	3.79e-167	1.01e-165	1035	40.87	321	256	167	291	919	15.2651	65	1.1542	UP	UP
TRINITY_DN6445_c0_g1_i6	Precoz-R-Root-B	Precoz-S-Root-A	5.95333	2.61339	4.62e-167	1.23e-165	1194	37.77	340	245	206	403	676	9.696	10	0.154341	UP	UP
TRINITY_DN614_c0_g1_i2	Precoz-R-Root-B	Precoz-S-Root-A	-2.3888	5.94082	5.32e-167	1.41e-165	3139	36.19	855	559	577	1148	1114	6.10262	5409	31.7169	DOWN	DOWN
TRINITY_DN2759_c0_g1_i5	Precoz-R-Root-B	Precoz-S-Root-A	-2.52356	4.64884	7.05e-167	1.87e-165	1995	37.79	686	380	374	555	420	3.61495	2239	20.6651	DOWN	DOWN
TRINITY_DN13185_c0_g1_i4	Precoz-R-Root-B	Precoz-S-Root-A	-2.15169	5.45857	7.88e-167	2.09e-165	5184	35.88	1623	867	993	1701	913.5	3.02655	3764	13.3627	DOWN	DOWN
TRINITY_DN66767_c0_g1_i1	Precoz-R-Root-B	Precoz-S-Root-A	-3.42929	3.20037	8.88e-167	2.35e-165	1439	35.93	431	286	231	491	88	1.05345	880	11.2577	DOWN	DOWN
TRINITY_DN1018_c0_g1_i1	Precoz-R-Root-B	Precoz-S-Root-A	-3.36437	3.25875	8.97e-167	2.37e-165	2169	40.25	632	384	489	664	95.5	0.753093	913.5	7.74591	DOWN	DOWN
TRINITY_DN15339_c0_g1_i4	Precoz-R-Root-B	Precoz-S-Root-A	4.03342	2.70523	9.01e-167	2.38e-165	1920	40.47	547	398	379	596	690.5	6.16836	39	0.373123	UP	UP
TRINITY_DN1127_c0_g1_i1	Precoz-R-Root-B	Precoz-S-Root-A	5.47602	2.40665	1.03e-166	2.72e-165	777	36.68	244	121	164	248	581.5	12.8273	12	0.283873	UP	UP
TRINITY_DN841_c0_g1_i1	Precoz-R-Root-B	Precoz-S-Root-A	4.84945	2.29611	1.21e-166	3.18e-165	2030	34.43	710	386	313	621	532	4.49892	17	0.15347	UP	UP
TRINITY_DN11843_c0_g1_i8	Precoz-R-Root-B	Precoz-S-Root-A	-11.5876	1.82827	1.38e-166	3.64e-165	2611	50.98	599	636	695	681	0.0001	0.0001	370	2.60857	DOWN	DOWN
TRINITY_DN1995_c0_g1_i1	Precoz-R-Root-B	Precoz-S-Root-A	-3.72588	2.70391	1.49e-166	3.92e-165	1595	35.8	552	267	304	472	51.5	0.553885	633.5	7.30571	DOWN	DOWN
TRINITY_DN166_c0_g2_i5	Precoz-R-Root-B	Precoz-S-Root-A	5.64277	4.96252	1.64e-166	4.31e-165	847	35.89	193	103	201	350	3455	70.3839	64	1.38958	UP	UP
TRINITY_DN13185_c0_g1_i1	Precoz-R-Root-B	Precoz-S-Root-A	-2.21043	5.62765	1.82e-166	4.79e-165	4965	36.03	1554	833	956	1622	993.5	3.4387	4263.5	15.8039	DOWN	DOWN
TRINITY_DN10021_c0_g1_i1	Precoz-R-Root-B	Precoz-S-Root-A	-2.03956	7.17486	1.82e-166	4.8e-165	1647	37.83	536	309	314	488	3198.5	33.3566	12194	136.235	DOWN	DOWN
TRINITY_DN12063_c0_g1_i1	Precoz-R-Root-B	Precoz-S-Root-A	2.75816	3.66714	2.18e-166	5.74e-165	2828	39.96	895	469	661	803	1248	7.57703	171	1.11173	UP	UP
TRINITY_DN787_c0_g1_i23	Precoz-R-Root-B	Precoz-S-Root-A	-3.52512	2.84175	2.24e-166	5.88e-165	2601	35.02	827	495	416	863	64.5	0.425924	690	4.87955	DOWN	DOWN
TRINITY_DN653_c1_g2_i1	Precoz-R-Root-B	Precoz-S-Root-A	1.99255	9.16888	2.43e-166	6.37e-165	1879	40.02	559	394	358	568	52051	475.749	12129.5	118.777	NoSig	NoSig
TRINITY_DN52_c0_g1_i4	Precoz-R-Root-B	Precoz-S-Root-A	-3.43378	3.04014	3.15e-166	8.28e-165	894	35.79	283	125	195	291	78.5	1.51165	788	16.2118	DOWN	DOWN
TRINITY_DN1632_c0_g1_i5	Precoz-R-Root-B	Precoz-S-Root-A	2.42453	4.16381	4.24e-166	1.11e-164	2422	39.47	688	452	504	778	1705.5	12.089	294.5	2.23767	UP	UP
TRINITY_DN6596_c0_g1_i2	Precoz-R-Root-B	Precoz-S-Root-A	9.65628	2.26975	4.4e-166	1.15e-164	598	35.95	172	133	82	211	539.5	15.4518	0.5	0.0151697	UP	UP
TRINITY_DN46885_c0_g1_i1	Precoz-R-Root-B	Precoz-S-Root-A	-2.46763	4.33033	8.81e-166	2.31e-164	1997	39.41	515	369	418	695	348	2.9963	1785.5	16.4519	DOWN	DOWN
TRINITY_DN5447_c0_g2_i1	Precoz-R-Root-B	Precoz-S-Root-A	3.35962	3.1379	9.9e-166	2.59e-164	1056	39.68	328	211	208	309	903	14.6817	81.5	1.41694	UP	UP
TRINITY_DN2716_c0_g1_i5	Precoz-R-Root-B	Precoz-S-Root-A	-2.39688	5.15983	1.03e-165	2.71e-164	1435	37.49	387	299	239	510	645	7.72801	3149.5	40.4012	DOWN	DOWN
TRINITY_DN6215_c0_g1_i4	Precoz-R-Root-B	Precoz-S-Root-A	3.57609	2.90945	1.68e-165	4.39e-164	2156	37.01	719	323	475	639	779.5	6.20197	60.5	0.516695	UP	UP
TRINITY_DN6703_c1_g1_i1	Precoz-R-Root-B	Precoz-S-Root-A	3.03795	3.68649	1.75e-165	4.58e-164	1997	40.26	672	466	338	521	1294	11.1091	146	1.34578	UP	UP
TRINITY_DN2539_c0_g1_i1	Precoz-R-Root-B	Precoz-S-Root-A	-5.96789	2.88762	1.75e-165	4.58e-164	558	28.85	215	69	92	182	13	0.40431	761	25.1381	DOWN	DOWN
TRINITY_DN586_c0_g1_i14	Precoz-R-Root-B	Precoz-S-Root-A	-2.83487	3.4637	2.88e-165	7.51e-164	2487	39.2	847	498	477	665	153	1.05606	1013	7.49564	DOWN	DOWN
TRINITY_DN5528_c0_g1_i1	Precoz-R-Root-B	Precoz-S-Root-A	-2.00335	7.44628	2.92e-165	7.61e-164	1275	42.2	372	264	274	365	3939	53.0135	14646	211.365	DOWN	DOWN
TRINITY_DN5528_c0_g1_i2	Precoz-R-Root-B	Precoz-S-Root-A	-2.00883	7.90557	3.87e-165	1.01e-163	1305	42.38	377	270	283	375	5399.5	71.0107	20157.5	284.132	DOWN	DOWN
TRINITY_DN1614_c0_g3_i3	Precoz-R-Root-B	Precoz-S-Root-A	2.58264	4.31005	4.21e-165	1.1e-163	1920	36.15	565	301	393	661	1919	17.1383	297	2.84635	UP	UP
TRINITY_DN961_c0_g1_i1	Precoz-R-Root-B	Precoz-S-Root-A	-3.88843	3.44215	5.91e-165	1.54e-163	1163	32.93	367	208	175	413	77.5	1.1462	1065	16.8718	DOWN	DOWN
TRINITY_DN3266_c0_g1_i8	Precoz-R-Root-B	Precoz-S-Root-A	-3.66826	2.98497	6.29e-165	1.64e-163	2313	34.67	739	366	436	772	65	0.480818	767.5	6.10927	DOWN	DOWN
TRINITY_DN3853_c0_g2_i2	Precoz-R-Root-B	Precoz-S-Root-A	2.17441	4.65012	6.35e-165	1.65e-163	3991	40.29	1151	838	770	1232	2322	9.98865	477	2.19853	UP	UP
TRINITY_DN12592_c0_g1_i1	Precoz-R-Root-B	Precoz-S-Root-A	2.18088	8.57505	6.6e-165	1.71e-163	1574	41.49	463	328	325	458	35351.5	385.124	7232	84.5219	UP	UP
TRINITY_DN11717_c0_g1_i4	Precoz-R-Root-B	Precoz-S-Root-A	3.02562	3.41799	6.67e-165	1.73e-163	1015	37.14	338	202	175	300	1072.5	18.1396	122	2.21473	UP	UP
TRINITY_DN1379_c0_g1_i1	Precoz-R-Root-B	Precoz-S-Root-A	2.4286	4.63597	8.17e-165	2.12e-163	1947	40.06	614	410	370	553	2368.5	20.8649	408	3.85375	UP	UP
TRINITY_DN4168_c0_g3_i1	Precoz-R-Root-B	Precoz-S-Root-A	-2.21698	4.69014	9.07e-165	2.35e-163	1419	41.16	360	311	273	475	516.5	6.24987	2228	28.8774	DOWN	DOWN
TRINITY_DN675_c0_g1_i1	Precoz-R-Root-B	Precoz-S-Root-A	-2.08723	5.98161	9.94e-165	2.58e-163	1505	39	475	301	286	443	1361.5	15.5233	5367	65.596	DOWN	DOWN
TRINITY_DN13749_c0_g1_i4	Precoz-R-Root-B	Precoz-S-Root-A	-2.35474	4.59286	1.48e-164	3.84e-163	2850	36.32	840	510	525	975	446	2.69007	2116	13.6611	DOWN	DOWN
TRINITY_DN12491_c0_g1_i1	Precoz-R-Root-B	Precoz-S-Root-A	2.92439	4.07381	1.51e-164	3.91e-163	1424	39.54	386	330	233	475	1679	20.2084	205	2.64977	UP	UP
TRINITY_DN1377_c1_g2_i1	Precoz-R-Root-B	Precoz-S-Root-A	4.08532	2.55858	1.84e-164	4.76e-163	262	45.04	93	50	68	51	624.5	40.9272	34	2.39305	UP	UP
TRINITY_DN3424_c0_g1_i1	Precoz-R-Root-B	Precoz-S-Root-A	-2.73559	5.75651	1.88e-164	4.85e-163	890	39.44	269	195	156	270	798	15.3496	4931.5	101.924	DOWN	DOWN
TRINITY_DN2610_c0_g1_i9	Precoz-R-Root-B	Precoz-S-Root-A	-3.0577	3.76899	2.17e-164	5.61e-163	399	34.84	133	69	70	127	165	7.1233	1274.5	58.7976	DOWN	DOWN
TRINITY_DN787_c0_g1_i10	Precoz-R-Root-B	Precoz-S-Root-A	-3.64187	2.72072	2.82e-164	7.28e-163	2761	34.48	887	515	437	922	55	0.342398	638	4.25263	DOWN	DOWN
TRINITY_DN3570_c1_g2_i1	Precoz-R-Root-B	Precoz-S-Root-A	4.35733	2.56321	2.89e-164	7.45e-163	1560	39.29	531	279	334	416	632.5	6.9536	28.5	0.336947	UP	UP
TRINITY_DN5492_c0_g1_i1	Precoz-R-Root-B	Precoz-S-Root-A	-1.98281	8.16508	3.68e-164	9.5e-163	1489	35.06	464	271	251	503	6557.5	75.573	24038	297.039	NoSig	NoSig
TRINITY_DN2752_c0_g1_i3	Precoz-R-Root-B	Precoz-S-Root-A	2.57369	4.37505	3.98e-164	1.03e-162	2147	42.99	611	386	537	613	2006	16.0244	312.5	2.67591	UP	UP
TRINITY_DN1284_c0_g1_i10	Precoz-R-Root-B	Precoz-S-Root-A	-2.49935	4.03386	4.01e-164	1.03e-162	2514	41.25	756	489	548	721	278	1.89663	1458.5	10.6727	DOWN	DOWN
TRINITY_DN11144_c0_g1_i1	Precoz-R-Root-B	Precoz-S-Root-A	4.07618	2.78165	4.18e-164	1.08e-162	1233	41.2	369	278	230	356	729.5	10.1429	40	0.596576	UP	UP
TRINITY_DN168_c0_g1_i1	Precoz-R-Root-B	Precoz-S-Root-A	2.20075	5.63346	4.45e-164	1.14e-162	1157	39.24	318	267	187	385	4609.5	68.3364	930	14.7847	UP	UP
TRINITY_DN668_c0_g1_i2	Precoz-R-Root-B	Precoz-S-Root-A	-2.47873	6.66172	4.81e-164	1.24e-162	934	35.87	281	176	159	318	1742	31.9568	9003.5	177.44	DOWN	DOWN
TRINITY_DN3211_c1_g1_i1	Precoz-R-Root-B	Precoz-S-Root-A	-4.31811	2.62167	5.15e-164	1.32e-162	584	32.36	171	69	120	224	33	0.964423	613	19.2998	DOWN	DOWN
TRINITY_DN482_c0_g1_i1	Precoz-R-Root-B	Precoz-S-Root-A	-2.65561	4.0489	5.15e-164	1.32e-162	1430	32.94	567	238	233	392	256	3.07168	1496	19.2607	DOWN	DOWN
TRINITY_DN675_c0_g1_i2	Precoz-R-Root-B	Precoz-S-Root-A	-2.04687	6.28854	7.61e-164	1.95e-162	1426	39.55	435	287	277	427	1723	20.7526	6603.5	85.1919	DOWN	DOWN
TRINITY_DN281_c1_g2_i2	Precoz-R-Root-B	Precoz-S-Root-A	-2.16805	5.99567	7.83e-164	2.01e-162	2697	38.19	885	595	435	782	1313.5	8.35328	5473.5	37.3553	DOWN	DOWN
TRINITY_DN12846_c0_g1_i3	Precoz-R-Root-B	Precoz-S-Root-A	-2.55258	4.17447	9.41e-164	2.41e-162	2995	38.73	916	553	607	919	297	1.70079	1616	9.93278	DOWN	DOWN
TRINITY_DN5492_c0_g1_i4	Precoz-R-Root-B	Precoz-S-Root-A	-1.96752	8.13182	9.48e-164	2.43e-162	1545	35.02	486	279	262	518	6462.5	71.7883	23439.5	279.148	NoSig	NoSig
TRINITY_DN13185_c0_g1_i3	Precoz-R-Root-B	Precoz-S-Root-A	-2.19958	5.43234	1.16e-163	2.97e-162	5290	35.67	1656	875	1012	1747	873	2.83598	3718.5	12.9364	DOWN	DOWN
TRINITY_DN3410_c0_g1_i1	Precoz-R-Root-B	Precoz-S-Root-A	-2.80089	3.54682	1.24e-163	3.18e-162	2852	39.52	869	519	608	856	165.5	0.9965	1070.5	6.90386	DOWN	DOWN
TRINITY_DN60089_c0_g1_i1	Precoz-R-Root-B	Precoz-S-Root-A	-9.27601	1.79776	1.34e-163	3.44e-162	1316	52.74	277	303	391	345	0.5	0.00667693	362	5.05871	DOWN	DOWN
TRINITY_DN6559_c1_g1_i3	Precoz-R-Root-B	Precoz-S-Root-A	-4.21265	2.40931	1.4e-163	3.58e-162	4212	36.66	1343	661	883	1325	30.5	0.124546	526.5	2.30033	DOWN	DOWN
TRINITY_DN12130_c0_g1_i1	Precoz-R-Root-B	Precoz-S-Root-A	-2.15694	5.10971	1.58e-163	4.04e-162	1847	37.2	644	313	374	516	715	6.64747	2957	29.4638	DOWN	DOWN
TRINITY_DN1072_c0_g1_i1	Precoz-R-Root-B	Precoz-S-Root-A	-2.48935	5.88504	1.65e-163	4.22e-162	2307	36.19	673	378	457	799	1010.5	7.53484	5260.5	41.9713	DOWN	DOWN
TRINITY_DN3584_c0_g3_i1	Precoz-R-Root-B	Precoz-S-Root-A	-2.03069	6.05682	1.95e-163	4.97e-162	1585	38.36	527	275	333	450	1480.5	16.0376	5611	65.1257	DOWN	DOWN
TRINITY_DN2420_c0_g1_i2	Precoz-R-Root-B	Precoz-S-Root-A	-2.09346	5.86753	2.1e-163	5.37e-162	4981	36.04	1509	758	1037	1677	1253.5	4.31731	4961	18.3288	DOWN	DOWN
TRINITY_DN9594_c1_g1_i2	Precoz-R-Root-B	Precoz-S-Root-A	-2.29541	5.73455	2.56e-163	6.53e-162	1528	37.17	475	302	266	485	1019	11.4415	4637	55.8765	DOWN	DOWN
TRINITY_DN586_c0_g1_i9	Precoz-R-Root-B	Precoz-S-Root-A	-2.71828	3.62766	3.84e-163	9.77e-162	2199	39.38	740	443	423	593	184	1.43507	1123.5	9.40258	DOWN	DOWN
TRINITY_DN2171_c0_g2_i5	Precoz-R-Root-B	Precoz-S-Root-A	-2.8596	3.53624	6.31e-163	1.61e-161	2366	38.29	755	418	488	705	158.5	1.14799	1067.5	8.30369	DOWN	DOWN
TRINITY_DN10971_c0_g1_i1	Precoz-R-Root-B	Precoz-S-Root-A	-2.5386	7.39019	6.56e-163	1.67e-161	1114	36	373	200	201	340	2786.5	42.8476	15019	248.03	DOWN	DOWN
TRINITY_DN2477_c0_g1_i9	Precoz-R-Root-B	Precoz-S-Root-A	-3.43535	3.03262	1.09e-162	2.77e-161	3625	34.29	1217	651	592	1165	78	0.370605	783.5	3.97836	DOWN	DOWN
TRINITY_DN586_c0_g1_i18	Precoz-R-Root-B	Precoz-S-Root-A	-2.65862	3.63727	1.86e-162	4.73e-161	2257	39.34	748	447	441	621	192	1.45976	1125	9.1706	DOWN	DOWN
TRINITY_DN862_c1_g2_i1	Precoz-R-Root-B	Precoz-S-Root-A	-3.26148	3.84788	2.04e-162	5.17e-161	568	38.56	156	102	117	193	153.5	4.65954	1365.5	44.2561	DOWN	DOWN
TRINITY_DN9117_c0_g3_i1	Precoz-R-Root-B	Precoz-S-Root-A	-2.2305	6.62945	2.11e-162	5.34e-161	1082	34.75	364	208	168	342	1967.5	31.2542	8560	145.62	DOWN	DOWN
TRINITY_DN1597_c0_g4_i11	Precoz-R-Root-B	Precoz-S-Root-A	-2.06549	5.8017	2.17e-162	5.49e-161	3806	38.47	1095	716	748	1247	1216.5	5.48489	4722	22.8321	DOWN	DOWN
TRINITY_DN3674_c0_g1_i28	Precoz-R-Root-B	Precoz-S-Root-A	-3.9068	2.52793	2.37e-162	6e-161	4563	36.82	1507	925	755	1376	40.5	0.152586	565	2.27851	DOWN	DOWN
TRINITY_DN1585_c0_g1_i8	Precoz-R-Root-B	Precoz-S-Root-A	-2.6025	4.02003	2.47e-162	6.25e-161	1608	39.86	446	320	321	521	259	2.76216	1459	16.7022	DOWN	DOWN
TRINITY_DN73897_c0_g1_i1	Precoz-R-Root-B	Precoz-S-Root-A	2.92517	3.35772	2.48e-162	6.27e-161	2329	45.13	585	525	526	693	1020.5	7.52005	124.5	0.983337	UP	UP
TRINITY_DN11955_c0_g1_i1	Precoz-R-Root-B	Precoz-S-Root-A	-3.12926	3.14846	3.09e-162	7.83e-161	1779	33.67	581	293	306	599	102.5	0.988713	832.5	8.61341	DOWN	DOWN
TRINITY_DN39920_c0_g1_i1	Precoz-R-Root-B	Precoz-S-Root-A	4.09647	3.03153	4.49e-162	1.14e-160	1429	41.08	391	303	284	451	869	10.4191	47	0.60544	UP	UP
TRINITY_DN3674_c0_g1_i32	Precoz-R-Root-B	Precoz-S-Root-A	-3.77957	2.57624	5.42e-162	1.37e-160	4349	37.02	1424	885	725	1315	45.5	0.179642	581	2.45809	DOWN	DOWN
TRINITY_DN34400_c0_g3_i1	Precoz-R-Root-B	Precoz-S-Root-A	-2.08951	5.88815	6.17e-162	1.56e-160	3576	39.85	1127	630	795	1024	1274.5	6.12247	5031.5	25.8826	DOWN	DOWN
TRINITY_DN3018_c0_g1_i1	Precoz-R-Root-B	Precoz-S-Root-A	3.92446	2.56662	7.83e-162	1.98e-160	2074	39.15	566	357	455	696	624	5.16632	38	0.337045	UP	UP
TRINITY_DN12063_c0_g1_i2	Precoz-R-Root-B	Precoz-S-Root-A	2.74641	3.72676	9.08e-162	2.29e-160	2773	39.99	878	466	643	786	1299.5	8.0509	179.5	1.19051	UP	UP
TRINITY_DN1859_c0_g1_i2	Precoz-R-Root-B	Precoz-S-Root-A	4.88867	2.99284	9.58e-162	2.41e-160	738	37.53	199	139	138	262	866	20.091	27	0.672908	UP	UP
TRINITY_DN5258_c0_g2_i4	Precoz-R-Root-B	Precoz-S-Root-A	-2.07745	5.97269	1.02e-161	2.57e-160	1887	36.46	612	372	316	587	1360.5	12.3708	5324.5	51.9323	DOWN	DOWN
TRINITY_DN12117_c0_g1_i1	Precoz-R-Root-B	Precoz-S-Root-A	-2.71812	3.60386	1.06e-161	2.66e-160	1373	34.01	460	190	277	446	181	2.26269	1105	14.8125	DOWN	DOWN
TRINITY_DN10423_c0_g1_i4	Precoz-R-Root-B	Precoz-S-Root-A	-2.96335	3.26867	1.25e-161	3.15e-160	975	36	316	181	170	308	123.5	2.17626	894	16.8736	DOWN	DOWN
TRINITY_DN1377_c0_g1_i2	Precoz-R-Root-B	Precoz-S-Root-A	2.87582	6.32286	1.31e-161	3.3e-160	596	41.44	176	124	123	173	7966.5	228.872	1006.5	31.0766	UP	UP
TRINITY_DN9431_c0_g1_i1	Precoz-R-Root-B	Precoz-S-Root-A	-3.11441	3.07785	1.59e-161	3.99e-160	567	42.5	190	118	123	136	98.5	2.98392	792	25.7013	DOWN	DOWN
TRINITY_DN14973_c0_g1_i3	Precoz-R-Root-B	Precoz-S-Root-A	-2.15661	4.97764	1.73e-161	4.35e-160	2008	35.01	637	374	329	668	652.5	5.57744	2698	24.7278	DOWN	DOWN
TRINITY_DN67541_c0_g1_i1	Precoz-R-Root-B	Precoz-S-Root-A	-2.04797	6.10438	1.89e-161	4.76e-160	1178	41.68	331	275	216	356	1515.5	22.0994	5812	90.7797	DOWN	DOWN
TRINITY_DN2195_c0_g2_i2	Precoz-R-Root-B	Precoz-S-Root-A	-2.65053	3.80963	2.39e-161	5.99e-160	3386	38.69	1128	706	604	948	217.5	1.10297	1267.5	6.88435	DOWN	DOWN
TRINITY_DN2428_c1_g1_i3	Precoz-R-Root-B	Precoz-S-Root-A	2.33051	4.43627	3.56e-161	8.92e-160	1527	39.42	440	277	325	485	2039.5	22.9352	376	4.52842	UP	UP
TRINITY_DN5258_c0_g2_i2	Precoz-R-Root-B	Precoz-S-Root-A	-2.09388	5.9934	3.59e-161	9e-160	2221	37.15	709	450	375	687	1367.5	10.5602	5414.5	44.8558	DOWN	DOWN
TRINITY_DN586_c0_g1_i22	Precoz-R-Root-B	Precoz-S-Root-A	-2.77071	3.52921	3.74e-161	9.36e-160	2811	37.99	1012	551	517	731	166.5	1.01816	1054.5	6.90147	DOWN	DOWN
TRINITY_DN1585_c0_g1_i7	Precoz-R-Root-B	Precoz-S-Root-A	-2.50862	4.03404	3.77e-161	9.42e-160	2151	38.26	600	405	418	728	276.5	2.2052	1459.5	12.4888	DOWN	DOWN
TRINITY_DN3753_c0_g1_i1	Precoz-R-Root-B	Precoz-S-Root-A	1.99814	6.49059	4.1e-161	1.03e-159	1613	36.02	534	277	304	498	8134.5	86.5723	1888.5	21.5385	NoSig	NoSig
TRINITY_DN14373_c0_g2_i1	Precoz-R-Root-B	Precoz-S-Root-A	7.04589	2.00195	5.16e-161	1.29e-159	248	37.5	87	49	44	68	444.5	30.8045	3	0.223656	UP	UP
TRINITY_DN1585_c0_g1_i6	Precoz-R-Root-B	Precoz-S-Root-A	-2.42165	4.13206	6.55e-161	1.64e-159	1629	39.84	451	324	325	529	311.5	3.28492	1548	17.4891	DOWN	DOWN
TRINITY_DN7314_c0_g2_i4	Precoz-R-Root-B	Precoz-S-Root-A	2.2828	6.07204	7.11e-161	1.77e-159	1397	38.73	444	275	266	412	6310.5	77.4418	1202.5	15.8408	UP	UP
TRINITY_DN513_c0_g1_i3	Precoz-R-Root-B	Precoz-S-Root-A	-2.38452	4.60012	7.14e-161	1.78e-159	1094	32.08	348	159	192	395	440.5	6.90545	2133	35.8913	DOWN	DOWN
TRINITY_DN1018_c0_g1_i7	Precoz-R-Root-B	Precoz-S-Root-A	-3.15046	3.20209	1.09e-160	2.72e-159	2220	38.42	636	339	514	731	105	0.80971	865.5	7.17498	DOWN	DOWN
TRINITY_DN10992_c0_g1_i1	Precoz-R-Root-B	Precoz-S-Root-A	2.66929	3.65625	1.14e-160	2.85e-159	2671	42.64	833	521	618	699	1228.5	7.89823	179	1.23297	UP	UP
TRINITY_DN1030_c0_g1_i2	Precoz-R-Root-B	Precoz-S-Root-A	-2.49438	4.26782	1.16e-160	2.88e-159	1912	35.51	602	373	306	631	328	2.94887	1714	16.5013	DOWN	DOWN
TRINITY_DN49_c0_g1_i2	Precoz-R-Root-B	Precoz-S-Root-A	-2.54097	4.09492	1.43e-160	3.55e-159	2400	35.38	881	413	436	670	283	2.02672	1527.5	11.7155	DOWN	DOWN
TRINITY_DN4908_c0_g1_i1	Precoz-R-Root-B	Precoz-S-Root-A	-2.22662	4.615	1.62e-160	4.04e-159	1415	32.58	526	227	234	428	487.5	5.90881	2116	27.5242	DOWN	DOWN
TRINITY_DN215_c0_g1_i2	Precoz-R-Root-B	Precoz-S-Root-A	2.52543	4.38921	1.75e-160	4.36e-159	4059	38.51	1157	891	672	1339	2016	8.53321	324.5	1.47231	UP	UP
TRINITY_DN3702_c0_g1_i3	Precoz-R-Root-B	Precoz-S-Root-A	2.39983	5.12644	1.96e-160	4.87e-159	914	35.89	318	152	176	268	3318.5	62.2437	583	11.7404	UP	UP
TRINITY_DN1585_c0_g1_i10	Precoz-R-Root-B	Precoz-S-Root-A	-2.47042	4.13333	2e-160	4.96e-159	2230	38.16	621	421	430	758	303	2.33537	1557.5	12.8544	DOWN	DOWN
TRINITY_DN956_c0_g4_i1	Precoz-R-Root-B	Precoz-S-Root-A	-3.49565	2.74663	2.04e-160	5.06e-159	2124	37.81	685	385	418	636	61.5	0.497139	644.5	5.58416	DOWN	DOWN
TRINITY_DN15729_c0_g1_i1	Precoz-R-Root-B	Precoz-S-Root-A	5.02789	2.14078	2.06e-160	5.11e-159	1189	42.72	345	261	247	336	479	6.91487	13.5	0.208615	UP	UP
TRINITY_DN787_c0_g1_i17	Precoz-R-Root-B	Precoz-S-Root-A	-3.53571	2.74787	2.17e-160	5.39e-159	3093	33.3	1037	552	478	1026	60	0.333659	646.5	3.84669	DOWN	DOWN
TRINITY_DN55288_c0_g1_i1	Precoz-R-Root-B	Precoz-S-Root-A	-2.36895	4.43181	2.78e-160	6.9e-159	652	34.97	196	126	102	228	395.5	10.4001	1895	53.4871	DOWN	DOWN
TRINITY_DN5062_c0_g1_i1	Precoz-R-Root-B	Precoz-S-Root-A	-2.32276	9.22457	3.97e-160	9.84e-159	781	36.11	258	152	130	241	11275.5	247.429	52317	1232.63	DOWN	DOWN
TRINITY_DN18565_c0_g1_i1	Precoz-R-Root-B	Precoz-S-Root-A	-11.4845	1.72584	4.56e-160	1.13e-158	1824	51.54	455	532	408	429	0.0001	0.0001	344.5	3.47617	DOWN	DOWN
TRINITY_DN73397_c0_g1_i1	Precoz-R-Root-B	Precoz-S-Root-A	-2.20548	5.30674	4.59e-160	1.14e-158	1870	37.38	548	321	378	623	797.5	7.32969	3412	33.5641	DOWN	DOWN
TRINITY_DN304_c1_g1_i2	Precoz-R-Root-B	Precoz-S-Root-A	2.67691	3.7641	5.11e-160	1.26e-158	2013	41.93	574	459	385	595	1325	11.2997	192	1.75677	UP	UP
TRINITY_DN3345_c0_g1_i6	Precoz-R-Root-B	Precoz-S-Root-A	3.38349	2.96213	7.38e-160	1.82e-158	1535	37.72	474	265	314	482	800	8.94494	71	0.849496	UP	UP
TRINITY_DN6611_c0_g2_i2	Precoz-R-Root-B	Precoz-S-Root-A	-2.53173	4.06925	9.73e-160	2.4e-158	2257	40.14	724	402	504	627	279.5	2.12463	1499	12.2262	DOWN	DOWN
TRINITY_DN2994_c0_g1_i1	Precoz-R-Root-B	Precoz-S-Root-A	-2.28076	6.01859	1.07e-159	2.65e-158	2328	35.01	715	385	430	798	1251.5	9.23783	5637	44.5821	DOWN	DOWN
TRINITY_DN9697_c0_g1_i2	Precoz-R-Root-B	Precoz-S-Root-A	3.96497	2.54695	1.08e-159	2.67e-158	1874	39.7	474	425	319	656	616.5	5.64474	36.5	0.358356	UP	UP
TRINITY_DN4115_c0_g1_i4	Precoz-R-Root-B	Precoz-S-Root-A	-2.14442	6.49795	1.11e-159	2.74e-158	1277	34.85	444	220	225	388	1886	25.3667	7729.5	111.432	DOWN	DOWN
TRINITY_DN10680_c0_g1_i2	Precoz-R-Root-B	Precoz-S-Root-A	-2.14526	5.00977	1.14e-159	2.8e-158	1716	37.35	533	292	349	542	671.5	6.71444	2755	29.5442	DOWN	DOWN
TRINITY_DN454_c0_g1_i1	Precoz-R-Root-B	Precoz-S-Root-A	2.29912	5.68796	1.21e-159	2.98e-158	2000	40.9	559	402	416	623	4844	41.5273	913	8.39551	UP	UP
TRINITY_DN1729_c0_g1_i3	Precoz-R-Root-B	Precoz-S-Root-A	-2.51892	3.94855	1.27e-159	3.12e-158	2413	33.82	800	480	336	797	259	1.84456	1377	10.5023	DOWN	DOWN
TRINITY_DN140_c0_g1_i1	Precoz-R-Root-B	Precoz-S-Root-A	3.07362	3.13107	1.28e-159	3.16e-158	793	40.35	225	109	211	248	881.5	19.0858	97	2.25001	UP	UP
TRINITY_DN465_c1_g1_i1	Precoz-R-Root-B	Precoz-S-Root-A	-3.57003	2.75533	1.5e-159	3.69e-158	755	32.85	202	121	127	305	59	1.34362	651	15.871	DOWN	DOWN
TRINITY_DN9178_c0_g1_i1	Precoz-R-Root-B	Precoz-S-Root-A	-1.93695	7.66642	1.63e-159	4.01e-158	1437	36.53	486	263	262	426	4760	56.869	16903.5	216.418	NoSig	NoSig
TRINITY_DN13561_c0_g1_i1	Precoz-R-Root-B	Precoz-S-Root-A	-3.24083	2.9192	2.22e-159	5.44e-158	853	31.89	294	160	112	287	81.5	1.64182	715.5	15.434	DOWN	DOWN
TRINITY_DN4522_c0_g1_i1	Precoz-R-Root-B	Precoz-S-Root-A	-2.19021	5.4147	2.62e-159	6.44e-158	1320	38.48	435	231	277	377	867	11.2886	3669	51.1535	DOWN	DOWN
TRINITY_DN9407_c0_g1_i1	Precoz-R-Root-B	Precoz-S-Root-A	2.42099	4.14605	2.98e-159	7.31e-158	2890	36.44	872	565	488	965	1684	10.0086	291.5	1.85603	UP	UP
TRINITY_DN53369_c0_g1_i1	Precoz-R-Root-B	Precoz-S-Root-A	-2.4303	4.56468	3.07e-159	7.52e-158	1618	36.84	529	379	217	493	418.5	4.44372	2091.5	23.7986	DOWN	DOWN
TRINITY_DN1017_c0_g1_i1	Precoz-R-Root-B	Precoz-S-Root-A	-2.44062	3.98161	3.08e-159	7.55e-158	896	31.81	332	122	163	279	277.5	5.31948	1397.5	28.7011	DOWN	DOWN
TRINITY_DN8282_c0_g1_i1	Precoz-R-Root-B	Precoz-S-Root-A	-2.0772	6.84275	3.1e-159	7.59e-158	884	31.56	288	154	125	317	2487.5	48.2587	9736	202.636	DOWN	DOWN
TRINITY_DN4187_c0_g3_i2	Precoz-R-Root-B	Precoz-S-Root-A	-2.16685	6.59635	3.91e-159	9.58e-158	2001	40.03	576	391	410	624	1993.5	17.0803	8303	76.3438	DOWN	DOWN
TRINITY_DN6084_c0_g1_i2	Precoz-R-Root-B	Precoz-S-Root-A	4.07692	2.61161	4.13e-159	1.01e-157	2351	39.64	650	438	494	769	648	4.73597	35.5	0.277269	UP	UP
TRINITY_DN1663_c0_g2_i9	Precoz-R-Root-B	Precoz-S-Root-A	-2.9164	3.61309	6.65e-159	1.62e-157	1450	36.07	413	300	223	514	161.5	1.91462	1131	14.361	DOWN	DOWN
TRINITY_DN9819_c0_g1_i3	Precoz-R-Root-B	Precoz-S-Root-A	2.73052	3.63947	6.75e-159	1.65e-157	1927	41.98	554	441	368	564	1221	10.8706	170.5	1.62857	UP	UP
TRINITY_DN1540_c1_g1_i1	Precoz-R-Root-B	Precoz-S-Root-A	-2.92221	3.25541	6.91e-159	1.69e-157	1287	36.67	393	269	203	422	125.5	1.67536	883	12.6237	DOWN	DOWN
TRINITY_DN6844_c0_g2_i1	Precoz-R-Root-B	Precoz-S-Root-A	2.18708	5.44392	7.12e-159	1.74e-157	1156	34	396	160	233	367	4034.5	59.8588	821.5	13.0776	UP	UP
TRINITY_DN13486_c0_g1_i1	Precoz-R-Root-B	Precoz-S-Root-A	3.12527	3.26292	7.96e-159	1.94e-157	1296	43.75	373	238	329	356	970	12.8585	103	1.46094	UP	UP
TRINITY_DN61993_c0_g1_i1	Precoz-R-Root-B	Precoz-S-Root-A	3.53301	3.00518	8.58e-159	2.09e-157	1090	37.98	289	192	222	387	831.5	13.1114	66.5	1.12284	UP	UP
TRINITY_DN74099_c0_g1_i1	Precoz-R-Root-B	Precoz-S-Root-A	2.43652	4.06465	9.53e-159	2.32e-157	1548	42.76	462	356	306	424	1594	17.6697	273	3.24421	UP	UP
TRINITY_DN726_c0_g1_i5	Precoz-R-Root-B	Precoz-S-Root-A	4.32884	2.45876	9.54e-159	2.32e-157	2394	41.19	768	459	527	640	587.5	4.20917	27	0.207329	UP	UP
TRINITY_DN1636_c0_g1_i4	Precoz-R-Root-B	Precoz-S-Root-A	2.14359	4.60972	1.2e-158	2.93e-157	2749	35.9	843	554	433	919	2249	14.0467	472	3.15797	UP	UP
TRINITY_DN67704_c0_g1_i1	Precoz-R-Root-B	Precoz-S-Root-A	-2.87731	4.46299	1.41e-158	3.43e-157	642	32.09	242	99	107	194	298.5	7.9913	2033	58.3317	DOWN	DOWN
TRINITY_DN3929_c0_g1_i2	Precoz-R-Root-B	Precoz-S-Root-A	-4.75653	2.21305	1.61e-158	3.92e-157	1212	35.48	346	171	259	436	18.5	0.261857	467	7.08599	DOWN	DOWN
TRINITY_DN7314_c0_g2_i1	Precoz-R-Root-B	Precoz-S-Root-A	2.34157	4.89364	1.74e-158	4.22e-157	1253	39.19	414	260	231	348	2805.5	38.4451	513.5	7.53178	UP	UP
TRINITY_DN893_c1_g2_i3	Precoz-R-Root-B	Precoz-S-Root-A	-2.46433	4.42956	2.38e-158	5.77e-157	3711	38.91	1134	813	631	1133	373.5	1.72448	1912.5	9.4804	DOWN	DOWN
TRINITY_DN4517_c0_g1_i1	Precoz-R-Root-B	Precoz-S-Root-A	-2.22202	5.77614	2.51e-158	6.09e-157	286	38.81	90	64	47	85	1094	65.7277	4731.5	304.566	DOWN	DOWN
TRINITY_DN2560_c0_g1_i1	Precoz-R-Root-B	Precoz-S-Root-A	1.9689	7.62293	2.63e-158	6.37e-157	2739	43.45	824	627	563	725	17763.5	111.307	4209	28.2665	NoSig	NoSig
TRINITY_DN53876_c0_g1_i1	Precoz-R-Root-B	Precoz-S-Root-A	3.54913	2.72199	2.65e-158	6.42e-157	2166	40.72	592	406	476	692	683	5.41391	54	0.458786	UP	UP
TRINITY_DN67183_c0_g1_i1	Precoz-R-Root-B	Precoz-S-Root-A	-2.16026	4.57674	3.07e-158	7.43e-157	847	36.01	256	141	164	286	493	9.98346	2044	44.4067	DOWN	DOWN
TRINITY_DN516_c0_g2_i4	Precoz-R-Root-B	Precoz-S-Root-A	-2.07497	5.27881	3.18e-158	7.69e-157	3919	40.27	1141	787	791	1200	842	3.6892	3290.5	15.4479	DOWN	DOWN
TRINITY_DN13749_c0_g1_i1	Precoz-R-Root-B	Precoz-S-Root-A	-2.25093	4.60341	3.44e-158	8.33e-157	3267	35.35	949	555	600	1163	477	2.50947	2106.5	11.8591	DOWN	DOWN
TRINITY_DN3410_c0_g1_i2	Precoz-R-Root-B	Precoz-S-Root-A	-2.62439	3.61154	3.46e-158	8.36e-157	2987	38.9	910	536	626	915	192.5	1.10636	1101.5	6.78429	DOWN	DOWN
TRINITY_DN3432_c0_g1_i2	Precoz-R-Root-B	Precoz-S-Root-A	4.64152	2.55759	4.5e-158	1.09e-156	2159	37.61	649	400	412	698	635.5	5.06068	23.5	0.199643	UP	UP
TRINITY_DN1401_c0_g1_i5	Precoz-R-Root-B	Precoz-S-Root-A	-2.27368	5.26194	4.84e-158	1.17e-156	2457	35.57	812	435	439	771	743.5	5.20211	3333.5	24.9719	DOWN	DOWN
TRINITY_DN12846_c0_g1_i5	Precoz-R-Root-B	Precoz-S-Root-A	-2.52526	3.97612	5e-158	1.21e-156	2036	37.18	697	383	374	582	263	2.21443	1404.5	12.6956	DOWN	DOWN
TRINITY_DN246_c0_g2_i2	Precoz-R-Root-B	Precoz-S-Root-A	2.92505	3.44174	5.53e-158	1.33e-156	1882	40.54	485	336	427	634	1082	9.8774	132	1.29085	UP	UP
TRINITY_DN2994_c0_g1_i4	Precoz-R-Root-B	Precoz-S-Root-A	-2.27993	6.33924	7.33e-158	1.77e-156	1361	35.34	421	235	246	459	1564	19.761	7043.5	95.2263	DOWN	DOWN
TRINITY_DN787_c0_g1_i5	Precoz-R-Root-B	Precoz-S-Root-A	-3.51602	2.85565	7.65e-158	1.84e-156	2716	34.54	870	512	426	908	65.5	0.41541	696	4.71674	DOWN	DOWN
TRINITY_DN2588_c0_g1_i1	Precoz-R-Root-B	Precoz-S-Root-A	-2.82424	3.58014	9.03e-158	2.17e-156	2998	38.56	894	509	647	948	167	0.956492	1098	6.73467	DOWN	DOWN
TRINITY_DN5454_c0_g2_i1	Precoz-R-Root-B	Precoz-S-Root-A	2.04396	6.11905	9.05e-158	2.18e-156	3432	42.92	950	629	844	1009	6326.5	31.6645	1422.5	7.62704	UP	UP
TRINITY_DN2684_c0_g4_i1	Precoz-R-Root-B	Precoz-S-Root-A	3.45599	2.94536	1.29e-157	3.1e-156	472	36.23	180	117	54	121	794	28.8519	67	2.61001	UP	UP
TRINITY_DN1330_c0_g1_i7	Precoz-R-Root-B	Precoz-S-Root-A	-2.19331	5.90319	1.38e-157	3.33e-156	931	33.62	300	161	152	318	1214.5	22.4191	5149.5	101.816	DOWN	DOWN
TRINITY_DN6793_c0_g1_i3	Precoz-R-Root-B	Precoz-S-Root-A	3.62374	2.68012	1.41e-157	3.38e-156	3710	38.84	995	799	642	1274	666	3.08147	50	0.247661	UP	UP
TRINITY_DN12063_c0_g1_i4	Precoz-R-Root-B	Precoz-S-Root-A	2.77563	3.82595	1.98e-157	4.76e-156	2748	40.1	869	462	640	777	1396	8.72911	189	1.26416	UP	UP
TRINITY_DN5081_c0_g4_i2	Precoz-R-Root-B	Precoz-S-Root-A	-2.38784	4.32395	2.13e-157	5.12e-156	2008	36.35	578	382	348	700	363	3.10162	1763	16.1466	DOWN	DOWN
TRINITY_DN67321_c0_g1_i1	Precoz-R-Root-B	Precoz-S-Root-A	4.01048	2.75532	2.18e-157	5.24e-156	1813	38.94	506	383	323	601	714.5	6.77515	41	0.415874	UP	UP
TRINITY_DN1096_c0_g1_i1	Precoz-R-Root-B	Precoz-S-Root-A	5.75414	3.88534	2.27e-157	5.45e-156	2643	53.2	706	599	807	531	1637	10.6817	28	0.194956	UP	UP
TRINITY_DN2937_c0_g1_i1	Precoz-R-Root-B	Precoz-S-Root-A	-2.26411	4.39112	2.47e-157	5.92e-156	2347	36.6	740	446	413	748	408.5	2.98893	1820	14.2705	DOWN	DOWN
TRINITY_DN2568_c0_g4_i2	Precoz-R-Root-B	Precoz-S-Root-A	-1.94266	7.24667	2.73e-157	6.53e-156	2959	38.8	962	604	544	849	3547	20.5794	12647	78.6279	NoSig	NoSig
TRINITY_DN2507_c0_g1_i1	Precoz-R-Root-B	Precoz-S-Root-A	-2.46733	4.47579	3.06e-157	7.33e-156	1459	38.04	456	276	279	448	385	4.52086	1975.5	24.9077	DOWN	DOWN
TRINITY_DN5929_c0_g2_i2	Precoz-R-Root-B	Precoz-S-Root-A	-2.30771	4.19427	3.68e-157	8.81e-156	908	41.63	269	202	176	261	347.5	6.57167	1596	32.3404	DOWN	DOWN
TRINITY_DN1951_c0_g1_i3	Precoz-R-Root-B	Precoz-S-Root-A	-2.19182	5.33489	3.76e-157	8.98e-156	1054	35.39	389	194	179	292	819.5	13.3363	3474	60.6177	DOWN	DOWN
TRINITY_DN5152_c0_g1_i2	Precoz-R-Root-B	Precoz-S-Root-A	-11.5671	1.80745	3.82e-157	9.13e-156	3535	51.03	816	798	1006	915	0.0001	0.0001	365	1.89835	DOWN	DOWN
TRINITY_DN1324_c0_g1_i9	Precoz-R-Root-B	Precoz-S-Root-A	-3.56083	2.85244	4.34e-157	1.04e-155	5703	36.21	1758	1080	985	1880	63.5	0.191029	696	2.24694	DOWN	DOWN
TRINITY_DN5258_c0_g2_i1	Precoz-R-Root-B	Precoz-S-Root-A	-2.29529	4.60364	4.85e-157	1.16e-155	1227	36.27	419	208	237	363	465	6.50418	2116.5	31.7533	DOWN	DOWN
TRINITY_DN4108_c0_g1_i3	Precoz-R-Root-B	Precoz-S-Root-A	-3.00397	3.66816	5.03e-157	1.2e-155	1036	34.94	332	172	190	342	159	2.63536	1183	21.0296	DOWN	DOWN
TRINITY_DN53291_c0_g1_i1	Precoz-R-Root-B	Precoz-S-Root-A	-2.53607	7.94362	5.79e-157	1.38e-155	899	33.82	267	166	138	328	4097	78.4052	22039.5	450.947	DOWN	DOWN
TRINITY_DN426_c0_g4_i1	Precoz-R-Root-B	Precoz-S-Root-A	2.13183	4.77916	7.87e-157	1.88e-155	1723	41.56	555	342	374	452	2526	25.1754	534.5	5.70531	UP	UP
TRINITY_DN7625_c0_g2_i2	Precoz-R-Root-B	Precoz-S-Root-A	-3.15353	3.0302	7.93e-157	1.89e-155	1015	41.18	274	239	179	323	93	1.57487	768.5	13.9273	DOWN	DOWN
TRINITY_DN549_c0_g1_i3	Precoz-R-Root-B	Precoz-S-Root-A	-2.1419	8.41506	9.06e-157	2.16e-155	1900	37.53	604	304	409	583	7134	64.3744	29203.5	282.787	DOWN	DOWN
TRINITY_DN5178_c0_g1_i3	Precoz-R-Root-B	Precoz-S-Root-A	-2.38492	4.03982	9.14e-157	2.17e-155	968	38.53	310	204	169	285	298.5	5.2916	1446.5	27.492	DOWN	DOWN
TRINITY_DN73869_c0_g1_i1	Precoz-R-Root-B	Precoz-S-Root-A	3.63634	2.73401	1.09e-156	2.59e-155	598	40.3	186	128	113	171	692	19.8795	51.5	1.5833	UP	UP
TRINITY_DN230_c0_g1_i3	Precoz-R-Root-B	Precoz-S-Root-A	3.32994	2.98314	1.11e-156	2.63e-155	1236	34.22	428	205	218	385	809	11.2275	74.5	1.10952	UP	UP
TRINITY_DN1360_c1_g1_i2	Precoz-R-Root-B	Precoz-S-Root-A	-2.00559	7.10493	1.14e-156	2.7e-155	2526	38.92	808	532	451	735	3105	21.0869	11565	84.2282	DOWN	DOWN
TRINITY_DN40105_c0_g1_i1	Precoz-R-Root-B	Precoz-S-Root-A	-2.03302	6.73063	2.24e-156	5.32e-155	1183	39.56	351	255	213	364	2359	34.2028	8954.5	139.266	DOWN	DOWN
TRINITY_DN2171_c0_g2_i1	Precoz-R-Root-B	Precoz-S-Root-A	-2.80749	3.42545	2.31e-156	5.49e-155	2468	37.72	787	429	502	750	151.5	1.05384	984.5	7.3371	DOWN	DOWN
TRINITY_DN42501_c0_g1_i1	Precoz-R-Root-B	Precoz-S-Root-A	5.09956	3.02906	2.38e-156	5.65e-155	548	32.85	206	87	93	162	892	27.8691	24	0.810207	UP	UP
TRINITY_DN7980_c0_g1_i2	Precoz-R-Root-B	Precoz-S-Root-A	3.28623	3.00039	2.39e-156	5.67e-155	1916	38.88	600	376	369	571	816.5	7.31161	77.5	0.745102	UP	UP
TRINITY_DN42079_c0_g1_i1	Precoz-R-Root-B	Precoz-S-Root-A	-1.99645	6.26518	2.47e-156	5.86e-155	1167	37.53	328	229	209	401	1743.5	25.659	6451	101.727	NoSig	NoSig
TRINITY_DN6611_c0_g2_i1	Precoz-R-Root-B	Precoz-S-Root-A	-2.51397	3.78591	2.58e-156	6.1e-155	2446	39.29	799	428	533	686	232	1.62702	1229.5	9.24889	DOWN	DOWN
TRINITY_DN4034_c0_g1_i2	Precoz-R-Root-B	Precoz-S-Root-A	3.45355	3.35837	2.89e-156	6.83e-155	1254	36.76	363	185	276	430	1058.5	14.4644	89.5	1.31351	UP	UP
TRINITY_DN41411_c0_g1_i1	Precoz-R-Root-B	Precoz-S-Root-A	3.26792	3.41955	2.97e-156	7.03e-155	1320	36.29	451	216	263	390	1092	14.1826	105	1.46579	UP	UP
TRINITY_DN40385_c0_g1_i1	Precoz-R-Root-B	Precoz-S-Root-A	2.80639	3.43265	3.94e-156	9.3e-155	4417	42.72	1129	922	965	1401	1064.5	4.13793	141	0.587738	UP	UP
TRINITY_DN2971_c0_g1_i2	Precoz-R-Root-B	Precoz-S-Root-A	-2.70555	6.72316	5.72e-156	1.35e-154	1284	42.83	319	291	259	415	1589	21.3016	9613.5	137.723	DOWN	DOWN
TRINITY_DN5709_c0_g1_i1	Precoz-R-Root-B	Precoz-S-Root-A	-1.98599	5.99401	5.98e-156	1.41e-154	1219	35.52	348	197	236	438	1453	20.4631	5339	80.5707	NoSig	NoSig
TRINITY_DN1324_c0_g1_i12	Precoz-R-Root-B	Precoz-S-Root-A	-2.82433	3.31125	6.27e-156	1.48e-154	6088	35.97	1892	1141	1049	2006	138.5	0.390491	910.5	2.75163	DOWN	DOWN
TRINITY_DN1500_c0_g1_i1	Precoz-R-Root-B	Precoz-S-Root-A	-2.10361	5.80197	1.3e-155	3.06e-154	2072	29.44	701	246	364	761	1191	9.86801	4745.5	42.1623	DOWN	DOWN
TRINITY_DN7410_c0_g1_i2	Precoz-R-Root-B	Precoz-S-Root-A	4.79668	2.15998	1.39e-155	3.27e-154	1265	36.44	428	254	207	376	483	6.55628	16	0.232758	UP	UP
TRINITY_DN443_c0_g2_i5	Precoz-R-Root-B	Precoz-S-Root-A	2.24604	5.90136	1.48e-155	3.48e-154	1531	40.24	452	320	296	463	5582.5	62.6784	1091	13.1144	UP	UP
TRINITY_DN4365_c0_g4_i3	Precoz-R-Root-B	Precoz-S-Root-A	-2.13279	4.96047	1.82e-155	4.29e-154	2360	38.22	801	454	448	657	653.5	4.75058	2658	20.727	DOWN	DOWN
TRINITY_DN679_c0_g1_i4	Precoz-R-Root-B	Precoz-S-Root-A	-3.05071	3.31091	1.9e-155	4.47e-154	3288	34.85	1189	604	542	953	120.5	0.629546	926.5	5.18788	DOWN	DOWN
TRINITY_DN247_c0_g1_i7	Precoz-R-Root-B	Precoz-S-Root-A	3.39079	3.66729	1.91e-155	4.5e-154	1882	38.42	547	415	308	612	1307.5	11.9008	115.5	1.12958	UP	UP
TRINITY_DN4446_c0_g2_i1	Precoz-R-Root-B	Precoz-S-Root-A	-4.71847	2.13768	1.93e-155	4.54e-154	1840	36.03	518	312	351	659	18	0.169037	442.5	4.42509	DOWN	DOWN
TRINITY_DN60042_c0_g1_i1	Precoz-R-Root-B	Precoz-S-Root-A	2.71961	8.26786	2.47e-155	5.81e-154	840	31.9	308	122	146	264	30272.5	617.166	4264	93.3654	UP	UP
TRINITY_DN2610_c0_g1_i15	Precoz-R-Root-B	Precoz-S-Root-A	-2.09289	5.04038	2.55e-155	5.99e-154	1315	33.61	422	219	223	451	706.5	9.22722	2795.5	39.1131	DOWN	DOWN
TRINITY_DN49_c0_g1_i3	Precoz-R-Root-B	Precoz-S-Root-A	-2.12984	4.81077	3.4e-155	7.97e-154	1275	38.35	436	227	262	350	590	7.9362	2395	34.5669	DOWN	DOWN
TRINITY_DN3711_c0_g2_i3	Precoz-R-Root-B	Precoz-S-Root-A	-2.4036	4.18022	4.39e-155	1.03e-153	1278	41.31	407	260	268	343	325.5	4.36623	1598	23.0023	DOWN	DOWN
TRINITY_DN50_c0_g1_i4	Precoz-R-Root-B	Precoz-S-Root-A	3.21598	3.01722	4.96e-155	1.16e-153	1908	41.93	584	432	368	524	822.5	7.4003	82	0.789519	UP	UP
TRINITY_DN73735_c0_g1_i1	Precoz-R-Root-B	Precoz-S-Root-A	3.17571	3.56854	7.27e-155	1.7e-153	1482	38.33	416	292	276	498	1204	13.9241	123.5	1.53187	UP	UP
TRINITY_DN9942_c0_g2_i8	Precoz-R-Root-B	Precoz-S-Root-A	-2.41656	3.94313	7.38e-155	1.73e-153	2359	36.37	816	411	447	685	274	1.99387	1357	10.5863	DOWN	DOWN
TRINITY_DN9227_c0_g1_i6	Precoz-R-Root-B	Precoz-S-Root-A	3.75808	3.06497	7.73e-155	1.81e-153	4795	40.42	1397	901	1037	1460	877	3.14545	60	0.230108	UP	UP
TRINITY_DN46746_c0_g1_i1	Precoz-R-Root-B	Precoz-S-Root-A	5.36707	2.35916	1.15e-154	2.69e-153	638	34.17	251	100	118	169	561.5	15.0813	12.5	0.361159	UP	UP
TRINITY_DN13254_c0_g1_i1	Precoz-R-Root-B	Precoz-S-Root-A	2.1203	5.23868	1.17e-154	2.74e-153	1108	34.93	362	210	177	359	3469.5	53.7198	740	12.2876	UP	UP
TRINITY_DN8161_c0_g1_i3	Precoz-R-Root-B	Precoz-S-Root-A	-2.50646	4.84472	1.43e-154	3.33e-153	1733	39.3	550	312	369	502	486	4.80135	2562	27.1997	DOWN	DOWN
TRINITY_DN586_c0_g1_i23	Precoz-R-Root-B	Precoz-S-Root-A	-2.75125	3.54664	1.92e-154	4.48e-153	2840	36.76	996	517	527	800	170.5	1.03108	1065	6.90301	DOWN	DOWN
TRINITY_DN10892_c0_g2_i1	Precoz-R-Root-B	Precoz-S-Root-A	4.57569	2.69365	2.36e-154	5.51e-153	2236	39.04	719	433	440	644	697.5	5.36513	27	0.222908	UP	UP
TRINITY_DN7503_c0_g3_i2	Precoz-R-Root-B	Precoz-S-Root-A	2.12992	4.47151	2.54e-154	5.92e-153	2387	37.33	781	427	464	715	2039.5	14.6706	432	3.33058	UP	UP
TRINITY_DN4773_c1_g3_i2	Precoz-R-Root-B	Precoz-S-Root-A	-2.21968	8.49137	2.54e-154	5.92e-153	6320	36.06	1803	1066	1213	2238	7198	19.5817	31093.5	90.5102	DOWN	DOWN
TRINITY_DN14404_c0_g1_i8	Precoz-R-Root-B	Precoz-S-Root-A	-3.53074	2.64426	4.08e-154	9.51e-153	2343	41.02	615	487	474	767	56	0.410984	601.5	4.72315	DOWN	DOWN
TRINITY_DN8768_c0_g1_i2	Precoz-R-Root-B	Precoz-S-Root-A	-3.33954	3.19057	5.62e-154	1.31e-152	830	40.6	269	169	168	224	92.5	1.91187	869	19.2812	DOWN	DOWN
TRINITY_DN2568_c0_g4_i3	Precoz-R-Root-B	Precoz-S-Root-A	-1.92628	7.20601	6.55e-154	1.52e-152	3060	38.53	1010	621	558	871	3479.5	19.5146	12266	73.7462	NoSig	NoSig
TRINITY_DN1956_c0_g1_i2	Precoz-R-Root-B	Precoz-S-Root-A	2.461	4.15788	7.04e-154	1.64e-152	1034	40.52	297	185	234	318	1705	28.2925	287	5.11159	UP	UP
TRINITY_DN2560_c0_g1_i2	Precoz-R-Root-B	Precoz-S-Root-A	1.9477	7.33711	7.16e-154	1.66e-152	2942	42.32	902	650	595	795	14527	84.7893	3491.5	21.8419	NoSig	NoSig
TRINITY_DN2239_c0_g2_i2	Precoz-R-Root-B	Precoz-S-Root-A	-2.34263	4.19834	7.34e-154	1.71e-152	548	36.31	142	120	79	207	341.5	10.6986	1606.5	53.9591	DOWN	DOWN
TRINITY_DN9708_c0_g1_i1	Precoz-R-Root-B	Precoz-S-Root-A	-2.29908	4.28915	8.74e-154	2.03e-152	2562	35.05	787	454	444	877	373	2.49667	1703	12.2295	DOWN	DOWN
TRINITY_DN6559_c1_g1_i2	Precoz-R-Root-B	Precoz-S-Root-A	-4.10176	2.32807	9.2e-154	2.13e-152	4344	36.33	1390	678	900	1376	31	0.12269	495.5	2.09911	DOWN	DOWN
TRINITY_DN4515_c0_g1_i2	Precoz-R-Root-B	Precoz-S-Root-A	5.08122	2.29328	9.66e-154	2.24e-152	2725	40.73	883	539	571	732	533.5	3.35608	14.5	0.0977783	UP	UP
TRINITY_DN924_c0_g1_i2	Precoz-R-Root-B	Precoz-S-Root-A	-2.83581	4.26839	1.39e-153	3.23e-152	538	37.73	195	96	107	140	267.5	8.5659	1771.5	60.591	DOWN	DOWN
TRINITY_DN12360_c1_g1_i2	Precoz-R-Root-B	Precoz-S-Root-A	-4.19755	2.2728	1.56e-153	3.6e-152	3292	36.91	1033	597	618	1044	28	0.145882	478.5	2.67472	DOWN	DOWN
TRINITY_DN649_c0_g1_i8	Precoz-R-Root-B	Precoz-S-Root-A	-2.54582	4.2466	1.56e-153	3.62e-152	3143	35.38	1080	605	507	951	313.5	1.71076	1697.5	9.9446	DOWN	DOWN
TRINITY_DN3772_c0_g1_i1	Precoz-R-Root-B	Precoz-S-Root-A	2.68024	3.62455	1.57e-153	3.63e-152	3076	37.97	880	640	528	1028	1203	6.71369	174	1.0397	UP	UP
TRINITY_DN13434_c0_g1_i2	Precoz-R-Root-B	Precoz-S-Root-A	-4.97798	3.47532	2.68e-153	6.21e-152	415	38.8	83	73	88	171	38.5	1.59989	1127	50.0736	DOWN	DOWN
TRINITY_DN2341_c0_g1_i2	Precoz-R-Root-B	Precoz-S-Root-A	2.18364	4.88182	2.73e-153	6.32e-152	4614	40.83	1239	1054	830	1491	2730.5	10.1609	557.5	2.22142	UP	UP
TRINITY_DN75704_c0_g1_i1	Precoz-R-Root-B	Precoz-S-Root-A	-11.3891	1.63108	2.76e-153	6.38e-152	1461	55.85	320	382	434	325	0.0001	0.0001	322.5	4.06151	DOWN	DOWN
TRINITY_DN6483_c1_g1_i1	Precoz-R-Root-B	Precoz-S-Root-A	3.50696	2.69682	3.73e-153	8.6e-152	2467	41.55	757	510	515	685	669.5	4.65834	54.5	0.406907	UP	UP
TRINITY_DN60970_c0_g1_i1	Precoz-R-Root-B	Precoz-S-Root-A	-2.43684	5.68636	3.98e-153	9.19e-152	1973	36.8	603	345	381	644	908	7.91868	4559	42.5193	DOWN	DOWN
TRINITY_DN67226_c0_g1_i1	Precoz-R-Root-B	Precoz-S-Root-A	-2.08215	8.24275	4.67e-153	1.08e-151	1684	40.74	487	377	309	511	6548.5	66.8335	25710.5	280.953	DOWN	DOWN
TRINITY_DN10309_c0_g1_i1	Precoz-R-Root-B	Precoz-S-Root-A	2.08729	5.18555	6.28e-153	1.45e-151	1563	35.7	562	280	278	443	3329.5	36.551	726.5	8.55324	UP	UP
TRINITY_DN17833_c0_g1_i1	Precoz-R-Root-B	Precoz-S-Root-A	-11.4093	1.65126	7.54e-153	1.74e-151	1707	51.9	422	486	400	399	0.0001	0.0001	327	3.52585	DOWN	DOWN
TRINITY_DN513_c1_g1_i7	Precoz-R-Root-B	Precoz-S-Root-A	-4.42593	2.29808	7.64e-153	1.76e-151	750	34.8	268	139	122	221	24.5	0.559946	491	12.0385	DOWN	DOWN
TRINITY_DN66633_c0_g1_i1	Precoz-R-Root-B	Precoz-S-Root-A	-1.88288	10.6497	8.15e-153	1.87e-151	1363	44.9	382	293	319	369	38777.5	488.516	132647	1790.33	NoSig	NoSig
TRINITY_DN110_c0_g1_i4	Precoz-R-Root-B	Precoz-S-Root-A	3.25708	3.13166	9.72e-153	2.24e-151	1876	34.86	638	329	325	584	893	8.16371	86.5	0.84955	UP	UP
TRINITY_DN5081_c0_g4_i1	Precoz-R-Root-B	Precoz-S-Root-A	-2.51588	3.70119	1.58e-152	3.62e-151	2497	33.88	774	450	396	877	218.5	1.50319	1159.5	8.544	DOWN	DOWN
TRINITY_DN6145_c0_g2_i1	Precoz-R-Root-B	Precoz-S-Root-A	-4.89497	2.13947	1.67e-152	3.85e-151	941	30.29	331	185	100	325	16	0.288415	445	8.69949	DOWN	DOWN
TRINITY_DN268_c1_g1_i2	Precoz-R-Root-B	Precoz-S-Root-A	2.63391	3.92911	1.75e-152	4.02e-151	1182	40.44	318	253	225	386	1480	21.4723	221	3.44204	UP	UP
TRINITY_DN24550_c0_g1_i1	Precoz-R-Root-B	Precoz-S-Root-A	-11.6436	1.88403	1.99e-152	4.56e-151	3156	50.6	802	867	730	757	0.0001	0.0001	384.5	2.24409	DOWN	DOWN
TRINITY_DN1207_c1_g1_i2	Precoz-R-Root-B	Precoz-S-Root-A	-4.7907	2.32084	2.05e-152	4.71e-151	1068	31.65	326	198	140	404	19.5	0.312855	504	8.67505	DOWN	DOWN
TRINITY_DN9573_c1_g1_i2	Precoz-R-Root-B	Precoz-S-Root-A	-3.53083	2.68235	2.08e-152	4.77e-151	1343	34.33	446	196	265	436	57.5	0.736934	617.5	8.46214	DOWN	DOWN
TRINITY_DN4231_c0_g4_i1	Precoz-R-Root-B	Precoz-S-Root-A	-3.75767	3.32966	2.92e-152	6.7e-151	1397	31.28	462	194	243	498	78	0.957871	979	12.9122	DOWN	DOWN
TRINITY_DN4115_c0_g1_i1	Precoz-R-Root-B	Precoz-S-Root-A	-1.99691	6.51375	3.67e-152	8.4e-151	1369	38.5	387	259	268	455	2071	25.9886	7667	103.028	NoSig	NoSig
TRINITY_DN2411_c0_g1_i2	Precoz-R-Root-B	Precoz-S-Root-A	-1.93148	6.29317	3.73e-152	8.54e-151	3253	41.28	1048	742	601	862	1842.5	9.72298	6518	36.8677	NoSig	NoSig
TRINITY_DN787_c0_g1_i22	Precoz-R-Root-B	Precoz-S-Root-A	-3.56515	2.61046	5.29e-152	1.21e-150	2764	34.19	896	516	429	923	53.5	0.332784	588.5	3.91831	DOWN	DOWN
TRINITY_DN11933_c0_g1_i1	Precoz-R-Root-B	Precoz-S-Root-A	2.62788	3.80862	5.59e-152	1.28e-150	3083	42.13	935	677	622	849	1360.5	7.58274	204	1.21768	UP	UP
TRINITY_DN12279_c0_g1_i1	Precoz-R-Root-B	Precoz-S-Root-A	3.33158	3.04124	6.52e-152	1.49e-150	3401	39.34	1020	712	626	1043	842.5	4.24793	77.5	0.419534	UP	UP
TRINITY_DN3076_c1_g1_i1	Precoz-R-Root-B	Precoz-S-Root-A	-1.96138	9.00912	7.61e-152	1.74e-150	3267	37.43	959	565	658	1085	11913	62.6458	43027.5	242.292	NoSig	NoSig
TRINITY_DN7423_c0_g1_i2	Precoz-R-Root-B	Precoz-S-Root-A	-5.33831	2.21662	7.86e-152	1.8e-150	1342	37.93	429	231	278	404	12.5	0.160349	474	6.49208	DOWN	DOWN
TRINITY_DN3128_c0_g1_i5	Precoz-R-Root-B	Precoz-S-Root-A	-3.11772	3.03648	8.44e-152	1.93e-150	1408	37.07	391	288	234	495	95.5	1.16534	769.5	10.0598	DOWN	DOWN
TRINITY_DN10147_c0_g2_i1	Precoz-R-Root-B	Precoz-S-Root-A	4.13238	3.07977	1.04e-151	2.38e-150	764	35.99	214	142	133	275	900	20.1776	47.5	1.14158	UP	UP
TRINITY_DN3559_c0_g1_i8	Precoz-R-Root-B	Precoz-S-Root-A	-3.01184	3.4555	1.07e-151	2.44e-150	1259	40.59	317	255	256	431	136.5	1.86649	1021.5	14.9364	DOWN	DOWN
TRINITY_DN76070_c0_g1_i1	Precoz-R-Root-B	Precoz-S-Root-A	-2.59607	3.56084	1.23e-151	2.81e-150	2269	40.77	733	482	443	611	189	1.43006	1060.5	8.59801	DOWN	DOWN
TRINITY_DN54016_c0_g1_i1	Precoz-R-Root-B	Precoz-S-Root-A	-11.6659	1.90558	1.37e-151	3.12e-150	1335	53.11	314	322	387	312	0.0001	0.0001	391	5.38258	DOWN	DOWN
TRINITY_DN1408_c1_g3_i2	Precoz-R-Root-B	Precoz-S-Root-A	-3.2836	3.08449	1.48e-151	3.37e-150	1075	34.05	304	198	168	405	89	1.41817	804.5	13.7787	DOWN	DOWN
TRINITY_DN2994_c0_g1_i3	Precoz-R-Root-B	Precoz-S-Root-A	-2.47401	5.74452	1.71e-151	3.88e-150	812	38.92	248	197	119	248	925	19.6027	4765	107.997	DOWN	DOWN
TRINITY_DN5114_c0_g1_i1	Precoz-R-Root-B	Precoz-S-Root-A	2.44955	4.25631	1.95e-151	4.43e-150	1895	33.77	500	338	302	755	1823.5	16.5012	309.5	3.00522	UP	UP
TRINITY_DN203_c0_g2_i1	Precoz-R-Root-B	Precoz-S-Root-A	2.12847	4.55867	2.09e-151	4.75e-150	2471	39.09	709	391	575	796	2166.5	15.0545	459.5	3.4197	UP	UP
TRINITY_DN1729_c0_g1_i16	Precoz-R-Root-B	Precoz-S-Root-A	-2.40335	4.01862	2.47e-151	5.6e-150	2884	33.29	975	536	424	949	291	1.73407	1428	9.11197	DOWN	DOWN
TRINITY_DN673_c0_g1_i1	Precoz-R-Root-B	Precoz-S-Root-A	-2.62108	3.69586	3.26e-151	7.4e-150	1502	35.42	540	241	291	430	204.5	2.33788	1167	14.3029	DOWN	DOWN
TRINITY_DN74690_c0_g1_i1	Precoz-R-Root-B	Precoz-S-Root-A	-11.3689	1.61105	3.34e-151	7.58e-150	2250	53.69	578	552	656	464	0.0001	0.0001	318	2.60064	DOWN	DOWN
TRINITY_DN5327_c0_g2_i1	Precoz-R-Root-B	Precoz-S-Root-A	-1.90085	8.04722	4.47e-151	1.01e-149	1912	34.47	645	350	309	608	6322	56.7795	21891	210.694	NoSig	NoSig
TRINITY_DN9553_c0_g1_i2	Precoz-R-Root-B	Precoz-S-Root-A	3.97367	2.66744	4.93e-151	1.12e-149	2087	40.34	582	463	379	663	671	5.52658	39.5	0.347613	UP	UP
TRINITY_DN3553_c0_g1_i1	Precoz-R-Root-B	Precoz-S-Root-A	-3.87923	2.53724	5.46e-151	1.24e-149	1362	37.44	415	277	233	437	41.5	0.51991	568	7.67348	DOWN	DOWN
TRINITY_DN224_c1_g1_i2	Precoz-R-Root-B	Precoz-S-Root-A	-2.00246	5.52575	6.54e-151	1.48e-149	1358	39.03	405	242	288	423	1040.5	13.1469	3867	52.3905	DOWN	DOWN
TRINITY_DN3781_c0_g1_i1	Precoz-R-Root-B	Precoz-S-Root-A	-4.0828	2.46316	8.17e-151	1.85e-149	1928	34.13	639	338	320	631	34.5	0.309394	544	5.19238	DOWN	DOWN
TRINITY_DN1324_c0_g1_i4	Precoz-R-Root-B	Precoz-S-Root-A	-3.03787	3.21958	8.3e-151	1.88e-149	4936	36.67	1505	930	880	1621	114	0.397702	869	3.23986	DOWN	DOWN
TRINITY_DN247_c0_g1_i2	Precoz-R-Root-B	Precoz-S-Root-A	3.16759	3.26548	9.6e-151	2.17e-149	1849	38.35	538	397	312	602	974.5	9.03725	100.5	0.998906	UP	UP
TRINITY_DN941_c0_g1_i1	Precoz-R-Root-B	Precoz-S-Root-A	-2.10777	4.58134	9.86e-151	2.23e-149	1695	36.76	507	334	289	565	509.5	5.1601	2037.5	22.1093	DOWN	DOWN
TRINITY_DN46841_c0_g1_i1	Precoz-R-Root-B	Precoz-S-Root-A	-1.97772	6.12093	1.12e-150	2.53e-149	2252	44.01	568	449	542	693	1594	12.1548	5824	47.5691	NoSig	NoSig
TRINITY_DN927_c0_g1_i1	Precoz-R-Root-B	Precoz-S-Root-A	3.20096	3.04746	1.12e-150	2.53e-149	1515	37.69	508	270	301	436	839	9.49901	84.5	1.027	UP	UP
TRINITY_DN67985_c0_g1_i1	Precoz-R-Root-B	Precoz-S-Root-A	2.58074	5.5083	1.14e-150	2.56e-149	938	33.26	334	185	127	292	4408	80.5066	683.5	13.4013	UP	UP
TRINITY_DN14404_c0_g1_i7	Precoz-R-Root-B	Precoz-S-Root-A	-3.50359	2.7183	1.19e-150	2.69e-149	3061	38.71	828	601	584	1048	60	0.335683	632.5	3.80028	DOWN	DOWN
TRINITY_DN40126_c0_g1_i1	Precoz-R-Root-B	Precoz-S-Root-A	1.88417	7.63035	1.64e-150	3.7e-149	3551	41.88	1101	793	694	963	17638.5	85.282	4431.5	22.9593	NoSig	NoSig
TRINITY_DN47605_c0_g1_i1	Precoz-R-Root-B	Precoz-S-Root-A	2.73379	3.9929	2.56e-150	5.77e-149	2484	38.2	815	532	417	720	1561.5	10.7818	217.5	1.61346	UP	UP
TRINITY_DN3584_c0_g3_i2	Precoz-R-Root-B	Precoz-S-Root-A	-2.03592	5.56282	4.39e-150	9.87e-149	1705	37.95	554	288	359	504	1048	10.5607	3985.5	43.0135	DOWN	DOWN
TRINITY_DN3343_c0_g1_i7	Precoz-R-Root-B	Precoz-S-Root-A	-3.11316	3.05452	4.56e-150	1.03e-148	2106	38.03	693	351	450	612	97	0.791235	779.5	6.80684	DOWN	DOWN
TRINITY_DN1956_c0_g1_i3	Precoz-R-Root-B	Precoz-S-Root-A	2.45953	5.91847	5.02e-150	1.13e-148	1823	40.92	520	363	383	557	5786.5	54.3906	976	9.84533	UP	UP
TRINITY_DN686_c0_g1_i2	Precoz-R-Root-B	Precoz-S-Root-A	-4.82534	2.11653	5.29e-150	1.19e-148	351	40.74	113	77	66	95	16.5	0.807537	437	22.9201	DOWN	DOWN
TRINITY_DN523_c0_g1_i5	Precoz-R-Root-B	Precoz-S-Root-A	-2.37752	4.18468	5.71e-150	1.28e-148	1810	36.52	534	284	377	615	331.5	3.14633	1597.5	16.247	DOWN	DOWN
TRINITY_DN506_c2_g1_i8	Precoz-R-Root-B	Precoz-S-Root-A	-2.46426	3.75923	5.86e-150	1.32e-148	1487	37.39	478	221	335	453	234.5	2.70806	1200.5	14.8573	DOWN	DOWN
TRINITY_DN13260_c0_g1_i1	Precoz-R-Root-B	Precoz-S-Root-A	2.94528	3.49681	6.66e-150	1.49e-148	1694	38.67	520	337	318	519	1126	11.3969	135.5	1.47083	UP	UP
TRINITY_DN16100_c0_g1_i1	Precoz-R-Root-B	Precoz-S-Root-A	2.98791	3.27977	7.16e-150	1.6e-148	3148	42.25	920	642	688	898	971.5	5.29769	113.5	0.662215	UP	UP
TRINITY_DN8568_c0_g1_i1	Precoz-R-Root-B	Precoz-S-Root-A	-9.13593	1.6589	7.26e-150	1.63e-148	873	49.37	243	201	230	199	0.5	0.00959831	328.5	6.91972	DOWN	DOWN
TRINITY_DN2411_c0_g1_i3	Precoz-R-Root-B	Precoz-S-Root-A	-1.90914	6.48156	7.94e-150	1.78e-148	3176	41.5	1017	730	588	841	2125.5	11.4883	7403.5	42.8921	NoSig	NoSig
TRINITY_DN8349_c0_g1_i6	Precoz-R-Root-B	Precoz-S-Root-A	-3.80775	2.41795	9.23e-150	2.07e-148	300	39	99	68	49	84	40	2.29018	521	31.9589	DOWN	DOWN
TRINITY_DN9198_c0_g2_i1	Precoz-R-Root-B	Precoz-S-Root-A	1.94138	9.07102	1.43e-149	3.21e-148	2431	42.2	666	500	526	739	48283	340.701	11659	88.2433	NoSig	NoSig
TRINITY_DN56574_c0_g1_i1	Precoz-R-Root-B	Precoz-S-Root-A	11.3881	1.64145	1.65e-149	3.69e-148	658	35.71	215	142	93	208	347.5	9.06231	0.0001	0.0001	UP	UP
TRINITY_DN66949_c0_g1_i1	Precoz-R-Root-B	Precoz-S-Root-A	-1.90417	6.71051	1.68e-149	3.75e-148	2366	42.18	707	519	479	661	2498	18.1268	8672	67.4302	NoSig	NoSig
TRINITY_DN846_c0_g1_i1	Precoz-R-Root-B	Precoz-S-Root-A	-4.41815	2.16948	2.16e-149	4.82e-148	1182	33.33	348	205	189	440	22.5	0.32625	448.5	6.98363	DOWN	DOWN
TRINITY_DN1446_c0_g1_i2	Precoz-R-Root-B	Precoz-S-Root-A	-2.11184	6.83057	2.17e-149	4.84e-148	2226	36.12	676	420	384	746	2419	18.6298	9697.5	80.161	DOWN	DOWN
TRINITY_DN6147_c0_g1_i2	Precoz-R-Root-B	Precoz-S-Root-A	-3.24223	3.87686	2.23e-149	4.97e-148	2223	39.9	614	377	510	722	158.5	1.22551	1390.5	11.5248	DOWN	DOWN
TRINITY_DN3511_c0_g1_i8	Precoz-R-Root-B	Precoz-S-Root-A	4.68229	2.33144	2.61e-149	5.82e-148	1200	37.08	385	251	194	370	543	7.7575	19.5	0.298715	UP	UP
TRINITY_DN3345_c0_g1_i7	Precoz-R-Root-B	Precoz-S-Root-A	3.32267	2.78141	2.64e-149	5.89e-148	1633	37.11	499	284	322	528	702.5	7.38408	65	0.733126	UP	UP
TRINITY_DN683_c0_g3_i2	Precoz-R-Root-B	Precoz-S-Root-A	-2.77999	3.30336	2.76e-149	6.15e-148	1571	36.6	499	271	304	497	141.5	1.5481	902	10.5642	DOWN	DOWN
TRINITY_DN4371_c0_g1_i3	Precoz-R-Root-B	Precoz-S-Root-A	2.8404	3.23054	3.15e-149	7.01e-148	1551	39.2	505	264	344	438	927.5	10.2642	120	1.42312	UP	UP
TRINITY_DN7259_c0_g1_i1	Precoz-R-Root-B	Precoz-S-Root-A	-2.27838	4.17815	3.41e-149	7.59e-148	2014	32.77	675	343	317	679	349.5	2.98126	1573	14.3683	DOWN	DOWN
TRINITY_DN14251_c0_g1_i1	Precoz-R-Root-B	Precoz-S-Root-A	2.99313	3.28439	3.74e-149	8.32e-148	4554	39.7	1483	838	970	1263	975	3.67425	113.5	0.457763	UP	UP
TRINITY_DN1614_c0_g3_i4	Precoz-R-Root-B	Precoz-S-Root-A	2.75487	4.28076	6.09e-149	1.35e-147	2128	36.47	608	357	419	744	1911	15.3873	262.5	2.26936	UP	UP
TRINITY_DN1030_c0_g1_i3	Precoz-R-Root-B	Precoz-S-Root-A	-2.62215	3.68974	6.95e-149	1.54e-147	2058	35.37	663	403	325	667	203.5	1.69397	1162.5	10.3945	DOWN	DOWN
TRINITY_DN1408_c1_g1_i1	Precoz-R-Root-B	Precoz-S-Root-A	-2.02323	5.47061	7.2e-149	1.6e-147	1387	34.03	416	274	198	499	990	12.2583	3731.5	49.5156	DOWN	DOWN
TRINITY_DN9668_c0_g1_i1	Precoz-R-Root-B	Precoz-S-Root-A	-11.3413	1.58361	8.29e-149	1.84e-147	3335	50.94	771	855	844	865	0.0001	0.0001	312	1.72114	DOWN	DOWN
TRINITY_DN1692_c0_g1_i8	Precoz-R-Root-B	Precoz-S-Root-A	-2.81622	3.40935	1.15e-148	2.56e-147	1354	36.63	434	304	192	424	149	1.88452	974	13.2357	DOWN	DOWN
TRINITY_DN716_c0_g1_i1	Precoz-R-Root-B	Precoz-S-Root-A	2.16406	5.45763	1.16e-148	2.57e-147	2161	43.73	602	472	473	614	4062	32.3036	840.5	7.15438	UP	UP
TRINITY_DN1945_c1_g1_i8	Precoz-R-Root-B	Precoz-S-Root-A	-2.0992	4.5183	1.89e-148	4.18e-147	3427	37.64	1054	736	554	1083	490	2.4541	1947	10.457	DOWN	DOWN
TRINITY_DN6896_c0_g1_i7	Precoz-R-Root-B	Precoz-S-Root-A	7.68129	1.69202	2.03e-148	4.51e-147	1302	39.09	402	222	287	391	358.5	4.72897	1.5	0.0213006	UP	UP
TRINITY_DN1945_c1_g1_i3	Precoz-R-Root-B	Precoz-S-Root-A	-2.20005	4.49042	2.26e-148	4.99e-147	3506	37.51	1090	749	566	1101	454	2.22533	1935	10.1547	DOWN	DOWN
TRINITY_DN9101_c0_g1_i1	Precoz-R-Root-B	Precoz-S-Root-A	3.08085	4.32035	2.33e-148	5.15e-147	1043	43.82	300	168	289	286	2017.5	33.2887	221	3.89802	UP	UP
TRINITY_DN2195_c0_g2_i5	Precoz-R-Root-B	Precoz-S-Root-A	-2.43829	3.78252	2.38e-148	5.25e-147	4284	38.31	1446	888	753	1197	242	0.970465	1217	5.22619	DOWN	DOWN
TRINITY_DN9818_c1_g1_i1	Precoz-R-Root-B	Precoz-S-Root-A	6.35103	1.88123	2.46e-148	5.43e-147	660	37.73	243	121	128	168	406.5	10.5632	4.5	0.124488	UP	UP
TRINITY_DN15010_c0_g1_i1	Precoz-R-Root-B	Precoz-S-Root-A	-11.391	1.63276	2.78e-148	6.13e-147	2028	51.48	478	430	614	506	0.0001	0.0001	323	2.92904	DOWN	DOWN
TRINITY_DN4660_c0_g1_i8	Precoz-R-Root-B	Precoz-S-Root-A	2.70176	3.40632	2.87e-148	6.33e-147	1581	34.72	522	308	241	510	1035.5	11.2465	147.5	1.71661	UP	UP
TRINITY_DN247_c0_g1_i1	Precoz-R-Root-B	Precoz-S-Root-A	2.80264	4.04183	3.92e-148	8.65e-147	1929	37.95	569	417	315	628	1625.5	14.4407	216	2.05967	UP	UP
TRINITY_DN2298_c1_g2_i1	Precoz-R-Root-B	Precoz-S-Root-A	2.42567	3.86718	4.25e-148	9.37e-147	2122	43.97	533	442	491	656	1388	11.2328	239.5	2.07595	UP	UP
TRINITY_DN1500_c0_g1_i2	Precoz-R-Root-B	Precoz-S-Root-A	-2.09928	6.86301	4.88e-148	1.08e-146	2182	33.73	690	298	438	756	2492	19.6304	9900	83.5042	DOWN	DOWN
TRINITY_DN5719_c0_g1_i1	Precoz-R-Root-B	Precoz-S-Root-A	3.96539	2.65927	6.55e-148	1.44e-146	1739	36.11	571	320	308	540	667	6.59071	39.5	0.41628	UP	UP
TRINITY_DN2064_c0_g1_i2	Precoz-R-Root-B	Precoz-S-Root-A	2.00705	5.25607	7.36e-148	1.62e-146	3303	40.51	995	735	603	970	3459	17.9781	798	4.44482	UP	UP
TRINITY_DN481_c0_g1_i1	Precoz-R-Root-B	Precoz-S-Root-A	-2.31189	4.4131	7.94e-148	1.75e-146	1407	39.09	377	237	313	480	403.5	4.91785	1858	24.3081	DOWN	DOWN
TRINITY_DN2683_c0_g1_i4	Precoz-R-Root-B	Precoz-S-Root-A	-2.05236	5.0967	8.19e-148	1.8e-146	2599	35.01	844	437	473	845	751.5	4.96539	2890.5	20.4688	DOWN	DOWN
TRINITY_DN8125_c0_g1_i2	Precoz-R-Root-B	Precoz-S-Root-A	-2.02098	5.90305	1.03e-147	2.27e-146	1147	33.39	377	152	231	387	1338	20.0446	5035.5	80.7897	DOWN	DOWN
TRINITY_DN3410_c0_g1_i4	Precoz-R-Root-B	Precoz-S-Root-A	-2.63516	3.60567	1.04e-147	2.28e-146	2992	39.34	920	547	630	895	190.5	1.0929	1098.5	6.75182	DOWN	DOWN
TRINITY_DN5552_c0_g1_i1	Precoz-R-Root-B	Precoz-S-Root-A	2.49784	4.60338	1.04e-147	2.29e-146	1508	38.46	498	305	275	430	2333	26.5985	383	4.67055	UP	UP
TRINITY_DN2402_c0_g3_i7	Precoz-R-Root-B	Precoz-S-Root-A	-2.6933	3.41377	1.07e-147	2.34e-146	1914	36.94	646	357	350	561	161	1.44503	966.5	9.28868	DOWN	DOWN
TRINITY_DN549_c0_g1_i1	Precoz-R-Root-B	Precoz-S-Root-A	-2.11467	8.87205	1.09e-147	2.39e-146	1818	38.12	570	297	396	555	9944.5	93.7801	39955	404.254	DOWN	DOWN
TRINITY_DN66730_c0_g1_i1	Precoz-R-Root-B	Precoz-S-Root-A	4.03743	2.72793	1.1e-147	2.41e-146	2031	36.19	611	410	325	685	701.5	5.9198	39.5	0.358603	UP	UP
TRINITY_DN73871_c0_g1_i1	Precoz-R-Root-B	Precoz-S-Root-A	2.54306	4.41854	1.24e-147	2.73e-146	5111	41.52	1417	1164	958	1572	2061.5	6.93366	328	1.17986	UP	UP
TRINITY_DN1130_c0_g3_i1	Precoz-R-Root-B	Precoz-S-Root-A	-3.18699	3.03707	1.29e-147	2.83e-146	792	30.68	273	141	102	276	91.5	1.98759	773.5	17.9793	DOWN	DOWN
TRINITY_DN5552_c0_g1_i2	Precoz-R-Root-B	Precoz-S-Root-A	2.44849	5.01193	1.44e-147	3.16e-146	1407	39.87	441	300	261	405	3082	37.6707	523.5	6.84502	UP	UP
TRINITY_DN247_c0_g1_i4	Precoz-R-Root-B	Precoz-S-Root-A	2.75463	3.96583	1.55e-147	3.4e-146	1896	37.87	560	399	319	618	1535.5	13.8854	211	2.04507	UP	UP
TRINITY_DN18206_c0_g1_i1	Precoz-R-Root-B	Precoz-S-Root-A	-9.11674	1.64036	1.77e-147	3.87e-146	1655	58.25	389	526	438	302	0.5	0.00530927	324	3.60406	DOWN	DOWN
TRINITY_DN2405_c0_g1_i5	Precoz-R-Root-B	Precoz-S-Root-A	3.96188	4.42463	1.78e-147	3.89e-146	788	41.12	187	232	92	277	2278	49.4414	135.5	3.16355	UP	UP
TRINITY_DN2363_c1_g1_i3	Precoz-R-Root-B	Precoz-S-Root-A	4.51009	2.30617	1.89e-147	4.12e-146	2882	44.76	829	665	625	763	531	3.15942	21.5	0.136969	UP	UP
TRINITY_DN2208_c0_g2_i8	Precoz-R-Root-B	Precoz-S-Root-A	2.13434	6.66475	1.95e-147	4.25e-146	1674	38.77	498	338	311	527	9347	95.8006	1975.5	21.6958	UP	UP
TRINITY_DN2610_c0_g1_i12	Precoz-R-Root-B	Precoz-S-Root-A	-3.93933	3.94662	2e-147	4.37e-146	334	35.03	110	53	64	107	106.5	5.50353	1515	83.5793	DOWN	DOWN
TRINITY_DN47902_c0_g1_i1	Precoz-R-Root-B	Precoz-S-Root-A	2.6331	3.66463	2.04e-147	4.45e-146	1473	36.66	432	274	266	501	1231.5	14.3646	184	2.29786	UP	UP
TRINITY_DN13926_c0_g1_i2	Precoz-R-Root-B	Precoz-S-Root-A	-1.88214	7.27004	2.11e-147	4.61e-146	2152	42.52	587	454	461	650	3726.5	29.7379	12739.5	108.918	NoSig	NoSig
TRINITY_DN5186_c0_g1_i1	Precoz-R-Root-B	Precoz-S-Root-A	-1.95281	5.8536	2.17e-147	4.73e-146	848	35.5	274	153	148	273	1342.5	27.1632	4820.5	104.587	NoSig	NoSig
TRINITY_DN123_c0_g1_i10	Precoz-R-Root-B	Precoz-S-Root-A	-2.25282	4.4421	2.65e-147	5.76e-146	1927	35.13	647	343	334	603	426	3.79596	1884	17.9801	DOWN	DOWN
TRINITY_DN6779_c0_g1_i1	Precoz-R-Root-B	Precoz-S-Root-A	2.14516	5.76744	2.99e-147	6.51e-146	579	43.52	179	117	135	148	5023	148.748	1053	33.4667	UP	UP
TRINITY_DN4341_c0_g1_i3	Precoz-R-Root-B	Precoz-S-Root-A	-2.99411	3.45566	3.82e-147	8.3e-146	1280	35.23	359	201	250	470	138	1.84372	1020.5	14.6711	DOWN	DOWN
TRINITY_DN869_c0_g1_i7	Precoz-R-Root-B	Precoz-S-Root-A	-2.4941	4.14639	4.26e-147	9.26e-146	1934	34.8	599	343	330	662	301.5	2.67622	1575	14.9953	DOWN	DOWN
TRINITY_DN2140_c0_g1_i1	Precoz-R-Root-B	Precoz-S-Root-A	-2.00335	4.76497	4.81e-147	1.05e-145	3599	36.34	1098	537	771	1193	613.5	2.9265	2281.5	11.6635	DOWN	DOWN
TRINITY_DN1108_c0_g1_i9	Precoz-R-Root-B	Precoz-S-Root-A	-2.05079	6.36745	5.09e-147	1.11e-145	3216	41.04	962	605	715	934	1816	9.70473	6979	39.9197	DOWN	DOWN
TRINITY_DN1945_c1_g1_i2	Precoz-R-Root-B	Precoz-S-Root-A	-2.80769	3.32232	5.79e-147	1.26e-145	790	39.49	247	192	120	231	141	3.06332	916.5	21.3362	DOWN	DOWN
TRINITY_DN10375_c0_g1_i1	Precoz-R-Root-B	Precoz-S-Root-A	-3.28138	2.8459	6.32e-147	1.37e-145	1401	37.33	478	287	236	400	75.5	0.923486	682	8.95265	DOWN	DOWN
TRINITY_DN40577_c0_g1_i1	Precoz-R-Root-B	Precoz-S-Root-A	-4.55531	2.05873	7.62e-147	1.65e-145	2237	38.22	660	422	433	722	19	0.146348	417	3.42959	DOWN	DOWN
TRINITY_DN3410_c0_g1_i3	Precoz-R-Root-B	Precoz-S-Root-A	-2.58971	3.62975	7.64e-147	1.66e-145	2889	39.43	882	526	613	868	199	1.18046	1111.5	7.07992	DOWN	DOWN
TRINITY_DN1076_c0_g2_i2	Precoz-R-Root-B	Precoz-S-Root-A	3.45444	2.9336	8.1e-147	1.76e-145	2154	38.02	703	428	391	632	787.5	6.28435	66.5	0.568556	UP	UP
TRINITY_DN2204_c0_g1_i12	Precoz-R-Root-B	Precoz-S-Root-A	2.6271	6.95657	1.4e-146	3.02e-145	852	41.31	238	152	200	262	12090.5	243.019	1815.5	39.1977	UP	UP
TRINITY_DN4328_c0_g1_i4	Precoz-R-Root-B	Precoz-S-Root-A	-2.75219	3.7477	1.81e-146	3.91e-145	600	45.33	155	175	97	173	196	5.60965	1226	37.5642	DOWN	DOWN
TRINITY_DN5898_c0_g2_i9	Precoz-R-Root-B	Precoz-S-Root-A	4.27471	2.60472	2.39e-146	5.16e-145	1956	39.26	608	354	414	580	649.5	5.71043	31	0.291787	UP	UP
TRINITY_DN1049_c0_g2_i5	Precoz-R-Root-B	Precoz-S-Root-A	2.3999	3.81528	2.43e-146	5.27e-145	1790	36.26	554	343	306	587	1335	12.8041	234.5	2.40988	UP	UP
TRINITY_DN11804_c0_g1_i1	Precoz-R-Root-B	Precoz-S-Root-A	3.08738	2.90269	2.47e-146	5.33e-145	2654	39.11	775	489	549	841	752.5	4.86727	82	0.568477	UP	UP
TRINITY_DN12224_c0_g1_i1	Precoz-R-Root-B	Precoz-S-Root-A	3.23437	2.82759	2.59e-146	5.61e-145	1186	38.79	318	219	241	408	721.5	10.4449	71	1.10013	UP	UP
TRINITY_DN619_c0_g1_i2	Precoz-R-Root-B	Precoz-S-Root-A	-2.71725	3.7714	2.75e-146	5.94e-145	1403	38.49	378	257	283	485	203.5	2.49642	1242	16.281	DOWN	DOWN
TRINITY_DN2477_c0_g1_i5	Precoz-R-Root-B	Precoz-S-Root-A	-3.23063	2.80987	2.84e-146	6.13e-145	2633	36.16	882	481	471	799	76	0.494872	662.5	4.63105	DOWN	DOWN
TRINITY_DN1322_c0_g2_i5	Precoz-R-Root-B	Precoz-S-Root-A	1.90129	6.38427	3.05e-146	6.58e-145	4216	40.37	1307	882	820	1207	7452.5	30.3389	1850	8.07463	NoSig	NoSig
TRINITY_DN2461_c0_g1_i7	Precoz-R-Root-B	Precoz-S-Root-A	1.95523	6.48535	3.11e-146	6.71e-145	3170	42.65	923	720	632	895	8056	43.6037	1927	11.1814	NoSig	NoSig
TRINITY_DN1284_c0_g1_i1	Precoz-R-Root-B	Precoz-S-Root-A	-2.28262	4.02524	3.6e-146	7.75e-145	2438	41.8	731	491	528	688	313.5	2.20713	1415	10.6798	DOWN	DOWN
TRINITY_DN5050_c0_g1_i3	Precoz-R-Root-B	Precoz-S-Root-A	-3.11616	2.86768	4e-146	8.61e-145	2236	36.85	710	485	339	702	85	0.651831	684.5	5.63145	DOWN	DOWN
TRINITY_DN1030_c0_g1_i1	Precoz-R-Root-B	Precoz-S-Root-A	-2.86668	3.2518	4.07e-146	8.76e-145	1876	35.39	590	364	300	622	129.5	1.18661	876.5	8.59994	DOWN	DOWN
TRINITY_DN865_c0_g1_i1	Precoz-R-Root-B	Precoz-S-Root-A	2.33051	3.96263	4.51e-146	9.71e-145	776	40.72	192	152	164	268	1467.5	32.4628	270.5	6.41192	UP	UP
TRINITY_DN10894_c0_g1_i3	Precoz-R-Root-B	Precoz-S-Root-A	2.28116	4.17013	4.92e-146	1.06e-144	2813	42.2	718	674	513	908	1685.5	10.2915	321.5	2.10244	UP	UP
TRINITY_DN9350_c0_g4_i3	Precoz-R-Root-B	Precoz-S-Root-A	-2.35355	4.03742	5.97e-146	1.28e-144	1616	38.3	460	302	317	537	303.5	3.22838	1439	16.383	DOWN	DOWN
TRINITY_DN9717_c0_g1_i1	Precoz-R-Root-B	Precoz-S-Root-A	-1.92048	6.74171	7.03e-146	1.51e-144	2333	39.01	732	445	465	691	2530	18.6272	8883	70.0452	NoSig	NoSig
TRINITY_DN304_c1_g5_i2	Precoz-R-Root-B	Precoz-S-Root-A	1.90168	6.60049	8.17e-146	1.75e-144	5106	38.48	1585	962	1003	1556	8659	29.1234	2149	7.74389	NoSig	NoSig
TRINITY_DN5447_c0_g2_i2	Precoz-R-Root-B	Precoz-S-Root-A	3.18379	3.17735	9.37e-146	2.01e-144	1075	40	328	216	214	317	917.5	14.6684	93.5	1.60263	UP	UP
TRINITY_DN4731_c0_g1_i1	Precoz-R-Root-B	Precoz-S-Root-A	2.76372	4.36795	9.51e-146	2.04e-144	646	37.62	205	111	132	198	2032	53.8967	277.5	7.89723	UP	UP
TRINITY_DN4733_c0_g1_i2	Precoz-R-Root-B	Precoz-S-Root-A	-2.5248	3.84394	1.08e-145	2.31e-144	1461	32.38	496	195	278	492	240	2.82269	1281	16.141	DOWN	DOWN
TRINITY_DN5975_c0_g1_i1	Precoz-R-Root-B	Precoz-S-Root-A	3.30203	2.91834	1.18e-145	2.53e-144	1622	39.21	485	300	336	501	772	8.1643	72.5	0.82103	UP	UP
TRINITY_DN247_c0_g1_i3	Precoz-R-Root-B	Precoz-S-Root-A	2.73271	3.947	1.22e-145	2.62e-144	1919	35.54	671	382	300	566	1512.5	13.5113	211	2.02124	UP	UP
TRINITY_DN1585_c0_g1_i11	Precoz-R-Root-B	Precoz-S-Root-A	-2.3604	3.95516	1.67e-145	3.57e-144	1706	39.21	474	332	337	563	285.5	2.87623	1360	14.6689	DOWN	DOWN
TRINITY_DN7670_c3_g1_i1	Precoz-R-Root-B	Precoz-S-Root-A	-2.36342	4.56406	2.14e-145	4.58e-144	1234	33.47	335	221	192	486	435	6.06416	2076.5	30.9561	DOWN	DOWN
TRINITY_DN110_c0_g1_i3	Precoz-R-Root-B	Precoz-S-Root-A	3.1562	3.09813	2.26e-145	4.84e-144	1386	34.7	485	249	232	420	866.5	10.7383	90	1.19721	UP	UP
TRINITY_DN2292_c0_g1_i7	Precoz-R-Root-B	Precoz-S-Root-A	-2.0584	4.97425	2.27e-145	4.85e-144	3178	39.74	890	595	668	1025	688	3.71948	2658	15.3877	DOWN	DOWN
TRINITY_DN4693_c0_g2_i3	Precoz-R-Root-B	Precoz-S-Root-A	-1.89063	6.34083	2.83e-145	6.04e-144	2641	39.34	816	428	611	786	1947.5	12.6575	6698	46.6572	NoSig	NoSig
TRINITY_DN5427_c0_g1_i2	Precoz-R-Root-B	Precoz-S-Root-A	-4.15185	2.48628	2.92e-145	6.24e-144	1655	34.02	530	276	287	562	33.5	0.349073	554	6.164	DOWN	DOWN
TRINITY_DN2651_c0_g1_i17	Precoz-R-Root-B	Precoz-S-Root-A	-2.24631	4.25881	3.2e-145	6.83e-144	4532	38.2	1275	885	846	1526	376.5	1.42659	1657.5	6.72667	DOWN	DOWN
TRINITY_DN2208_c0_g2_i1	Precoz-R-Root-B	Precoz-S-Root-A	2.05423	5.58648	3.66e-145	7.82e-144	1940	38.76	592	395	357	596	4378	38.7057	977.5	9.27162	UP	UP
TRINITY_DN7989_c1_g1_i1	Precoz-R-Root-B	Precoz-S-Root-A	4.73603	2.30804	5.15e-145	1.1e-143	1723	35.46	598	344	267	514	535	5.33869	18.5	0.197664	UP	UP
TRINITY_DN2565_c0_g2_i1	Precoz-R-Root-B	Precoz-S-Root-A	2.37477	3.96763	5.69e-145	1.21e-143	2265	39.34	663	468	423	711	1480	11.2232	264.5	2.14938	UP	UP
TRINITY_DN41773_c0_g1_i1	Precoz-R-Root-B	Precoz-S-Root-A	-2.27979	3.99272	5.98e-145	1.27e-143	935	35.94	281	138	198	318	307	5.63594	1383	27.2162	DOWN	DOWN
TRINITY_DN2994_c0_g1_i7	Precoz-R-Root-B	Precoz-S-Root-A	-1.99878	5.62632	8.4e-145	1.79e-143	1459	36.33	456	270	260	473	1118	13.1624	4143	52.2636	NoSig	NoSig
TRINITY_DN6867_c0_g2_i1	Precoz-R-Root-B	Precoz-S-Root-A	8.17508	1.65189	1.16e-144	2.47e-143	1942	38.11	629	373	367	573	349	3.08307	1	0.00934238	UP	UP
TRINITY_DN7259_c0_g1_i3	Precoz-R-Root-B	Precoz-S-Root-A	-2.27571	4.54951	1.2e-144	2.55e-143	1674	33.99	521	291	278	584	453	4.6497	2035.5	22.3601	DOWN	DOWN
TRINITY_DN1392_c0_g1_i1	Precoz-R-Root-B	Precoz-S-Root-A	4.12542	2.36959	2.45e-144	5.2e-143	2731	46.25	697	813	450	771	548	3.44231	29	0.195982	UP	UP
[truncated: 40,481 more rows]

## Sheet: Total DEGs_Annotated
Total DEGs Annotated
Contig-ID	sampleA	sampleB	logFC	logCPM	PValue	FDR	contig_length	GCperc	TotalA	TotalC	TotalG	TotalT	SampleOneReadCount	SampleOneFPKM	SampleTwoReadCount	SampleTwoFPKM	DEGType	DEGTypePAdj	Entry	Entry name	Status	Protein names	Gene names	Organism	Length	EC number	Domain [CC]	Gene ontology (GO)	Gene ontology IDs	Protein families	Cross-reference (InterPro)	Developmental stage	Temperature dependence	Tissue specificity	pH dependence	Cross-reference (KEGG)	Cross-reference (PDB)	Cross-reference (RefSeq)	Cross-reference (eggNOG)	Cross-reference (OrthoDB)	Cross-reference (BioCyc)	Cross-reference (BRENDA)	Cross-reference (UniPathway)	Cross-reference (PANTHER)	Cross-reference (Pfam)	Cross-reference (TIGRFAMs)	Cross-reference (PROSITE)	Cross-reference (TAIR)	Subcellular location [CC]
TRINITY_DN40426_c0_g1_i1	Precoz-R-Root-B	Precoz-S-Root-A	-13.3268	3.56057	0	0	815	47.98	203	168	223	221	0.0001	0.0001	1236	27.8979	DOWN	DOWN	NA	NA	NA	NA	NA	NA	NA	NA	NA	NA	NA	NA	NA	NA	NA	NA	NA	NA	NA	NA	NA	NA	NA	NA	NA	NA	NA	NA	NA	NA	NA
TRINITY_DN49868_c0_g1_i1	Precoz-R-Root-B	Precoz-S-Root-A	12.8702	3.10945	0	0	651	32.87	197	154	60	240	971	25.6055	0.0001	0.0001	UP	UP	NA	NA	NA	NA	NA	NA	NA	NA	NA	NA	NA	NA	NA	NA	NA	NA	NA	NA	NA	NA	NA	NA	NA	NA	NA	NA	NA	NA	NA	NA	NA
TRINITY_DN3001_c0_g1_i1	Precoz-R-Root-B	Precoz-S-Root-A	11.951	5.40332	0	0	740	34.86	205	172	86	277	4782	110.799	1	0.0245174	UP	UP	NA	NA	NA	NA	NA	NA	NA	NA	NA	NA	NA	NA	NA	NA	NA	NA	NA	NA	NA	NA	NA	NA	NA	NA	NA	NA	NA	NA	NA	NA	NA
TRINITY_DN1867_c0_g1_i1	Precoz-R-Root-B	Precoz-S-Root-A	11.794	4.39527	0	0	1337	34.55	460	198	264	415	2375	30.4876	0.5	0.00697903	UP	UP	Q41667	Q41667_VICFA	unreviewed	Homologue of nodulin 25 from alfalfa (Fragment)	NA	Vicia faba (Broad bean) (Faba vulgaris)	298	NA	NA	NA	NA	NA	NA	NA	NA	NA	NA	NA	NA	NA	NA	NA	NA	NA	NA	NA	NA	NA	NA	NA	NA
TRINITY_DN2153_c0_g4_i1	Precoz-R-Root-B	Precoz-S-Root-A	10.6814	5.36029	0	0	577	35.01	160	119	83	215	4639.5	137.81	2.5	0.0799581	UP	UP	P93850	P93850_VICFA	unreviewed	Leghemoglobin B	NA	Vicia faba (Broad bean) (Faba vulgaris)	147	NA	NA	heme binding [GO:0020037]; metal ion binding [GO:0046872]; oxygen binding [GO:0019825]; oxygen carrier activity [GO:0005344]	GO:0005344; GO:0019825; GO:0020037; GO:0046872	Globin family; Plant globin family	IPR000971;IPR009050;IPR012292;IPR001032;IPR019824;	NA	NA	NA	NA	NA	NA	NA	NA	NA	NA	NA	NA	NA	PF00042;	NA	PS01033;PS00208;	NA	NA
TRINITY_DN53916_c0_g1_i1	Precoz-R-Root-B	Precoz-S-Root-A	-9.97123	3.32921	0	0	2748	54.99	597	814	697	640	1	0.00639508	1052	7.03856	DOWN	DOWN	A0A074RJ90	A0A074RJ90_9HOMO	unreviewed	Putative multi-copper oxidase laccase-like protein	V565_165760	Rhizoctonia solani 123E	631	NA	NA	copper ion binding [GO:0005507]; oxidoreductase activity [GO:0016491]	GO:0005507; GO:0016491	NA	IPR001117;IPR011706;IPR011707;IPR008972;	NA	NA	NA	NA	NA	NA	NA	NA	454773at2759;	NA	NA	NA	NA	PF00394;PF07731;PF07732;	NA	NA	NA	NA
TRINITY_DN1718_c0_g1_i3	Precoz-R-Root-B	Precoz-S-Root-A	9.48011	5.12694	0	0	801	34.46	303	133	143	222	3942.5	84.311	5	0.115195	UP	UP	G7IPC0	G7IPC0_MEDTR	unreviewed	Lipid transfer protein (Putative bifunctional inhibitor/plant lipid transfer protein/seed storage helical)	11405926 MTR_2g026760 MtrunA17_Chr2g0290521	Medicago truncatula (Barrel medic) (Medicago tribuloides)	127	NA	NA	NA	NA	NA	IPR036312;IPR016140;IPR027923;	NA	NA	NA	NA	mtr:MTR_2g026760;	NA	XP_003594279.1;	NA	1608612at2759;	NA	NA	NA	NA	PF14547;	NA	NA	NA	NA
TRINITY_DN40027_c0_g1_i1	Precoz-R-Root-B	Precoz-S-Root-A	9.09478	3.47444	0	0	946	35.73	289	177	161	319	1250	22.6894	2	0.0391801	UP	UP	M5BQD9	M5BQD9_THACB	unreviewed	Fruiting body protein SC7	SC7 BN14_02623	Thanatephorus cucumeris (strain AG1-IB / isolate 7/3/14) (Lettuce bottom rot fungus) (Rhizoctonia solani)	146	NA	NA	extracellular region [GO:0005576]	GO:0005576	CRISP family	IPR018244;IPR014044;IPR035940;IPR001283;	NA	NA	NA	NA	NA	NA	NA	NA	NA	NA	NA	NA	PTHR10334;	PF00188;	NA	PS01010;	NA	NA
TRINITY_DN66973_c0_g1_i1	Precoz-R-Root-B	Precoz-S-Root-A	8.95614	4.29179	0	0	1978	34.63	663	291	394	630	2206.5	19.154	4	0.037083	UP	UP	L8WZT0	L8WZT0_THACA	unreviewed	Sterol 24-C-methyltransferase (EC 2.1.1.41) (Delta(24)-sterol C-methyltransferase)	AG1IA_04104	Thanatephorus cucumeris (strain AG1-IA) (Rice sheath blight fungus) (Rhizoctonia solani)	1600	2.1.1.41	NA	ATP binding [GO:0005524]; nucleic acid binding [GO:0003676]; sterol 24-C-methyltransferase activity [GO:0003838]; sterol biosynthetic process [GO:0016126]	GO:0003676; GO:0003838; GO:0005524; GO:0016126	Class I-like SAM-binding methyltransferase superfamily, Erg6/SMT family	IPR011545;IPR014001;IPR001650;IPR013216;IPR030384;IPR027417;IPR000629;IPR014014;IPR029063;IPR013705;	NA	NA	NA	NA	NA	NA	NA	NA	NA	NA	NA	UPA00768;UER00760	NA	PF00270;PF00271;PF08241;PF08498;	NA	PS00039;PS51192;PS51194;PS51195;PS51685;	NA	NA
TRINITY_DN1409_c0_g1_i3	Precoz-R-Root-B	Precoz-S-Root-A	8.88687	5.51713	0	0	1876	39.77	561	334	412	569	5165.5	47.2298	10	0.0980939	UP	UP	A0A0K6FUD7	A0A0K6FUD7_9HOMO	unreviewed	Myo-inositol-1-phosphate synthase	RSOLAG22IIIB_08707	Rhizoctonia solani	548	NA	NA	inositol-3-phosphate synthase activity [GO:0004512]; inositol biosynthetic process [GO:0006021]; phospholipid biosynthetic process [GO:0008654]	GO:0004512; GO:0006021; GO:0008654	NA	IPR002587;IPR013021;IPR036291;	NA	NA	NA	NA	NA	NA	NA	NA	451916at2759;	NA	NA	NA	PTHR11510;	PF01658;PF07994;	NA	NA	NA	NA
TRINITY_DN3308_c0_g1_i1	Precoz-R-Root-B	Precoz-S-Root-A	-8.38588	3.78099	0	0	1026	36.94	304	214	165	343	4.5	0.0742972	1436.5	25.7499	DOWN	DOWN	A0A0R0EVE7	A0A0R0EVE7_SOYBN	unreviewed	Uncharacterized protein	GLYMA_18G033300	Glycine max (Soybean) (Glycine hispida)	182	NA	NA	integral component of membrane [GO:0016021]	GO:0016021	NA	NA	NA	NA	NA	NA	NA	NA	NA	NA	NA	NA	NA	NA	NA	NA	NA	NA	NA	NA
TRINITY_DN6287_c0_g1_i2	Precoz-R-Root-B	Precoz-S-Root-A	8.14649	5.57857	0	0	975	38.67	289	206	171	309	5382.5	94.5969	17.5	0.329634	UP	UP	A0A072V1I2	A0A072V1I2_MEDTR	unreviewed	Expansin	25489834 MTR_3g094060 MtrunA17_Chr3g0128801	Medicago truncatula (Barrel medic) (Medicago tribuloides)	253	NA	NA	cell wall [GO:0005618]; extracellular region [GO:0005576]; membrane [GO:0016020]; plant-type cell wall organization [GO:0009664]	GO:0005576; GO:0005618; GO:0009664; GO:0016020	Expansin family, Expansin A subfamily	IPR007118;IPR002963;IPR007112;IPR007117;IPR036749;IPR009009;IPR036908;	NA	NA	NA	NA	mtr:MTR_3g094060;	NA	XP_013461516.1;	NA	1114831at2759;	NA	NA	NA	NA	PF03330;PF01357;	NA	PS50843;PS50842;	NA	SUBCELLULAR LOCATION: Membrane {ECO:0000256|RuleBase:RU365023, ECO:0000256|SAAS:SAAS00562149}; Peripheral membrane protein {ECO:0000256|RuleBase:RU365023, ECO:0000256|SAAS:SAAS00562149}. Secreted, cell wall {ECO:0000256|RuleBase:RU365023}.
TRINITY_DN6287_c0_g1_i1	Precoz-R-Root-B	Precoz-S-Root-A	8.0771	8.20357	0	0	1518	37.62	444	279	292	503	33227	375.165	114	1.38166	UP	UP	A0A072VBI6	A0A072VBI6_MEDTR	unreviewed	Expansin	25489833 MTR_3g094040 MtrunA17_Chr3g0128791	Medicago truncatula (Barrel medic) (Medicago tribuloides)	253	NA	NA	cell wall [GO:0005618]; extracellular region [GO:0005576]; membrane [GO:0016020]; plant-type cell wall organization [GO:0009664]	GO:0005576; GO:0005618; GO:0009664; GO:0016020	Expansin family, Expansin A subfamily	IPR007118;IPR002963;IPR007112;IPR007117;IPR036749;IPR009009;IPR036908;	NA	NA	NA	NA	mtr:MTR_3g094040;	NA	XP_013461515.1;	NA	1114831at2759;	NA	NA	NA	NA	PF03330;PF01357;	NA	PS50843;PS50842;	NA	SUBCELLULAR LOCATION: Membrane {ECO:0000256|RuleBase:RU365023, ECO:0000256|SAAS:SAAS00562149}; Peripheral membrane protein {ECO:0000256|RuleBase:RU365023, ECO:0000256|SAAS:SAAS00562149}. Secreted, cell wall {ECO:0000256|RuleBase:RU365023}.
TRINITY_DN5007_c0_g1_i1	Precoz-R-Root-B	Precoz-S-Root-A	-7.84402	5.65096	0	0	864	35.3	285	150	155	274	24.5	0.487479	5247.5	111.762	DOWN	DOWN	A0A2K3NG76	A0A2K3NG76_TRIPR	unreviewed	Metallothiol transferase fosB	L195_g025345	Trifolium pratense (Red clover)	170	NA	NA	transferase activity [GO:0016740]	GO:0016740	NA	IPR029068;IPR004360;IPR037523;	NA	NA	NA	NA	NA	NA	NA	NA	1456521at2759;	NA	NA	NA	NA	PF00903;	NA	PS51819;	NA	NA
TRINITY_DN3036_c1_g2_i4	Precoz-R-Root-B	Precoz-S-Root-A	7.84315	3.18613	0	0	1419	38.41	440	247	298	434	1020	12.3333	4	0.0515086	UP	UP	G7IMH9	G7IMH9_MEDTR	unreviewed	Plant/F18G18-200 protein (Putative Galactose-binding domain-containing protein)	11433574 MTR_2g103170 MtrunA17_Chr2g0332541	Medicago truncatula (Barrel medic) (Medicago tribuloides)	373	NA	NA	NA	NA	NA	IPR006946;IPR008979;	NA	NA	NA	NA	mtr:MTR_2g103170;	NA	XP_003597843.1;	NA	790213at2759;	NA	NA	NA	NA	PF04862;	NA	NA	NA	NA
TRINITY_DN1718_c0_g1_i1	Precoz-R-Root-B	Precoz-S-Root-A	7.84199	7.02097	0	0	845	35.74	297	129	173	246	14626	296.728	59	1.28521	UP	UP	G7JIZ7	G7JIZ7_MEDTR	unreviewed	Lipid transfer protein (Putative bifunctional inhibitor/plant lipid transfer protein/seed storage helical)	11426343 MTR_4g101280 MtrunA17_Chr4g0056391	Medicago truncatula (Barrel medic) (Medicago tribuloides)	143	NA	NA	NA	NA	NA	IPR036312;IPR016140;IPR027923;	NA	NA	NA	NA	mtr:MTR_4g101280;	NA	XP_003608743.1;	NA	1608612at2759;	NA	NA	NA	NA	PF14547;	NA	NA	NA	NA
TRINITY_DN159_c0_g2_i1	Precoz-R-Root-B	Precoz-S-Root-A	7.84052	3.96952	0	0	1374	36.24	452	251	247	424	1759.5	21.9713	7	0.0931866	UP	UP	A0A1S2YSX6	A0A1S2YSX6_CICAR	unreviewed	Peroxidase (EC 1.11.1.7)	LOC101504738	Cicer arietinum (Chickpea) (Garbanzo)	319	1.11.1.7	NA	extracellular region [GO:0005576]; heme binding [GO:0020037]; metal ion binding [GO:0046872]; peroxidase activity [GO:0004601]; hydrogen peroxide catabolic process [GO:0042744]; response to oxidative stress [GO:0006979]	GO:0004601; GO:0005576; GO:0006979; GO:0020037; GO:0042744; GO:0046872	Peroxidase family, Classical plant (class III) peroxidase subfamily	IPR002016;IPR010255;IPR000823;IPR019793;IPR033905;	NA	NA	NA	NA	cam:101504738;	NA	XP_004509399.1;	NA	902776at2759;	NA	NA	NA	NA	PF00141;	NA	PS00435;PS50873;	NA	SUBCELLULAR LOCATION: Secreted {ECO:0000256|RuleBase:RU362060}.
TRINITY_DN48171_c0_g1_i1	Precoz-R-Root-B	Precoz-S-Root-A	7.59886	4.30525	0	0	803	34.37	232	137	139	295	2220	47.4043	10.5	0.24176	UP	UP	A0A1S2XCQ3	A0A1S2XCQ3_CICAR	unreviewed	basic form of pathogenesis-related protein 1-like	LOC101507323	Cicer arietinum (Chickpea) (Garbanzo)	159	NA	NA	extracellular region [GO:0005576]	GO:0005576	CRISP family	IPR018244;IPR014044;IPR035940;IPR001283;IPR034111;	NA	NA	NA	NA	cam:101507323;	NA	XP_004486257.2;	NA	1528782at2759;	NA	NA	NA	PTHR10334;	PF00188;	NA	PS01010;	NA	NA
TRINITY_DN3158_c0_g1_i1	Precoz-R-Root-B	Precoz-S-Root-A	7.52873	5.3557	0	0	545	35.96	176	104	92	173	4602.5	144.659	23	0.775663	UP	UP	Q4W2W5	Q4W2W5_LENCO	unreviewed	Putative trypsin inhibitor	ti	Lens culinaris subsp. orientalis (Oriental wild lentil) (Lens orientalis)	104	NA	NA	extracellular region [GO:0005576]; serine-type endopeptidase inhibitor activity [GO:0004867]	GO:0004867; GO:0005576	Bowman-Birk serine protease inhibitor family	IPR035995;IPR000877;	NA	NA	NA	NA	NA	NA	NA	NA	NA	NA	NA	NA	NA	PF00228;	NA	PS00281;	NA	NA
TRINITY_DN6530_c0_g1_i3	Precoz-R-Root-B	Precoz-S-Root-A	7.41185	3.43995	0	0	2865	36.47	892	485	560	928	1215.5	7.28751	6.5	0.0416148	UP	UP	A0A072TP82	A0A072TP82_MEDTR	unreviewed	LRR receptor-like kinase	25501137 MTR_8g044230 MtrunA17_Chr8g0355271	Medicago truncatula (Barrel medic) (Medicago tribuloides)	838	NA	NA	integral component of membrane [GO:0016021]; ATP binding [GO:0005524]; protein kinase activity [GO:0004672]	GO:0004672; GO:0005524; GO:0016021	NA	IPR011009;IPR001611;IPR025875;IPR032675;IPR000719;	NA	NA	NA	NA	mtr:MTR_8g044230;	NA	XP_013445196.1;	NA	309971at2759;	NA	NA	NA	NA	PF12799;PF00069;	NA	PS51450;PS50011;	NA	NA
TRINITY_DN159_c0_g2_i3	Precoz-R-Root-B	Precoz-S-Root-A	7.18955	3.32461	0	0	1234	36.3	412	235	213	374	1120.5	15.5752	7	0.103969	UP	UP	A0A1S2YSX6	A0A1S2YSX6_CICAR	unreviewed	Peroxidase (EC 1.11.1.7)	LOC101504738	Cicer arietinum (Chickpea) (Garbanzo)	319	1.11.1.7	NA	extracellular region [GO:0005576]; heme binding [GO:0020037]; metal ion binding [GO:0046872]; peroxidase activity [GO:0004601]; hydrogen peroxide catabolic process [GO:0042744]; response to oxidative stress [GO:0006979]	GO:0004601; GO:0005576; GO:0006979; GO:0020037; GO:0042744; GO:0046872	Peroxidase family, Classical plant (class III) peroxidase subfamily	IPR002016;IPR010255;IPR000823;IPR019793;IPR033905;	NA	NA	NA	NA	cam:101504738;	NA	XP_004509399.1;	NA	902776at2759;	NA	NA	NA	NA	PF00141;	NA	PS00435;PS50873;	NA	SUBCELLULAR LOCATION: Secreted {ECO:0000256|RuleBase:RU362060}.
TRINITY_DN47130_c0_g1_i1	Precoz-R-Root-B	Precoz-S-Root-A	7.17729	8.55904	0	0	1231	38.59	373	218	257	383	42378	590.217	271.5	4.05564	UP	UP	A0A072TH20	A0A072TH20_MEDTR	unreviewed	Expansin-like protein B1 (Putative expansin/Lol pI)	25480356 MTR_0118s0070 MtrunA17_Chr7g0231221	Medicago truncatula (Barrel medic) (Medicago tribuloides)	275	NA	NA	extracellular region [GO:0005576]; sexual reproduction [GO:0019953]	GO:0005576; GO:0019953	Expansin family	IPR007118;IPR007112;IPR007117;IPR036749;IPR005795;IPR009009;IPR036908;	NA	NA	NA	NA	mtr:MTR_0118s0070;	NA	XP_013442647.1;	NA	754048at2759;	NA	NA	NA	NA	PF03330;PF01357;	NA	PS50843;PS50842;	NA	NA
TRINITY_DN1078_c1_g1_i3	Precoz-R-Root-B	Precoz-S-Root-A	-7.08903	4.57359	0	0	934	33.51	296	130	183	325	19.5	0.359921	2478	48.8247	DOWN	DOWN	A0A066UYM3	A0A066UYM3_9HOMO	unreviewed	Uncharacterized protein (Fragment)	RSAG8_13752	Rhizoctonia solani AG-8 WAC10335	305	NA	NA	cell [GO:0005623]; cell redox homeostasis [GO:0045454]	GO:0005623; GO:0045454	NA	IPR008979;IPR010400;IPR037047;IPR036249;IPR013766;	NA	NA	NA	NA	NA	NA	NA	NA	NA	NA	NA	NA	NA	PF06201;PF00085;	NA	PS51532;PS51352;	NA	NA
TRINITY_DN2559_c0_g2_i4	Precoz-R-Root-B	Precoz-S-Root-A	-6.97543	7.88667	0	0	1462	36.73	492	231	306	433	211	2.47998	24645.5	310.055	DOWN	DOWN	A0A2K3LDT1	A0A2K3LDT1_TRIPR	unreviewed	Xyloglucan endotransglucosylase/hydrolase (EC 2.4.1.207) (Fragment)	L195_g032651	Trifolium pratense (Red clover)	256	2.4.1.207	NA	apoplast [GO:0048046]; cell wall [GO:0005618]; hydrolase activity, hydrolyzing O-glycosyl compounds [GO:0004553]; xyloglucan:xyloglucosyl transferase activity [GO:0016762]; cell wall biogenesis [GO:0042546]; cell wall organization [GO:0071555]; xyloglucan metabolic process [GO:0010411]	GO:0004553; GO:0005618; GO:0010411; GO:0016762; GO:0042546; GO:0048046; GO:0071555	Glycosyl hydrolase 16 family	IPR013320;IPR000757;IPR008263;IPR010713;IPR016455;	NA	NA	NA	NA	NA	NA	NA	NA	1209387at2759;	NA	NA	NA	NA	PF00722;PF06955;	NA	PS01034;PS51762;	NA	SUBCELLULAR LOCATION: Secreted, cell wall {ECO:0000256|RuleBase:RU361120}. Secreted, extracellular space, apoplast {ECO:0000256|RuleBase:RU361120}.
TRINITY_DN5007_c0_g1_i2	Precoz-R-Root-B	Precoz-S-Root-A	-6.97521	4.66581	0	0	959	34.52	331	161	170	297	22.5	0.403814	2638	50.6719	DOWN	DOWN	A0A1S2YQX8	A0A1S2YQX8_CICAR	unreviewed	uncharacterized protein LOC101489231	LOC101489231	Cicer arietinum (Chickpea) (Garbanzo)	168	NA	NA	NA	NA	NA	IPR029068;IPR004360;IPR037523;	NA	NA	NA	NA	cam:101489231;	NA	XP_004508519.1;	NA	1456521at2759;	NA	NA	NA	NA	PF00903;	NA	PS51819;	NA	NA
TRINITY_DN126_c1_g1_i1	Precoz-R-Root-B	Precoz-S-Root-A	6.93729	5.8839	0	0	1177	37.72	379	257	187	354	6622	96.4218	50	0.781089	UP	UP	A0A2K3PHG3	A0A2K3PHG3_TRIPR	unreviewed	Fasciclin-like arabinogalactan protein	L195_g011405	Trifolium pratense (Red clover)	291	NA	NA	NA	NA	NA	IPR036378;IPR000782;	NA	NA	NA	NA	NA	NA	NA	NA	1293823at2759;	NA	NA	NA	NA	PF02469;	NA	PS50213;	NA	NA
TRINITY_DN60009_c0_g1_i1	Precoz-R-Root-B	Precoz-S-Root-A	6.84472	4.79689	0	0	1644	38.32	477	301	329	537	3113	32.5003	25	0.279369	UP	UP	A0A0K6FWE3	A0A0K6FWE3_9HOMO	unreviewed	Ornithine decarboxylase	ODC1 RSOLAG22IIIB_08901	Rhizoctonia solani	502	NA	NA	catalytic activity [GO:0003824]; polyamine biosynthetic process [GO:0006596]	GO:0003824; GO:0006596	Orn/Lys/Arg decarboxylase class-II family	IPR009006;IPR022643;IPR022644;IPR022653;IPR000183;IPR002433;IPR029066;	NA	NA	NA	NA	NA	NA	NA	NA	725914at2759;	NA	NA	NA	PTHR11482;	PF02784;PF00278;	NA	PS00878;	NA	NA
TRINITY_DN53510_c0_g1_i1	Precoz-R-Root-B	Precoz-S-Root-A	6.77333	6.79609	0	0	1350	41.7	401	325	238	386	12456	158.357	105.5	1.43648	UP	UP	A0A074SFM8	A0A074SFM8_9HOMO	unreviewed	Putative NADPH-dependent methylglyoxal reductase GRE2 protein	V565_115060	Rhizoctonia solani 123E	345	NA	NA	catalytic activity [GO:0003824]; coenzyme binding [GO:0050662]	GO:0003824; GO:0050662	NA	IPR001509;IPR036291;	NA	NA	NA	NA	NA	NA	NA	NA	992332at2759;	NA	NA	NA	NA	PF01370;	NA	NA	NA	NA
TRINITY_DN2761_c0_g1_i1	Precoz-R-Root-B	Precoz-S-Root-A	6.75928	4.8229	0	0	740	39.73	181	157	137	265	3167.5	73.3055	27	0.67179	UP	UP	NA	NA	NA	NA	NA	NA	NA	NA	NA	NA	NA	NA	NA	NA	NA	NA	NA	NA	NA	NA	NA	NA	NA	NA	NA	NA	NA	NA	NA	NA	NA
TRINITY_DN13216_c0_g1_i1	Precoz-R-Root-B	Precoz-S-Root-A	6.71783	5.695	0	0	1557	36.03	457	304	257	539	5801.5	63.9395	51	0.60211	UP	UP	A0A0B7F900	A0A0B7F900_THACB	unreviewed	Uncharacterized protein	RSOLAG1IB_05878	Thanatephorus cucumeris (strain AG1-IB / isolate 7/3/14) (Lettuce bottom rot fungus) (Rhizoctonia solani)	322	NA	NA	oxidoreductase activity [GO:0016491]	GO:0016491	NA	IPR018170;IPR020471;IPR023210;IPR036812;	NA	NA	NA	NA	NA	NA	NA	NA	NA	NA	NA	NA	PTHR11732;	PF00248;	NA	PS00798;PS00062;PS00063;	NA	NA
TRINITY_DN2118_c0_g1_i7	Precoz-R-Root-B	Precoz-S-Root-A	6.67951	5.69904	0	0	1190	38.91	381	261	202	346	5816	83.8242	52.5	0.812417	UP	UP	G7JIF3	G7JIF3_MEDTR	unreviewed	Fasciclin-like arabinogalactan protein (Putative FAS1 domain-containing protein)	11445733 MTR_4g053380 MtrunA17_Chr4g0026611	Medicago truncatula (Barrel medic) (Medicago tribuloides)	296	NA	NA	NA	NA	NA	IPR036378;IPR000782;	NA	NA	NA	NA	mtr:MTR_4g053380;	NA	XP_003606125.1;	NA	1322092at2759;	NA	NA	NA	NA	PF02469;	NA	PS50213;	NA	NA
TRINITY_DN2559_c0_g2_i1	Precoz-R-Root-B	Precoz-S-Root-A	-6.65811	6.76481	0	0	1573	35.92	538	242	323	470	120.5	1.31385	11300	132.149	DOWN	DOWN	A0A2K3LDT1	A0A2K3LDT1_TRIPR	unreviewed	Xyloglucan endotransglucosylase/hydrolase (EC 2.4.1.207) (Fragment)	L195_g032651	Trifolium pratense (Red clover)	256	2.4.1.207	NA	apoplast [GO:0048046]; cell wall [GO:0005618]; hydrolase activity, hydrolyzing O-glycosyl compounds [GO:0004553]; xyloglucan:xyloglucosyl transferase activity [GO:0016762]; cell wall biogenesis [GO:0042546]; cell wall organization [GO:0071555]; xyloglucan metabolic process [GO:0010411]	GO:0004553; GO:0005618; GO:0010411; GO:0016762; GO:0042546; GO:0048046; GO:0071555	Glycosyl hydrolase 16 family	IPR013320;IPR000757;IPR008263;IPR010713;IPR016455;	NA	NA	NA	NA	NA	NA	NA	NA	1209387at2759;	NA	NA	NA	NA	PF00722;PF06955;	NA	PS01034;PS51762;	NA	SUBCELLULAR LOCATION: Secreted, cell wall {ECO:0000256|RuleBase:RU361120}. Secreted, extracellular space, apoplast {ECO:0000256|RuleBase:RU361120}.
TRINITY_DN1092_c1_g1_i3	Precoz-R-Root-B	Precoz-S-Root-A	6.65109	4.24973	0	0	3048	40.91	939	660	587	862	2126	11.9662	19.5	0.117604	UP	UP	A0A072VWL8	A0A072VWL8_MEDTR	unreviewed	Cellulose synthase-like protein	25484218 MTR_1g069605	Medicago truncatula (Barrel medic) (Medicago tribuloides)	892	NA	NA	integral component of membrane [GO:0016021]; cellulose synthase (UDP-forming) activity [GO:0016760]; cell wall organization [GO:0071555]; cellulose biosynthetic process [GO:0030244]	GO:0016021; GO:0016760; GO:0030244; GO:0071555	Glycosyltransferase 2 family	IPR005150;IPR029044;	NA	NA	NA	NA	mtr:MTR_1g069605;	NA	XP_013468443.1;	NA	679241at2759;	NA	NA	NA	NA	PF03552;	NA	NA	NA	NA
TRINITY_DN10817_c0_g1_i1	Precoz-R-Root-B	Precoz-S-Root-A	6.6499	5.73657	0	0	1822	36.11	535	315	343	629	5968.5	56.2133	55	0.555649	UP	UP	M5C1D8	M5C1D8_THACB	unreviewed	Beta-glucosidase (EC 3.2.1.21)	BN14_06863 RSOLAG1IB_06295	Thanatephorus cucumeris (strain AG1-IB / isolate 7/3/14) (Lettuce bottom rot fungus) (Rhizoctonia solani)	525	3.2.1.21	NA	beta-glucosidase activity [GO:0008422]; scopolin beta-glucosidase activity [GO:0102483]; carbohydrate metabolic process [GO:0005975]	GO:0005975; GO:0008422; GO:0102483	Glycosyl hydrolase 1 family	IPR001360;IPR018120;IPR033132;IPR017853;	NA	NA	NA	NA	NA	NA	NA	NA	NA	NA	NA	NA	PTHR10353;	PF00232;	NA	PS00572;PS00653;	NA	NA
TRINITY_DN400_c0_g2_i1	Precoz-R-Root-B	Precoz-S-Root-A	6.61238	4.21167	0	0	2932	40.18	920	611	567	834	2070	12.1191	19.5	0.122611	UP	UP	A0A066VGP7	A0A066VGP7_9HOMO	unreviewed	Uncharacterized protein (Fragment)	RSAG8_08768	Rhizoctonia solani AG-8 WAC10335	296	NA	NA	ATP binding [GO:0005524]; protein kinase activity [GO:0004672]	GO:0004672; GO:0005524	NA	IPR011009;IPR000719;IPR001245;	NA	NA	NA	NA	NA	NA	NA	NA	NA	NA	NA	NA	NA	PF07714;	NA	PS50011;	NA	NA
TRINITY_DN13667_c0_g1_i1	Precoz-R-Root-B	Precoz-S-Root-A	6.60819	3.51492	0	0	2299	39.67	710	463	449	677	1275	9.52229	12	0.096393	UP	UP	E2FKJ6	E2FKJ6_MEDTR	unreviewed	Putative sieve element occlusion (Sieve element occlusion c) (Sieve element occlusion protein)	SEOc 11425619 MTR_1g074950 Medtr1g089550 MtrunA17_Chr1g0186841	Medicago truncatula (Barrel medic) (Medicago tribuloides)	671	NA	NA	phloem development [GO:0010088]	GO:0010088	NA	IPR027944;IPR027942;IPR039299;	NA	NA	NA	NA	mtr:MTR_1g074950;	NA	XP_003590760.1;	NA	292431at2759;	NA	NA	NA	PTHR33232;	PF14577;PF14576;	NA	NA	NA	NA
TRINITY_DN1247_c0_g3_i1	Precoz-R-Root-B	Precoz-S-Root-A	6.49883	6.5114	0	0	1834	42.48	552	413	366	503	10205	95.5255	104.5	1.05004	UP	UP	G7KXB8	G7KXB8_MEDTR	unreviewed	Chalcone and stilbene synthase family protein (Putative naringenin-chalcone synthase) (EC 2.3.1.74)	11440049 MTR_7g084300 MtrunA17_Chr7g0252331	Medicago truncatula (Barrel medic) (Medicago tribuloides)	391	2.3.1.74	NA	endoplasmic reticulum [GO:0005783]; nucleus [GO:0005634]; plant-type vacuole membrane [GO:0009705]; naringenin-chalcone synthase activity [GO:0016210]; auxin polar transport [GO:0009926]; flavonoid biosynthetic process [GO:0009813]; regulation of anthocyanin biosynthetic process [GO:0031540]; response to auxin [GO:0009733]; response to gravity [GO:0009629]; response to jasmonic acid [GO:0009753];…	GO:0005634; GO:0005783; GO:0006979; GO:0009611; GO:0009629; GO:0009705; GO:0009733; GO:0009753; GO:0009813; GO:0009926; GO:0010224; GO:0016210; GO:0031540	Chalcone/stilbene synthases family	IPR012328;IPR018088;IPR001099;IPR011141;IPR016039;	NA	NA	NA	NA	mtr:MTR_7g084300;	NA	XP_003624524.1;	NA	950070at2759;	NA	NA	NA	PTHR11877;	PF02797;PF00195;	NA	PS00441;	NA	NA
TRINITY_DN3082_c0_g2_i1	Precoz-R-Root-B	Precoz-S-Root-A	6.46889	5.68253	0	0	2764	34.26	874	469	478	943	5742	35.7036	60	0.399004	UP	UP	A0A074S8M1	A0A074S8M1_9HOMO	unreviewed	Endoglucanase (EC 3.2.1.4)	V565_023490	Rhizoctonia solani 123E	580	3.2.1.4	NA	integral component of membrane [GO:0016021]; cellulase activity [GO:0008810]; cellulose catabolic process [GO:0030245]	GO:0008810; GO:0016021; GO:0030245	Glycosyl hydrolase 9 (cellulase E) family	IPR008928;IPR012341;IPR001701;IPR033126;	NA	NA	NA	NA	NA	NA	NA	NA	1195424at2759;	NA	NA	NA	NA	PF00759;	NA	PS00698;	NA	NA
TRINITY_DN907_c0_g2_i1	Precoz-R-Root-B	Precoz-S-Root-A	6.43584	4.3641	0	0	715	38.74	166	110	167	272	2298	55.0772	24.5	0.630754	UP	UP	A0A2K3PHF2	A0A2K3PHF2_TRIPR	unreviewed	Fasciclin-like arabinogalactan protein	L195_g011404	Trifolium pratense (Red clover)	316	NA	NA	NA	NA	NA	IPR036378;IPR000782;	NA	NA	NA	NA	NA	NA	NA	NA	1342617at2759;	NA	NA	NA	NA	PF02469;	NA	PS50213;	NA	NA
TRINITY_DN214_c0_g3_i1	Precoz-R-Root-B	Precoz-S-Root-A	6.43149	7.33231	0	0	2705	39.45	802	460	607	836	18021.5	114.308	193.5	1.31674	UP	UP	G7ICD0	G7ICD0_MEDTR	unreviewed	Beta-galactosidase (EC 3.2.1.23)	11414214 MTR_1g018200 MtrunA17_Chr1g0152571	Medicago truncatula (Barrel medic) (Medicago tribuloides)	730	3.2.1.23	NA	beta-galactosidase activity [GO:0004565]; carbohydrate metabolic process [GO:0005975]	GO:0004565; GO:0005975	Glycosyl hydrolase 35 family	IPR008979;IPR031330;IPR019801;IPR001944;IPR017853;	NA	NA	NA	NA	mtr:MTR_1g018200;	NA	XP_003589080.2;	NA	179316at2759;	NA	NA	NA	PTHR23421;	PF01301;	NA	PS01182;	NA	NA
TRINITY_DN2118_c0_g1_i3	Precoz-R-Root-B	Precoz-S-Root-A	6.41913	4.53884	0	0	1165	38.97	350	259	195	361	2594.5	38.2092	28	0.441844	UP	UP	A0A2K3L4T8	A0A2K3L4T8_TRIPR	unreviewed	Fasciclin-like arabinogalactan protein	L195_g029447	Trifolium pratense (Red clover)	291	NA	NA	NA	NA	NA	IPR036378;IPR000782;	NA	NA	NA	NA	NA	NA	NA	NA	1322092at2759;	NA	NA	NA	NA	PF02469;	NA	PS50213;	NA	NA
TRINITY_DN166_c0_g2_i7	Precoz-R-Root-B	Precoz-S-Root-A	6.39141	5.72103	0	0	540	39.26	101	67	145	227	5893.5	187.422	65	2.21078	UP	UP	NA	NA	NA	NA	NA	NA	NA	NA	NA	NA	NA	NA	NA	NA	NA	NA	NA	NA	NA	NA	NA	NA	NA	NA	NA	NA	NA	NA	NA	NA	NA
TRINITY_DN3082_c0_g1_i1	Precoz-R-Root-B	Precoz-S-Root-A	6.39031	8.60726	0	0	2608	41.76	712	544	545	807	43604	286.856	482	3.40007	UP	UP	A0A0B7FPC7	A0A0B7FPC7_THACB	unreviewed	Glycoside hydrolase family protein (EC 3.2.1.4)	celA RSOLAG1IB_03468	Thanatephorus cucumeris (strain AG1-IB / isolate 7/3/14) (Lettuce bottom rot fungus) (Rhizoctonia solani)	489	3.2.1.4	NA	cellulase activity [GO:0008810]; carbohydrate metabolic process [GO:0005975]	GO:0005975; GO:0008810	Glycosyl hydrolase 9 (cellulase E) family	IPR008928;IPR012341;IPR001701;	NA	NA	NA	NA	NA	NA	NA	NA	NA	NA	NA	NA	NA	PF00759;	NA	NA	NA	NA
TRINITY_DN3731_c0_g4_i1	Precoz-R-Root-B	Precoz-S-Root-A	6.37263	3.50215	0	0	2008	38.05	602	356	408	642	1261.5	10.7872	14	0.128174	UP	UP	L8WJY6	L8WJY6_THACA	unreviewed	Laccase	AG1IA_08834	Thanatephorus cucumeris (strain AG1-IA) (Rice sheath blight fungus) (Rhizoctonia solani)	651	NA	NA	copper ion binding [GO:0005507]; oxidoreductase activity [GO:0016491]	GO:0005507; GO:0016491	NA	IPR001117;IPR011706;IPR011707;IPR008972;	NA	NA	NA	NA	NA	NA	NA	NA	NA	NA	NA	NA	NA	PF00394;PF07731;PF07732;	NA	NA	NA	NA
TRINITY_DN67021_c0_g1_i1	Precoz-R-Root-B	Precoz-S-Root-A	6.364	5.22791	0	0	686	34.26	226	148	87	225	4184	104.504	47	1.25967	UP	UP	A0A2K3N653	A0A2K3N653_TRIPR	unreviewed	Stress responsive A/B barrel domain-containing protein	L195_g021748	Trifolium pratense (Red clover)	116	NA	NA	NA	NA	NA	IPR013097;IPR011008;	NA	NA	NA	NA	NA	NA	NA	NA	1579369at2759;	NA	NA	NA	NA	PF07876;	NA	PS51502;	NA	NA
TRINITY_DN1092_c1_g1_i1	Precoz-R-Root-B	Precoz-S-Root-A	6.36262	6.02757	0	0	3438	41.27	1037	763	656	982	7288	36.3978	82	0.439446	UP	UP	G7LJG4	G7LJG4_MEDTR	unreviewed	Cellulose synthase (EC 2.4.1.12)	11406771 MTR_8g086600 MtrunA17_Chr8g0379241	Medicago truncatula (Barrel medic) (Medicago tribuloides)	991	2.4.1.12	NA	integral component of membrane [GO:0016021]; plasma membrane [GO:0005886]; cellulose synthase (UDP-forming) activity [GO:0016760]; metal ion binding [GO:0046872]; cell wall organization [GO:0071555]; cellulose biosynthetic process [GO:0030244]	GO:0005886; GO:0016021; GO:0016760; GO:0030244; GO:0046872; GO:0071555	Glycosyltransferase 2 family, Plant cellulose synthase subfamily	IPR005150;IPR027934;IPR029044;IPR013083;	NA	NA	NA	NA	mtr:MTR_8g086600;	NA	XP_003629793.2;	NA	679241at2759;	NA	NA	UPA00695	NA	PF03552;PF14569;	NA	NA	NA	SUBCELLULAR LOCATION: Cell membrane {ECO:0000256|RuleBase:RU361116}; Multi-pass membrane protein {ECO:0000256|RuleBase:RU361116}.
TRINITY_DN315_c0_g1_i1	Precoz-R-Root-B	Precoz-S-Root-A	6.32767	6.14239	0	0	1739	36.57	520	243	393	583	7890	77.894	91	0.961486	UP	UP	A0A0B7FNX6	A0A0B7FNX6_THACB	unreviewed	GTP cyclohydrolase I (EC 3.5.4.16)	RSOLAG1IB_02621	Thanatephorus cucumeris (strain AG1-IB / isolate 7/3/14) (Lettuce bottom rot fungus) (Rhizoctonia solani)	307	3.5.4.16	NA	cytoplasm [GO:0005737]; GTP cyclohydrolase I activity [GO:0003934]; tetrahydrofolate biosynthetic process [GO:0046654]	GO:0003934; GO:0005737; GO:0046654	NA	IPR001474;IPR018234;IPR020602;	NA	NA	NA	NA	NA	NA	NA	NA	NA	NA	NA	NA	PTHR11109;	PF01227;	TIGR00063;	PS00859;PS00860;	NA	NA
TRINITY_DN3082_c0_g1_i2	Precoz-R-Root-B	Precoz-S-Root-A	6.30983	8.17424	0	0	2778	41.11	759	574	568	877	32276	199.476	377	2.49981	UP	UP	A0A0B7FPC7	A0A0B7FPC7_THACB	unreviewed	Glycoside hydrolase family protein (EC 3.2.1.4)	celA RSOLAG1IB_03468	Thanatephorus cucumeris (strain AG1-IB / isolate 7/3/14) (Lettuce bottom rot fungus) (Rhizoctonia solani)	489	3.2.1.4	NA	cellulase activity [GO:0008810]; carbohydrate metabolic process [GO:0005975]	GO:0005975; GO:0008810	Glycosyl hydrolase 9 (cellulase E) family	IPR008928;IPR012341;IPR001701;	NA	NA	NA	NA	NA	NA	NA	NA	NA	NA	NA	NA	NA	PF00759;	NA	NA	NA	NA
TRINITY_DN2118_c0_g1_i8	Precoz-R-Root-B	Precoz-S-Root-A	6.24906	3.92497	0	0	1224	38.89	366	274	202	382	1691	23.6994	20.5	0.308316	UP	UP	A0A2K3L4T8	A0A2K3L4T8_TRIPR	unreviewed	Fasciclin-like arabinogalactan protein	L195_g029447	Trifolium pratense (Red clover)	291	NA	NA	NA	NA	NA	IPR036378;IPR000782;	NA	NA	NA	NA	NA	NA	NA	NA	1322092at2759;	NA	NA	NA	NA	PF02469;	NA	PS50213;	NA	NA
TRINITY_DN656_c0_g1_i1	Precoz-R-Root-B	Precoz-S-Root-A	6.20131	5.02073	0	0	1539	37.04	500	258	312	469	3619	40.3722	45.5	0.542796	UP	UP	A0A072VSC4	A0A072VSC4_MEDTR	unreviewed	Pmr5/Cas1p GDSL/SGNH-like acyl-esterase family protein (Putative PMR5 domain, PC-Esterase)	25485586 MTR_1g112210 MtrunA17_Chr1g0210771	Medicago truncatula (Barrel medic) (Medicago tribuloides)	382	NA	NA	NA	NA	NA	IPR026057;IPR025846;IPR029962;	NA	NA	NA	NA	NA	NA	XP_013470285.1;	NA	672028at2759;	NA	NA	NA	PTHR32285;	PF13839;PF14416;	NA	NA	NA	NA
TRINITY_DN48179_c0_g1_i1	Precoz-R-Root-B	Precoz-S-Root-A	6.18324	6.01534	0	0	1121	37.91	364	230	195	332	7215.5	110.575	92	1.50634	UP	UP	A0A2K3NQY9	A0A2K3NQY9_TRIPR	unreviewed	Uncharacterized protein	L195_g001899	Trifolium pratense (Red clover)	290	NA	NA	integral component of membrane [GO:0016021]	GO:0016021	NA	IPR036378;IPR000782;	NA	NA	NA	NA	NA	NA	NA	NA	984651at2759;	NA	NA	NA	NA	PF02469;	NA	PS50213;	NA	NA
TRINITY_DN646_c1_g1_i1	Precoz-R-Root-B	Precoz-S-Root-A	6.18129	8.4852	0	0	1188	36.78	382	208	229	369	39991	577.242	511	7.91355	UP	UP	A0A0B7FP07	A0A0B7FP07_THACB	unreviewed	Uncharacterized protein	RSOLAG1IB_02698	Thanatephorus cucumeris (strain AG1-IB / isolate 7/3/14) (Lettuce bottom rot fungus) (Rhizoctonia solani)	356	NA	NA	metal ion binding [GO:0046872]; oxidoreductase activity [GO:0016491]	GO:0016491; GO:0046872	Iron/ascorbate-dependent oxidoreductase family	IPR026992;IPR027443;IPR005123;	NA	NA	NA	NA	NA	NA	NA	NA	NA	NA	NA	NA	NA	PF03171;PF14226;	NA	PS51471;	NA	NA
TRINITY_DN2559_c0_g2_i5	Precoz-R-Root-B	Precoz-S-Root-A	-6.14052	5.79248	0	0	1663	35.24	576	255	331	501	87.5	0.903333	5732.5	63.4315	DOWN	DOWN	A0A2K3LDT1	A0A2K3LDT1_TRIPR	unreviewed	Xyloglucan endotransglucosylase/hydrolase (EC 2.4.1.207) (Fragment)	L195_g032651	Trifolium pratense (Red clover)	256	2.4.1.207	NA	apoplast [GO:0048046]; cell wall [GO:0005618]; hydrolase activity, hydrolyzing O-glycosyl compounds [GO:0004553]; xyloglucan:xyloglucosyl transferase activity [GO:0016762]; cell wall biogenesis [GO:0042546]; cell wall organization [GO:0071555]; xyloglucan metabolic process [GO:0010411]	GO:0004553; GO:0005618; GO:0010411; GO:0016762; GO:0042546; GO:0048046; GO:0071555	Glycosyl hydrolase 16 family	IPR013320;IPR000757;IPR008263;IPR010713;IPR016455;	NA	NA	NA	NA	NA	NA	NA	NA	1209387at2759;	NA	NA	NA	NA	PF00722;PF06955;	NA	PS01034;PS51762;	NA	SUBCELLULAR LOCATION: Secreted, cell wall {ECO:0000256|RuleBase:RU361120}. Secreted, extracellular space, apoplast {ECO:0000256|RuleBase:RU361120}.
TRINITY_DN13253_c0_g1_i1	Precoz-R-Root-B	Precoz-S-Root-A	6.12055	3.61298	0	0	1508	36.21	469	281	265	493	1359.5	15.478	18	0.220346	UP	UP	G7JNA9	G7JNA9_MEDTR	unreviewed	Xyloglucan endotransglucosylase/hydrolase (EC 2.4.1.207)	11407977 MTR_4g057450 MtrunA17_Chr4g0028221	Medicago truncatula (Barrel medic) (Medicago tribuloides)	304	2.4.1.207	NA	apoplast [GO:0048046]; cell wall [GO:0005618]; hydrolase activity, hydrolyzing O-glycosyl compounds [GO:0004553]; xyloglucan:xyloglucosyl transferase activity [GO:0016762]; cell wall biogenesis [GO:0042546]; cell wall organization [GO:0071555]; xyloglucan metabolic process [GO:0010411]	GO:0004553; GO:0005618; GO:0010411; GO:0016762; GO:0042546; GO:0048046; GO:0071555	Glycosyl hydrolase 16 family	IPR013320;IPR000757;IPR010713;IPR016455;	NA	NA	NA	NA	mtr:MTR_4g057450;	NA	XP_003606342.2;	NA	1209387at2759;	NA	NA	NA	NA	PF00722;PF06955;	NA	PS51762;	NA	SUBCELLULAR LOCATION: Secreted, cell wall {ECO:0000256|RuleBase:RU361120}. Secreted, extracellular space, apoplast {ECO:0000256|RuleBase:RU361120}.
TRINITY_DN41353_c0_g1_i1	Precoz-R-Root-B	Precoz-S-Root-A	6.08501	4.95348	0	0	1378	37.37	474	211	304	389	3450	43.0073	47	0.629165	UP	UP	B7FL46	B7FL46_MEDTR	unreviewed	Fasciclin-like arabinogalactan protein (Putative FAS1 domain-containing protein)	11411453 MTR_2g093990 MtrunA17_Chr2g0326431	Medicago truncatula (Barrel medic) (Medicago tribuloides)	250	NA	NA	integral component of membrane [GO:0016021]	GO:0016021	NA	IPR036378;IPR000782;	NA	NA	NA	NA	mtr:MTR_2g093990;	NA	XP_003597212.2;	NA	984651at2759;	NA	NA	NA	NA	PF02469;	NA	PS50213;	NA	NA
TRINITY_DN907_c0_g1_i2	Precoz-R-Root-B	Precoz-S-Root-A	6.07562	6.51984	0	0	1601	39.04	448	352	273	528	10227	109.673	140.5	1.61503	UP	UP	A0A2K3N4R1	A0A2K3N4R1_TRIPR	unreviewed	Uncharacterized protein	L195_g021268	Trifolium pratense (Red clover)	309	NA	NA	NA	NA	NA	IPR036378;IPR000782;	NA	NA	NA	NA	NA	NA	NA	NA	1373786at2759;	NA	NA	NA	NA	PF02469;	NA	PS50213;	NA	NA
TRINITY_DN2428_c0_g1_i2	Precoz-R-Root-B	Precoz-S-Root-A	6.05588	4.50112	0	0	1299	39.18	331	229	280	459	2519	33.2551	35	0.495432	UP	UP	G7JG86	G7JG86_MEDTR	unreviewed	Expansin	MTR_4g081950	Medicago truncatula (Barrel medic) (Medicago tribuloides)	284	NA	NA	cell wall [GO:0005618]; extracellular region [GO:0005576]; integral component of membrane [GO:0016021]; plant-type cell wall organization [GO:0009664]	GO:0005576; GO:0005618; GO:0009664; GO:0016021	Expansin family, Expansin A subfamily	IPR007118;IPR002963;IPR007112;IPR007117;IPR036749;IPR009009;IPR036908;	NA	NA	NA	NA	mtr:MTR_4g081950;	NA	XP_003607738.1;	NA	1097698at2759;	NA	NA	NA	NA	PF03330;PF01357;	NA	PS50843;PS50842;	NA	SUBCELLULAR LOCATION: Membrane {ECO:0000256|RuleBase:RU365023, ECO:0000256|SAAS:SAAS00562149}; Peripheral membrane protein {ECO:0000256|RuleBase:RU365023, ECO:0000256|SAAS:SAAS00562149}. Secreted, cell wall {ECO:0000256|RuleBase:RU365023}.
TRINITY_DN3584_c1_g1_i1	Precoz-R-Root-B	Precoz-S-Root-A	-6.01929	3.92884	0	0	878	33.49	320	141	153	264	26	0.505552	1571.5	32.9377	DOWN	DOWN	G7JG79	G7JG79_MEDTR	unreviewed	NAC transcription factor-like protein (NAC969) (Putative transcription factor NAM family)	11445056 NAC969 MTR_4g081870 MtrunA17_Chr4g0042561	Medicago truncatula (Barrel medic) (Medicago tribuloides)	271	NA	NA	nucleus [GO:0005634]; DNA binding [GO:0003677]; regulation of transcription, DNA-templated [GO:0006355]	GO:0003677; GO:0005634; GO:0006355	NA	IPR003441;IPR036093;	NA	NA	NA	NA	mtr:MTR_4g081870;	NA	XP_003607731.1;	NA	1011164at2759;	NA	NA	NA	NA	PF02365;	NA	PS51005;	NA	SUBCELLULAR LOCATION: Nucleus {ECO:0000256|SAAS:SAAS00095996}.
TRINITY_DN9568_c0_g1_i1	Precoz-R-Root-B	Precoz-S-Root-A	5.99645	5.39731	0	0	1352	37.35	425	241	264	422	4690	59.5145	68	0.926717	UP	UP	A0A0K6G6N0	A0A0K6G6N0_9HOMO	unreviewed	Uncharacterized protein	RSOLAG22IIIB_01520	Rhizoctonia solani	356	NA	NA	metal ion binding [GO:0046872]; oxidoreductase activity [GO:0016491]	GO:0016491; GO:0046872	Iron/ascorbate-dependent oxidoreductase family	IPR026992;IPR027443;IPR005123;	NA	NA	NA	NA	NA	NA	NA	NA	622449at2759;	NA	NA	NA	NA	PF03171;PF14226;	NA	PS51471;	NA	NA
TRINITY_DN166_c0_g2_i4	Precoz-R-Root-B	Precoz-S-Root-A	5.98035	8.05336	0	0	1178	38.54	339	202	252	385	29583.5	430.479	434.5	6.786	UP	UP	A0A1S2YNG6	A0A1S2YNG6_CICAR	unreviewed	BURP domain-containing protein 9	LOC101494309	Cicer arietinum (Chickpea) (Garbanzo)	646	NA	NA	NA	NA	NA	IPR004873;	NA	NA	NA	NA	cam:101494309;	NA	XP_004507416.1;	NA	439136at2759;	NA	NA	NA	NA	PF03181;	NA	PS51277;	NA	NA
TRINITY_DN12588_c0_g1_i1	Precoz-R-Root-B	Precoz-S-Root-A	-5.97058	4.93052	0	0	744	37.77	239	149	132	224	54	1.24319	3148	77.8452	DOWN	DOWN	B7FGR7	B7FGR7_MEDTR	unreviewed	Light-regulated protein, putative (Putative light regulated Lir1)	11436793 MTR_7g084000 MtrunA17_Chr7g0252111	Medicago truncatula (Barrel medic) (Medicago tribuloides)	144	NA	NA	chloroplast thylakoid membrane protein complex [GO:0098807]; circadian rhythm [GO:0007623]	GO:0007623; GO:0098807	NA	IPR009856;	NA	NA	NA	NA	mtr:MTR_7g084000;	NA	XP_003624498.1;	NA	1601928at2759;	NA	NA	NA	PTHR36762;	PF07207;	NA	NA	NA	NA
TRINITY_DN13385_c0_g1_i1	Precoz-R-Root-B	Precoz-S-Root-A	-5.95054	4.88396	0	0	3889	36.46	1311	578	840	1160	53	0.234363	3045.5	14.4179	DOWN	DOWN	A0A2K3KX23	A0A2K3KX23_TRIPR	unreviewed	Uncharacterized protein (Fragment)	L195_g057778	Trifolium pratense (Red clover)	189	NA	NA	NA	NA	NA	IPR021109;	NA	NA	NA	NA	NA	NA	NA	NA	626782at2759;	NA	NA	NA	NA	NA	NA	NA	NA	NA
TRINITY_DN53521_c0_g1_i1	Precoz-R-Root-B	Precoz-S-Root-A	5.89366	7.18558	0	0	2036	39.49	653	426	378	579	16194	136.411	252.5	2.28203	UP	UP	A0A072U3V6	A0A072U3V6_MEDTR	unreviewed	Pectinesterase (EC 3.1.1.11)	25499611 MTR_7g108905 MtrunA17_Chr7g0269541	Medicago truncatula (Barrel medic) (Medicago tribuloides)	557	3.1.1.11	NA	aspartyl esterase activity [GO:0045330]; enzyme inhibitor activity [GO:0004857]; pectinesterase activity [GO:0030599]; cell wall modification [GO:0042545]; pectin catabolic process [GO:0045490]	GO:0004857; GO:0030599; GO:0042545; GO:0045330; GO:0045490	Pectinesterase family; PMEI family	IPR035513;IPR012334;IPR011050;IPR033131;IPR000070;IPR006501;	NA	NA	NA	NA	mtr:MTR_7g108905;	NA	XP_013450376.1;	NA	674407at2759;	NA	NA	UPA00545;UER00823	NA	PF01095;PF04043;	TIGR01614;	PS00503;	NA	NA
TRINITY_DN4942_c0_g1_i1	Precoz-R-Root-B	Precoz-S-Root-A	5.88188	4.39053	0	0	3273	40.39	942	728	594	1009	2328.5	12.2166	36.5	0.205261	UP	UP	A0A2K3NXB4	A0A2K3NXB4_TRIPR	unreviewed	Cellulose synthase (EC 2.4.1.12)	L195_g004169	Trifolium pratense (Red clover)	978	2.4.1.12	NA	integral component of membrane [GO:0016021]; plasma membrane [GO:0005886]; cellulose synthase (UDP-forming) activity [GO:0016760]; metal ion binding [GO:0046872]; cell wall organization [GO:0071555]; cellulose biosynthetic process [GO:0030244]	GO:0005886; GO:0016021; GO:0016760; GO:0030244; GO:0046872; GO:0071555	Glycosyltransferase 2 family, Plant cellulose synthase subfamily	IPR005150;IPR027934;IPR029044;IPR001841;IPR013083;	NA	NA	NA	NA	NA	NA	NA	NA	679241at2759;	NA	NA	UPA00695	NA	PF03552;PF14569;	NA	PS50089;	NA	SUBCELLULAR LOCATION: Cell membrane {ECO:0000256|RuleBase:RU361116}; Multi-pass membrane protein {ECO:0000256|RuleBase:RU361116}.
TRINITY_DN166_c0_g2_i2	Precoz-R-Root-B	Precoz-S-Root-A	5.87442	6.02634	0	0	630	36.83	128	74	158	270	7247.5	197.702	114.5	3.33653	UP	UP	NA	NA	NA	NA	NA	NA	NA	NA	NA	NA	NA	NA	NA	NA	NA	NA	NA	NA	NA	NA	NA	NA	NA	NA	NA	NA	NA	NA	NA	NA	NA
TRINITY_DN4942_c0_g1_i3	Precoz-R-Root-B	Precoz-S-Root-A	5.79597	4.24608	0	0	3655	39.84	1067	794	662	1132	2104	9.88571	35	0.17622	UP	UP	A0A2K3NXB4	A0A2K3NXB4_TRIPR	unreviewed	Cellulose synthase (EC 2.4.1.12)	L195_g004169	Trifolium pratense (Red clover)	978	2.4.1.12	NA	integral component of membrane [GO:0016021]; plasma membrane [GO:0005886]; cellulose synthase (UDP-forming) activity [GO:0016760]; metal ion binding [GO:0046872]; cell wall organization [GO:0071555]; cellulose biosynthetic process [GO:0030244]	GO:0005886; GO:0016021; GO:0016760; GO:0030244; GO:0046872; GO:0071555	Glycosyltransferase 2 family, Plant cellulose synthase subfamily	IPR005150;IPR027934;IPR029044;IPR001841;IPR013083;	NA	NA	NA	NA	NA	NA	NA	NA	679241at2759;	NA	NA	UPA00695	NA	PF03552;PF14569;	NA	PS50089;	NA	SUBCELLULAR LOCATION: Cell membrane {ECO:0000256|RuleBase:RU361116}; Multi-pass membrane protein {ECO:0000256|RuleBase:RU361116}.
TRINITY_DN12588_c0_g1_i2	Precoz-R-Root-B	Precoz-S-Root-A	-5.79488	3.86499	0	0	609	39.24	190	124	115	180	29	0.815429	1499.5	45.3121	DOWN	DOWN	B7FGR7	B7FGR7_MEDTR	unreviewed	Light-regulated protein, putative (Putative light regulated Lir1)	11436793 MTR_7g084000 MtrunA17_Chr7g0252111	Medicago truncatula (Barrel medic) (Medicago tribuloides)	144	NA	NA	chloroplast thylakoid membrane protein complex [GO:0098807]; circadian rhythm [GO:0007623]	GO:0007623; GO:0098807	NA	IPR009856;	NA	NA	NA	NA	mtr:MTR_7g084000;	NA	XP_003624498.1;	NA	1601928at2759;	NA	NA	NA	PTHR36762;	PF07207;	NA	NA	NA	NA
TRINITY_DN91_c0_g1_i7	Precoz-R-Root-B	Precoz-S-Root-A	-5.7763	4.23469	0	0	1240	34.52	414	224	204	398	38	0.525731	1937.5	28.7585	DOWN	DOWN	A0A1S2XAH0	A0A1S2XAH0_CICAR	unreviewed	protein TIFY 5A	LOC101492009	Cicer arietinum (Chickpea) (Garbanzo)	139	NA	NA	NA	NA	NA	IPR018467;IPR040390;IPR010399;	NA	NA	NA	NA	cam:101492009;	NA	XP_004486286.1;	NA	1537989at2759;	NA	NA	NA	PTHR33077;	PF09425;PF06200;	NA	PS51320;	NA	NA
TRINITY_DN166_c0_g2_i6	Precoz-R-Root-B	Precoz-S-Root-A	5.77075	4.89662	0	0	708	37.15	142	89	174	303	3305	80.2504	56	1.45849	UP	UP	NA	NA	NA	NA	NA	NA	NA	NA	NA	NA	NA	NA	NA	NA	NA	NA	NA	NA	NA	NA	NA	NA	NA	NA	NA	NA	NA	NA	NA	NA	NA
TRINITY_DN907_c0_g1_i1	Precoz-R-Root-B	Precoz-S-Root-A	5.76009	3.5461	0	0	635	40.16	224	196	59	156	1292.5	34.9293	22	0.637155	UP	UP	A0A1S2YGR9	A0A1S2YGR9_CICAR	unreviewed	fasciclin-like arabinogalactan protein 12	LOC101490948	Cicer arietinum (Chickpea) (Garbanzo)	309	NA	NA	NA	NA	NA	IPR036378;IPR000782;	NA	NA	NA	NA	cam:101490948;	NA	XP_004504275.1;	NA	1342617at2759;	NA	NA	NA	NA	PF02469;	NA	PS50213;	NA	NA
TRINITY_DN1597_c0_g3_i1	Precoz-R-Root-B	Precoz-S-Root-A	-5.74592	6.37798	0	0	1707	39.31	514	310	361	522	172	1.73184	8567	92.3321	DOWN	DOWN	A0A0B7FQA9	A0A0B7FQA9_THACB	unreviewed	Branched-chain-amino-acid aminotransferase (EC 2.6.1.42)	RSOLAG1IB_03098	Thanatephorus cucumeris (strain AG1-IB / isolate 7/3/14) (Lettuce bottom rot fungus) (Rhizoctonia solani)	412	2.6.1.42	NA	L-isoleucine transaminase activity [GO:0052656]; L-leucine transaminase activity [GO:0052654]; L-valine transaminase activity [GO:0052655]; branched-chain amino acid biosynthetic process [GO:0009082]	GO:0009082; GO:0052654; GO:0052655; GO:0052656	Class-IV pyridoxal-phosphate-dependent aminotransferase family	IPR001544;IPR018300;IPR036038;IPR005786;IPR033939;	NA	NA	NA	NA	NA	NA	NA	NA	NA	NA	NA	NA	NA	PF01063;	TIGR01123;	PS00770;	NA	NA
TRINITY_DN9032_c0_g1_i1	Precoz-R-Root-B	Precoz-S-Root-A	5.70729	5.21481	0	0	904	35.73	264	211	112	317	4118	78.1192	73	1.48317	UP	UP	NA	NA	NA	NA	NA	NA	NA	NA	NA	NA	NA	NA	NA	NA	NA	NA	NA	NA	NA	NA	NA	NA	NA	NA	NA	NA	NA	NA	NA	NA	NA
TRINITY_DN645_c0_g1_i20	Precoz-R-Root-B	Precoz-S-Root-A	5.69101	4.33509	0	0	1132	36.48	370	176	237	349	2235.5	33.9691	40	0.651179	UP	UP	G7J120	G7J120_MEDTR	unreviewed	Glutamate-ammonia ligase-like protein (Putative glutamine synthetase) (EC 6.3.1.2)	11409831 MTR_3g035970 MtrunA17_Chr3g0091091	Medicago truncatula (Barrel medic) (Medicago tribuloides)	474	6.3.1.2	NA	glutamate-ammonia ligase activity [GO:0004356]; glutamine biosynthetic process [GO:0006542]	GO:0004356; GO:0006542	Glutamine synthetase family	IPR036651;IPR014746;IPR008146;	NA	NA	NA	NA	mtr:MTR_3g035970;	NA	XP_003599597.1;	NA	142334at2759;	NA	NA	NA	NA	PF00120;	NA	NA	NA	NA
TRINITY_DN4942_c0_g1_i2	Precoz-R-Root-B	Precoz-S-Root-A	5.67397	4.18729	0	0	3406	40.37	984	758	617	1047	2016.5	10.1664	36.5	0.198007	UP	UP	A0A2K3NXB4	A0A2K3NXB4_TRIPR	unreviewed	Cellulose synthase (EC 2.4.1.12)	L195_g004169	Trifolium pratense (Red clover)	978	2.4.1.12	NA	integral component of membrane [GO:0016021]; plasma membrane [GO:0005886]; cellulose synthase (UDP-forming) activity [GO:0016760]; metal ion binding [GO:0046872]; cell wall organization [GO:0071555]; cellulose biosynthetic process [GO:0030244]	GO:0005886; GO:0016021; GO:0016760; GO:0030244; GO:0046872; GO:0071555	Glycosyltransferase 2 family, Plant cellulose synthase subfamily	IPR005150;IPR027934;IPR029044;IPR001841;IPR013083;	NA	NA	NA	NA	NA	NA	NA	NA	679241at2759;	NA	NA	UPA00695	NA	PF03552;PF14569;	NA	PS50089;	NA	SUBCELLULAR LOCATION: Cell membrane {ECO:0000256|RuleBase:RU361116}; Multi-pass membrane protein {ECO:0000256|RuleBase:RU361116}.
TRINITY_DN115_c0_g2_i5	Precoz-R-Root-B	Precoz-S-Root-A	-5.669	3.37804	0	0	2142	35.11	733	421	331	657	22.5	0.180222	1067.5	9.17181	DOWN	DOWN	G7JT81	G7JT81_MEDTR	unreviewed	Xyloglucan endotransglucosylase/hydrolase (EC 2.4.1.207)	11445531 MTR_4g126920 MtrunA17_Chr4g0071341	Medicago truncatula (Barrel medic) (Medicago tribuloides)	284	2.4.1.207	NA	apoplast [GO:0048046]; cell wall [GO:0005618]; hydrolase activity, hydrolyzing O-glycosyl compounds [GO:0004553]; xyloglucan:xyloglucosyl transferase activity [GO:0016762]; cell wall biogenesis [GO:0042546]; cell wall organization [GO:0071555]; xyloglucan metabolic process [GO:0010411]	GO:0004553; GO:0005618; GO:0010411; GO:0016762; GO:0042546; GO:0048046; GO:0071555	Glycosyl hydrolase 16 family	IPR008264;IPR013320;IPR000757;IPR008263;IPR010713;IPR016455;	NA	NA	NA	NA	mtr:MTR_4g126920;	NA	XP_003610008.1;	NA	1209387at2759;	NA	NA	NA	NA	PF00722;PF06955;	NA	PS01034;PS51762;	NA	SUBCELLULAR LOCATION: Secreted, cell wall {ECO:0000256|RuleBase:RU361120}. Secreted, extracellular space, apoplast {ECO:0000256|RuleBase:RU361120}.
TRINITY_DN46871_c0_g1_i1	Precoz-R-Root-B	Precoz-S-Root-A	5.64735	3.94988	0	0	1482	37.45	502	263	292	425	1709	19.7777	31.5	0.392108	UP	UP	G7LBD2	G7LBD2_MEDTR	unreviewed	Nucleotide/sugar transporter family protein (Putative sugar phosphate transporter domain-containing protein)	11436179 MTR_8g092190 MtrunA17_Chr8g0383381	Medicago truncatula (Barrel medic) (Medicago tribuloides)	342	NA	NA	integral component of membrane [GO:0016021]; carbohydrate transport [GO:0008643]	GO:0008643; GO:0016021	NA	IPR004853;	NA	NA	NA	NA	mtr:MTR_8g092190;	NA	XP_003630136.1;	NA	938634at2759;	NA	NA	NA	NA	PF03151;	NA	NA	NA	NA
TRINITY_DN1915_c0_g2_i2	Precoz-R-Root-B	Precoz-S-Root-A	5.62846	6.21725	0	0	1429	39.19	461	279	281	408	8246	98.8726	154.5	1.98881	UP	UP	A0A151TX31	A0A151TX31_CAJCA	unreviewed	Peroxidase (EC 1.11.1.7)	KK1_010777	Cajanus cajan (Pigeon pea) (Cajanus indicus)	324	1.11.1.7	NA	extracellular region [GO:0005576]; heme binding [GO:0020037]; metal ion binding [GO:0046872]; peroxidase activity [GO:0004601]; hydrogen peroxide catabolic process [GO:0042744]; response to oxidative stress [GO:0006979]	GO:0004601; GO:0005576; GO:0006979; GO:0020037; GO:0042744; GO:0046872	Peroxidase family, Classical plant (class III) peroxidase subfamily	IPR002016;IPR010255;IPR000823;IPR019793;IPR033905;	NA	NA	NA	NA	NA	NA	NA	NA	NA	NA	NA	NA	NA	PF00141;	NA	PS00435;PS50873;	NA	SUBCELLULAR LOCATION: Secreted {ECO:0000256|RuleBase:RU362060}.
TRINITY_DN2613_c0_g1_i4	Precoz-R-Root-B	Precoz-S-Root-A	5.62586	4.84135	0	0	1566	37.42	473	246	340	507	3174	34.748	59.5	0.698784	UP	UP	A0A1S2XFD2	A0A1S2XFD2_CICAR	unreviewed	fasciclin-like arabinogalactan protein 12	LOC101490972	Cicer arietinum (Chickpea) (Garbanzo)	284	NA	NA	NA	NA	NA	IPR036378;IPR000782;	NA	NA	NA	NA	cam:101490972;	NA	XP_004487129.1;	NA	1442495at2759;	NA	NA	NA	NA	PF02469;	NA	PS50213;	NA	NA
TRINITY_DN462_c0_g1_i3	Precoz-R-Root-B	Precoz-S-Root-A	5.62461	5.32783	0	0	1266	37.68	365	260	217	424	4449	60.2799	83.5	1.21487	UP	UP	A0A1S3DZ35	A0A1S3DZ35_CICAR	unreviewed	fasciclin-like arabinogalactan protein 12	LOC101514610	Cicer arietinum (Chickpea) (Garbanzo)	280	NA	NA	integral component of membrane [GO:0016021]	GO:0016021	NA	IPR036378;IPR000782;	NA	NA	NA	NA	cam:101514610;	NA	XP_012568463.1;	NA	1293823at2759;	NA	NA	NA	NA	PF02469;	NA	PS50213;	NA	NA
TRINITY_DN653_c0_g1_i4	Precoz-R-Root-B	Precoz-S-Root-A	5.60384	5.7104	0	0	612	43.14	189	127	137	159	5799.5	162.33	110.5	3.32117	UP	UP	Q43817	Q43817_PEA	unreviewed	Lipoxygenase (EC 1.13.11.-)	LoxG	Pisum sativum (Garden pea)	868	1.13.11.-	NA	metal ion binding [GO:0046872]; oxidoreductase activity, acting on single donors with incorporation of molecular oxygen, incorporation of two atoms of oxygen [GO:0016702]; oxylipin biosynthetic process [GO:0031408]	GO:0016702; GO:0031408; GO:0046872	Lipoxygenase family	IPR000907;IPR013819;IPR036226;IPR020834;IPR020833;IPR001246;IPR027433;IPR001024;IPR036392;	NA	NA	NA	NA	NA	NA	NA	NA	NA	NA	NA	UPA00382	PTHR11771;	PF00305;PF01477;	NA	PS00711;PS00081;PS51393;PS50095;	NA	NA
TRINITY_DN5334_c0_g1_i1	Precoz-R-Root-B	Precoz-S-Root-A	-5.59508	5.21474	0	0	2091	37.4	721	385	397	588	85	0.700735	3814.5	33.5804	DOWN	DOWN	A0A074S7P6	A0A074S7P6_9HOMO	unreviewed	MATE efflux family protein	V565_037700	Rhizoctonia solani 123E	590	NA	NA	integral component of membrane [GO:0016021]; antiporter activity [GO:0015297]; drug transmembrane transporter activity [GO:0015238]	GO:0015238; GO:0015297; GO:0016021	NA	IPR002528;	NA	NA	NA	NA	NA	NA	NA	NA	743037at2759;	NA	NA	NA	NA	PF01554;	TIGR00797;	NA	NA	NA
TRINITY_DN74753_c0_g1_i1	Precoz-R-Root-B	Precoz-S-Root-A	-5.51651	6.35608	0	0	1917	40.69	559	396	384	578	198	1.77473	8411.5	80.7235	DOWN	DOWN	A0A0K6FPT8	A0A0K6FPT8_9HOMO	unreviewed	O-methylsterigmatocystin oxidoreductase	RSOLAG22IIIB_07675	Rhizoctonia solani	411	NA	NA	heme binding [GO:0020037]; iron ion binding [GO:0005506]; monooxygenase activity [GO:0004497]; oxidoreductase activity, acting on paired donors, with incorporation or reduction of molecular oxygen [GO:0016705]	GO:0004497; GO:0005506; GO:0016705; GO:0020037	Cytochrome P450 family	IPR001128;IPR017972;IPR002401;IPR036396;	NA	NA	NA	NA	NA	NA	NA	NA	702827at2759;	NA	NA	NA	NA	PF00067;	NA	PS00086;	NA	NA
TRINITY_DN2613_c0_g1_i1	Precoz-R-Root-B	Precoz-S-Root-A	5.4979	4.39306	0	0	1450	37.59	429	212	333	476	2320.5	27.4388	47.5	0.603822	UP	UP	A0A2K3NQY1	A0A2K3NQY1_TRIPR	unreviewed	Uncharacterized protein	L195_g001897	Trifolium pratense (Red clover)	271	NA	NA	integral component of membrane [GO:0016021]	GO:0016021	NA	IPR036378;IPR000782;	NA	NA	NA	NA	NA	NA	NA	NA	1442495at2759;	NA	NA	NA	NA	PF02469;	NA	PS50213;	NA	NA
TRINITY_DN2058_c0_g1_i8	Precoz-R-Root-B	Precoz-S-Root-A	5.49683	6.28028	0	0	2793	44.33	889	846	392	666	8598	52.7305	176.5	1.16259	UP	UP	A0A1S3ED91	A0A1S3ED91_CICAR	unreviewed	glycine-rich cell wall structural protein-like isoform X1	LOC101501542	Cicer arietinum (Chickpea) (Garbanzo)	496	NA	NA	NA	NA	NA	NA	NA	NA	NA	NA	cam:101501542;	NA	XP_012573805.1;XP_012573806.1;XP_012573807.1;	NA	1643285at2759;	NA	NA	NA	NA	NA	NA	NA	NA	NA
TRINITY_DN60886_c0_g1_i1	Precoz-R-Root-B	Precoz-S-Root-A	-5.45358	4.06265	0	0	669	31.84	253	118	95	203	42	1.0777	1711	47.0977	DOWN	DOWN	A0A1S2XQ02	A0A1S2XQ02_CICAR	unreviewed	Bowman-Birk type proteinase inhibitor-like	LOC101501776	Cicer arietinum (Chickpea) (Garbanzo)	90	NA	NA	extracellular region [GO:0005576]; serine-type endopeptidase inhibitor activity [GO:0004867]	GO:0004867; GO:0005576	Bowman-Birk serine protease inhibitor family	IPR035995;IPR000877;	NA	NA	NA	NA	cam:101501776;	NA	XP_004492723.1;	NA	1551107at2759;	NA	NA	NA	NA	PF00228;	NA	PS00281;	NA	NA
TRINITY_DN115_c0_g5_i1	Precoz-R-Root-B	Precoz-S-Root-A	-5.45186	3.50446	0	0	1228	36.97	365	235	219	409	28.5	0.395911	1162	17.4112	DOWN	DOWN	A0A1S3EEC3	A0A1S3EEC3_CICAR	unreviewed	Xyloglucan endotransglucosylase/hydrolase (EC 2.4.1.207)	LOC101498658	Cicer arietinum (Chickpea) (Garbanzo)	287	2.4.1.207	NA	apoplast [GO:0048046]; cell wall [GO:0005618]; hydrolase activity, hydrolyzing O-glycosyl compounds [GO:0004553]; xyloglucan:xyloglucosyl transferase activity [GO:0016762]; cell wall biogenesis [GO:0042546]; cell wall organization [GO:0071555]; xyloglucan metabolic process [GO:0010411]	GO:0004553; GO:0005618; GO:0010411; GO:0016762; GO:0042546; GO:0048046; GO:0071555	Glycosyl hydrolase 16 family	IPR008264;IPR013320;IPR000757;IPR008263;IPR010713;IPR016455;	NA	NA	NA	NA	cam:101498658;	NA	XP_012574185.1;	NA	1209387at2759;	NA	NA	NA	NA	PF00722;PF06955;	NA	PS01034;PS51762;	NA	SUBCELLULAR LOCATION: Secreted, cell wall {ECO:0000256|RuleBase:RU361120}. Secreted, extracellular space, apoplast {ECO:0000256|RuleBase:RU361120}.
TRINITY_DN2993_c0_g1_i5	Precoz-R-Root-B	Precoz-S-Root-A	-5.44725	4.15546	0	0	1626	35.92	513	314	270	529	45	0.473574	1826	20.6616	DOWN	DOWN	G7K134	G7K134_MEDTR	unreviewed	Basic helix loop helix (BHLH) DNA-binding family protein (Putative transcription factor bHLH family)	11433977 MTR_5g014640 MtrunA17_Chr5g0400671	Medicago truncatula (Barrel medic) (Medicago tribuloides)	326	NA	NA	DNA binding [GO:0003677]; protein dimerization activity [GO:0046983]	GO:0003677; GO:0046983	NA	IPR011598;IPR036638;	NA	NA	NA	NA	mtr:MTR_5g014640;	NA	XP_003611502.2;	NA	1387598at2759;	NA	NA	NA	NA	PF00010;	NA	PS50888;	NA	NA
TRINITY_DN1445_c0_g1_i3	Precoz-R-Root-B	Precoz-S-Root-A	5.44553	6.42059	0	0	1060	41.6	255	219	222	364	9470	153.153	201.5	3.49416	UP	UP	A0A0B7G3J3	A0A0B7G3J3_THACB	unreviewed	Aquaporin-1	RSOLAG1IB_10669	Thanatephorus cucumeris (strain AG1-IB / isolate 7/3/14) (Lettuce bottom rot fungus) (Rhizoctonia solani)	270	NA	NA	integral component of membrane [GO:0016021]; channel activity [GO:0015267]	GO:0015267; GO:0016021	MIP/aquaporin (TC 1.A.8) family	IPR023271;IPR034294;IPR000425;	NA	NA	NA	NA	NA	NA	NA	NA	NA	NA	NA	NA	PTHR19139;	PF00230;	NA	NA	NA	NA
TRINITY_DN1132_c0_g1_i1	Precoz-R-Root-B	Precoz-S-Root-A	5.4276	6.70854	0	0	1658	40.47	523	300	371	464	11560	119.551	249	2.76291	UP	UP	A0A072VHP3	A0A072VHP3_MEDTR	unreviewed	Aspartic proteinase nepenthesin-like protein	25482834 MTR_1g037630	Medicago truncatula (Barrel medic) (Medicago tribuloides)	429	NA	NA	aspartic-type endopeptidase activity [GO:0004190]	GO:0004190	Peptidase A1 family	IPR001461;IPR033121;IPR021109;IPR032799;IPR032861;	NA	NA	NA	NA	mtr:MTR_1g037630;	NA	XP_013466887.1;	NA	753343at2759;	NA	NA	NA	PTHR13683;	PF14541;PF14543;	NA	PS51767;	NA	NA
TRINITY_DN4320_c0_g1_i2	Precoz-R-Root-B	Precoz-S-Root-A	5.35644	6.95476	0	0	2595	40.85	782	473	587	753	13697.5	90.5888	310	2.19706	UP	UP	A0A074S019	A0A074S019_9HOMO	unreviewed	Terpene cyclase/mutase family member (EC 5.4.99.-)	V565_042720	Rhizoctonia solani 123E	725	5.4.99.-	NA	intramolecular transferase activity [GO:0016866]	GO:0016866	Terpene cyclase/mutase family	IPR032696;IPR032697;IPR018333;IPR008930;	NA	NA	NA	NA	NA	NA	NA	NA	365003at2759;	NA	NA	NA	NA	PF13243;PF13249;	TIGR01787;	NA	NA	NA
TRINITY_DN6014_c0_g1_i12	Precoz-R-Root-B	Precoz-S-Root-A	-5.33076	3.97651	0	0	1729	33.37	558	297	280	594	43	0.427391	1609.5	17.1294	DOWN	DOWN	A0A072TNH3	A0A072TNH3_MEDTR	unreviewed	Transcription factor bHLH122-like protein	25501034 MTR_8g036235	Medicago truncatula (Barrel medic) (Medicago tribuloides)	402	NA	NA	protein dimerization activity [GO:0046983]	GO:0046983	NA	IPR011598;	NA	NA	NA	NA	NA	NA	XP_013445034.1;	NA	1319651at2759;	NA	NA	NA	NA	NA	NA	NA	NA	NA
TRINITY_DN4320_c0_g1_i1	Precoz-R-Root-B	Precoz-S-Root-A	5.30495	6.64532	0	0	2803	39.81	858	499	617	829	11043	67.6374	259	1.69892	UP	UP	A0A074S019	A0A074S019_9HOMO	unreviewed	Terpene cyclase/mutase family member (EC 5.4.99.-)	V565_042720	Rhizoctonia solani 123E	725	5.4.99.-	NA	intramolecular transferase activity [GO:0016866]	GO:0016866	Terpene cyclase/mutase family	IPR032696;IPR032697;IPR018333;IPR008930;	NA	NA	NA	NA	NA	NA	NA	NA	365003at2759;	NA	NA	NA	NA	PF13243;PF13249;	TIGR01787;	NA	NA	NA
TRINITY_DN14255_c1_g1_i1	Precoz-R-Root-B	Precoz-S-Root-A	-5.29717	5.02192	0	0	1018	34.97	273	177	179	389	91	1.5381	3322.5	60.0572	DOWN	DOWN	A0A2K3MVT8	A0A2K3MVT8_TRIPR	unreviewed	CASP-like protein	L195_g018053	Trifolium pratense (Red clover)	185	NA	NA	integral component of membrane [GO:0016021]; plasma membrane [GO:0005886]	GO:0005886; GO:0016021	Casparian strip membrane proteins (CASP) family	IPR006459;IPR006702;	NA	NA	NA	NA	NA	NA	NA	NA	1495110at2759;	NA	NA	NA	NA	PF04535;	TIGR01569;	NA	NA	SUBCELLULAR LOCATION: Cell membrane {ECO:0000256|RuleBase:RU361233, ECO:0000256|SAAS:SAAS00074706}; Multi-pass membrane protein {ECO:0000256|RuleBase:RU361233, ECO:0000256|SAAS:SAAS00074706}.
TRINITY_DN4514_c0_g1_i4	Precoz-R-Root-B	Precoz-S-Root-A	5.28886	5.68042	0	0	2426	39.08	767	452	496	711	5653	39.9776	134	1.01592	UP	UP	C9E9Y2	C9E9Y2_PEA	unreviewed	Calcium-regulated/ATP-independent forisome protein	NA	Pisum sativum (Garden pea)	685	NA	NA	phloem development [GO:0010088]	GO:0010088	NA	IPR027944;IPR027942;IPR039299;	NA	NA	NA	NA	NA	NA	NA	NA	NA	NA	NA	NA	PTHR33232;	PF14577;PF14576;	NA	NA	NA	NA
TRINITY_DN13843_c0_g2_i1	Precoz-R-Root-B	Precoz-S-Root-A	5.27916	4.17986	0	0	1630	33.93	552	300	253	525	1994	20.9866	47.5	0.536983	UP	UP	A0A074RSB6	A0A074RSB6_9HOMO	unreviewed	Polysaccharide lyase family 1 protein	V565_131110	Rhizoctonia solani 123E	315	NA	NA	extracellular region [GO:0005576]; lyase activity [GO:0016829]; polysaccharide catabolic process [GO:0000272]	GO:0000272; GO:0005576; GO:0016829	Polysaccharide lyase 1 family	IPR002022;IPR012334;IPR011050;	NA	NA	NA	NA	NA	NA	NA	NA	924221at2759;	NA	NA	NA	NA	PF00544;	NA	NA	NA	SUBCELLULAR LOCATION: Secreted {ECO:0000256|RuleBase:RU361173}.
TRINITY_DN2040_c1_g1_i1	Precoz-R-Root-B	Precoz-S-Root-A	5.26754	5.45192	0	0	1696	34.61	528	300	287	581	4823	48.8732	116	1.25789	UP	UP	A0A072TFW1	A0A072TFW1_MEDTR	unreviewed	HXXXD-type acyl-transferase family protein (Putative shikimate O-hydroxycinnamoyltransferase) (EC 2.3.1.133)	25480598 MTR_0190s0020 MtrunA17_Chr8g0359251	Medicago truncatula (Barrel medic) (Medicago tribuloides)	443	2.3.1.133	NA	shikimate O-hydroxycinnamoyltransferase activity [GO:0047172]	GO:0047172	NA	IPR023213;IPR003480;	NA	NA	NA	NA	mtr:MTR_0190s0020;	NA	XP_013442394.1;	NA	1130893at2759;	NA	NA	NA	NA	PF02458;	NA	NA	NA	NA
TRINITY_DN907_c1_g1_i1	Precoz-R-Root-B	Precoz-S-Root-A	5.24669	4.03814	0	0	1769	38.5	535	358	323	553	1806	17.516	44	0.45728	UP	UP	I3SRE9	I3SRE9_MEDTR	unreviewed	Uncharacterized protein	NA	Medicago truncatula (Barrel medic) (Medicago tribuloides)	295	NA	NA	NA	NA	NA	IPR036378;IPR000782;	NA	NA	NA	NA	NA	NA	NA	NA	NA	NA	NA	NA	NA	PF02469;	NA	PS50213;	NA	NA
TRINITY_DN1033_c0_g1_i1	Precoz-R-Root-B	Precoz-S-Root-A	5.23173	4.43241	0	0	2771	43.27	870	477	722	702	2374.5	14.6907	58.5	0.387988	UP	UP	A0A1S2YJ99	A0A1S2YJ99_CICAR	unreviewed	uncharacterized protein LOC101493975	LOC101493975	Cicer arietinum (Chickpea) (Garbanzo)	657	NA	NA	NA	NA	NA	NA	NA	NA	NA	NA	cam:101493975;	NA	XP_004505616.1;	NA	1349300at2759;	NA	NA	NA	NA	NA	NA	NA	NA	NA
TRINITY_DN2993_c0_g1_i6	Precoz-R-Root-B	Precoz-S-Root-A	-5.22928	3.71904	0	0	1717	35.35	548	325	282	562	38.5	0.385982	1343.5	14.4006	DOWN	DOWN	G7K134	G7K134_MEDTR	unreviewed	Basic helix loop helix (BHLH) DNA-binding family protein (Putative transcription factor bHLH family)	11433977 MTR_5g014640 MtrunA17_Chr5g0400671	Medicago truncatula (Barrel medic) (Medicago tribuloides)	326	NA	NA	DNA binding [GO:0003677]; protein dimerization activity [GO:0046983]	GO:0003677; GO:0046983	NA	IPR011598;IPR036638;	NA	NA	NA	NA	mtr:MTR_5g014640;	NA	XP_003611502.2;	NA	1387598at2759;	NA	NA	NA	NA	PF00010;	NA	PS50888;	NA	NA
TRINITY_DN2613_c0_g1_i3	Precoz-R-Root-B	Precoz-S-Root-A	5.22184	4.51835	0	0	1531	37.36	466	247	325	493	2520	28.2158	62.5	0.752174	UP	UP	A0A1S2XFD2	A0A1S2XFD2_CICAR	unreviewed	fasciclin-like arabinogalactan protein 12	LOC101490972	Cicer arietinum (Chickpea) (Garbanzo)	284	NA	NA	NA	NA	NA	IPR036378;IPR000782;	NA	NA	NA	NA	cam:101490972;	NA	XP_004487129.1;	NA	1442495at2759;	NA	NA	NA	NA	PF02469;	NA	PS50213;	NA	NA
TRINITY_DN1033_c0_g1_i3	Precoz-R-Root-B	Precoz-S-Root-A	5.21729	4.6347	0	0	2909	42.97	919	500	750	740	2732	16.1019	68	0.429813	UP	UP	A0A1S2YJ99	A0A1S2YJ99_CICAR	unreviewed	uncharacterized protein LOC101493975	LOC101493975	Cicer arietinum (Chickpea) (Garbanzo)	657	NA	NA	NA	NA	NA	NA	NA	NA	NA	NA	cam:101493975;	NA	XP_004505616.1;	NA	1349300at2759;	NA	NA	NA	NA	NA	NA	NA	NA	NA
TRINITY_DN3869_c0_g2_i1	Precoz-R-Root-B	Precoz-S-Root-A	5.20867	4.18476	0	0	641	39.16	186	138	113	204	1998.5	53.5411	50	1.43545	UP	UP	Q43817	Q43817_PEA	unreviewed	Lipoxygenase (EC 1.13.11.-)	LoxG	Pisum sativum (Garden pea)	868	1.13.11.-	NA	metal ion binding [GO:0046872]; oxidoreductase activity, acting on single donors with incorporation of molecular oxygen, incorporation of two atoms of oxygen [GO:0016702]; oxylipin biosynthetic process [GO:0031408]	GO:0016702; GO:0031408; GO:0046872	Lipoxygenase family	IPR000907;IPR013819;IPR036226;IPR020834;IPR020833;IPR001246;IPR027433;IPR001024;IPR036392;	NA	NA	NA	NA	NA	NA	NA	NA	NA	NA	NA	UPA00382	PTHR11771;	PF00305;PF01477;	NA	PS00711;PS00081;PS51393;PS50095;	NA	NA
TRINITY_DN115_c0_g2_i4	Precoz-R-Root-B	Precoz-S-Root-A	-5.20733	3.69765	0	0	1842	35.61	634	367	289	552	38.5	0.358461	1323.5	13.2193	DOWN	DOWN	G7JT81	G7JT81_MEDTR	unreviewed	Xyloglucan endotransglucosylase/hydrolase (EC 2.4.1.207)	11445531 MTR_4g126920 MtrunA17_Chr4g0071341	Medicago truncatula (Barrel medic) (Medicago tribuloides)	284	2.4.1.207	NA	apoplast [GO:0048046]; cell wall [GO:0005618]; hydrolase activity, hydrolyzing O-glycosyl compounds [GO:0004553]; xyloglucan:xyloglucosyl transferase activity [GO:0016762]; cell wall biogenesis [GO:0042546]; cell wall organization [GO:0071555]; xyloglucan metabolic process [GO:0010411]	GO:0004553; GO:0005618; GO:0010411; GO:0016762; GO:0042546; GO:0048046; GO:0071555	Glycosyl hydrolase 16 family	IPR008264;IPR013320;IPR000757;IPR008263;IPR010713;IPR016455;	NA	NA	NA	NA	mtr:MTR_4g126920;	NA	XP_003610008.1;	NA	1209387at2759;	NA	NA	NA	NA	PF00722;PF06955;	NA	PS01034;PS51762;	NA	SUBCELLULAR LOCATION: Secreted, cell wall {ECO:0000256|RuleBase:RU361120}. Secreted, extracellular space, apoplast {ECO:0000256|RuleBase:RU361120}.
TRINITY_DN653_c0_g1_i5	Precoz-R-Root-B	Precoz-S-Root-A	5.16165	5.98567	0	0	2479	40.98	757	489	527	706	6970	48.2114	180.5	1.33923	UP	UP	Q43817	Q43817_PEA	unreviewed	Lipoxygenase (EC 1.13.11.-)	LoxG	Pisum sativum (Garden pea)	868	1.13.11.-	NA	metal ion binding [GO:0046872]; oxidoreductase activity, acting on single donors with incorporation of molecular oxygen, incorporation of two atoms of oxygen [GO:0016702]; oxylipin biosynthetic process [GO:0031408]	GO:0016702; GO:0031408; GO:0046872	Lipoxygenase family	IPR000907;IPR013819;IPR036226;IPR020834;IPR020833;IPR001246;IPR027433;IPR001024;IPR036392;	NA	NA	NA	NA	NA	NA	NA	NA	NA	NA	NA	UPA00382	PTHR11771;	PF00305;PF01477;	NA	PS00711;PS00081;PS51393;PS50095;	NA	NA
TRINITY_DN6031_c0_g1_i1	Precoz-R-Root-B	Precoz-S-Root-A	-5.12221	6.32487	0	0	1297	35	447	271	183	396	253	3.35167	8177.5	115.975	DOWN	DOWN	NA	NA	NA	NA	NA	NA	NA	NA	NA	NA	NA	NA	NA	NA	NA	NA	NA	NA	NA	NA	NA	NA	NA	NA	NA	NA	NA	NA	NA	NA	NA
TRINITY_DN513_c1_g2_i6	Precoz-R-Root-B	Precoz-S-Root-A	-5.11532	4.87628	0	0	1205	29.88	443	188	172	402	93	1.32824	2993.5	45.7089	DOWN	DOWN	G7L8G7	G7L8G7_MEDTR	unreviewed	Embryonic abundant-like protein	11407743 MTR_8g045880	Medicago truncatula (Barrel medic) (Medicago tribuloides)	363	NA	NA	NA	NA	NA	IPR004873;	NA	NA	NA	NA	NA	NA	XP_003628215.2;	NA	1087658at2759;	NA	NA	NA	NA	PF03181;	NA	PS51277;	NA	NA
TRINITY_DN2002_c0_g1_i5	Precoz-R-Root-B	Precoz-S-Root-A	-5.10983	4.95373	0	0	1065	31.64	405	148	189	323	98.5	1.58824	3158	54.5672	DOWN	DOWN	A0A074S479	A0A074S479_9HOMO	unreviewed	Putative cytochrome P450 family protein	V565_057610	Rhizoctonia solani 123E	529	NA	NA	integral component of membrane [GO:0016021]; heme binding [GO:0020037]; iron ion binding [GO:0005506]; monooxygenase activity [GO:0004497]; oxidoreductase activity, acting on paired donors, with incorporation or reduction of molecular oxygen [GO:0016705]	GO:0004497; GO:0005506; GO:0016021; GO:0016705; GO:0020037	Cytochrome P450 family	IPR001128;IPR017972;IPR002401;IPR036396;	NA	NA	NA	NA	NA	NA	NA	NA	702827at2759;	NA	NA	NA	NA	PF00067;	NA	PS00086;	NA	NA
TRINITY_DN74243_c0_g1_i1	Precoz-R-Root-B	Precoz-S-Root-A	5.10917	5.35305	0	0	1290	39.53	397	230	280	383	4489.5	59.7297	120.5	1.71969	UP	UP	I3S7U3	I3S7U3_MEDTR	unreviewed	Chaperonin CPN60-like protein (Putative Late embryogenesis abundant protein, LEA-14)	25500453 MTR_8g016370 MtrunA17_Chr8g0342091	Medicago truncatula (Barrel medic) (Medicago tribuloides)	226	NA	NA	integral component of membrane [GO:0016021]	GO:0016021	NA	IPR004864;	NA	NA	NA	NA	mtr:MTR_8g016370;	NA	XP_013444327.1;	NA	1459177at2759;	NA	NA	NA	NA	PF03168;	NA	NA	NA	NA
TRINITY_DN3913_c0_g2_i2	Precoz-R-Root-B	Precoz-S-Root-A	-5.07331	4.34199	0	0	924	39.29	282	173	190	279	66	1.23101	2064.5	41.1123	DOWN	DOWN	A0A072TY19	A0A072TY19_MEDTR	unreviewed	Putative chromatin regulator PHD family (Zinc ion-binding protein)	25499859 MTR_7g445390 MtrunA17_Chr7g0231881	Medicago truncatula (Barrel medic) (Medicago tribuloides)	125	NA	NA	NA	NA	NA	NA	NA	NA	NA	NA	mtr:MTR_7g445390;	NA	XP_013448337.1;	NA	1595477at2759;	NA	NA	NA	NA	NA	NA	NA	NA	NA
TRINITY_DN3219_c0_g1_i1	Precoz-R-Root-B	Precoz-S-Root-A	5.07222	6.48985	0	0	3263	39.17	1019	653	625	966	9871.5	51.9297	272	1.53377	UP	UP	M5C6N6	M5C6N6_THACB	unreviewed	Alpha-glucosidase, putative (EC 3.2.1.20)	BN14_08867	Thanatephorus cucumeris (strain AG1-IB / isolate 7/3/14) (Lettuce bottom rot fungus) (Rhizoctonia solani)	893	3.2.1.20	NA	alpha-1,4-glucosidase activity [GO:0004558]; carbohydrate binding [GO:0030246]; maltose alpha-glucosidase activity [GO:0032450]	GO:0004558; GO:0030246; GO:0032450	Glycosyl hydrolase 31 family	IPR031727;IPR011013;IPR000322;IPR030458;IPR025887;IPR013780;IPR017853;	NA	NA	NA	NA	NA	NA	NA	NA	NA	NA	NA	NA	NA	PF13802;PF01055;PF16863;	NA	PS00129;	NA	NA
TRINITY_DN2002_c0_g1_i2	Precoz-R-Root-B	Precoz-S-Root-A	-5.04782	4.22752	0	0	1363	30.15	501	180	231	451	62	0.782048	1904.5	25.7331	DOWN	DOWN	A0A074S479	A0A074S479_9HOMO	unreviewed	Putative cytochrome P450 family protein	V565_057610	Rhizoctonia solani 123E	529	NA	NA	integral component of membrane [GO:0016021]; heme binding [GO:0020037]; iron ion binding [GO:0005506]; monooxygenase activity [GO:0004497]; oxidoreductase activity, acting on paired donors, with incorporation or reduction of molecular oxygen [GO:0016705]	GO:0004497; GO:0005506; GO:0016021; GO:0016705; GO:0020037	Cytochrome P450 family	IPR001128;IPR017972;IPR002401;IPR036396;	NA	NA	NA	NA	NA	NA	NA	NA	702827at2759;	NA	NA	NA	NA	PF00067;	NA	PS00086;	NA	NA
TRINITY_DN2428_c0_g1_i1	Precoz-R-Root-B	Precoz-S-Root-A	5.03608	6.90183	0	0	1452	35.19	411	234	277	530	13125	154.952	371	4.69842	UP	UP	Q8L5G5	Q8L5G5_CICAR	unreviewed	Expansin	expa3 LOC101504973	Cicer arietinum (Chickpea) (Garbanzo)	248	NA	NA	cell wall [GO:0005618]; extracellular region [GO:0005576]; membrane [GO:0016020]; plant-type cell wall organization [GO:0009664]	GO:0005576; GO:0005618; GO:0009664; GO:0016020	Expansin family, Expansin A subfamily	IPR007118;IPR002963;IPR007112;IPR007117;IPR036749;IPR009009;IPR036908;	NA	NA	NA	NA	cam:101504973;	NA	NP_001266116.1;	NA	1097698at2759;	NA	NA	NA	NA	PF03330;PF01357;	NA	PS50843;PS50842;	NA	SUBCELLULAR LOCATION: Membrane {ECO:0000256|RuleBase:RU365023, ECO:0000256|SAAS:SAAS00562149}; Peripheral membrane protein {ECO:0000256|RuleBase:RU365023, ECO:0000256|SAAS:SAAS00562149}. Secreted, cell wall {ECO:0000256|RuleBase:RU365023}.
TRINITY_DN10638_c0_g1_i1	Precoz-R-Root-B	Precoz-S-Root-A	5.01612	4.85076	0	0	2909	40.63	818	512	670	909	3162	18.6517	90.5	0.572639	UP	UP	A0A074SLE9	A0A074SLE9_9HOMO	unreviewed	Tyrosine kinase catalytic domain protein	V565_071740	Rhizoctonia solani 123E	379	NA	NA	ATP binding [GO:0005524]; protein kinase activity [GO:0004672]	GO:0004672; GO:0005524	NA	IPR011009;IPR000719;IPR008271;	NA	NA	NA	NA	NA	NA	NA	NA	993493at2759;	NA	NA	NA	NA	PF00069;	NA	PS50011;PS00108;	NA	NA
TRINITY_DN513_c1_g2_i3	Precoz-R-Root-B	Precoz-S-Root-A	-5.0056	5.35375	0	0	500	33.8	144	85	84	187	139.5	4.79384	4160.5	153.059	DOWN	DOWN	G7L8G5	G7L8G5_MEDTR	unreviewed	Embryonic abundant-like protein (Putative BURP domain-containing protein)	11407743 MTR_8g045880 MtrunA17_Chr8g0355831	Medicago truncatula (Barrel medic) (Medicago tribuloides)	365	NA	NA	NA	NA	NA	IPR004873;	NA	NA	NA	NA	mtr:MTR_8g045880;	NA	XP_003628213.2;	NA	1087658at2759;	NA	NA	NA	NA	PF03181;	NA	PS51277;	NA	NA
TRINITY_DN91_c0_g1_i9	Precoz-R-Root-B	Precoz-S-Root-A	-4.99581	5.12743	0	0	1150	33.22	383	196	186	385	120	1.79196	3554	56.8733	DOWN	DOWN	A0A1S2XAH0	A0A1S2XAH0_CICAR	unreviewed	protein TIFY 5A	LOC101492009	Cicer arietinum (Chickpea) (Garbanzo)	139	NA	NA	NA	NA	NA	IPR018467;IPR040390;IPR010399;	NA	NA	NA	NA	cam:101492009;	NA	XP_004486286.1;	NA	1537989at2759;	NA	NA	NA	PTHR33077;	PF09425;PF06200;	NA	PS51320;	NA	NA
TRINITY_DN629_c0_g2_i1	Precoz-R-Root-B	Precoz-S-Root-A	-4.99225	4.16194	0	0	2151	39.61	540	403	449	759	61.5	0.49052	1819	15.5599	DOWN	DOWN	A0A074SX68	A0A074SX68_9HOMO	unreviewed	Amidophosphoribosyltransferase (ATase) (EC 2.4.2.14) (Glutamine phosphoribosylpyrophosphate amidotransferase)	V565_017010	Rhizoctonia solani 123E	559	2.4.2.14	NA	amidophosphoribosyltransferase activity [GO:0004044]; metal ion binding [GO:0046872]; 'de novo' IMP biosynthetic process [GO:0006189]; nucleoside metabolic process [GO:0009116]; purine nucleobase biosynthetic process [GO:0009113]	GO:0004044; GO:0006189; GO:0009113; GO:0009116; GO:0046872	Purine/pyrimidine phosphoribosyltransferase family	IPR017932;IPR029055;IPR000836;IPR029057;IPR005854;IPR035584;	NA	NA	NA	NA	NA	NA	NA	NA	400911at2759;	NA	NA	UPA00074;UER00124	NA	PF00156;	TIGR01134;	PS51278;	NA	NA
TRINITY_DN60396_c0_g1_i1	Precoz-R-Root-B	Precoz-S-Root-A	-4.98796	3.74041	0	0	1706	37.98	505	317	331	553	46	0.46334	1357.5	14.6399	DOWN	DOWN	A0A072U4Q8	A0A072U4Q8_MEDTR	unreviewed	Glycosyltransferase (EC 2.4.1.-)	25501894 MTR_8g090095	Medicago truncatula (Barrel medic) (Medicago tribuloides)	481	2.4.1.-	NA	transferase activity, transferring hexosyl groups [GO:0016758]	GO:0016758	UDP-glycosyltransferase family	IPR002213;IPR035595;	NA	NA	NA	NA	mtr:MTR_8g090095;	NA	XP_013446783.1;	NA	508327at2759;	NA	NA	NA	NA	PF00201;	NA	PS00375;	NA	NA
TRINITY_DN1749_c0_g1_i5	Precoz-R-Root-B	Precoz-S-Root-A	4.97824	6.14097	0	0	1219	29.29	427	156	201	435	7734	108.732	227.5	3.43197	UP	UP	G8A2G3	G8A2G3_MEDTR	unreviewed	Pectate lyase (EC 4.2.2.2)	25489517 MTR_3g075320 MtrunA17_Chr3g0116521	Medicago truncatula (Barrel medic) (Medicago tribuloides)	406	4.2.2.2	NA	metal ion binding [GO:0046872]; pectate lyase activity [GO:0030570]; pectin catabolic process [GO:0045490]	GO:0030570; GO:0045490; GO:0046872	Polysaccharide lyase 1 family	IPR018082;IPR002022;IPR012334;IPR011050;	NA	NA	NA	NA	mtr:MTR_3g075320;	NA	XP_013460967.1;	NA	924221at2759;	NA	NA	UPA00545;UER00824	NA	PF00544;	NA	NA	NA	NA
TRINITY_DN932_c0_g1_i1	Precoz-R-Root-B	Precoz-S-Root-A	4.97379	4.1324	0	0	1364	33.5	457	155	302	450	1918	24.1097	56.5	0.761224	UP	UP	A0A072U645	A0A072U645_MEDTR	unreviewed	Pollen Ole e I family allergen	25495436 MTR_6g015995	Medicago truncatula (Barrel medic) (Medicago tribuloides)	346	NA	NA	NA	NA	NA	IPR039923;	NA	NA	NA	NA	mtr:MTR_6g015995;	NA	XP_013451112.1;	NA	1768775at2759;	NA	NA	NA	PTHR33210;	NA	NA	NA	NA	NA
TRINITY_DN7298_c0_g2_i4	Precoz-R-Root-B	Precoz-S-Root-A	-4.95572	4.75222	0	0	1581	34.47	528	267	278	508	95	1.03175	2737.5	31.8609	DOWN	DOWN	A0A074SZS5	A0A074SZS5_9HOMO	unreviewed	Patatin-like phospholipase	V565_006600	Rhizoctonia solani 123E	363	NA	NA	hydrolase activity [GO:0016787]; lipid catabolic process [GO:0016042]	GO:0016042; GO:0016787	NA	IPR016035;IPR002641;	NA	NA	NA	NA	NA	NA	NA	NA	1209603at2759;	NA	NA	NA	NA	PF01734;	NA	PS51635;	NA	NA
TRINITY_DN2154_c1_g2_i1	Precoz-R-Root-B	Precoz-S-Root-A	4.95451	5.54712	0	0	1864	37.18	578	382	311	593	5120	47.0966	153	1.51147	UP	UP	A0A2K3L7U2	A0A2K3L7U2_TRIPR	unreviewed	Glycosyltransferase (EC 2.4.1.-)	L195_g030525	Trifolium pratense (Red clover)	466	2.4.1.-	NA	transferase activity, transferring hexosyl groups [GO:0016758]	GO:0016758	UDP-glycosyltransferase family	IPR002213;IPR035595;	NA	NA	NA	NA	NA	NA	NA	NA	508327at2759;	NA	NA	NA	NA	PF00201;	NA	PS00375;	NA	NA
TRINITY_DN2613_c0_g1_i2	Precoz-R-Root-B	Precoz-S-Root-A	4.9521	4.03381	0	0	1415	37.53	422	213	318	462	1790	21.693	53.5	0.697339	UP	UP	A0A2K3NQY1	A0A2K3NQY1_TRIPR	unreviewed	Uncharacterized protein	L195_g001897	Trifolium pratense (Red clover)	271	NA	NA	integral component of membrane [GO:0016021]	GO:0016021	NA	IPR036378;IPR000782;	NA	NA	NA	NA	NA	NA	NA	NA	1442495at2759;	NA	NA	NA	NA	PF02469;	NA	PS50213;	NA	NA
TRINITY_DN2072_c0_g1_i8	Precoz-R-Root-B	Precoz-S-Root-A	4.94873	11.3657	0	0	551	45.92	130	92	161	168	289201	8993.08	8687.5	290.021	UP	UP	Q9SC42	Q9SC42_PEA	unreviewed	Proline-rich protein	am4	Pisum sativum (Garden pea)	214	NA	NA	extracellular region [GO:0005576]; structural constituent of cell wall [GO:0005199]	GO:0005199; GO:0005576	NA	IPR002964;IPR003883;	NA	NA	NA	NA	NA	NA	NA	NA	NA	NA	NA	NA	NA	PF02095;	NA	NA	NA	NA
TRINITY_DN46880_c0_g1_i1	Precoz-R-Root-B	Precoz-S-Root-A	-4.94636	5.75672	0	0	827	37.73	257	174	138	258	192	3.97995	5494	122.223	DOWN	DOWN	A0A072VQS7	A0A072VQS7_MEDTR	unreviewed	Uncharacterized protein	25485348 MTR_1g106215 MtrunA17_Chr1g0207271	Medicago truncatula (Barrel medic) (Medicago tribuloides)	113	NA	NA	NA	NA	NA	NA	NA	NA	NA	NA	mtr:MTR_1g106215;	NA	XP_013469983.1;	NA	1480668at2759;	NA	NA	NA	NA	NA	NA	NA	NA	NA
TRINITY_DN49967_c0_g1_i1	Precoz-R-Root-B	Precoz-S-Root-A	-4.94575	4.59091	0	0	465	37.2	170	82	91	122	85.5	3.14453	2448.5	96.824	DOWN	DOWN	G7IKR7	G7IKR7_MEDTR	unreviewed	Transmembrane protein, putative	MTR_2g093760 MtrunA17_Chr2g0326311	Medicago truncatula (Barrel medic) (Medicago tribuloides)	75	NA	NA	integral component of membrane [GO:0016021]	GO:0016021	NA	NA	NA	NA	NA	NA	mtr:MTR_2g093760;	NA	XP_003597193.1;	NA	NA	NA	NA	NA	NA	NA	NA	NA	NA	NA
TRINITY_DN10240_c0_g1_i1	Precoz-R-Root-B	Precoz-S-Root-A	4.90647	5.41341	0	0	1740	37.59	568	362	292	518	4661.5	45.9502	144	1.5243	UP	UP	X8JM52	X8JM52_9HOMO	unreviewed	Mannan endo-1,4-beta-mannosidase (Fragment)	RSOL_438210	Rhizoctonia solani AG-3 Rhs1AP	443	NA	NA	extracellular region [GO:0005576]; cellulose binding [GO:0030248]; hydrolase activity, hydrolyzing O-glycosyl compounds [GO:0004553]; carbohydrate metabolic process [GO:0005975]	GO:0004553; GO:0005576; GO:0005975; GO:0030248	Glycosyl hydrolase 5 (cellulase A) family	IPR035971;IPR000254;IPR001547;IPR018087;IPR017853;	NA	NA	NA	NA	NA	NA	NA	NA	NA	NA	NA	NA	NA	PF00734;PF00150;	NA	PS00562;PS51164;PS00659;	NA	NA
TRINITY_DN6312_c0_g3_i2	Precoz-R-Root-B	Precoz-S-Root-A	-4.9026	3.95317	0	0	3099	34.27	1038	595	467	999	56.5	0.314349	1571	9.32436	DOWN	DOWN	A0A0B7FBE1	A0A0B7FBE1_THACB	unreviewed	Non-specific serine/threonine protein kinase (EC 2.7.11.1)	CBK1 RSOLAG1IB_06907	Thanatephorus cucumeris (strain AG1-IB / isolate 7/3/14) (Lettuce bottom rot fungus) (Rhizoctonia solani)	1312	2.7.11.1	NA	ATP binding [GO:0005524]; phosphatidylinositol binding [GO:0035091]; protein serine/threonine kinase activity [GO:0004674]	GO:0004674; GO:0005524; GO:0035091	NA	IPR000961;IPR011009;IPR017892;IPR000719;IPR036871;IPR008271;	NA	NA	NA	NA	NA	NA	NA	NA	NA	NA	NA	NA	NA	PF00069;PF00433;	NA	PS51285;PS50011;PS00108;	NA	NA
TRINITY_DN921_c0_g1_i1	Precoz-R-Root-B	Precoz-S-Root-A	-4.90192	4.26056	0	0	327	36.7	124	60	60	83	70	3.6797	1945.5	109.37	DOWN	DOWN	A0A072UHU7	A0A072UHU7_MEDTR	unreviewed	DUF761 domain protein	25491321 MTR_4g011030 MtrunA17_Chr4g0003591	Medicago truncatula (Barrel medic) (Medicago tribuloides)	86	NA	NA	NA	NA	NA	IPR008480;	NA	NA	NA	NA	mtr:MTR_4g011030;	NA	XP_013454667.1;	NA	1620293at2759;	NA	NA	NA	NA	PF05553;	NA	NA	NA	NA
TRINITY_DN2417_c0_g1_i1	Precoz-R-Root-B	Precoz-S-Root-A	4.89997	5.10144	0	0	3264	41.82	941	737	628	958	3754	19.756	116.5	0.65623	UP	UP	A0A1S3ED10	A0A1S3ED10_CICAR	unreviewed	Beta-galactosidase (EC 3.2.1.23)	LOC101510647	Cicer arietinum (Chickpea) (Garbanzo)	849	3.2.1.23	NA	beta-galactosidase activity [GO:0004565]; carbohydrate binding [GO:0030246]; carbohydrate metabolic process [GO:0005975]	GO:0004565; GO:0005975; GO:0030246	Glycosyl hydrolase 35 family	IPR008979;IPR031330;IPR019801;IPR001944;IPR017853;IPR000922;	NA	NA	NA	NA	cam:101510647;	NA	XP_012573720.1;	NA	179316at2759;	NA	NA	NA	PTHR23421;	PF02140;PF01301;	NA	PS01182;PS50228;	NA	NA
TRINITY_DN7298_c0_g2_i3	Precoz-R-Root-B	Precoz-S-Root-A	-4.8475	5.44712	0	0	1661	34.92	551	287	293	530	165.5	1.70735	4422	48.9881	DOWN	DOWN	A0A074SZS5	A0A074SZS5_9HOMO	unreviewed	Patatin-like phospholipase	V565_006600	Rhizoctonia solani 123E	363	NA	NA	hydrolase activity [GO:0016787]; lipid catabolic process [GO:0016042]	GO:0016042; GO:0016787	NA	IPR016035;IPR002641;	NA	NA	NA	NA	NA	NA	NA	NA	1209603at2759;	NA	NA	NA	NA	PF01734;	NA	PS51635;	NA	NA
TRINITY_DN2428_c1_g4_i1	Precoz-R-Root-B	Precoz-S-Root-A	4.84595	3.94397	0	0	1296	42.9	352	285	271	388	1678	22.2457	54	0.765366	UP	UP	Q41043	Q41043_PEA	unreviewed	Expansin	orf	Pisum sativum (Garden pea)	258	NA	NA	cell wall [GO:0005618]; extracellular region [GO:0005576]; membrane [GO:0016020]; plant-type cell wall organization [GO:0009664]	GO:0005576; GO:0005618; GO:0009664; GO:0016020	Expansin family, Expansin A subfamily	IPR007118;IPR002963;IPR007112;IPR007117;IPR036749;IPR009009;IPR036908;	NA	NA	NA	NA	NA	NA	NA	NA	NA	NA	NA	NA	NA	PF03330;PF01357;	NA	PS50843;PS50842;	NA	SUBCELLULAR LOCATION: Membrane {ECO:0000256|RuleBase:RU365023, ECO:0000256|SAAS:SAAS00562149}; Peripheral membrane protein {ECO:0000256|RuleBase:RU365023, ECO:0000256|SAAS:SAAS00562149}. Secreted, cell wall {ECO:0000256|RuleBase:RU365023}.
TRINITY_DN48591_c0_g1_i1	Precoz-R-Root-B	Precoz-S-Root-A	4.83716	6.69191	0	0	1325	39.32	404	285	236	400	11297	146.06	366.5	5.08812	UP	UP	A0A1S2YDS4	A0A1S2YDS4_CICAR	unreviewed	caffeic acid 3-O-methyltransferase-like isoform X1	LOC101511139	Cicer arietinum (Chickpea) (Garbanzo)	361	NA	NA	O-methyltransferase activity [GO:0008171]	GO:0008171	NA	IPR016461;IPR001077;IPR029063;IPR036388;IPR036390;	NA	NA	NA	NA	cam:101511139;	NA	XP_004502926.1;	NA	817726at2759;	NA	NA	NA	NA	PF00891;	NA	PS51683;	NA	NA
TRINITY_DN1476_c0_g1_i1	Precoz-R-Root-B	Precoz-S-Root-A	4.83574	8.33647	0	0	1801	40.37	589	265	462	485	35330	336.011	1147.5	11.7222	UP	UP	G7J829	G7J829_MEDTR	unreviewed	Lipid transfer protein (Putative bifunctional inhibitor/plant lipid transfer protein/seed storage helical)	11443033 MTR_3g082100 MtrunA17_Chr3g0120411	Medicago truncatula (Barrel medic) (Medicago tribuloides)	338	NA	NA	NA	NA	NA	IPR036312;IPR027923;	NA	NA	NA	NA	mtr:MTR_3g082100;	NA	XP_003601475.1;	NA	1576863at2759;	NA	NA	NA	NA	PF14547;	NA	NA	NA	NA
TRINITY_DN1749_c0_g1_i1	Precoz-R-Root-B	Precoz-S-Root-A	4.83265	8.2282	0	0	1704	38.09	504	295	354	551	32779.5	330.38	1067	11.5153	UP	UP	G8A2G3	G8A2G3_MEDTR	unreviewed	Pectate lyase (EC 4.2.2.2)	25489517 MTR_3g075320 MtrunA17_Chr3g0116521	Medicago truncatula (Barrel medic) (Medicago tribuloides)	406	4.2.2.2	NA	metal ion binding [GO:0046872]; pectate lyase activity [GO:0030570]; pectin catabolic process [GO:0045490]	GO:0030570; GO:0045490; GO:0046872	Polysaccharide lyase 1 family	IPR018082;IPR002022;IPR012334;IPR011050;	NA	NA	NA	NA	mtr:MTR_3g075320;	NA	XP_013460967.1;	NA	924221at2759;	NA	NA	UPA00545;UER00824	NA	PF00544;	NA	NA	NA	NA
TRINITY_DN772_c2_g2_i2	Precoz-R-Root-B	Precoz-S-Root-A	4.8268	3.74167	0	0	2349	38.53	746	424	481	698	1457	10.6463	47.5	0.371625	UP	UP	A0A0B7FGQ7	A0A0B7FGQ7_THACB	unreviewed	G2/mitotic-specific cyclin cdc13	RSOLAG1IB_07512	Thanatephorus cucumeris (strain AG1-IB / isolate 7/3/14) (Lettuce bottom rot fungus) (Rhizoctonia solani)	573	NA	NA	nucleus [GO:0005634]	GO:0005634	Cyclin family	IPR039361;IPR013763;IPR036915;IPR004367;IPR006671;	NA	NA	NA	NA	NA	NA	NA	NA	NA	NA	NA	NA	PTHR10177;	PF02984;PF00134;	NA	NA	NA	NA
TRINITY_DN1922_c0_g2_i1	Precoz-R-Root-B	Precoz-S-Root-A	-4.82102	4.52006	0	0	1301	35.74	377	201	264	459	88.5	1.16694	2323	32.8578	DOWN	DOWN	A0A072URQ9	A0A072URQ9_MEDTR	unreviewed	Peroxidase (EC 1.11.1.7)	25494212 MTR_4g125940 MtrunA17_Chr4g0070951	Medicago truncatula (Barrel medic) (Medicago tribuloides)	330	1.11.1.7	NA	extracellular region [GO:0005576]; integral component of membrane [GO:0016021]; heme binding [GO:0020037]; metal ion binding [GO:0046872]; peroxidase activity [GO:0004601]; hydrogen peroxide catabolic process [GO:0042744]; response to oxidative stress [GO:0006979]	GO:0004601; GO:0005576; GO:0006979; GO:0016021; GO:0020037; GO:0042744; GO:0046872	Peroxidase family, Classical plant (class III) peroxidase subfamily	IPR002016;IPR010255;IPR000823;IPR019794;IPR019793;IPR033905;	NA	NA	NA	NA	mtr:MTR_4g125940;	NA	XP_013458458.1;	NA	902776at2759;	NA	NA	NA	NA	PF00141;	NA	PS00435;PS00436;PS50873;	NA	SUBCELLULAR LOCATION: Secreted {ECO:0000256|RuleBase:RU362060}.
TRINITY_DN74132_c0_g1_i1	Precoz-R-Root-B	Precoz-S-Root-A	4.81161	6.21623	0	0	1008	39.78	342	177	224	265	8118	138.057	268	4.89168	UP	UP	Q41001	BCP_PEA	reviewed	Blue copper protein	NA	Pisum sativum (Garden pea)	189	NA	NA	electron transfer activity [GO:0009055]; metal ion binding [GO:0046872]	GO:0009055; GO:0046872	NA	IPR028871;IPR008972;IPR039391;IPR003245;	NA	NA	NA	NA	NA	NA	NA	NA	NA	NA	NA	NA	PTHR33021;	PF02298;	NA	PS00196;PS51485;	NA	NA
TRINITY_DN5224_c0_g1_i1	Precoz-R-Root-B	Precoz-S-Root-A	-4.78028	3.82256	0	0	1352	37.2	383	273	230	466	56	0.712531	1430	19.4666	DOWN	DOWN	A0A2K3LZ27	A0A2K3LZ27_TRIPR	unreviewed	Disease resistance protein (TIR-NBS-LRR class) (Fragment)	L195_g039845	Trifolium pratense (Red clover)	378	NA	NA	ADP binding [GO:0043531]; signal transduction [GO:0007165]	GO:0007165; GO:0043531	NA	IPR002182;IPR027417;IPR000157;IPR035897;	NA	NA	NA	NA	NA	NA	NA	NA	303561at2759;	NA	NA	NA	NA	PF00931;PF01582;	NA	PS50104;	NA	NA
TRINITY_DN958_c0_g1_i3	Precoz-R-Root-B	Precoz-S-Root-A	4.77858	7.67991	0	0	2266	37.25	721	446	398	701	22383.5	169.496	756.5	6.13829	UP	UP	A0A072V7P6	A0A072V7P6_MEDTR	unreviewed	Flavin-containing monooxygenase (EC 1.-.-.-)	25486579 MTR_2g044140	Medicago truncatula (Barrel medic) (Medicago tribuloides)	523	1.-.-.-	NA	flavin adenine dinucleotide binding [GO:0050660]; N,N-dimethylaniline monooxygenase activity [GO:0004499]; NADP binding [GO:0050661]	GO:0004499; GO:0050660; GO:0050661	FMO family	IPR036188;IPR000960;IPR020946;	NA	NA	NA	NA	mtr:MTR_2g044140;	NA	XP_013463626.1;	NA	405736at2759;	NA	NA	NA	NA	PF00743;	NA	NA	NA	NA
TRINITY_DN10885_c0_g1_i1	Precoz-R-Root-B	Precoz-S-Root-A	4.75727	5.73835	0	0	1505	35.88	460	292	248	505	5820.5	66.3966	199.5	2.43775	UP	UP	A0A1S2YYB3	A0A1S2YYB3_CICAR	unreviewed	Peroxidase (EC 1.11.1.7)	LOC101498468	Cicer arietinum (Chickpea) (Garbanzo)	328	1.11.1.7	NA	extracellular region [GO:0005576]; heme binding [GO:0020037]; metal ion binding [GO:0046872]; peroxidase activity [GO:0004601]; hydrogen peroxide catabolic process [GO:0042744]; response to oxidative stress [GO:0006979]	GO:0004601; GO:0005576; GO:0006979; GO:0020037; GO:0042744; GO:0046872	Peroxidase family, Classical plant (class III) peroxidase subfamily	IPR002016;IPR010255;IPR000823;IPR019794;IPR019793;IPR033905;	NA	NA	NA	NA	cam:101498468;	NA	XP_004511856.1;	NA	936876at2759;	NA	NA	NA	NA	PF00141;	NA	PS00435;PS00436;PS50873;	NA	SUBCELLULAR LOCATION: Secreted {ECO:0000256|RuleBase:RU362060}.
TRINITY_DN958_c0_g1_i1	Precoz-R-Root-B	Precoz-S-Root-A	4.75532	7.06223	0	0	1620	37.72	494	319	292	515	14577	154.325	500.5	5.68344	UP	UP	A0A2K3PRR2	A0A2K3PRR2_TRIPR	unreviewed	Flavin-containing monooxygenase (EC 1.-.-.-)	L195_g014719	Trifolium pratense (Red clover)	410	1.-.-.-	NA	flavin adenine dinucleotide binding [GO:0050660]; N,N-dimethylaniline monooxygenase activity [GO:0004499]; NADP binding [GO:0050661]	GO:0004499; GO:0050660; GO:0050661	FMO family	IPR036188;IPR000960;IPR020946;	NA	NA	NA	NA	NA	NA	NA	NA	405736at2759;	NA	NA	NA	NA	PF00743;	NA	NA	NA	NA
TRINITY_DN7298_c0_g2_i5	Precoz-R-Root-B	Precoz-S-Root-A	-4.74189	5.1939	0	0	1806	34.94	592	305	326	583	149	1.41445	3700.5	37.7019	DOWN	DOWN	L8X3Q6	L8X3Q6_THACA	unreviewed	Patatin domain-containing protein	AG1IA_01168	Thanatephorus cucumeris (strain AG1-IA) (Rice sheath blight fungus) (Rhizoctonia solani)	285	NA	NA	hydrolase activity [GO:0016787]; lipid catabolic process [GO:0016042]	GO:0016042; GO:0016787	NA	IPR016035;IPR002641;	NA	NA	NA	NA	NA	NA	NA	NA	NA	NA	NA	NA	NA	PF01734;	NA	PS51635;	NA	NA
TRINITY_DN11690_c0_g1_i1	Precoz-R-Root-B	Precoz-S-Root-A	4.73102	4.17531	0	0	2747	37.35	911	502	524	810	1965	12.2748	68.5	0.459124	UP	UP	A0A074S4B8	A0A074S4B8_9HOMO	unreviewed	Tyrosine kinase catalytic domain protein	V565_045780	Rhizoctonia solani 123E	325	NA	NA	ATP binding [GO:0005524]; protein serine/threonine kinase activity [GO:0004674]	GO:0004674; GO:0005524	Protein kinase superfamily	IPR011009;IPR000719;IPR017441;IPR008271;	NA	NA	NA	NA	NA	NA	NA	NA	320088at2759;	NA	NA	NA	NA	PF00069;	NA	PS00107;PS50011;PS00108;	NA	NA
TRINITY_DN7410_c0_g1_i3	Precoz-R-Root-B	Precoz-S-Root-A	4.72966	4.17389	0	0	1833	36.44	590	380	288	575	1963	18.3732	68.5	0.687635	UP	UP	M5C1D8	M5C1D8_THACB	unreviewed	Beta-glucosidase (EC 3.2.1.21)	BN14_06863 RSOLAG1IB_06295	Thanatephorus cucumeris (strain AG1-IB / isolate 7/3/14) (Lettuce bottom rot fungus) (Rhizoctonia solani)	525	3.2.1.21	NA	beta-glucosidase activity [GO:0008422]; scopolin beta-glucosidase activity [GO:0102483]; carbohydrate metabolic process [GO:0005975]	GO:0005975; GO:0008422; GO:0102483	Glycosyl hydrolase 1 family	IPR001360;IPR018120;IPR033132;IPR017853;	NA	NA	NA	NA	NA	NA	NA	NA	NA	NA	NA	NA	PTHR10353;	PF00232;	NA	PS00572;PS00653;	NA	NA
TRINITY_DN60489_c0_g1_i1	Precoz-R-Root-B	Precoz-S-Root-A	-4.72194	3.92421	0	0	1896	39.08	631	379	362	524	62.5	0.56705	1532.5	14.8742	DOWN	DOWN	A0A066WKB4	A0A066WKB4_9HOMO	unreviewed	Uncharacterized protein (Fragment)	RSAG8_00009	Rhizoctonia solani AG-8 WAC10335	496	NA	NA	integral component of membrane [GO:0016021]; transmembrane transporter activity [GO:0022857]	GO:0016021; GO:0022857	Major facilitator superfamily, Sugar transporter (TC 2.A.1.1) family	IPR020846;IPR005828;IPR036259;IPR003663;IPR005829;	NA	NA	NA	NA	NA	NA	NA	NA	NA	NA	NA	NA	NA	PF00083;	TIGR00879;	PS50850;PS00216;	NA	NA
TRINITY_DN40191_c0_g1_i1	Precoz-R-Root-B	Precoz-S-Root-A	-4.71565	5.69701	0	0	556	33.81	185	98	90	183	215	6.6314	5241.5	173.485	DOWN	DOWN	A0A072V594	A0A072V594_MEDTR	unreviewed	Uncharacterized protein	MTR_2g435690 MTR_2g435720 MtrunA17_Chr2g0295471 MtrunA17_Chr2g0295491	Medicago truncatula (Barrel medic) (Medicago tribuloides)	91	NA	NA	NA	NA	NA	NA	NA	NA	NA	NA	mtr:MTR_2g435690;mtr:MTR_2g435720;	NA	XP_013463179.1;XP_013463180.1;	NA	1614556at2759;	NA	NA	NA	NA	NA	NA	NA	NA	NA
TRINITY_DN961_c0_g1_i3	Precoz-R-Root-B	Precoz-S-Root-A	-4.70484	4.77889	0	0	1166	32.93	386	208	176	396	114.5	1.68867	2771	43.7521	DOWN	DOWN	G7K8S8	G7K8S8_MEDTR	unreviewed	AP2 domain class transcription factor (Putative transcription factor AP2-EREBP family)	11436027 MTR_5g058470 MtrunA17_Chr5g0424051	Medicago truncatula (Barrel medic) (Medicago tribuloides)	298	NA	NA	nucleus [GO:0005634]; DNA binding [GO:0003677]; DNA-binding transcription factor activity [GO:0003700]	GO:0003677; GO:0003700; GO:0005634	NA	IPR001471;IPR036955;IPR016177;	NA	NA	NA	NA	mtr:MTR_5g058470;	NA	XP_003614739.2;	NA	1414850at2759;	NA	NA	NA	NA	PF00847;	NA	PS51032;	NA	SUBCELLULAR LOCATION: Nucleus {ECO:0000256|SAAS:SAAS00550310}.
TRINITY_DN8920_c0_g1_i2	Precoz-R-Root-B	Precoz-S-Root-A	4.70269	4.58721	0	0	4951	41.41	1615	874	1176	1286	2614.5	9.07387	93	0.345358	UP	UP	A0A074S6Q3	A0A074S6Q3_9HOMO	unreviewed	DNA topoisomerase 2 (EC 5.99.1.3)	V565_011160	Rhizoctonia solani 123E	1453	5.99.1.3	NA	ATP binding [GO:0005524]; DNA binding [GO:0003677]; DNA topoisomerase type II (ATP-hydrolyzing) activity [GO:0003918]; DNA topological change [GO:0006265]	GO:0003677; GO:0003918; GO:0005524; GO:0006265	Type II topoisomerase family	IPR003594;IPR036890;IPR020568;IPR014721;IPR001241;IPR013760;IPR002205;IPR013758;IPR013757;IPR013759;IPR013506;IPR018522;IPR031660;IPR006171;IPR034157;	NA	NA	NA	NA	NA	NA	NA	NA	117851at2759;	NA	NA	NA	PTHR10169;	PF00204;PF00521;PF02518;PF01751;PF16898;	NA	PS00177;PS50880;	NA	NA
TRINITY_DN62212_c0_g1_i1	Precoz-R-Root-B	Precoz-S-Root-A	4.69986	4.52979	0	0	1000	46.5	332	179	286	203	2512	43.1654	89.5	1.64844	UP	UP	NA	NA	NA	NA	NA	NA	NA	NA	NA	NA	NA	NA	NA	NA	NA	NA	NA	NA	NA	NA	NA	NA	NA	NA	NA	NA	NA	NA	NA	NA	NA
TRINITY_DN9664_c0_g3_i1	Precoz-R-Root-B	Precoz-S-Root-A	-4.69	5.24659	0	0	2323	36.42	741	405	441	736	160	1.18006	3833	30.362	DOWN	DOWN	M5C1D8	M5C1D8_THACB	unreviewed	Beta-glucosidase (EC 3.2.1.21)	BN14_06863 RSOLAG1IB_06295	Thanatephorus cucumeris (strain AG1-IB / isolate 7/3/14) (Lettuce bottom rot fungus) (Rhizoctonia solani)	525	3.2.1.21	NA	beta-glucosidase activity [GO:0008422]; scopolin beta-glucosidase activity [GO:0102483]; carbohydrate metabolic process [GO:0005975]	GO:0005975; GO:0008422; GO:0102483	Glycosyl hydrolase 1 family	IPR001360;IPR018120;IPR033132;IPR017853;	NA	NA	NA	NA	NA	NA	NA	NA	NA	NA	NA	NA	PTHR10353;	PF00232;	NA	PS00572;PS00653;	NA	NA
TRINITY_DN64055_c0_g1_i1	Precoz-R-Root-B	Precoz-S-Root-A	-4.68282	4.09019	0	0	1067	38.43	302	242	168	355	72	1.1553	1717.5	29.6297	DOWN	DOWN	A0A072U4Z3	A0A072U4Z3_MEDTR	unreviewed	Harpin-induced-like protein	25499468 MTR_7g106010	Medicago truncatula (Barrel medic) (Medicago tribuloides)	227	NA	NA	integral component of membrane [GO:0016021]	GO:0016021	NA	IPR004864;	NA	NA	NA	NA	mtr:MTR_7g106010;	NA	XP_013450195.1;	NA	1373855at2759;	NA	NA	NA	NA	PF03168;	NA	NA	NA	NA
TRINITY_DN2072_c0_g1_i9	Precoz-R-Root-B	Precoz-S-Root-A	4.67875	8.71733	0	0	411	51.82	75	79	134	123	45825	1908.65	1659	74.2996	UP	UP	NA	NA	NA	NA	NA	NA	NA	NA	NA	NA	NA	NA	NA	NA	NA	NA	NA	NA	NA	NA	NA	NA	NA	NA	NA	NA	NA	NA	NA	NA	NA
TRINITY_DN41302_c0_g1_i1	Precoz-R-Root-B	Precoz-S-Root-A	4.67298	4.40397	0	0	1371	40.77	421	230	329	391	2300	28.7886	83.5	1.12069	UP	UP	G7LC55	G7LC55_MEDTR	unreviewed	Chalcone-flavanone isomerase family protein	11411225 MTR_8g075950 MtrunA17_Chr8g0371981	Medicago truncatula (Barrel medic) (Medicago tribuloides)	342	NA	NA	isomerase activity [GO:0016853]	GO:0016853	NA	NA	NA	NA	NA	NA	mtr:MTR_8g075950;	NA	XP_003629329.1;	NA	1476963at2759;	NA	NA	NA	NA	NA	NA	NA	NA	NA
TRINITY_DN40_c0_g1_i1	Precoz-R-Root-B	Precoz-S-Root-A	4.64466	3.96082	0	0	1791	41.32	559	316	424	492	1689	16.179	62.5	0.642691	UP	UP	A0A1S2XK70	A0A1S2XK70_CICAR	unreviewed	jacalin-related lectin 3 isoform X2	LOC101504874	Cicer arietinum (Chickpea) (Garbanzo)	600	NA	NA	carbohydrate binding [GO:0030246]	GO:0030246	NA	IPR001229;IPR033734;IPR036404;	NA	NA	NA	NA	NA	NA	XP_004490607.1;	NA	309678at2759;	NA	NA	NA	NA	PF01419;	NA	PS51752;	NA	NA
TRINITY_DN2072_c0_g1_i1	Precoz-R-Root-B	Precoz-S-Root-A	4.64352	10.9104	0	0	700	37.86	189	114	151	246	209390	5127.46	7768.5	204.242	UP	UP	NA	NA	NA	NA	NA	NA	NA	NA	NA	NA	NA	NA	NA	NA	NA	NA	NA	NA	NA	NA	NA	NA	NA	NA	NA	NA	NA	NA	NA	NA	NA
TRINITY_DN939_c0_g1_i1	Precoz-R-Root-B	Precoz-S-Root-A	4.63673	4.28977	0	0	1785	35.63	588	310	326	561	2122.5	20.4101	79	0.815176	UP	UP	A0A1S2XPF3	A0A1S2XPF3_CICAR	unreviewed	protein trichome birefringence-like 3 isoform X2	LOC101491520	Cicer arietinum (Chickpea) (Garbanzo)	427	NA	NA	integral component of membrane [GO:0016021]	GO:0016021	NA	IPR026057;IPR025846;IPR029962;	NA	NA	NA	NA	NA	NA	XP_004492458.1;	NA	697301at2759;	NA	NA	NA	PTHR32285;	PF13839;PF14416;	NA	NA	NA	NA
TRINITY_DN67583_c0_g1_i1	Precoz-R-Root-B	Precoz-S-Root-A	4.63518	4.10374	0	0	727	33.43	217	129	114	267	1865	43.991	69.5	1.75692	UP	UP	A0A2K3KBK0	A0A2K3KBK0_TRIPR	unreviewed	DnaJ subfamily c member 2-like protein	L195_g044526 L195_g046072 L195_g053612	Trifolium pratense (Red clover)	85	NA	NA	nucleus [GO:0005634]; DNA binding [GO:0003677]	GO:0003677; GO:0005634	NA	IPR009057;IPR001005;IPR017884;	NA	NA	NA	NA	NA	NA	NA	NA	1546019at2759;	NA	NA	NA	NA	PF00249;	NA	PS51293;	NA	SUBCELLULAR LOCATION: Nucleus {ECO:0000256|SAAS:SAAS00548613}.
TRINITY_DN8920_c0_g1_i4	Precoz-R-Root-B	Precoz-S-Root-A	4.63153	5.5128	0	0	4780	40.94	1567	841	1116	1256	4961	17.8095	185.5	0.714017	UP	UP	A0A074S6Q3	A0A074S6Q3_9HOMO	unreviewed	DNA topoisomerase 2 (EC 5.99.1.3)	V565_011160	Rhizoctonia solani 123E	1453	5.99.1.3	NA	ATP binding [GO:0005524]; DNA binding [GO:0003677]; DNA topoisomerase type II (ATP-hydrolyzing) activity [GO:0003918]; DNA topological change [GO:0006265]	GO:0003677; GO:0003918; GO:0005524; GO:0006265	Type II topoisomerase family	IPR003594;IPR036890;IPR020568;IPR014721;IPR001241;IPR013760;IPR002205;IPR013758;IPR013757;IPR013759;IPR013506;IPR018522;IPR031660;IPR006171;IPR034157;	NA	NA	NA	NA	NA	NA	NA	NA	117851at2759;	NA	NA	NA	PTHR10169;	PF00204;PF00521;PF02518;PF01751;PF16898;	NA	PS00177;PS50880;	NA	NA
TRINITY_DN958_c0_g1_i4	Precoz-R-Root-B	Precoz-S-Root-A	4.62899	7.97452	0	0	2037	37.8	628	405	365	639	27349.5	230.282	1024.5	9.26108	UP	UP	A0A072V7P6	A0A072V7P6_MEDTR	unreviewed	Flavin-containing monooxygenase (EC 1.-.-.-)	25486579 MTR_2g044140	Medicago truncatula (Barrel medic) (Medicago tribuloides)	523	1.-.-.-	NA	flavin adenine dinucleotide binding [GO:0050660]; N,N-dimethylaniline monooxygenase activity [GO:0004499]; NADP binding [GO:0050661]	GO:0004499; GO:0050660; GO:0050661	FMO family	IPR036188;IPR000960;IPR020946;	NA	NA	NA	NA	mtr:MTR_2g044140;	NA	XP_013463626.1;	NA	405736at2759;	NA	NA	NA	NA	PF00743;	NA	NA	NA	NA
TRINITY_DN653_c0_g1_i6	Precoz-R-Root-B	Precoz-S-Root-A	4.62023	5.60312	0	0	1741	38.6	543	309	363	526	5280	52.0078	199	2.10299	UP	UP	Q14ST8	Q14ST8_PEA	unreviewed	Lipoxygenase (EC 1.13.11.-)	loxN2	Pisum sativum (Garden pea)	826	1.13.11.-	NA	metal ion binding [GO:0046872]; oxidoreductase activity, acting on single donors with incorporation of molecular oxygen, incorporation of two atoms of oxygen [GO:0016702]; oxylipin biosynthetic process [GO:0031408]	GO:0016702; GO:0031408; GO:0046872	Lipoxygenase family	IPR000907;IPR013819;IPR036226;IPR020834;IPR020833;IPR001246;IPR001024;IPR036392;	NA	NA	NA	NA	NA	NA	NA	NA	NA	NA	NA	UPA00382	PTHR11771;	PF00305;PF01477;	NA	PS00711;PS00081;PS51393;PS50095;	NA	NA
TRINITY_DN66911_c0_g1_i1	Precoz-R-Root-B	Precoz-S-Root-A	-4.61839	4.06751	0	0	848	36.67	267	169	142	270	74	1.50232	1688.5	36.6337	DOWN	DOWN	G7JHW7	G7JHW7_MEDTR	unreviewed	Transmembrane protein, putative	11415165 MTR_4g118480	Medicago truncatula (Barrel medic) (Medicago tribuloides)	217	NA	NA	integral component of membrane [GO:0016021]	GO:0016021	NA	IPR007770;	NA	NA	NA	NA	mtr:MTR_4g118480;	NA	XP_003609549.1;	NA	1324884at2759;	NA	NA	NA	PTHR31621;	PF05078;	NA	NA	NA	NA
TRINITY_DN8417_c0_g1_i1	Precoz-R-Root-B	Precoz-S-Root-A	-4.60291	9.91844	0	0	1033	41.43	290	216	212	315	4327.5	71.7712	97545.5	1737.34	DOWN	DOWN	A0A0K6G751	A0A0K6G751_9HOMO	unreviewed	Thaumatin-like protein 1	RSOLAG22IIIB_11127	Rhizoctonia solani	254	NA	NA	NA	NA	NA	IPR037176;IPR001938;	NA	NA	NA	NA	NA	NA	NA	NA	1135904at2759;	NA	NA	NA	PTHR31048;	PF00314;	NA	PS51367;	NA	NA
TRINITY_DN2466_c0_g1_i1	Precoz-R-Root-B	Precoz-S-Root-A	4.59884	7.66145	0	0	1098	34.06	395	145	229	329	21994	343.257	842	14.1024	UP	UP	A0A0E4G3Y2	A0A0E4G3Y2_MEDTR	unreviewed	Specific tissue protein 1	MtST1	Medicago truncatula (Barrel medic) (Medicago tribuloides)	430	NA	NA	NA	NA	NA	IPR024489;	NA	NA	NA	NA	NA	NA	NA	NA	NA	NA	NA	NA	NA	PF10950;	NA	NA	NA	NA
[truncated: 42,316 more rows]
[truncated: 11 more columns]

## Sheet: Summary
Table S1. Assembled transcript summary.
[truncated: 4 more rows]

## Sheet: Upregulated
Upregulated DEGS
[truncated: 2,839 more rows]
[truncated: 11 more columns]

## Sheet: Downregulated
Downregulated DEGs
[truncated: 3,238 more rows]
[truncated: 11 more columns]
