# Supplementary material for: Insights into the Host-Pathogen Interaction Pathways through RNA-Seq Analysis of Lens culinaris Medik. in Response to Rhizoctonia bataticola Infection
Source: Genes (Basel). 2021 Dec 29;13(1):90. doi: 10.3390/genes13010090 (PMC8774501; doi:10.3390/genes13010090)
Supplement: Supplementary file 1 [file genes-13-00090-s001.zip › Table S3. Annotation details using Uniprot..xlsx]

## Sheet: Sheet2
Table S3. Annotation details using Uniprot
Trinity_id	qlen	sseqid	slen	pident	length	mismatch	gapopen	qstart	qend	sstart	send	evalue	bitscore	Entry	Entry name	Status	Protein names	Gene names	Organism	Length	EC number	Domain [CC]	Gene ontology (GO)	Gene ontology IDs	Protein families	Cross-reference (InterPro)	Developmental stage	Temperature dependence	Tissue specificity	pH dependence	Cross-reference (KEGG)	Cross-reference (PDB)	Cross-reference (RefSeq)	Cross-reference (eggNOG)	Cross-reference (OrthoDB)	Cross-reference (BioCyc)	Cross-reference (BRENDA)	Cross-reference (UniPathway)	Cross-reference (PANTHER)	Cross-reference (Pfam)	Cross-reference (TIGRFAMs)	Cross-reference (PROSITE)	Cross-reference (TAIR)	Subcellular location [CC]	Gene ontology (cellular component)	Gene ontology (biological process)	Gene ontology (molecular function)
TRINITY_DN0_c0_g1_i1	1095	tr|A0A1S2YPD7|A0A1S2YPD7_CICAR	187	64.9	171	47	5	193	696	1	161	1.1e-46	192.2	A0A1S2YPD7	A0A1S2YPD7_CICAR	unreviewed	uncharacterized protein LOC101501731	LOC101501731	Cicer arietinum (Chickpea) (Garbanzo)	187	NA	NA	integral component of membrane [GO:0016021]	GO:0016021	NA	NA	NA	NA	NA	NA	cam:101501731;	NA	XP_004507874.1;	NA	1547857at2759;	NA	NA	NA	NA	NA	NA	NA	NA	NA	integral component of membrane [GO:0016021]	NA	NA
TRINITY_DN10002_c0_g1_i4	450	tr|A0A1S2Z2B8|A0A1S2Z2B8_CICAR	530	81.9	72	13	0	448	233	176	247	2.6e-26	123.2	A0A1S2Z2B8	A0A1S2Z2B8_CICAR	unreviewed	vacuolar amino acid transporter 1-like	LOC101507365	Cicer arietinum (Chickpea) (Garbanzo)	530	NA	NA	integral component of membrane [GO:0016021]	GO:0016021	NA	IPR013057;	NA	NA	NA	NA	cam:101507365;	NA	XP_004513746.1;	NA	570025at2759;	NA	NA	NA	NA	PF01490;	NA	NA	NA	NA	integral component of membrane [GO:0016021]	NA	NA
TRINITY_DN10003_c0_g1_i1	563	tr|O04305|O04305_VICFA	132	80.4	56	11	0	21	188	1	56	4.2e-18	96.3	O04305	O04305_VICFA	unreviewed	VfENOD-GRP5 (Fragment)	NA	Vicia faba (Broad bean) (Faba vulgaris)	132	NA	NA	NA	NA	NA	IPR012488;	NA	NA	NA	NA	NA	NA	NA	NA	NA	NA	NA	NA	NA	PF07806;	NA	NA	NA	NA	NA	NA	NA
TRINITY_DN10004_c0_g1_i1	2125	tr|A0A1S2XIW5|A0A1S2XIW5_CICAR	332	60	527	16	1	221	1801	1	332	3.7e-163	580.1	A0A1S2XIW5	A0A1S2XIW5_CICAR	unreviewed	UDP-galactose/UDP-glucose transporter 3	LOC101508290	Cicer arietinum (Chickpea) (Garbanzo)	332	NA	NA	integral component of membrane [GO:0016021]; carbohydrate transport [GO:0008643]; transmembrane transport [GO:0055085]	GO:0008643; GO:0016021; GO:0055085	NA	IPR013657;	NA	NA	NA	NA	cam:101508290;	NA	XP_004490014.1;	NA	1220063at2759;	NA	NA	NA	NA	PF08449;	NA	NA	NA	NA	integral component of membrane [GO:0016021]	carbohydrate transport [GO:0008643]; transmembrane transport [GO:0055085]	NA
TRINITY_DN10004_c0_g1_i2	1540	tr|A0A1S2XIW5|A0A1S2XIW5_CICAR	332	95.2	332	16	0	221	1216	1	332	7.7e-187	658.3	A0A1S2XIW5	A0A1S2XIW5_CICAR	unreviewed	UDP-galactose/UDP-glucose transporter 3	LOC101508290	Cicer arietinum (Chickpea) (Garbanzo)	332	NA	NA	integral component of membrane [GO:0016021]; carbohydrate transport [GO:0008643]; transmembrane transport [GO:0055085]	GO:0008643; GO:0016021; GO:0055085	NA	IPR013657;	NA	NA	NA	NA	cam:101508290;	NA	XP_004490014.1;	NA	1220063at2759;	NA	NA	NA	NA	PF08449;	NA	NA	NA	NA	integral component of membrane [GO:0016021]	carbohydrate transport [GO:0008643]; transmembrane transport [GO:0055085]	NA
TRINITY_DN10005_c0_g2_i1	420	tr|G7IFG9|G7IFG9_MEDTR	1250	66.7	60	16	1	418	251	1191	1250	4.7e-14	82.4	G7IFG9	G7IFG9_MEDTR	unreviewed	LRR and NB-ARC domain disease resistance protein (Putative P-loop containing nucleoside triphosphate hydrolase, leucine-rich repeat domain, L)	11441276 MTR_2g014840 MtrunA17_Chr2g0282991	Medicago truncatula (Barrel medic) (Medicago tribuloides)	1250	NA	NA	ADP binding [GO:0043531]; hydrolase activity [GO:0016787]	GO:0016787; GO:0043531	Disease resistance NB-LRR family	IPR032675;IPR002182;IPR027417;	NA	NA	NA	NA	mtr:MTR_2g014840;	NA	XP_003593669.1;	NA	826997at2759;	NA	NA	NA	NA	PF00931;	NA	NA	NA	NA	NA	NA	ADP binding [GO:0043531]; hydrolase activity [GO:0016787]
TRINITY_DN10005_c0_g2_i2	589	tr|A0A2K3N333|A0A2K3N333_TRIPR	602	69.8	43	13	0	587	459	530	572	1.7e-09	67.8	A0A2K3N333	A0A2K3N333_TRIPR	unreviewed	Uncharacterized protein	L195_g020671	Trifolium pratense (Red clover)	602	NA	NA	NA	NA	NA	IPR032675;	NA	NA	NA	NA	NA	NA	NA	NA	1327582at2759;	NA	NA	NA	NA	NA	NA	NA	NA	NA	NA	NA	NA
TRINITY_DN10005_c0_g2_i5	400	tr|G7IFG9|G7IFG9_MEDTR	1250	67.1	76	21	1	399	184	1175	1250	2.9e-21	106.3	G7IFG9	G7IFG9_MEDTR	unreviewed	LRR and NB-ARC domain disease resistance protein (Putative P-loop containing nucleoside triphosphate hydrolase, leucine-rich repeat domain, L)	11441276 MTR_2g014840 MtrunA17_Chr2g0282991	Medicago truncatula (Barrel medic) (Medicago tribuloides)	1250	NA	NA	ADP binding [GO:0043531]; hydrolase activity [GO:0016787]	GO:0016787; GO:0043531	Disease resistance NB-LRR family	IPR032675;IPR002182;IPR027417;	NA	NA	NA	NA	mtr:MTR_2g014840;	NA	XP_003593669.1;	NA	826997at2759;	NA	NA	NA	NA	PF00931;	NA	NA	NA	NA	NA	NA	ADP binding [GO:0043531]; hydrolase activity [GO:0016787]
TRINITY_DN10006_c0_g1_i1	2055	tr|A0A072V6K1|A0A072V6K1_MEDTR	552	87.4	554	68	1	1930	269	1	552	2.7e-227	793.1	A0A072V6K1	A0A072V6K1_MEDTR	unreviewed	Myosin II heavy chain family protein (Putative microtubule-associated protein)	25486250 MTR_2g026590 MtrunA17_Chr2g0290411	Medicago truncatula (Barrel medic) (Medicago tribuloides)	552	NA	NA	microtubule binding [GO:0008017]; cytoskeleton organization [GO:0007010]	GO:0007010; GO:0008017	NA	IPR009768;	NA	NA	NA	NA	mtr:MTR_2g026590;	NA	XP_013462928.1;	NA	745872at2759;	NA	NA	NA	PTHR31246;	PF07058;	NA	NA	NA	NA	NA	cytoskeleton organization [GO:0007010]	microtubule binding [GO:0008017]
TRINITY_DN10007_c0_g1_i1	2287	tr|A0A1S3E2F7|A0A1S3E2F7_CICAR	698	95.6	433	18	1	1976	678	1	432	1.3e-219	767.7	A0A1S3E2F7	A0A1S3E2F7_CICAR	unreviewed	vacuolar protein sorting-associated protein 52 A isoform X1 (vacuolar protein sorting-associated protein 52 A isoform X2)	LOC101508024	Cicer arietinum (Chickpea) (Garbanzo)	698	NA	NA	NA	NA	NA	IPR007258;	NA	NA	NA	NA	cam:101508024;	NA	XP_004495559.1;XP_012569967.1;	NA	158568at2759;	NA	NA	NA	PTHR14190;	PF04129;	NA	NA	NA	NA	NA	NA	NA
TRINITY_DN10007_c0_g1_i2	2694	tr|A0A1S3E2F7|A0A1S3E2F7_CICAR	698	96.1	699	26	1	2383	287	1	698	0	1274.6	A0A1S3E2F7	A0A1S3E2F7_CICAR	unreviewed	vacuolar protein sorting-associated protein 52 A isoform X1 (vacuolar protein sorting-associated protein 52 A isoform X2)	LOC101508024	Cicer arietinum (Chickpea) (Garbanzo)	698	NA	NA	NA	NA	NA	IPR007258;	NA	NA	NA	NA	cam:101508024;	NA	XP_004495559.1;XP_012569967.1;	NA	158568at2759;	NA	NA	NA	PTHR14190;	PF04129;	NA	NA	NA	NA	NA	NA	NA
TRINITY_DN10007_c0_g1_i3	1186	tr|G7I669|G7I669_MEDTR	699	100	120	0	0	646	287	580	699	7.2e-60	236.1	G7I669	G7I669_MEDTR	unreviewed	Vacuolar protein sorting-associated protein	11431736 MTR_1g079770 MtrunA17_Chr1g0190001	Medicago truncatula (Barrel medic) (Medicago tribuloides)	699	NA	NA	NA	NA	NA	IPR007258;	NA	NA	NA	NA	mtr:MTR_1g079770;	NA	XP_003590925.1;	NA	158568at2759;	NA	NA	NA	PTHR14190;	PF04129;	NA	NA	NA	NA	NA	NA	NA
TRINITY_DN10009_c0_g1_i1	3453	tr|A0A072UDY2|A0A072UDY2_MEDTR	1077	91.8	1080	81	5	3402	172	3	1077	0	1901.7	A0A072UDY2	A0A072UDY2_MEDTR	unreviewed	Presequence protease	25494464 MTR_5g004680	Medicago truncatula (Barrel medic) (Medicago tribuloides)	1077	NA	NA	metal ion binding [GO:0046872]; peptidase activity [GO:0008233]	GO:0008233; GO:0046872	NA	IPR011249;IPR011765;IPR007863;IPR013578;	NA	NA	NA	NA	mtr:MTR_5g004680;	NA	XP_013453279.1;	NA	107079at2759;	NA	NA	NA	NA	PF08367;PF00675;PF05193;	NA	NA	NA	NA	NA	NA	metal ion binding [GO:0046872]; peptidase activity [GO:0008233]
TRINITY_DN1000_c0_g1_i1	1723	tr|G7IQG1|G7IQG1_MEDTR	429	75.1	438	90	12	117	1406	1	427	3.2e-165	586.6	G7IQG1	G7IQG1_MEDTR	unreviewed	Putative transcription factor WRKY family (WRKY family transcription factor)	11406904 MTR_2g045360 MtrunA17_Chr2g0302391	Medicago truncatula (Barrel medic) (Medicago tribuloides)	429	NA	NA	nucleus [GO:0005634]; DNA-binding transcription factor activity [GO:0003700]; sequence-specific DNA binding [GO:0043565]	GO:0003700; GO:0005634; GO:0043565	NA	IPR003657;IPR036576;	NA	NA	NA	NA	mtr:MTR_2g045360;	NA	XP_003595431.2;	NA	948705at2759;	NA	NA	NA	NA	PF03106;	NA	PS50811;	NA	SUBCELLULAR LOCATION: Nucleus {ECO:0000256|SAAS:SAAS00875356}.	nucleus [GO:0005634]	NA	DNA-binding transcription factor activity [GO:0003700]; sequence-specific DNA binding [GO:0043565]
TRINITY_DN10011_c0_g1_i1	1478	tr|Q2HTP6|Q2HTP6_MEDTR	378	92.1	378	30	0	151	1284	1	378	8.6e-119	432.2	Q2HTP6	Q2HTP6_MEDTR	unreviewed	Leucine-rich repeat, plant specific (Putative leucine-rich repeat domain, L domain-containing protein) (Serine/Threonine kinase, plant-type protein, putative)	11428029 MTR_1g018910 MtrDRAFT_AC150207g25v2 MtrunA17_Chr1g0153041	Medicago truncatula (Barrel medic) (Medicago tribuloides)	378	NA	NA	kinase activity [GO:0016301]	GO:0016301	NA	IPR032675;	NA	NA	NA	NA	mtr:MTR_1g018910;	NA	XP_003589141.1;	NA	826997at2759;	NA	NA	NA	NA	NA	NA	NA	NA	NA	NA	NA	kinase activity [GO:0016301]
TRINITY_DN10011_c0_g1_i2	2087	tr|Q2HTP6|Q2HTP6_MEDTR	378	92.6	365	27	0	151	1245	1	365	2.2e-112	411.4	Q2HTP6	Q2HTP6_MEDTR	unreviewed	Leucine-rich repeat, plant specific (Putative leucine-rich repeat domain, L domain-containing protein) (Serine/Threonine kinase, plant-type protein, putative)	11428029 MTR_1g018910 MtrDRAFT_AC150207g25v2 MtrunA17_Chr1g0153041	Medicago truncatula (Barrel medic) (Medicago tribuloides)	378	NA	NA	kinase activity [GO:0016301]	GO:0016301	NA	IPR032675;	NA	NA	NA	NA	mtr:MTR_1g018910;	NA	XP_003589141.1;	NA	826997at2759;	NA	NA	NA	NA	NA	NA	NA	NA	NA	NA	NA	kinase activity [GO:0016301]
TRINITY_DN10011_c0_g1_i3	2006	tr|Q2HTP6|Q2HTP6_MEDTR	378	92.6	365	27	0	151	1245	1	365	2.1e-112	411.4	Q2HTP6	Q2HTP6_MEDTR	unreviewed	Leucine-rich repeat, plant specific (Putative leucine-rich repeat domain, L domain-containing protein) (Serine/Threonine kinase, plant-type protein, putative)	11428029 MTR_1g018910 MtrDRAFT_AC150207g25v2 MtrunA17_Chr1g0153041	Medicago truncatula (Barrel medic) (Medicago tribuloides)	378	NA	NA	kinase activity [GO:0016301]	GO:0016301	NA	IPR032675;	NA	NA	NA	NA	mtr:MTR_1g018910;	NA	XP_003589141.1;	NA	826997at2759;	NA	NA	NA	NA	NA	NA	NA	NA	NA	NA	NA	kinase activity [GO:0016301]
TRINITY_DN10015_c0_g2_i2	1710	tr|A0A1S2Z7Y3|A0A1S2Z7Y3_CICAR	357	93.3	357	24	0	214	1284	1	357	2.9e-187	659.8	A0A1S2Z7Y3	A0A1S2Z7Y3_CICAR	unreviewed	uncharacterized protein LOC101505335	LOC101505335	Cicer arietinum (Chickpea) (Garbanzo)	357	NA	NA	integral component of membrane [GO:0016021]	GO:0016021	NA	NA	NA	NA	NA	NA	cam:101505335;	NA	XP_004516665.1;	NA	795051at2759;	NA	NA	NA	NA	NA	NA	NA	NA	NA	integral component of membrane [GO:0016021]	NA	NA
TRINITY_DN10015_c0_g2_i3	1698	tr|A0A1S2Z7Y3|A0A1S2Z7Y3_CICAR	357	93.3	357	24	0	214	1284	1	357	2.9e-187	659.8	A0A1S2Z7Y3	A0A1S2Z7Y3_CICAR	unreviewed	uncharacterized protein LOC101505335	LOC101505335	Cicer arietinum (Chickpea) (Garbanzo)	357	NA	NA	integral component of membrane [GO:0016021]	GO:0016021	NA	NA	NA	NA	NA	NA	cam:101505335;	NA	XP_004516665.1;	NA	795051at2759;	NA	NA	NA	NA	NA	NA	NA	NA	NA	integral component of membrane [GO:0016021]	NA	NA
TRINITY_DN10018_c0_g2_i1	1957	tr|A0A2K3LD12|A0A2K3LD12_TRIPR	431	91.3	437	32	2	194	1504	1	431	9.7e-219	764.6	A0A2K3LD12	A0A2K3LD12_TRIPR	unreviewed	Patatin (EC 3.1.1.-)	L195_g032381	Trifolium pratense (Red clover)	431	3.1.1.-	DOMAIN: The nitrogen atoms of the two glycine residues in the GGXR motif define the oxyanion hole, and stabilize the oxyanion that forms during the nucleophilic attack by the catalytic serine during substrate cleavage. {ECO:0000256|RuleBase:RU361262}.	hydrolase activity [GO:0016787]; lipid catabolic process [GO:0016042]	GO:0016042; GO:0016787	Patatin family	IPR016035;IPR002641;	NA	NA	NA	NA	NA	NA	NA	NA	1209603at2759;	NA	NA	NA	NA	PF01734;	NA	PS51635;	NA	NA	NA	lipid catabolic process [GO:0016042]	hydrolase activity [GO:0016787]
TRINITY_DN10019_c0_g1_i2	1388	tr|A0A1S3EBB0|A0A1S3EBB0_CICAR	338	85.2	338	49	1	1255	242	1	337	5.7e-157	558.9	A0A1S3EBB0	A0A1S3EBB0_CICAR	unreviewed	UDP-sugar transporter sqv-7-like	LOC105852425	Cicer arietinum (Chickpea) (Garbanzo)	338	NA	NA	integral component of membrane [GO:0016021]; carbohydrate transport [GO:0008643]	GO:0008643; GO:0016021	NA	IPR004853;	NA	NA	NA	NA	cam:105852425;	NA	XP_012573117.1;	NA	1093260at2759;	NA	NA	NA	NA	PF03151;	NA	NA	NA	NA	integral component of membrane [GO:0016021]	carbohydrate transport [GO:0008643]	NA
TRINITY_DN1001_c0_g1_i1	1500	tr|G7J8Y2|G7J8Y2_MEDTR	380	96.7	92	3	0	1107	1382	103	194	2.3e-47	194.9	G7J8Y2	G7J8Y2_MEDTR	unreviewed	Pre-mRNA-splicing factor SF2-like protein	MTR_3g092580	Medicago truncatula (Barrel medic) (Medicago tribuloides)	380	NA	NA	RNA binding [GO:0003723]	GO:0003723	NA	IPR012677;IPR035979;IPR000504;	NA	NA	NA	NA	mtr:MTR_3g092580;	NA	XP_003602364.1;	NA	1321443at2759;	NA	NA	NA	NA	PF00076;	NA	PS50102;	NA	NA	NA	NA	RNA binding [GO:0003723]
TRINITY_DN1001_c0_g1_i2	833	tr|G7J8Y2|G7J8Y2_MEDTR	380	96.7	92	3	0	440	715	103	194	1.7e-47	194.5	G7J8Y2	G7J8Y2_MEDTR	unreviewed	Pre-mRNA-splicing factor SF2-like protein	MTR_3g092580	Medicago truncatula (Barrel medic) (Medicago tribuloides)	380	NA	NA	RNA binding [GO:0003723]	GO:0003723	NA	IPR012677;IPR035979;IPR000504;	NA	NA	NA	NA	mtr:MTR_3g092580;	NA	XP_003602364.1;	NA	1321443at2759;	NA	NA	NA	NA	PF00076;	NA	PS50102;	NA	NA	NA	NA	RNA binding [GO:0003723]
TRINITY_DN1001_c0_g1_i3	566	tr|G7J8Y2|G7J8Y2_MEDTR	380	96.7	92	3	0	173	448	103	194	6.7e-48	195.3	G7J8Y2	G7J8Y2_MEDTR	unreviewed	Pre-mRNA-splicing factor SF2-like protein	MTR_3g092580	Medicago truncatula (Barrel medic) (Medicago tribuloides)	380	NA	NA	RNA binding [GO:0003723]	GO:0003723	NA	IPR012677;IPR035979;IPR000504;	NA	NA	NA	NA	mtr:MTR_3g092580;	NA	XP_003602364.1;	NA	1321443at2759;	NA	NA	NA	NA	PF00076;	NA	PS50102;	NA	NA	NA	NA	RNA binding [GO:0003723]
TRINITY_DN10021_c0_g1_i1	1647	tr|A0A2K3PPY9|A0A2K3PPY9_TRIPR	404	86.1	402	52	2	1513	317	1	401	3e-197	693	A0A2K3PPY9	A0A2K3PPY9_TRIPR	unreviewed	Cytochrome b561 and DOMON domain-containing protein	L195_g014081	Trifolium pratense (Red clover)	404	NA	NA	integral component of membrane [GO:0016021]; oxidation-reduction process [GO:0055114]	GO:0016021; GO:0055114	NA	IPR006593;IPR005018;IPR017214;	NA	NA	NA	NA	NA	NA	NA	NA	599276at2759;	NA	NA	NA	NA	PF03188;PF04526;	NA	PS50939;PS50836;	NA	NA	integral component of membrane [GO:0016021]	oxidation-reduction process [GO:0055114]	NA
TRINITY_DN10022_c0_g1_i4	3311	tr|A0A1S2XR36|A0A1S2XR36_CICAR	852	85.8	851	121	0	43	2595	2	852	0	1488.8	A0A1S2XR36	A0A1S2XR36_CICAR	unreviewed	pentatricopeptide repeat-containing protein At4g39530	LOC101492284	Cicer arietinum (Chickpea) (Garbanzo)	852	NA	NA	NA	NA	NA	IPR002885;IPR011990;	NA	NA	NA	NA	cam:101492284;	NA	XP_004493200.1;	NA	1344243at2759;	NA	NA	NA	NA	PF01535;PF13041;	TIGR00756;	PS51375;	NA	NA	NA	NA	NA
TRINITY_DN10023_c0_g1_i1	3857	tr|A0A2K3NTL6|A0A2K3NTL6_TRIPR	1099	82.2	1148	121	4	3661	251	1	1076	0	1892.1	A0A2K3NTL6	A0A2K3NTL6_TRIPR	unreviewed	UDP-glycosyltransferase family protein	L195_g002845	Trifolium pratense (Red clover)	1099	NA	NA	integral component of membrane [GO:0016021]; transferase activity [GO:0016740]	GO:0016021; GO:0016740	NA	IPR001296;	NA	NA	NA	NA	NA	NA	NA	NA	182554at2759;	NA	NA	NA	NA	PF00534;	NA	NA	NA	NA	integral component of membrane [GO:0016021]	NA	transferase activity [GO:0016740]
TRINITY_DN10028_c0_g1_i1	5038	tr|A0A1S2YRN9|A0A1S2YRN9_CICAR	582	62.7	638	28	2	322	2232	36	464	9.2e-205	719.5	A0A1S2YRN9	A0A1S2YRN9_CICAR	unreviewed	protease Do-like 9	LOC101515482	Cicer arietinum (Chickpea) (Garbanzo)	582	NA	NA	serine-type endopeptidase activity [GO:0004252]	GO:0004252	NA	IPR001478;IPR036034;IPR009003;IPR001940;	NA	NA	NA	NA	cam:101515482;	NA	XP_004508846.1;	NA	594175at2759;	NA	NA	NA	NA	PF13180;	NA	NA	NA	NA	NA	NA	serine-type endopeptidase activity [GO:0004252]
TRINITY_DN10028_c0_g1_i3	3852	tr|A0A1S2YRN9|A0A1S2YRN9_CICAR	582	93.6	547	34	1	322	1959	36	582	1e-296	1024.6	A0A1S2YRN9	A0A1S2YRN9_CICAR	unreviewed	protease Do-like 9	LOC101515482	Cicer arietinum (Chickpea) (Garbanzo)	582	NA	NA	serine-type endopeptidase activity [GO:0004252]	GO:0004252	NA	IPR001478;IPR036034;IPR009003;IPR001940;	NA	NA	NA	NA	cam:101515482;	NA	XP_004508846.1;	NA	594175at2759;	NA	NA	NA	NA	PF13180;	NA	NA	NA	NA	NA	NA	serine-type endopeptidase activity [GO:0004252]
TRINITY_DN10028_c0_g1_i4	4063	tr|A0A1S2YRN9|A0A1S2YRN9_CICAR	582	93.6	547	34	1	322	1959	36	582	1.1e-296	1024.6	A0A1S2YRN9	A0A1S2YRN9_CICAR	unreviewed	protease Do-like 9	LOC101515482	Cicer arietinum (Chickpea) (Garbanzo)	582	NA	NA	serine-type endopeptidase activity [GO:0004252]	GO:0004252	NA	IPR001478;IPR036034;IPR009003;IPR001940;	NA	NA	NA	NA	cam:101515482;	NA	XP_004508846.1;	NA	594175at2759;	NA	NA	NA	NA	PF13180;	NA	NA	NA	NA	NA	NA	serine-type endopeptidase activity [GO:0004252]
TRINITY_DN10028_c0_g1_i5	3917	tr|A0A1S2YRN9|A0A1S2YRN9_CICAR	582	93.6	547	34	1	322	1959	36	582	1e-296	1024.6	A0A1S2YRN9	A0A1S2YRN9_CICAR	unreviewed	protease Do-like 9	LOC101515482	Cicer arietinum (Chickpea) (Garbanzo)	582	NA	NA	serine-type endopeptidase activity [GO:0004252]	GO:0004252	NA	IPR001478;IPR036034;IPR009003;IPR001940;	NA	NA	NA	NA	cam:101515482;	NA	XP_004508846.1;	NA	594175at2759;	NA	NA	NA	NA	PF13180;	NA	NA	NA	NA	NA	NA	serine-type endopeptidase activity [GO:0004252]
TRINITY_DN10028_c0_g4_i1	642	tr|A0A072TWH2|A0A072TWH2_MEDTR	110	69.5	95	29	0	153	437	16	110	1.5e-27	127.9	A0A072TWH2	A0A072TWH2_MEDTR	unreviewed	Uncharacterized protein	MTR_7g007290	Medicago truncatula (Barrel medic) (Medicago tribuloides)	110	NA	NA	NA	NA	NA	NA	NA	NA	NA	NA	mtr:MTR_7g007290;	NA	XP_013447465.1;	NA	1612217at2759;	NA	NA	NA	NA	NA	NA	NA	NA	NA	NA	NA	NA
TRINITY_DN10029_c0_g1_i1	1762	tr|A0A1S2YTY7|A0A1S2YTY7_CICAR	373	82.2	370	53	5	1578	508	1	370	2e-162	577.4	A0A1S2YTY7	A0A1S2YTY7_CICAR	unreviewed	uncharacterized protein LOC101503342 isoform X1	LOC101503342	Cicer arietinum (Chickpea) (Garbanzo)	373	NA	NA	nucleic acid binding [GO:0003676]; RNA-DNA hybrid ribonuclease activity [GO:0004523]	GO:0003676; GO:0004523	NA	IPR012337;IPR002156;IPR036397;	NA	NA	NA	NA	cam:101503342;	NA	XP_004509868.1;	NA	1434144at2759;	NA	NA	NA	NA	PF13456;	NA	PS50879;	NA	NA	NA	NA	nucleic acid binding [GO:0003676]; RNA-DNA hybrid ribonuclease activity [GO:0004523]
TRINITY_DN1002_c0_g1_i4	1321	tr|A0A072TKJ1|A0A072TKJ1_MEDTR	341	69.2	247	64	5	281	994	98	341	1.2e-71	275.4	A0A072TKJ1	A0A072TKJ1_MEDTR	unreviewed	Heat shock transcription factor B2A (Putative transcription factor HSF-type-DNA-binding family)	25479685 MTR_0020s0020 MtrunA17_Chr6g0472421	Medicago truncatula (Barrel medic) (Medicago tribuloides)	341	NA	NA	nucleus [GO:0005634]; DNA-binding transcription factor activity [GO:0003700]; sequence-specific DNA binding [GO:0043565]	GO:0003700; GO:0005634; GO:0043565	HSF family	IPR000232;IPR027725;IPR036388;IPR036390;	NA	NA	NA	NA	mtr:MTR_0020s0020;	NA	XP_013443333.1;	NA	1154048at2759;	NA	NA	NA	PTHR10015;	PF00447;	NA	PS00434;	NA	SUBCELLULAR LOCATION: Nucleus {ECO:0000256|SAAS:SAAS00535900}.	nucleus [GO:0005634]	NA	DNA-binding transcription factor activity [GO:0003700]; sequence-specific DNA binding [GO:0043565]
TRINITY_DN10032_c0_g1_i1	966	tr|A0A1S3EB07|A0A1S3EB07_CICAR	251	85	253	30	6	24	776	1	247	7.9e-97	358.6	A0A1S3EB07	A0A1S3EB07_CICAR	unreviewed	uncharacterized protein LOC101509008 isoform X2	LOC101509008	Cicer arietinum (Chickpea) (Garbanzo)	251	NA	NA	NA	NA	NA	NA	NA	NA	NA	NA	NA	NA	XP_012572554.1;	NA	1322202at2759;	NA	NA	NA	NA	NA	NA	NA	NA	NA	NA	NA	NA
TRINITY_DN10036_c0_g1_i1	907	tr|G7LIX3|G7LIX3_MEDTR	159	83.6	159	24	2	119	589	1	159	2.9e-69	266.9	G7LIX3	G7LIX3_MEDTR	unreviewed	Putative small auxin-up RNA (SAUR-like auxin-responsive family protein)	11435627 MTR_8g101520 MtrunA17_Chr8g0389141	Medicago truncatula (Barrel medic) (Medicago tribuloides)	159	NA	NA	response to auxin [GO:0009733]	GO:0009733	NA	IPR003676;	NA	NA	NA	NA	mtr:MTR_8g101520;	NA	XP_003630625.1;	NA	1412476at2759;	NA	NA	NA	NA	PF02519;	NA	NA	NA	NA	NA	response to auxin [GO:0009733]	NA
TRINITY_DN10039_c0_g1_i1	1028	tr|A0A2K3PKT6|A0A2K3PKT6_TRIPR	229	81.1	217	39	1	204	848	7	223	1e-94	351.7	A0A2K3PKT6	A0A2K3PKT6_TRIPR	unreviewed	TGACG-sequence-specific DNA-binding protein TGA-2.1-like	L195_g012621	Trifolium pratense (Red clover)	229	NA	NA	sequence-specific DNA binding [GO:0043565]; transcription, DNA-templated [GO:0006351]	GO:0006351; GO:0043565	NA	IPR025422;	NA	NA	NA	NA	NA	NA	NA	NA	1073138at2759;	NA	NA	NA	NA	PF14144;	NA	PS51806;	NA	NA	NA	transcription, DNA-templated [GO:0006351]	sequence-specific DNA binding [GO:0043565]
TRINITY_DN10043_c0_g1_i1	1553	tr|G7KAU2|G7KAU2_MEDTR	380	88.7	381	41	2	198	1337	1	380	5e-194	682.2	G7KAU2	G7KAU2_MEDTR	unreviewed	PQ-loop protein/transmembrane family protein	11405854 MTR_5g019120 MtrunA17_Chr5g0403421	Medicago truncatula (Barrel medic) (Medicago tribuloides)	380	NA	NA	integral component of membrane [GO:0016021]	GO:0016021	NA	IPR006603;	NA	NA	NA	NA	NA	NA	XP_003611897.1;	NA	977963at2759;	NA	NA	NA	NA	PF04193;	NA	NA	NA	NA	integral component of membrane [GO:0016021]	NA	NA
TRINITY_DN10045_c0_g1_i1	1702	tr|G7L582|G7L582_MEDTR	456	79.5	419	69	3	31	1239	1	418	2.4e-109	401	G7L582	G7L582_MEDTR	unreviewed	TPX2 (Targeting protein for Xklp2) family protein	11420468 MTR_7g013070 MtrunA17_Chr7g0218721	Medicago truncatula (Barrel medic) (Medicago tribuloides)	456	NA	NA	microtubule [GO:0005874]; spindle [GO:0005819]; activation of protein kinase activity [GO:0032147]; regulation of mitotic spindle organization [GO:0060236]	GO:0005819; GO:0005874; GO:0032147; GO:0060236	NA	IPR027329;IPR009675;	NA	NA	NA	NA	mtr:MTR_7g013070;	NA	XP_003621414.1;	NA	1167097at2759;	NA	NA	NA	PTHR14326;	PF06886;	NA	NA	NA	NA	microtubule [GO:0005874]; spindle [GO:0005819]	activation of protein kinase activity [GO:0032147]; regulation of mitotic spindle organization [GO:0060236]	NA
TRINITY_DN10045_c0_g1_i2	1620	tr|G7L582|G7L582_MEDTR	456	79.4	457	74	5	31	1344	1	456	1.7e-123	448	G7L582	G7L582_MEDTR	unreviewed	TPX2 (Targeting protein for Xklp2) family protein	11420468 MTR_7g013070 MtrunA17_Chr7g0218721	Medicago truncatula (Barrel medic) (Medicago tribuloides)	456	NA	NA	microtubule [GO:0005874]; spindle [GO:0005819]; activation of protein kinase activity [GO:0032147]; regulation of mitotic spindle organization [GO:0060236]	GO:0005819; GO:0005874; GO:0032147; GO:0060236	NA	IPR027329;IPR009675;	NA	NA	NA	NA	mtr:MTR_7g013070;	NA	XP_003621414.1;	NA	1167097at2759;	NA	NA	NA	PTHR14326;	PF06886;	NA	NA	NA	NA	microtubule [GO:0005874]; spindle [GO:0005819]	activation of protein kinase activity [GO:0032147]; regulation of mitotic spindle organization [GO:0060236]	NA
TRINITY_DN10045_c0_g1_i3	1716	tr|G7L582|G7L582_MEDTR	456	75.7	489	67	6	31	1440	1	456	5.1e-123	446.4	G7L582	G7L582_MEDTR	unreviewed	TPX2 (Targeting protein for Xklp2) family protein	11420468 MTR_7g013070 MtrunA17_Chr7g0218721	Medicago truncatula (Barrel medic) (Medicago tribuloides)	456	NA	NA	microtubule [GO:0005874]; spindle [GO:0005819]; activation of protein kinase activity [GO:0032147]; regulation of mitotic spindle organization [GO:0060236]	GO:0005819; GO:0005874; GO:0032147; GO:0060236	NA	IPR027329;IPR009675;	NA	NA	NA	NA	mtr:MTR_7g013070;	NA	XP_003621414.1;	NA	1167097at2759;	NA	NA	NA	PTHR14326;	PF06886;	NA	NA	NA	NA	microtubule [GO:0005874]; spindle [GO:0005819]	activation of protein kinase activity [GO:0032147]; regulation of mitotic spindle organization [GO:0060236]	NA
TRINITY_DN1004_c0_g1_i1	1862	tr|A0A2K3N9Z2|A0A2K3N9Z2_TRIPR	434	88.7	435	40	3	1556	276	1	434	2.6e-221	773.1	A0A2K3N9Z2	A0A2K3N9Z2_TRIPR	unreviewed	UDP-glucuronate 4-epimerase 3-like protein	L195_g023089	Trifolium pratense (Red clover)	434	NA	NA	integral component of membrane [GO:0016021]	GO:0016021	NA	IPR016040;IPR036291;	NA	NA	NA	NA	NA	NA	NA	NA	662484at2759;	NA	NA	NA	NA	PF16363;	NA	NA	NA	NA	integral component of membrane [GO:0016021]	NA	NA
TRINITY_DN10051_c0_g1_i1	654	tr|A0A1S2Z398|A0A1S2Z398_CICAR	82	84.1	82	13	0	539	294	1	82	6.6e-31	139	A0A1S2Z398	A0A1S2Z398_CICAR	unreviewed	uncharacterized protein LOC101503921	LOC101503921	Cicer arietinum (Chickpea) (Garbanzo)	82	NA	NA	integral component of membrane [GO:0016021]	GO:0016021	NA	IPR031851;	NA	NA	NA	NA	cam:101503921;	NA	XP_004514263.1;XP_004514264.1;	NA	1610028at2759;	NA	NA	NA	NA	PF15938;	NA	NA	NA	NA	integral component of membrane [GO:0016021]	NA	NA
TRINITY_DN10054_c0_g1_i2	2473	tr|A0A1S2YDJ8|A0A1S2YDJ8_CICAR	679	93.1	680	42	2	322	2349	1	679	0	1280.4	A0A1S2YDJ8	A0A1S2YDJ8_CICAR	unreviewed	uncharacterized protein LOC101496447	LOC101496447	Cicer arietinum (Chickpea) (Garbanzo)	679	NA	NA	DNA binding [GO:0003677]; protein dimerization activity [GO:0046983]	GO:0003677; GO:0046983	NA	IPR007021;IPR008906;IPR012337;IPR003656;	NA	NA	NA	NA	cam:101496447;	NA	XP_004502603.1;XP_004502604.1;	NA	624278at2759;	NA	NA	NA	NA	PF05699;PF04937;PF02892;	NA	PS50808;	NA	NA	NA	NA	DNA binding [GO:0003677]; protein dimerization activity [GO:0046983]
TRINITY_DN10054_c0_g1_i3	2425	tr|A0A1S2YDJ8|A0A1S2YDJ8_CICAR	679	92.8	545	34	2	188	1810	1	544	1.3e-294	1016.9	A0A1S2YDJ8	A0A1S2YDJ8_CICAR	unreviewed	uncharacterized protein LOC101496447	LOC101496447	Cicer arietinum (Chickpea) (Garbanzo)	679	NA	NA	DNA binding [GO:0003677]; protein dimerization activity [GO:0046983]	GO:0003677; GO:0046983	NA	IPR007021;IPR008906;IPR012337;IPR003656;	NA	NA	NA	NA	cam:101496447;	NA	XP_004502603.1;XP_004502604.1;	NA	624278at2759;	NA	NA	NA	NA	PF05699;PF04937;PF02892;	NA	PS50808;	NA	NA	NA	NA	DNA binding [GO:0003677]; protein dimerization activity [GO:0046983]
TRINITY_DN10058_c0_g2_i1	1167	tr|A0A2K3LZ24|A0A2K3LZ24_TRIPR	527	59	361	121	7	158	1165	1	359	2.3e-95	354	A0A2K3LZ24	A0A2K3LZ24_TRIPR	unreviewed	NBS-LRR resistance protein (Fragment)	L195_g039832	Trifolium pratense (Red clover)	527	NA	NA	ADP binding [GO:0043531]	GO:0043531	NA	IPR002182;IPR027417;	NA	NA	NA	NA	NA	NA	NA	NA	113584at2759;	NA	NA	NA	NA	PF00931;	NA	NA	NA	NA	NA	NA	ADP binding [GO:0043531]
TRINITY_DN10058_c0_g3_i1	858	tr|A0A072USZ6|A0A072USZ6_MEDTR	1232	42	281	111	8	151	858	26	299	1.4e-33	148.3	A0A072USZ6	A0A072USZ6_MEDTR	unreviewed	NB-ARC domain disease resistance protein	MTR_3g011620	Medicago truncatula (Barrel medic) (Medicago tribuloides)	1232	NA	NA	ADP binding [GO:0043531]	GO:0043531	Disease resistance NB-LRR family	IPR032675;IPR002182;IPR027417;	NA	NA	NA	NA	mtr:MTR_3g011620;	NA	XP_013458882.1;	NA	172467at2759;	NA	NA	NA	NA	PF00931;	NA	NA	NA	NA	NA	NA	ADP binding [GO:0043531]
TRINITY_DN1005_c0_g1_i1	1596	tr|A0A1S2YDR7|A0A1S2YDR7_CICAR	412	82.4	415	66	3	155	1387	1	412	1.8e-186	657.1	A0A1S2YDR7	A0A1S2YDR7_CICAR	unreviewed	RING-type E3 ubiquitin transferase (EC 2.3.2.27)	LOC101506434	Cicer arietinum (Chickpea) (Garbanzo)	412	2.3.2.27	NA	ubiquitin-protein transferase activity [GO:0004842]	GO:0004842	NA	IPR011989;IPR016024;IPR000225;IPR003613;IPR013083;	NA	NA	NA	NA	cam:101506434;	NA	XP_004502912.1;	NA	989243at2759;	NA	NA	UPA00143	NA	PF04564;	NA	PS50176;PS51698;	NA	NA	NA	NA	ubiquitin-protein transferase activity [GO:0004842]
TRINITY_DN1005_c0_g2_i1	1728	tr|A0A2K3LLR5|A0A2K3LLR5_TRIPR	417	89	417	44	1	215	1459	1	417	4e-200	702.6	A0A2K3LLR5	A0A2K3LLR5_TRIPR	unreviewed	RING-type E3 ubiquitin transferase (EC 2.3.2.27)	L195_g021277 L195_g035466	Trifolium pratense (Red clover)	417	2.3.2.27	NA	ubiquitin-protein transferase activity [GO:0004842]	GO:0004842	NA	IPR011989;IPR016024;IPR003613;IPR013083;	NA	NA	NA	NA	NA	NA	NA	NA	989243at2759;	NA	NA	UPA00143	NA	PF04564;	NA	PS51698;	NA	NA	NA	NA	ubiquitin-protein transferase activity [GO:0004842]
TRINITY_DN10060_c0_g1_i1	1331	tr|G7JGU4|G7JGU4_MEDTR	208	88.5	209	22	2	155	778	1	208	1e-99	368.6	G7JGU4	G7JGU4_MEDTR	unreviewed	SAM domain protein	11434394 MTR_4g009760	Medicago truncatula (Barrel medic) (Medicago tribuloides)	208	NA	NA	NA	NA	NA	IPR013761;	NA	NA	NA	NA	mtr:MTR_4g009760;	NA	XP_003604340.1;	NA	1528756at2759;	NA	NA	NA	NA	NA	NA	NA	NA	NA	NA	NA	NA
TRINITY_DN10061_c0_g1_i1	1176	tr|A0A1S2Z5X6|A0A1S2Z5X6_CICAR	271	83.8	167	26	1	509	1006	105	271	9.4e-60	235.7	A0A1S2Z5X6	A0A1S2Z5X6_CICAR	unreviewed	pre-mRNA-splicing factor cwf23	LOC101513264	Cicer arietinum (Chickpea) (Garbanzo)	271	NA	NA	NA	NA	NA	IPR001623;IPR018253;IPR036869;	NA	NA	NA	NA	cam:101513264;	NA	XP_004515654.1;	NA	1233325at2759;	NA	NA	NA	NA	PF00226;	NA	PS00636;PS50076;	NA	NA	NA	NA	NA
TRINITY_DN10061_c0_g1_i2	1149	tr|A0A1S2Z5X6|A0A1S2Z5X6_CICAR	271	85.6	271	38	1	170	979	1	271	9.6e-118	428.3	A0A1S2Z5X6	A0A1S2Z5X6_CICAR	unreviewed	pre-mRNA-splicing factor cwf23	LOC101513264	Cicer arietinum (Chickpea) (Garbanzo)	271	NA	NA	NA	NA	NA	IPR001623;IPR018253;IPR036869;	NA	NA	NA	NA	cam:101513264;	NA	XP_004515654.1;	NA	1233325at2759;	NA	NA	NA	NA	PF00226;	NA	PS00636;PS50076;	NA	NA	NA	NA	NA
TRINITY_DN10067_c0_g1_i1	2532	tr|A0A072V9X5|A0A072V9X5_MEDTR	481	83.5	484	76	2	104	1552	1	481	2.6e-232	810.1	A0A072V9X5	A0A072V9X5_MEDTR	unreviewed	Oxygen-independent coproporphyrinogen III oxidase, putative (Putative coproporphyrinogen dehydrogenase) (EC 1.3.98.3)	25489501 MTR_3g075110 MtrunA17_Chr3g0116381	Medicago truncatula (Barrel medic) (Medicago tribuloides)	481	1.3.98.3	NA	cytoplasm [GO:0005737]; coproporphyrinogen oxidase activity [GO:0004109]; iron-sulfur cluster binding [GO:0051536]; porphyrin-containing compound biosynthetic process [GO:0006779]	GO:0004109; GO:0005737; GO:0006779; GO:0051536	NA	IPR034505;IPR006638;IPR004559;IPR007197;IPR023404;	NA	NA	NA	NA	mtr:MTR_3g075110;	NA	XP_013460946.1;	NA	1201842at2759;	NA	NA	NA	PTHR13932;	PF04055;	TIGR00539;	NA	NA	NA	cytoplasm [GO:0005737]	porphyrin-containing compound biosynthetic process [GO:0006779]	coproporphyrinogen oxidase activity [GO:0004109]; iron-sulfur cluster binding [GO:0051536]
TRINITY_DN10068_c0_g1_i1	4632	tr|A0A2K3NVR3|A0A2K3NVR3_TRIPR	1481	88.9	1462	153	4	84	4454	24	1481	0	2515.3	A0A2K3NVR3	A0A2K3NVR3_TRIPR	unreviewed	Uncharacterized protein (Fragment)	L195_g003621	Trifolium pratense (Red clover)	1481	NA	NA	NA	NA	NA	NA	NA	NA	NA	NA	NA	NA	NA	NA	93128at2759;	NA	NA	NA	NA	NA	NA	NA	NA	NA	NA	NA	NA
TRINITY_DN1006_c1_g1_i1	587	tr|B7FJB0|B7FJB0_MEDTR	224	91.2	91	8	0	155	427	134	224	3e-43	179.9	B7FJB0	B7FJB0_MEDTR	unreviewed	Cyclin	MtrunA17_Chr7g0231431	Medicago truncatula (Barrel medic) (Medicago tribuloides)	224	NA	NA	protein kinase binding [GO:0019901]; regulation of cyclin-dependent protein serine/threonine kinase activity [GO:0000079]	GO:0000079; GO:0019901	Cyclin family	IPR036915;IPR012389;IPR013922;	NA	NA	NA	NA	NA	NA	NA	NA	NA	NA	NA	NA	NA	PF08613;	NA	NA	NA	NA	NA	regulation of cyclin-dependent protein serine/threonine kinase activity [GO:0000079]	protein kinase binding [GO:0019901]
TRINITY_DN1006_c2_g1_i1	1122	tr|Q2HTQ3|Q2HTQ3_MEDTR	474	66.7	150	47	2	106	549	326	474	3.3e-22	110.9	Q2HTQ3	Q2HTQ3_MEDTR	unreviewed	Granulin; Peptidase C1A, papain (Papain family cysteine protease)	11414228 MTR_1g018840 MtrDRAFT_AC150207g18v2	Medicago truncatula (Barrel medic) (Medicago tribuloides)	474	NA	NA	integral component of membrane [GO:0016021]; cysteine-type peptidase activity [GO:0008234]	GO:0008234; GO:0016021	Peptidase C1 family	IPR000118;IPR037277;IPR038765;IPR025661;IPR000169;IPR025660;IPR013128;IPR000668;IPR039417;IPR013201;	NA	NA	NA	NA	mtr:MTR_1g018840;	NA	XP_003589133.1;	NA	1275401at2759;	NA	NA	NA	PTHR12411;	PF00396;PF08246;PF00112;	NA	PS00640;PS00139;PS00639;	NA	NA	integral component of membrane [GO:0016021]	NA	cysteine-type peptidase activity [GO:0008234]
TRINITY_DN1006_c2_g1_i2	2310	tr|Q41064|Q41064_PEA	464	90.4	270	26	0	183	992	17	286	9.9e-138	495.7	Q41064	Q41064_PEA	unreviewed	Thiolprotease	tpp	Pisum sativum (Garden pea)	464	NA	NA	cysteine-type peptidase activity [GO:0008234]	GO:0008234	Peptidase C1 family	IPR000118;IPR037277;IPR038765;IPR025661;IPR000169;IPR025660;IPR013128;IPR000668;IPR039417;IPR013201;	NA	NA	NA	NA	NA	NA	NA	NA	NA	NA	NA	NA	PTHR12411;	PF00396;PF08246;PF00112;	NA	PS00640;PS00139;PS00639;	NA	NA	NA	NA	cysteine-type peptidase activity [GO:0008234]
TRINITY_DN1006_c2_g1_i3	1617	tr|Q41064|Q41064_PEA	464	92.1	342	27	0	183	1208	17	358	1.1e-183	647.9	Q41064	Q41064_PEA	unreviewed	Thiolprotease	tpp	Pisum sativum (Garden pea)	464	NA	NA	cysteine-type peptidase activity [GO:0008234]	GO:0008234	Peptidase C1 family	IPR000118;IPR037277;IPR038765;IPR025661;IPR000169;IPR025660;IPR013128;IPR000668;IPR039417;IPR013201;	NA	NA	NA	NA	NA	NA	NA	NA	NA	NA	NA	NA	PTHR12411;	PF00396;PF08246;PF00112;	NA	PS00640;PS00139;PS00639;	NA	NA	NA	NA	cysteine-type peptidase activity [GO:0008234]
TRINITY_DN1006_c2_g1_i4	1014	tr|Q2HTQ3|Q2HTQ3_MEDTR	474	66.7	150	47	2	106	549	326	474	3e-22	110.9	Q2HTQ3	Q2HTQ3_MEDTR	unreviewed	Granulin; Peptidase C1A, papain (Papain family cysteine protease)	11414228 MTR_1g018840 MtrDRAFT_AC150207g18v2	Medicago truncatula (Barrel medic) (Medicago tribuloides)	474	NA	NA	integral component of membrane [GO:0016021]; cysteine-type peptidase activity [GO:0008234]	GO:0008234; GO:0016021	Peptidase C1 family	IPR000118;IPR037277;IPR038765;IPR025661;IPR000169;IPR025660;IPR013128;IPR000668;IPR039417;IPR013201;	NA	NA	NA	NA	mtr:MTR_1g018840;	NA	XP_003589133.1;	NA	1275401at2759;	NA	NA	NA	PTHR12411;	PF00396;PF08246;PF00112;	NA	PS00640;PS00139;PS00639;	NA	NA	integral component of membrane [GO:0016021]	NA	cysteine-type peptidase activity [GO:0008234]
TRINITY_DN1006_c2_g1_i5	1999	tr|Q41064|Q41064_PEA	464	85.9	448	62	1	183	1526	17	463	2.4e-193	680.2	Q41064	Q41064_PEA	unreviewed	Thiolprotease	tpp	Pisum sativum (Garden pea)	464	NA	NA	cysteine-type peptidase activity [GO:0008234]	GO:0008234	Peptidase C1 family	IPR000118;IPR037277;IPR038765;IPR025661;IPR000169;IPR025660;IPR013128;IPR000668;IPR039417;IPR013201;	NA	NA	NA	NA	NA	NA	NA	NA	NA	NA	NA	NA	PTHR12411;	PF00396;PF08246;PF00112;	NA	PS00640;PS00139;PS00639;	NA	NA	NA	NA	cysteine-type peptidase activity [GO:0008234]
TRINITY_DN10070_c1_g1_i1	654	tr|A0A161JQR4|A0A161JQR4_MEDSA	358	83	194	33	0	584	3	1	194	2e-91	340.1	A0A161JQR4	A0A161JQR4_MEDSA	unreviewed	Hexenal isomerase	MSHI	Medicago sativa (Alfalfa)	358	NA	NA	isomerase activity [GO:0016853]; nutrient reservoir activity [GO:0045735]	GO:0016853; GO:0045735	NA	IPR006044;IPR006045;IPR014710;IPR011051;	NA	NA	NA	NA	NA	NA	NA	NA	NA	NA	NA	NA	NA	PF00190;	NA	NA	NA	NA	NA	NA	isomerase activity [GO:0016853]; nutrient reservoir activity [GO:0045735]
TRINITY_DN10070_c1_g1_i2	1353	tr|G7L8V9|G7L8V9_MEDTR	359	85	359	53	1	1270	197	1	359	4.2e-173	612.5	G7L8V9	G7L8V9_MEDTR	unreviewed	Glutelin type-B-like protein (Putative 11-S seed storage protein, plant)	11414626 MTR_8g088860 MtrunA17_Chr8g0380731	Medicago truncatula (Barrel medic) (Medicago tribuloides)	359	NA	NA	nutrient reservoir activity [GO:0045735]	GO:0045735	NA	IPR006044;IPR006045;IPR014710;IPR011051;	NA	NA	NA	NA	mtr:MTR_8g088860;	NA	XP_003629973.2;	NA	730205at2759;	NA	NA	NA	NA	PF00190;	NA	NA	NA	NA	NA	NA	nutrient reservoir activity [GO:0045735]
TRINITY_DN10072_c0_g1_i1	2412	tr|A0A1S2Y2W9|A0A1S2Y2W9_CICAR	606	87.6	614	66	5	2153	318	1	606	2.7e-287	992.6	A0A1S2Y2W9	A0A1S2Y2W9_CICAR	unreviewed	Pectinesterase (EC 3.1.1.11)	LOC101491764	Cicer arietinum (Chickpea) (Garbanzo)	606	3.1.1.11	NA	integral component of membrane [GO:0016021]; aspartyl esterase activity [GO:0045330]; enzyme inhibitor activity [GO:0004857]; pectinesterase activity [GO:0030599]; cell wall modification [GO:0042545]; pectin catabolic process [GO:0045490]	GO:0004857; GO:0016021; GO:0030599; GO:0042545; GO:0045330; GO:0045490	Pectinesterase family; PMEI family	IPR035513;IPR012334;IPR011050;IPR033131;IPR000070;IPR006501;	NA	NA	NA	NA	cam:101491764;	NA	XP_004498516.1;	NA	674407at2759;	NA	NA	UPA00545;UER00823	NA	PF01095;PF04043;	TIGR01614;	PS00503;	NA	NA	integral component of membrane [GO:0016021]	cell wall modification [GO:0042545]; pectin catabolic process [GO:0045490]	aspartyl esterase activity [GO:0045330]; enzyme inhibitor activity [GO:0004857]; pectinesterase activity [GO:0030599]
TRINITY_DN10073_c0_g2_i1	2616	tr|G7L7M3|G7L7M3_MEDTR	753	80.4	750	147	0	241	2490	1	750	0	1201	G7L7M3	G7L7M3_MEDTR	unreviewed	Inter-alpha-trypsin inhibitor heavy chain-like protein (Putative von Willebrand factor, type A)	11418922 MTR_8g021230 MtrunA17_Chr8g0344411	Medicago truncatula (Barrel medic) (Medicago tribuloides)	753	NA	NA	NA	NA	NA	IPR002035;IPR036465;	NA	NA	NA	NA	mtr:MTR_8g021230;	NA	XP_003627333.2;	NA	955432at2759;	NA	NA	NA	NA	PF13768;	NA	PS50234;	NA	NA	NA	NA	NA
TRINITY_DN10073_c0_g2_i2	981	tr|A0A151S6N3|A0A151S6N3_CAJCA	747	69.5	174	52	1	340	858	574	747	1.4e-61	241.5	A0A151S6N3	A0A151S6N3_CAJCA	unreviewed	Inter-alpha-trypsin inhibitor heavy chain H3	KK1_027727	Cajanus cajan (Pigeon pea) (Cajanus indicus)	747	NA	NA	NA	NA	NA	IPR002035;IPR036465;	NA	NA	NA	NA	NA	NA	NA	NA	NA	NA	NA	NA	NA	PF13768;	NA	PS50234;	NA	NA	NA	NA	NA
TRINITY_DN10075_c0_g2_i1	1005	tr|A0A2K3N2B9|A0A2K3N2B9_TRIPR	185	79	186	36	2	229	780	1	185	3e-54	217.2	A0A2K3N2B9	A0A2K3N2B9_TRIPR	unreviewed	Uncharacterized protein	L195_g020397	Trifolium pratense (Red clover)	185	NA	NA	NA	NA	NA	IPR025322;	NA	NA	NA	NA	NA	NA	NA	NA	1557672at2759;	NA	NA	NA	NA	PF14009;	NA	NA	NA	NA	NA	NA	NA
TRINITY_DN10076_c0_g1_i1	1689	tr|A0A1S2YPC9|A0A1S2YPC9_CICAR	410	85.4	412	58	1	123	1358	1	410	4.2e-170	602.8	A0A1S2YPC9	A0A1S2YPC9_CICAR	unreviewed	homogentisate phytyltransferase 1, chloroplastic isoform X1 (homogentisate phytyltransferase 1, chloroplastic isoform X2)	LOC101500582	Cicer arietinum (Chickpea) (Garbanzo)	410	NA	NA	integral component of membrane [GO:0016021]; transferase activity, transferring alkyl or aryl (other than methyl) groups [GO:0016765]	GO:0016021; GO:0016765	NA	IPR000537;	NA	NA	NA	NA	cam:101500582;	NA	XP_004507870.1;XP_012573292.1;	NA	1231215at2759;	NA	NA	NA	NA	PF01040;	NA	NA	NA	NA	integral component of membrane [GO:0016021]	NA	transferase activity, transferring alkyl or aryl (other than methyl) groups [GO:0016765]
TRINITY_DN10079_c0_g1_i2	1206	tr|G7LIT9|G7LIT9_MEDTR	324	91.4	324	20	2	31	978	1	324	1.8e-143	513.8	G7LIT9	G7LIT9_MEDTR	unreviewed	Mg-protoporphyrin IX methyltransferase (Putative magnesium protoporphyrin IX methyltransferase) (EC 2.1.1.11)	11442990 MTR_8g100120 MtrunA17_Chr8g0385761	Medicago truncatula (Barrel medic) (Medicago tribuloides)	324	2.1.1.11	NA	magnesium protoporphyrin IX methyltransferase activity [GO:0046406]; chlorophyll biosynthetic process [GO:0015995]	GO:0015995; GO:0046406	NA	IPR010251;IPR010940;IPR029063;	NA	NA	NA	NA	mtr:MTR_8g100120;	NA	XP_003630591.1;	NA	950171at2759;	NA	NA	NA	PTHR43591:SF9;	PF07109;	TIGR02021;	PS51556;	NA	NA	NA	chlorophyll biosynthetic process [GO:0015995]	magnesium protoporphyrin IX methyltransferase activity [GO:0046406]
TRINITY_DN1007_c0_g1_i1	547	tr|A0A072VGH9|A0A072VGH9_MEDTR	112	97.3	75	2	0	322	546	1	75	3.7e-35	152.9	A0A072VGH9	A0A072VGH9_MEDTR	unreviewed	Flowering-promoting factor-like protein	25488138 MTR_2g436880 MtrunA17_Chr2g0296031	Medicago truncatula (Barrel medic) (Medicago tribuloides)	112	NA	NA	regulation of flower development [GO:0009909]	GO:0009909	NA	IPR039274;	NA	NA	NA	NA	mtr:MTR_2g436880;	NA	XP_013463258.1;	NA	1536466at2759;	NA	NA	NA	PTHR33433;	NA	NA	NA	NA	NA	NA	regulation of flower development [GO:0009909]	NA
TRINITY_DN1007_c0_g2_i1	312	tr|A0A2K3JLF9|A0A2K3JLF9_TRIPR	111	95.5	44	2	0	2	133	68	111	1.7e-16	90.1	A0A2K3JLF9	A0A2K3JLF9_TRIPR	unreviewed	Flowering-promoting factor-like protein	L195_g048489	Trifolium pratense (Red clover)	111	NA	NA	regulation of flower development [GO:0009909]	GO:0009909	NA	IPR039274;	NA	NA	NA	NA	NA	NA	NA	NA	1536466at2759;	NA	NA	NA	PTHR33433;	NA	NA	NA	NA	NA	NA	regulation of flower development [GO:0009909]	NA
TRINITY_DN1007_c1_g1_i1	1126	tr|G7JLG6|G7JLG6_MEDTR	111	94.5	109	4	2	570	250	1	109	9e-52	209.1	G7JLG6	G7JLG6_MEDTR	unreviewed	Flowering-promoting factor-like protein	11418288 MTR_4g119790 MtrunA17_Chr4g0067271	Medicago truncatula (Barrel medic) (Medicago tribuloides)	111	NA	NA	regulation of flower development [GO:0009909]	GO:0009909	NA	IPR039274;	NA	NA	NA	NA	mtr:MTR_4g119790;	NA	XP_003609664.1;	NA	1536466at2759;	NA	NA	NA	PTHR33433;	NA	NA	NA	NA	NA	NA	regulation of flower development [GO:0009909]	NA
TRINITY_DN10080_c0_g1_i1	722	tr|A0A2K3NIU4|A0A2K3NIU4_TRIPR	213	91.6	166	11	2	105	593	1	166	7.2e-79	298.5	A0A2K3NIU4	A0A2K3NIU4_TRIPR	unreviewed	Transmembrane emp24 domain-containing protein p24delta3-like	L195_g026264	Trifolium pratense (Red clover)	213	NA	NA	endoplasmic reticulum membrane [GO:0005789]; integral component of membrane [GO:0016021]	GO:0005789; GO:0016021	EMP24/GP25L family	IPR009038;IPR015720;	NA	NA	NA	NA	NA	NA	NA	NA	1370889at2759;	NA	NA	NA	PTHR22811;	PF01105;	NA	PS50866;	NA	SUBCELLULAR LOCATION: Endoplasmic reticulum membrane {ECO:0000256|SAAS:SAAS00912109}; Single-pass type I membrane protein {ECO:0000256|SAAS:SAAS00912109}. Membrane {ECO:0000256|RuleBase:RU003827}; Single-pass type I membrane protein {ECO:0000256|RuleBase:RU003827}.	endoplasmic reticulum membrane [GO:0005789]; integral component of membrane [GO:0016021]	NA	NA
TRINITY_DN10080_c0_g1_i2	978	tr|A0A2K3NIU4|A0A2K3NIU4_TRIPR	213	91.5	213	15	2	105	734	1	213	3e-104	383.3	A0A2K3NIU4	A0A2K3NIU4_TRIPR	unreviewed	Transmembrane emp24 domain-containing protein p24delta3-like	L195_g026264	Trifolium pratense (Red clover)	213	NA	NA	endoplasmic reticulum membrane [GO:0005789]; integral component of membrane [GO:0016021]	GO:0005789; GO:0016021	EMP24/GP25L family	IPR009038;IPR015720;	NA	NA	NA	NA	NA	NA	NA	NA	1370889at2759;	NA	NA	NA	PTHR22811;	PF01105;	NA	PS50866;	NA	SUBCELLULAR LOCATION: Endoplasmic reticulum membrane {ECO:0000256|SAAS:SAAS00912109}; Single-pass type I membrane protein {ECO:0000256|SAAS:SAAS00912109}. Membrane {ECO:0000256|RuleBase:RU003827}; Single-pass type I membrane protein {ECO:0000256|RuleBase:RU003827}.	endoplasmic reticulum membrane [GO:0005789]; integral component of membrane [GO:0016021]	NA	NA
TRINITY_DN10085_c0_g1_i1	1168	tr|G7JLI7|G7JLI7_MEDTR	121	95.7	93	4	0	804	526	29	121	1.3e-40	172.2	G7JLI7	G7JLI7_MEDTR	unreviewed	Transmembrane protein, putative	11422873 MTR_4g120020 MtrunA17_Chr4g0067451	Medicago truncatula (Barrel medic) (Medicago tribuloides)	121	NA	NA	integral component of membrane [GO:0016021]	GO:0016021	NA	NA	NA	NA	NA	NA	mtr:MTR_4g120020;	NA	XP_003609685.2;	NA	1621840at2759;	NA	NA	NA	NA	NA	NA	NA	NA	NA	integral component of membrane [GO:0016021]	NA	NA
TRINITY_DN10085_c0_g1_i2	1634	tr|G7JLI7|G7JLI7_MEDTR	121	95.7	93	4	0	804	526	29	121	1.8e-40	172.2	G7JLI7	G7JLI7_MEDTR	unreviewed	Transmembrane protein, putative	11422873 MTR_4g120020 MtrunA17_Chr4g0067451	Medicago truncatula (Barrel medic) (Medicago tribuloides)	121	NA	NA	integral component of membrane [GO:0016021]	GO:0016021	NA	NA	NA	NA	NA	NA	mtr:MTR_4g120020;	NA	XP_003609685.2;	NA	1621840at2759;	NA	NA	NA	NA	NA	NA	NA	NA	NA	integral component of membrane [GO:0016021]	NA	NA
TRINITY_DN1008_c0_g1_i1	1940	tr|A0A2K3N0E8|A0A2K3N0E8_TRIPR	371	70.3	397	67	8	1764	646	1	370	7.5e-123	446	A0A2K3N0E8	A0A2K3N0E8_TRIPR	unreviewed	Glycine-rich protein	L195_g019702	Trifolium pratense (Red clover)	371	NA	NA	NA	NA	NA	IPR019376;	NA	NA	NA	NA	NA	NA	NA	NA	1185292at2759;	NA	NA	NA	PTHR13105;	PF10248;	NA	NA	NA	NA	NA	NA	NA
TRINITY_DN10092_c0_g1_i2	301	tr|A0A1S2XEQ8|A0A1S2XEQ8_CICAR	883	84.4	64	10	0	1	192	363	426	1.2e-24	117.1	A0A1S2XEQ8	A0A1S2XEQ8_CICAR	unreviewed	putative leucine-rich repeat receptor-like protein kinase At2g19210	LOC101501847	Cicer arietinum (Chickpea) (Garbanzo)	883	NA	NA	integral component of membrane [GO:0016021]; ATP binding [GO:0005524]; protein kinase activity [GO:0004672]	GO:0004672; GO:0005524; GO:0016021	NA	IPR011009;IPR001611;IPR032675;IPR024788;IPR000719;IPR017441;IPR001245;IPR008271;	NA	NA	NA	NA	cam:101501847;	NA	XP_004486802.1;	NA	684563at2759;	NA	NA	NA	NA	PF13855;PF12819;PF07714;	NA	PS00107;PS50011;PS00108;	NA	NA	integral component of membrane [GO:0016021]	NA	ATP binding [GO:0005524]; protein kinase activity [GO:0004672]
TRINITY_DN10093_c0_g1_i3	3182	tr|A0A2K3P7K7|A0A2K3P7K7_TRIPR	734	88.9	610	68	0	2343	514	125	734	0	1084.7	A0A2K3P7K7	A0A2K3P7K7_TRIPR	unreviewed	Plastid division protein CDP1 chloroplastic-like	L195_g007864	Trifolium pratense (Red clover)	734	NA	NA	NA	NA	NA	IPR025344;	NA	NA	NA	NA	NA	NA	NA	NA	253756at2759;	NA	NA	NA	NA	PF13355;	NA	NA	NA	NA	NA	NA	NA
TRINITY_DN10096_c0_g1_i1	1723	tr|G7J9W6|G7J9W6_MEDTR	346	89.8	314	28	3	1331	399	34	346	8.7e-147	525.4	G7J9W6	G7J9W6_MEDTR	unreviewed	DUF868 family protein	11425827 MTR_3g106250 MtrunA17_Chr3g0137141	Medicago truncatula (Barrel medic) (Medicago tribuloides)	346	NA	NA	NA	NA	NA	IPR008586;	NA	NA	NA	NA	mtr:MTR_3g106250;	NA	XP_003603315.1;	NA	913863at2759;	NA	NA	NA	PTHR31972;	PF05910;	NA	NA	NA	NA	NA	NA	NA
TRINITY_DN10098_c0_g1_i1	1072	tr|A0A2K3LZQ6|A0A2K3LZQ6_TRIPR	231	79.1	220	45	1	872	213	13	231	1.1e-99	368.2	A0A2K3LZQ6	A0A2K3LZQ6_TRIPR	unreviewed	Seed maturation protein PM36 (Fragment)	L195_g040077	Trifolium pratense (Red clover)	231	NA	NA	NA	NA	NA	IPR016084;IPR026285;IPR004305;	NA	NA	NA	NA	NA	NA	NA	NA	1133952at2759;	NA	NA	NA	NA	PF03070;	NA	NA	NA	NA	NA	NA	NA
TRINITY_DN10098_c0_g1_i2	1153	tr|A0A2K3LZQ6|A0A2K3LZQ6_TRIPR	231	70.4	247	45	2	953	213	13	231	3.9e-95	353.2	A0A2K3LZQ6	A0A2K3LZQ6_TRIPR	unreviewed	Seed maturation protein PM36 (Fragment)	L195_g040077	Trifolium pratense (Red clover)	231	NA	NA	NA	NA	NA	IPR016084;IPR026285;IPR004305;	NA	NA	NA	NA	NA	NA	NA	NA	1133952at2759;	NA	NA	NA	NA	PF03070;	NA	NA	NA	NA	NA	NA	NA
TRINITY_DN1009_c0_g1_i6	850	tr|A0A2K3NR83|A0A2K3NR83_TRIPR	724	95.5	111	5	0	731	399	614	724	5.2e-52	209.5	A0A2K3NR83	A0A2K3NR83_TRIPR	unreviewed	Cell division cycle protein 27 b-like	L195_g001994	Trifolium pratense (Red clover)	724	NA	NA	cell division [GO:0051301]	GO:0051301	NA	IPR013026;IPR011990;IPR001440;IPR013105;IPR019734;	NA	NA	NA	NA	NA	NA	NA	NA	280620at2759;	NA	NA	NA	NA	PF00515;PF07719;	NA	PS50005;PS50293;	NA	NA	NA	cell division [GO:0051301]	NA
TRINITY_DN100_c0_g1_i1	1568	tr|A0A072TIQ7|A0A072TIQ7_MEDTR	798	91.9	469	35	1	170	1567	1	469	2.1e-272	942.6	A0A072TIQ7	A0A072TIQ7_MEDTR	unreviewed	Peptidyl serine alpha-galactosyltransferase	25479942 MTR_0044s0180 MtrunA17_Chr7g0228921	Medicago truncatula (Barrel medic) (Medicago tribuloides)	798	NA	NA	integral component of membrane [GO:0016021]; transferase activity, transferring glycosyl groups [GO:0016757]	GO:0016021; GO:0016757	NA	NA	NA	NA	NA	NA	mtr:MTR_0044s0180;	NA	XP_013443076.1;	NA	198312at2759;	NA	NA	NA	NA	NA	NA	NA	NA	NA	integral component of membrane [GO:0016021]	NA	transferase activity, transferring glycosyl groups [GO:0016757]
TRINITY_DN100_c0_g2_i1	1262	tr|A0A1S2XJ09|A0A1S2XJ09_CICAR	800	86.9	396	38	3	2	1165	403	792	5.8e-209	731.5	A0A1S2XJ09	A0A1S2XJ09_CICAR	unreviewed	uncharacterized protein LOC101494949 isoform X1	LOC101494949	Cicer arietinum (Chickpea) (Garbanzo)	800	NA	NA	integral component of membrane [GO:0016021]	GO:0016021	NA	NA	NA	NA	NA	NA	cam:101494949;	NA	XP_004488944.1;	NA	198312at2759;	NA	NA	NA	NA	NA	NA	NA	NA	NA	integral component of membrane [GO:0016021]	NA	NA
TRINITY_DN100_c0_g3_i1	3093	tr|A0A1S2XHS9|A0A1S2XHS9_CICAR	818	86	821	111	4	243	2702	1	818	0	1498.8	A0A1S2XHS9	A0A1S2XHS9_CICAR	unreviewed	uncharacterized protein LOC101492930	LOC101492930	Cicer arietinum (Chickpea) (Garbanzo)	818	NA	NA	integral component of membrane [GO:0016021]	GO:0016021	NA	NA	NA	NA	NA	NA	cam:101492930;	NA	XP_004489568.1;	NA	198312at2759;	NA	NA	NA	NA	NA	NA	NA	NA	NA	integral component of membrane [GO:0016021]	NA	NA
TRINITY_DN10100_c0_g1_i1	258	tr|A0A072V779|A0A072V779_MEDTR	429	82.4	85	15	0	256	2	15	99	6.6e-35	151	A0A072V779	A0A072V779_MEDTR	unreviewed	Cytochrome P450 family 71 protein (Putative cytochrome P450)	MTR_3g058230 MtrunA17_Chr3g0101741	Medicago truncatula (Barrel medic) (Medicago tribuloides)	429	NA	NA	heme binding [GO:0020037]; iron ion binding [GO:0005506]; monooxygenase activity [GO:0004497]; oxidoreductase activity, acting on paired donors, with incorporation or reduction of molecular oxygen [GO:0016705]	GO:0004497; GO:0005506; GO:0016705; GO:0020037	Cytochrome P450 family	IPR001128;IPR017972;IPR002401;IPR036396;	NA	NA	NA	NA	mtr:MTR_3g058230;	NA	XP_013459984.1;	NA	702827at2759;	NA	NA	NA	NA	PF00067;	NA	PS00086;	NA	NA	NA	NA	heme binding [GO:0020037]; iron ion binding [GO:0005506]; monooxygenase activity [GO:0004497]; oxidoreductase activity, acting on paired donors, with incorporation or reduction of molecular oxygen [GO:0016705]
TRINITY_DN10102_c0_g1_i1	998	sp|P11894|RK9_PEA	194	89.8	197	16	2	77	664	1	194	3.4e-87	326.6	P11894	RK9_PEA	reviewed	50S ribosomal protein L9, chloroplastic (CL9)	RPL9	Pisum sativum (Garden pea)	194	NA	NA	chloroplast [GO:0009507]; ribosome [GO:0005840]; rRNA binding [GO:0019843]; structural constituent of ribosome [GO:0003735]; translation [GO:0006412]	GO:0003735; GO:0005840; GO:0006412; GO:0009507; GO:0019843	Bacterial ribosomal protein bL9 family	IPR000244;IPR009027;IPR020594;IPR020069;IPR036791;IPR020070;IPR036935;	NA	NA	NA	NA	NA	NA	NA	NA	NA	NA	NA	NA	PTHR21368;	PF03948;PF01281;	TIGR00158;	PS00651;	NA	SUBCELLULAR LOCATION: Plastid, chloroplast.	chloroplast [GO:0009507]; ribosome [GO:0005840]	translation [GO:0006412]	rRNA binding [GO:0019843]; structural constituent of ribosome [GO:0003735]
TRINITY_DN10106_c0_g1_i2	2041	tr|O82805|O82805_PEA	371	99.2	257	2	0	1114	1884	115	371	1.3e-144	518.5	O82805	O82805_PEA	unreviewed	Knotted1-like class I homeodomain protein (Knox class 1 protein)	PsKn1 Hop1	Pisum sativum (Garden pea)	371	NA	NA	nucleus [GO:0005634]; sequence-specific DNA binding [GO:0043565]; regulation of transcription, DNA-templated [GO:0006355]	GO:0005634; GO:0006355; GO:0043565	TALE/KNOX homeobox family	IPR005539;IPR009057;IPR017970;IPR001356;IPR008422;IPR005540;IPR005541;	NA	NA	NA	NA	NA	NA	NA	NA	NA	NA	NA	NA	NA	PF03789;PF05920;PF03790;PF03791;	NA	PS51213;PS00027;PS50071;	NA	SUBCELLULAR LOCATION: Nucleus {ECO:0000256|PROSITE-ProRule:PRU00108, ECO:0000256|SAAS:SAAS00863205}.	nucleus [GO:0005634]	regulation of transcription, DNA-templated [GO:0006355]	sequence-specific DNA binding [GO:0043565]
TRINITY_DN10106_c0_g1_i3	750	tr|O82805|O82805_PEA	371	99.3	150	1	0	144	593	222	371	4.5e-84	315.8	O82805	O82805_PEA	unreviewed	Knotted1-like class I homeodomain protein (Knox class 1 protein)	PsKn1 Hop1	Pisum sativum (Garden pea)	371	NA	NA	nucleus [GO:0005634]; sequence-specific DNA binding [GO:0043565]; regulation of transcription, DNA-templated [GO:0006355]	GO:0005634; GO:0006355; GO:0043565	TALE/KNOX homeobox family	IPR005539;IPR009057;IPR017970;IPR001356;IPR008422;IPR005540;IPR005541;	NA	NA	NA	NA	NA	NA	NA	NA	NA	NA	NA	NA	NA	PF03789;PF05920;PF03790;PF03791;	NA	PS51213;PS00027;PS50071;	NA	SUBCELLULAR LOCATION: Nucleus {ECO:0000256|PROSITE-ProRule:PRU00108, ECO:0000256|SAAS:SAAS00863205}.	nucleus [GO:0005634]	regulation of transcription, DNA-templated [GO:0006355]	sequence-specific DNA binding [GO:0043565]
TRINITY_DN10107_c0_g1_i2	229	tr|A0A2K3L8M1|A0A2K3L8M1_TRIPR	894	58.9	56	23	0	227	60	446	501	3e-07	58.9	A0A2K3L8M1	A0A2K3L8M1_TRIPR	unreviewed	Uncharacterized protein (Fragment)	L195_g030811	Trifolium pratense (Red clover)	894	NA	NA	NA	NA	NA	NA	NA	NA	NA	NA	NA	NA	NA	NA	12251at2759;	NA	NA	NA	NA	NA	NA	NA	NA	NA	NA	NA	NA
TRINITY_DN1010_c0_g1_i1	1077	sp|Q40374|PR1_MEDTR	173	77.6	183	31	2	874	326	1	173	4.2e-83	313.2	Q40374	PR1_MEDTR	reviewed	Pathogenesis-related protein PR-1	PR-1	Medicago truncatula (Barrel medic) (Medicago tribuloides)	173	NA	NA	extracellular region [GO:0005576]; defense response [GO:0006952]; response to biotic stimulus [GO:0009607]	GO:0005576; GO:0006952; GO:0009607	CRISP family	IPR018244;IPR014044;IPR035940;IPR001283;IPR034111;IPR002413;	NA	NA	NA	NA	mtr:MTR_4g128750;	NA	XP_003610169.1;	NA	1528782at2759;	NA	NA	NA	PTHR10334;	PF00188;	NA	PS01009;PS01010;	NA	NA	extracellular region [GO:0005576]	defense response [GO:0006952]; response to biotic stimulus [GO:0009607]	NA
TRINITY_DN10114_c0_g1_i2	1787	tr|A0A1S2Z152|A0A1S2Z152_CICAR	524	74.6	524	106	7	33	1529	3	524	4.7e-204	715.7	A0A1S2Z152	A0A1S2Z152_CICAR	unreviewed	sodium transporter HKT1-like isoform X1	LOC101509481	Cicer arietinum (Chickpea) (Garbanzo)	524	NA	NA	integral component of membrane [GO:0016021]; cation transmembrane transporter activity [GO:0008324]	GO:0008324; GO:0016021	NA	IPR003445;	NA	NA	NA	NA	cam:101509481;	NA	XP_004513109.1;	NA	385384at2759;	NA	NA	NA	NA	PF02386;	NA	NA	NA	NA	integral component of membrane [GO:0016021]	NA	cation transmembrane transporter activity [GO:0008324]
TRINITY_DN10115_c0_g1_i1	1331	tr|I3S8G5|I3S8G5_MEDTR	268	92.6	269	19	1	199	1005	1	268	1.1e-136	491.5	I3S8G5	I3S8G5_MEDTR	unreviewed	Putative nucleotide-binding alpha-beta plait domain-containing protein (Small nuclear ribonucleoprotein)	25500436 MTR_8g016140 MtrunA17_Chr8g0341911	Medicago truncatula (Barrel medic) (Medicago tribuloides)	268	NA	NA	viral nucleocapsid [GO:0019013]; RNA binding [GO:0003723]	GO:0003723; GO:0019013	NA	IPR012677;IPR035979;IPR000504;	NA	NA	NA	NA	mtr:MTR_8g016140;	NA	XP_013444306.1;	NA	620801at2759;	NA	NA	NA	NA	PF00076;	NA	PS50102;	NA	NA	viral nucleocapsid [GO:0019013]	NA	RNA binding [GO:0003723]
TRINITY_DN10119_c0_g1_i2	399	tr|A0A072V8L8|A0A072V8L8_MEDTR	67	41.3	63	35	2	373	188	4	65	5.9e-06	55.5	A0A072V8L8	A0A072V8L8_MEDTR	unreviewed	Nodule Cysteine-Rich (NCR) secreted peptide	MTR_2g054830	Medicago truncatula (Barrel medic) (Medicago tribuloides)	67	NA	NA	metal ion binding [GO:0046872]; nodule morphogenesis [GO:0009878]	GO:0009878; GO:0046872	NA	IPR009810;	NA	NA	NA	NA	mtr:MTR_2g054830;	NA	XP_013463926.1;	NA	NA	NA	NA	NA	NA	PF07127;	NA	NA	NA	NA	NA	nodule morphogenesis [GO:0009878]	metal ion binding [GO:0046872]
TRINITY_DN1011_c0_g1_i1	1100	tr|A0A1S2Z336|A0A1S2Z336_CICAR	262	71.1	263	75	1	109	897	1	262	6.2e-106	389	A0A1S2Z336	A0A1S2Z336_CICAR	unreviewed	methylesterase 3-like isoform X1	LOC101503163	Cicer arietinum (Chickpea) (Garbanzo)	262	NA	NA	NA	NA	NA	IPR029058;IPR000073;	NA	NA	NA	NA	cam:101503163;	NA	XP_004514191.1;	NA	923240at2759;	NA	NA	NA	NA	PF12697;	NA	NA	NA	NA	NA	NA	NA
TRINITY_DN1011_c0_g1_i2	1056	tr|A0A1S2Z336|A0A1S2Z336_CICAR	262	71.9	263	73	1	134	922	1	262	6.4e-108	395.6	A0A1S2Z336	A0A1S2Z336_CICAR	unreviewed	methylesterase 3-like isoform X1	LOC101503163	Cicer arietinum (Chickpea) (Garbanzo)	262	NA	NA	NA	NA	NA	IPR029058;IPR000073;	NA	NA	NA	NA	cam:101503163;	NA	XP_004514191.1;	NA	923240at2759;	NA	NA	NA	NA	PF12697;	NA	NA	NA	NA	NA	NA	NA
TRINITY_DN1011_c0_g1_i3	1031	tr|A0A1S2Z336|A0A1S2Z336_CICAR	262	71.1	263	75	1	109	897	1	262	3.4e-106	389.8	A0A1S2Z336	A0A1S2Z336_CICAR	unreviewed	methylesterase 3-like isoform X1	LOC101503163	Cicer arietinum (Chickpea) (Garbanzo)	262	NA	NA	NA	NA	NA	IPR029058;IPR000073;	NA	NA	NA	NA	cam:101503163;	NA	XP_004514191.1;	NA	923240at2759;	NA	NA	NA	NA	PF12697;	NA	NA	NA	NA	NA	NA	NA
TRINITY_DN1011_c0_g1_i4	1058	tr|A0A1S2Z336|A0A1S2Z336_CICAR	262	62.5	144	53	1	493	924	120	262	2e-45	188	A0A1S2Z336	A0A1S2Z336_CICAR	unreviewed	methylesterase 3-like isoform X1	LOC101503163	Cicer arietinum (Chickpea) (Garbanzo)	262	NA	NA	NA	NA	NA	IPR029058;IPR000073;	NA	NA	NA	NA	cam:101503163;	NA	XP_004514191.1;	NA	923240at2759;	NA	NA	NA	NA	PF12697;	NA	NA	NA	NA	NA	NA	NA
TRINITY_DN1011_c1_g3_i1	564	tr|A0A072TKK7|A0A072TKK7_MEDTR	286	83.4	187	31	0	2	562	66	252	1.6e-81	307	A0A072TKK7	A0A072TKK7_MEDTR	unreviewed	Alpha/beta fold hydrolase	MTR_8g007675	Medicago truncatula (Barrel medic) (Medicago tribuloides)	286	NA	NA	hydrolase activity [GO:0016787]	GO:0016787	NA	IPR029058;IPR000073;	NA	NA	NA	NA	mtr:MTR_8g007675;	NA	XP_013443932.1;	NA	410425at2759;	NA	NA	NA	NA	PF12697;	NA	NA	NA	NA	NA	NA	hydrolase activity [GO:0016787]
TRINITY_DN10122_c0_g1_i1	1695	tr|A0A1S3E3R7|A0A1S3E3R7_CICAR	277	79.4	277	57	0	414	1244	1	277	4.3e-122	443.4	A0A1S3E3R7	A0A1S3E3R7_CICAR	unreviewed	FBD-associated F-box protein At3g52670-like	LOC101511007	Cicer arietinum (Chickpea) (Garbanzo)	277	NA	NA	NA	NA	NA	IPR036047;IPR001810;IPR032675;	NA	NA	NA	NA	cam:101511007;	NA	XP_004495479.1;XP_012570013.1;XP_012570014.1;	NA	1134981at2759;	NA	NA	NA	NA	PF00646;	NA	PS50181;	NA	NA	NA	NA	NA
TRINITY_DN10122_c0_g1_i2	1463	tr|A0A1S3E3R7|A0A1S3E3R7_CICAR	277	79.4	277	57	0	414	1244	1	277	1.7e-122	444.5	A0A1S3E3R7	A0A1S3E3R7_CICAR	unreviewed	FBD-associated F-box protein At3g52670-like	LOC101511007	Cicer arietinum (Chickpea) (Garbanzo)	277	NA	NA	NA	NA	NA	IPR036047;IPR001810;IPR032675;	NA	NA	NA	NA	cam:101511007;	NA	XP_004495479.1;XP_012570013.1;XP_012570014.1;	NA	1134981at2759;	NA	NA	NA	NA	PF00646;	NA	PS50181;	NA	NA	NA	NA	NA
TRINITY_DN10124_c0_g1_i1	2147	tr|A0A2K3NPK3|A0A2K3NPK3_TRIPR	240	88.8	240	24	3	1136	1849	1	239	9.2e-114	416	A0A2K3NPK3	A0A2K3NPK3_TRIPR	unreviewed	Transcription factor bHLH144-like protein	L195_g001402	Trifolium pratense (Red clover)	240	NA	NA	protein dimerization activity [GO:0046983]; regulation of transcription, DNA-templated [GO:0006355]	GO:0006355; GO:0046983	NA	IPR011598;IPR024097;IPR036638;	NA	NA	NA	NA	NA	NA	NA	NA	1211331at2759;	NA	NA	NA	PTHR12565;	NA	NA	PS50888;	NA	NA	NA	regulation of transcription, DNA-templated [GO:0006355]	protein dimerization activity [GO:0046983]
TRINITY_DN10124_c0_g1_i2	1909	tr|A0A2K3NPK3|A0A2K3NPK3_TRIPR	240	88.8	240	24	3	898	1611	1	239	8.2e-114	416	A0A2K3NPK3	A0A2K3NPK3_TRIPR	unreviewed	Transcription factor bHLH144-like protein	L195_g001402	Trifolium pratense (Red clover)	240	NA	NA	protein dimerization activity [GO:0046983]; regulation of transcription, DNA-templated [GO:0006355]	GO:0006355; GO:0046983	NA	IPR011598;IPR024097;IPR036638;	NA	NA	NA	NA	NA	NA	NA	NA	1211331at2759;	NA	NA	NA	PTHR12565;	NA	NA	PS50888;	NA	NA	NA	regulation of transcription, DNA-templated [GO:0006355]	protein dimerization activity [GO:0046983]
TRINITY_DN10129_c0_g1_i2	1123	tr|A0A1S2Y178|A0A1S2Y178_CICAR	308	79.5	288	49	3	63	899	1	287	3e-124	449.9	A0A1S2Y178	A0A1S2Y178_CICAR	unreviewed	transmembrane protein 45A-like	LOC101490916	Cicer arietinum (Chickpea) (Garbanzo)	308	NA	NA	integral component of membrane [GO:0016021]	GO:0016021	NA	IPR006904;	NA	NA	NA	NA	cam:101490916;	NA	XP_004497156.1;	NA	1297629at2759;	NA	NA	NA	PTHR16007;	PF04819;	NA	NA	NA	NA	integral component of membrane [GO:0016021]	NA	NA
TRINITY_DN10129_c0_g1_i3	1187	tr|A0A1S2Y178|A0A1S2Y178_CICAR	308	79	310	61	3	63	986	1	308	4.7e-136	489.2	A0A1S2Y178	A0A1S2Y178_CICAR	unreviewed	transmembrane protein 45A-like	LOC101490916	Cicer arietinum (Chickpea) (Garbanzo)	308	NA	NA	integral component of membrane [GO:0016021]	GO:0016021	NA	IPR006904;	NA	NA	NA	NA	cam:101490916;	NA	XP_004497156.1;	NA	1297629at2759;	NA	NA	NA	PTHR16007;	PF04819;	NA	NA	NA	NA	integral component of membrane [GO:0016021]	NA	NA
TRINITY_DN1012_c0_g1_i1	958	tr|A0A1S2Z7J2|A0A1S2Z7J2_CICAR	471	74.6	185	44	2	957	403	290	471	4e-69	266.5	A0A1S2Z7J2	A0A1S2Z7J2_CICAR	unreviewed	probable ADP-ribosylation factor GTPase-activating protein AGD5 isoform X1	LOC101492863	Cicer arietinum (Chickpea) (Garbanzo)	471	NA	NA	GTPase activator activity [GO:0005096]; metal ion binding [GO:0046872]	GO:0005096; GO:0046872	NA	IPR037278;IPR001164;IPR038508;	NA	NA	NA	NA	cam:101492863;	NA	XP_004516447.1;	NA	1097163at2759;	NA	NA	NA	NA	PF01412;	NA	PS50115;	NA	NA	NA	NA	GTPase activator activity [GO:0005096]; metal ion binding [GO:0046872]
TRINITY_DN1012_c0_g1_i2	640	tr|A0A1S3DVZ5|A0A1S3DVZ5_CICAR	448	57.2	194	48	3	639	58	290	448	8.2e-50	201.8	A0A1S3DVZ5	A0A1S3DVZ5_CICAR	unreviewed	probable ADP-ribosylation factor GTPase-activating protein AGD5 isoform X2	LOC101492863	Cicer arietinum (Chickpea) (Garbanzo)	448	NA	NA	GTPase activator activity [GO:0005096]; metal ion binding [GO:0046872]	GO:0005096; GO:0046872	NA	IPR037278;IPR001164;IPR038508;	NA	NA	NA	NA	NA	NA	XP_012567610.1;	NA	1097163at2759;	NA	NA	NA	NA	PF01412;	NA	PS50115;	NA	NA	NA	NA	GTPase activator activity [GO:0005096]; metal ion binding [GO:0046872]
TRINITY_DN1012_c0_g1_i3	934	tr|A0A072TPZ0|A0A072TPZ0_MEDTR	467	78.8	52	11	0	558	403	416	467	2.8e-14	84.3	A0A072TPZ0	A0A072TPZ0_MEDTR	unreviewed	ARF GTPase activator (Putative Arf GTPase activating protein)	25502554 MTR_8g464390 MtrunA17_Chr8g0360731	Medicago truncatula (Barrel medic) (Medicago tribuloides)	467	NA	NA	GTPase activator activity [GO:0005096]; metal ion binding [GO:0046872]	GO:0005096; GO:0046872	NA	IPR037278;IPR001164;IPR038508;	NA	NA	NA	NA	mtr:MTR_8g464390;	NA	XP_013445558.1;	NA	1097163at2759;	NA	NA	NA	NA	PF01412;	NA	PS50115;	NA	NA	NA	NA	GTPase activator activity [GO:0005096]; metal ion binding [GO:0046872]
TRINITY_DN1012_c0_g2_i1	371	tr|A0A2K3NW15|A0A2K3NW15_TRIPR	386	100	32	0	0	272	367	176	207	4.5e-08	62.4	A0A2K3NW15	A0A2K3NW15_TRIPR	unreviewed	Uncharacterized protein	L195_g003702	Trifolium pratense (Red clover)	386	NA	NA	NA	NA	NA	NA	NA	NA	NA	NA	NA	NA	NA	NA	1097163at2759;	NA	NA	NA	NA	NA	NA	NA	NA	NA	NA	NA	NA
TRINITY_DN10130_c0_g1_i1	3211	tr|A0A2K3NT73|A0A2K3NT73_TRIPR	914	85.1	920	128	5	210	2960	1	914	0	1596.3	A0A2K3NT73	A0A2K3NT73_TRIPR	unreviewed	Lipoxygenase (EC 1.13.11.-)	L195_g002690	Trifolium pratense (Red clover)	914	1.13.11.-	NA	metal ion binding [GO:0046872]; oxidoreductase activity, acting on single donors with incorporation of molecular oxygen, incorporation of two atoms of oxygen [GO:0016702]; oxylipin biosynthetic process [GO:0031408]	GO:0016702; GO:0031408; GO:0046872	Lipoxygenase family	IPR000907;IPR013819;IPR036226;IPR020834;IPR020833;IPR001246;IPR027433;IPR001024;IPR036392;	NA	NA	NA	NA	NA	NA	NA	NA	385042at2759;	NA	NA	UPA00382	PTHR11771;	PF00305;PF01477;	NA	PS00711;PS00081;PS51393;PS50095;	NA	NA	NA	oxylipin biosynthetic process [GO:0031408]	metal ion binding [GO:0046872]; oxidoreductase activity, acting on single donors with incorporation of molecular oxygen, incorporation of two atoms of oxygen [GO:0016702]
TRINITY_DN10130_c0_g1_i2	3337	tr|A0A2K3NT73|A0A2K3NT73_TRIPR	914	81.4	962	128	6	210	3086	1	914	0	1576.2	A0A2K3NT73	A0A2K3NT73_TRIPR	unreviewed	Lipoxygenase (EC 1.13.11.-)	L195_g002690	Trifolium pratense (Red clover)	914	1.13.11.-	NA	metal ion binding [GO:0046872]; oxidoreductase activity, acting on single donors with incorporation of molecular oxygen, incorporation of two atoms of oxygen [GO:0016702]; oxylipin biosynthetic process [GO:0031408]	GO:0016702; GO:0031408; GO:0046872	Lipoxygenase family	IPR000907;IPR013819;IPR036226;IPR020834;IPR020833;IPR001246;IPR027433;IPR001024;IPR036392;	NA	NA	NA	NA	NA	NA	NA	NA	385042at2759;	NA	NA	UPA00382	PTHR11771;	PF00305;PF01477;	NA	PS00711;PS00081;PS51393;PS50095;	NA	NA	NA	oxylipin biosynthetic process [GO:0031408]	metal ion binding [GO:0046872]; oxidoreductase activity, acting on single donors with incorporation of molecular oxygen, incorporation of two atoms of oxygen [GO:0016702]
TRINITY_DN10131_c0_g1_i1	2483	tr|A0A1S2XZT9|A0A1S2XZT9_CICAR	687	83.2	654	96	4	2185	251	1	649	9.5e-304	1047.3	A0A1S2XZT9	A0A1S2XZT9_CICAR	unreviewed	uncharacterized protein ycf45	LOC101507283	Cicer arietinum (Chickpea) (Garbanzo)	687	NA	NA	ATP binding [GO:0005524]	GO:0005524	NA	IPR003593;IPR003959;IPR027417;IPR034081;	NA	NA	NA	NA	cam:101507283;	NA	XP_004497119.1;	NA	1035234at2759;	NA	NA	NA	NA	PF00004;	NA	NA	NA	NA	NA	NA	ATP binding [GO:0005524]
TRINITY_DN10133_c0_g1_i1	1616	tr|A0A1S2XFG6|A0A1S2XFG6_CICAR	386	96.4	387	13	1	1485	325	1	386	4.4e-225	785.4	A0A1S2XFG6	A0A1S2XFG6_CICAR	unreviewed	uncharacterized protein LOC101508083	LOC101508083	Cicer arietinum (Chickpea) (Garbanzo)	386	NA	NA	NA	NA	NA	IPR006873;	NA	NA	NA	NA	cam:101508083;	NA	XP_004488554.1;	NA	587865at2759;	NA	NA	NA	PTHR31300;	PF04788;	NA	NA	NA	NA	NA	NA	NA
TRINITY_DN10135_c0_g1_i1	671	tr|A0A1S2XT33|A0A1S2XT33_CICAR	126	81.1	122	23	0	608	243	5	126	1.6e-56	224.2	A0A1S2XT33	A0A1S2XT33_CICAR	unreviewed	uncharacterized protein LOC101506721	LOC101506721	Cicer arietinum (Chickpea) (Garbanzo)	126	NA	NA	NA	NA	NA	NA	NA	NA	NA	NA	cam:101506721;	NA	XP_004494079.1;	NA	1501984at2759;	NA	NA	NA	NA	NA	NA	NA	NA	NA	NA	NA	NA
TRINITY_DN10136_c0_g1_i1	2395	tr|G7KSE4|G7KSE4_MEDTR	742	83.7	566	85	4	2157	478	177	741	1.9e-277	959.9	G7KSE4	G7KSE4_MEDTR	unreviewed	Calcineurin-like metallo-phosphoesterase superfamily protein (Putative metallo-dependent phosphatase)	11428916 MTR_7g080490 MtrunA17_Chr7g0249631	Medicago truncatula (Barrel medic) (Medicago tribuloides)	742	NA	NA	integral component of membrane [GO:0016021]; hydrolase activity [GO:0016787]	GO:0016021; GO:0016787	NA	IPR004843;IPR029052;IPR039216;	NA	NA	NA	NA	mtr:MTR_7g080490;	NA	XP_003624215.1;	NA	986462at2759;	NA	NA	NA	PTHR14795;	PF00149;	NA	NA	NA	NA	integral component of membrane [GO:0016021]	NA	hydrolase activity [GO:0016787]
TRINITY_DN10138_c0_g1_i1	2126	tr|G7JVZ5|G7JVZ5_MEDTR	274	82.5	275	45	2	62	880	1	274	1.8e-125	454.9	G7JVZ5	G7JVZ5_MEDTR	unreviewed	PPR containing plant-like protein	11443120 MTR_5g012120 MtrunA17_Chr5g0398991	Medicago truncatula (Barrel medic) (Medicago tribuloides)	274	NA	NA	NA	NA	NA	IPR011990;	NA	NA	NA	NA	mtr:MTR_5g012120;	NA	XP_003611270.2;	NA	957685at2759;	NA	NA	NA	NA	NA	NA	NA	NA	NA	NA	NA	NA
TRINITY_DN10138_c0_g1_i11	1070	tr|G7JVZ5|G7JVZ5_MEDTR	274	82.5	275	45	2	62	880	1	274	1.5e-125	454.1	G7JVZ5	G7JVZ5_MEDTR	unreviewed	PPR containing plant-like protein	11443120 MTR_5g012120 MtrunA17_Chr5g0398991	Medicago truncatula (Barrel medic) (Medicago tribuloides)	274	NA	NA	NA	NA	NA	IPR011990;	NA	NA	NA	NA	mtr:MTR_5g012120;	NA	XP_003611270.2;	NA	957685at2759;	NA	NA	NA	NA	NA	NA	NA	NA	NA	NA	NA	NA
TRINITY_DN10138_c0_g1_i7	488	tr|A0A0D2NE71|A0A0D2NE71_GOSRA	230	79.5	39	8	0	191	307	175	213	6.9e-09	65.5	A0A0D2NE71	A0A0D2NE71_GOSRA	unreviewed	Uncharacterized protein	B456_001G254500	Gossypium raimondii (New World cotton)	230	NA	NA	ATP binding [GO:0005524]; ATPase activity [GO:0016887]	GO:0005524; GO:0016887	NA	IPR003439;IPR027417;	NA	NA	NA	NA	NA	NA	NA	NA	NA	NA	NA	NA	NA	PF00005;	NA	NA	NA	NA	NA	NA	ATPase activity [GO:0016887]; ATP binding [GO:0005524]
TRINITY_DN10138_c0_g1_i9	1974	tr|G7JVZ5|G7JVZ5_MEDTR	274	82.5	275	45	2	62	880	1	274	1.7e-125	454.9	G7JVZ5	G7JVZ5_MEDTR	unreviewed	PPR containing plant-like protein	11443120 MTR_5g012120 MtrunA17_Chr5g0398991	Medicago truncatula (Barrel medic) (Medicago tribuloides)	274	NA	NA	NA	NA	NA	IPR011990;	NA	NA	NA	NA	mtr:MTR_5g012120;	NA	XP_003611270.2;	NA	957685at2759;	NA	NA	NA	NA	NA	NA	NA	NA	NA	NA	NA	NA
TRINITY_DN10140_c0_g2_i1	1375	tr|I3SSG3|I3SSG3_MEDTR	210	91.8	208	17	0	398	1021	1	208	1.7e-100	371.3	I3SSG3	I3SSG3_MEDTR	unreviewed	Uncharacterized protein	NA	Medicago truncatula (Barrel medic) (Medicago tribuloides)	210	NA	NA	integral component of membrane [GO:0016021]	GO:0016021	NA	NA	NA	NA	NA	NA	NA	NA	NA	NA	NA	NA	NA	NA	NA	NA	NA	NA	NA	NA	integral component of membrane [GO:0016021]	NA	NA
TRINITY_DN10146_c0_g1_i1	2621	tr|A0A1S2YNM9|A0A1S2YNM9_CICAR	633	93.6	234	15	0	1	702	32	265	7.1e-100	370.2	A0A1S2YNM9	A0A1S2YNM9_CICAR	unreviewed	uncharacterized protein LOC101514068 isoform X1	LOC101514068	Cicer arietinum (Chickpea) (Garbanzo)	633	NA	NA	RNA binding [GO:0003723]	GO:0003723	NA	IPR007275;	NA	NA	NA	NA	cam:101514068;	NA	XP_004507559.1;	NA	645593at2759;	NA	NA	NA	NA	PF04146;	NA	PS50882;	NA	NA	NA	NA	RNA binding [GO:0003723]
TRINITY_DN10147_c0_g2_i1	764	tr|G7J8N4|G7J8N4_MEDTR	173	87.9	173	21	0	744	226	1	173	7.6e-79	298.5	G7J8N4	G7J8N4_MEDTR	unreviewed	TPX2 (Targeting protein for Xklp2) family protein	11408280 MTR_3g064800 MtrunA17_Chr3g0109961	Medicago truncatula (Barrel medic) (Medicago tribuloides)	173	NA	NA	microtubule [GO:0005874]; spindle [GO:0005819]; activation of protein kinase activity [GO:0032147]; regulation of mitotic spindle organization [GO:0060236]	GO:0005819; GO:0005874; GO:0032147; GO:0060236	NA	IPR027329;IPR009675;	NA	NA	NA	NA	mtr:MTR_3g064800;	NA	XP_003600660.1;	NA	1335188at2759;	NA	NA	NA	PTHR14326;	PF06886;	NA	NA	NA	NA	microtubule [GO:0005874]; spindle [GO:0005819]	activation of protein kinase activity [GO:0032147]; regulation of mitotic spindle organization [GO:0060236]	NA
TRINITY_DN10150_c0_g1_i1	1205	tr|A0A072VHN8|A0A072VHN8_MEDTR	254	63.3	259	78	6	1031	285	1	252	2e-73	281.2	A0A072VHN8	A0A072VHN8_MEDTR	unreviewed	Transmembrane protein, putative	25482825 MTR_1g037520 MtrunA17_Chr1g0164301	Medicago truncatula (Barrel medic) (Medicago tribuloides)	254	NA	NA	integral component of membrane [GO:0016021]	GO:0016021	NA	IPR040411;	NA	NA	NA	NA	mtr:MTR_1g037520;	NA	XP_013466877.1;	NA	1073373at2759;	NA	NA	NA	PTHR34379;	NA	NA	NA	NA	NA	integral component of membrane [GO:0016021]	NA	NA
TRINITY_DN10153_c0_g1_i2	734	tr|A0A072TX35|A0A072TX35_MEDTR	612	74.6	185	47	0	152	706	1	185	1.7e-75	287.3	A0A072TX35	A0A072TX35_MEDTR	unreviewed	Disease resistance protein (TIR-NBS-LRR class)	MTR_8g011725	Medicago truncatula (Barrel medic) (Medicago tribuloides)	612	NA	NA	ADP binding [GO:0043531]; signal transduction [GO:0007165]	GO:0007165; GO:0043531	NA	IPR002182;IPR027417;IPR000157;IPR035897;IPR036390;	NA	NA	NA	NA	mtr:MTR_8g011725;	NA	XP_013444079.1;	NA	282372at2759;	NA	NA	NA	NA	PF00931;PF01582;	NA	PS50104;	NA	NA	NA	signal transduction [GO:0007165]	ADP binding [GO:0043531]
TRINITY_DN10153_c0_g2_i2	792	tr|A0A2K3MW26|A0A2K3MW26_TRIPR	766	78.6	238	48	2	83	790	2	238	1.8e-102	377.1	A0A2K3MW26	A0A2K3MW26_TRIPR	unreviewed	TMV resistance protein N	L195_g018177	Trifolium pratense (Red clover)	766	NA	NA	ADP binding [GO:0043531]; signal transduction [GO:0007165]	GO:0007165; GO:0043531	NA	IPR032675;IPR002182;IPR027417;IPR000157;IPR035897;IPR036390;	NA	NA	NA	NA	NA	NA	NA	NA	672807at2759;	NA	NA	NA	NA	PF00931;PF01582;	NA	PS50104;	NA	NA	NA	signal transduction [GO:0007165]	ADP binding [GO:0043531]
TRINITY_DN10154_c0_g1_i1	1028	tr|I3S539|I3S539_MEDTR	133	94.8	96	5	0	179	466	1	96	2.4e-43	181	I3S539	I3S539_MEDTR	unreviewed	Bet1-like SNARE protein 1-1 (Putative target SNARE coiled-coil domain-containing protein)	25483015 MTR_1g044145 MtrunA17_Chr1g0168091	Medicago truncatula (Barrel medic) (Medicago tribuloides)	133	NA	NA	integral component of Golgi membrane [GO:0030173]; protein transport [GO:0015031]	GO:0015031; GO:0030173	NA	IPR039897;IPR039899;IPR000727;	NA	NA	NA	NA	mtr:MTR_1g044145;	NA	XP_013467109.1;	NA	1557133at2759;	NA	NA	NA	PTHR12791;	NA	NA	PS50192;	NA	NA	integral component of Golgi membrane [GO:0030173]	protein transport [GO:0015031]	NA
TRINITY_DN10157_c0_g1_i1	1153	tr|A0A072V0R1|A0A072V0R1_MEDTR	693	90.3	247	24	0	412	1152	1	247	1.1e-126	458	A0A072V0R1	A0A072V0R1_MEDTR	unreviewed	Pectin methyltransferase QUA2, putative (Putative S-adenosyl-L-methionine-dependent methyltransferase)	25489477 MTR_3g074780 MtrunA17_Chr3g0115931	Medicago truncatula (Barrel medic) (Medicago tribuloides)	693	NA	NA	integral component of membrane [GO:0016021]; methyltransferase activity [GO:0008168]	GO:0008168; GO:0016021	NA	IPR004159;IPR029063;	NA	NA	NA	NA	mtr:MTR_3g074780;	NA	XP_013460919.1;	NA	203361at2759;	NA	NA	NA	PTHR10108;	PF03141;	NA	NA	NA	NA	integral component of membrane [GO:0016021]	NA	methyltransferase activity [GO:0008168]
TRINITY_DN10159_c0_g1_i1	730	tr|A0A2K3LJG5|A0A2K3LJG5_TRIPR	192	75	80	19	1	169	405	109	188	9.7e-23	112.1	A0A2K3LJG5	A0A2K3LJG5_TRIPR	unreviewed	LOB domain-containing protein 16-like	L195_g034663	Trifolium pratense (Red clover)	192	NA	NA	NA	NA	NA	IPR004883;	NA	NA	NA	NA	NA	NA	NA	NA	1319833at2759;	NA	NA	NA	NA	PF03195;	NA	PS50891;	NA	NA	NA	NA	NA
TRINITY_DN10159_c0_g1_i2	968	tr|A0A2K3LJG5|A0A2K3LJG5_TRIPR	192	71.1	166	47	1	149	643	23	188	6.1e-57	226.1	A0A2K3LJG5	A0A2K3LJG5_TRIPR	unreviewed	LOB domain-containing protein 16-like	L195_g034663	Trifolium pratense (Red clover)	192	NA	NA	NA	NA	NA	IPR004883;	NA	NA	NA	NA	NA	NA	NA	NA	1319833at2759;	NA	NA	NA	NA	PF03195;	NA	PS50891;	NA	NA	NA	NA	NA
TRINITY_DN10159_c1_g1_i1	1229	tr|G7J9S3|G7J9S3_MEDTR	237	85.4	247	23	3	1083	352	1	237	2.3e-77	294.3	G7J9S3	G7J9S3_MEDTR	unreviewed	Fission regulator (Putative transcription factor AS2-LOB family)	11418509 MTR_3g094690 MtrunA17_Chr3g0129071	Medicago truncatula (Barrel medic) (Medicago tribuloides)	237	NA	NA	NA	NA	NA	IPR004883;	NA	NA	NA	NA	mtr:MTR_3g094690;	NA	XP_003602464.1;	NA	1317613at2759;	NA	NA	NA	NA	PF03195;	NA	PS50891;	NA	NA	NA	NA	NA
TRINITY_DN10163_c0_g1_i1	795	tr|G7JLU2|G7JLU2_MEDTR	209	86.6	209	28	0	735	109	1	209	1e-94	351.3	G7JLU2	G7JLU2_MEDTR	unreviewed	Reticulon-like protein	11417883 MTR_4g014700 MtrunA17_Chr4g0005701	Medicago truncatula (Barrel medic) (Medicago tribuloides)	209	NA	NA	endoplasmic reticulum membrane [GO:0005789]; integral component of membrane [GO:0016021]	GO:0005789; GO:0016021	NA	IPR003388;	NA	NA	NA	NA	mtr:MTR_4g014700;	NA	XP_003604578.1;	NA	1106300at2759;	NA	NA	NA	NA	PF02453;	NA	PS50845;	NA	SUBCELLULAR LOCATION: Endoplasmic reticulum membrane {ECO:0000256|RuleBase:RU363132}; Multi-pass membrane protein {ECO:0000256|RuleBase:RU363132}.	endoplasmic reticulum membrane [GO:0005789]; integral component of membrane [GO:0016021]	NA	NA
TRINITY_DN10163_c0_g1_i2	1725	tr|G7JLU2|G7JLU2_MEDTR	209	79.8	89	18	0	1665	1399	1	89	4.8e-28	131	G7JLU2	G7JLU2_MEDTR	unreviewed	Reticulon-like protein	11417883 MTR_4g014700 MtrunA17_Chr4g0005701	Medicago truncatula (Barrel medic) (Medicago tribuloides)	209	NA	NA	endoplasmic reticulum membrane [GO:0005789]; integral component of membrane [GO:0016021]	GO:0005789; GO:0016021	NA	IPR003388;	NA	NA	NA	NA	mtr:MTR_4g014700;	NA	XP_003604578.1;	NA	1106300at2759;	NA	NA	NA	NA	PF02453;	NA	PS50845;	NA	SUBCELLULAR LOCATION: Endoplasmic reticulum membrane {ECO:0000256|RuleBase:RU363132}; Multi-pass membrane protein {ECO:0000256|RuleBase:RU363132}.	endoplasmic reticulum membrane [GO:0005789]; integral component of membrane [GO:0016021]	NA	NA
TRINITY_DN10164_c0_g1_i1	616	tr|A0A2K3LTP5|A0A2K3LTP5_TRIPR	79	64.1	78	25	1	21	254	5	79	7.9e-18	95.5	A0A2K3LTP5	A0A2K3LTP5_TRIPR	unreviewed	Transcription initiation factor IIB-like protein	L195_g037940	Trifolium pratense (Red clover)	79	NA	NA	translation initiation factor activity [GO:0003743]; regulation of transcription, DNA-templated [GO:0006355]; transcription preinitiation complex assembly [GO:0070897]	GO:0003743; GO:0006355; GO:0070897	NA	IPR036915;IPR000812;	NA	NA	NA	NA	NA	NA	NA	NA	729732at2759;	NA	NA	NA	PTHR11618;	NA	NA	NA	NA	NA	NA	regulation of transcription, DNA-templated [GO:0006355]; transcription preinitiation complex assembly [GO:0070897]	translation initiation factor activity [GO:0003743]
TRINITY_DN10164_c0_g1_i3	1534	tr|A0A1S2XRM4|A0A1S2XRM4_CICAR	312	96	126	5	0	326	703	1	126	3.7e-64	250.8	A0A1S2XRM4	A0A1S2XRM4_CICAR	unreviewed	transcription initiation factor IIB	LOC101499660	Cicer arietinum (Chickpea) (Garbanzo)	312	NA	NA	metal ion binding [GO:0046872]; TBP-class protein binding [GO:0017025]; translation initiation factor activity [GO:0003743]; regulation of transcription, DNA-templated [GO:0006355]; transcription preinitiation complex assembly [GO:0070897]	GO:0003743; GO:0006355; GO:0017025; GO:0046872; GO:0070897	NA	IPR013763;IPR036915;IPR000812;IPR023486;IPR013150;IPR013137;	NA	NA	NA	NA	cam:101499660;	NA	XP_004493474.1;	NA	729732at2759;	NA	NA	NA	PTHR11618;	PF08271;PF00382;	NA	PS00782;PS51134;	NA	NA	NA	regulation of transcription, DNA-templated [GO:0006355]; transcription preinitiation complex assembly [GO:0070897]	metal ion binding [GO:0046872]; TBP-class protein binding [GO:0017025]; translation initiation factor activity [GO:0003743]
TRINITY_DN10167_c0_g2_i1	1482	tr|G7JTT9|G7JTT9_MEDTR	346	96.7	212	7	0	936	301	135	346	5.6e-118	429.5	G7JTT9	G7JTT9_MEDTR	unreviewed	Dihydroorotase (Putative dihydroorotase) (EC 3.5.2.3)	11444984 MTR_4g078370 MtrunA17_Chr4g0040211	Medicago truncatula (Barrel medic) (Medicago tribuloides)	346	3.5.2.3	NA	dihydroorotase activity [GO:0004151]; pyrimidine nucleobase biosynthetic process [GO:0019856]	GO:0004151; GO:0019856	NA	IPR006680;IPR004721;IPR002195;IPR032466;	NA	NA	NA	NA	mtr:MTR_4g078370;	NA	XP_003607471.1;	NA	719800at2759;	NA	NA	NA	PTHR43137;	PF01979;	TIGR00856;	PS00482;PS00483;	NA	NA	NA	pyrimidine nucleobase biosynthetic process [GO:0019856]	dihydroorotase activity [GO:0004151]
TRINITY_DN10167_c0_g2_i2	1554	tr|A5JJV0|A5JJV0_VICFA	349	95.9	345	14	0	1341	307	3	347	5.4e-196	688.7	A5JJV0	A5JJV0_VICFA	unreviewed	Mitochondrial dihydroorotase (Fragment)	DHO	Vicia faba (Broad bean) (Faba vulgaris)	349	NA	NA	dihydroorotase activity [GO:0004151]; pyrimidine nucleobase biosynthetic process [GO:0019856]	GO:0004151; GO:0019856	NA	IPR006680;IPR004721;IPR002195;IPR032466;	NA	NA	NA	NA	NA	NA	NA	NA	NA	NA	NA	NA	PTHR43137;	PF01979;	TIGR00856;	PS00482;PS00483;	NA	NA	NA	pyrimidine nucleobase biosynthetic process [GO:0019856]	dihydroorotase activity [GO:0004151]
TRINITY_DN10167_c0_g2_i3	1699	tr|A5JJV0|A5JJV0_VICFA	349	95.9	345	14	0	1341	307	3	347	5.9e-196	688.7	A5JJV0	A5JJV0_VICFA	unreviewed	Mitochondrial dihydroorotase (Fragment)	DHO	Vicia faba (Broad bean) (Faba vulgaris)	349	NA	NA	dihydroorotase activity [GO:0004151]; pyrimidine nucleobase biosynthetic process [GO:0019856]	GO:0004151; GO:0019856	NA	IPR006680;IPR004721;IPR002195;IPR032466;	NA	NA	NA	NA	NA	NA	NA	NA	NA	NA	NA	NA	PTHR43137;	PF01979;	TIGR00856;	PS00482;PS00483;	NA	NA	NA	pyrimidine nucleobase biosynthetic process [GO:0019856]	dihydroorotase activity [GO:0004151]
TRINITY_DN10167_c0_g2_i4	1647	tr|A5JJV0|A5JJV0_VICFA	349	95.9	345	14	0	1341	307	3	347	5.7e-196	688.7	A5JJV0	A5JJV0_VICFA	unreviewed	Mitochondrial dihydroorotase (Fragment)	DHO	Vicia faba (Broad bean) (Faba vulgaris)	349	NA	NA	dihydroorotase activity [GO:0004151]; pyrimidine nucleobase biosynthetic process [GO:0019856]	GO:0004151; GO:0019856	NA	IPR006680;IPR004721;IPR002195;IPR032466;	NA	NA	NA	NA	NA	NA	NA	NA	NA	NA	NA	NA	PTHR43137;	PF01979;	TIGR00856;	PS00482;PS00483;	NA	NA	NA	pyrimidine nucleobase biosynthetic process [GO:0019856]	dihydroorotase activity [GO:0004151]
TRINITY_DN10169_c0_g1_i1	2152	tr|A0A1S2YBN2|A0A1S2YBN2_CICAR	569	89.3	571	59	2	1952	240	1	569	4e-210	736.1	A0A1S2YBN2	A0A1S2YBN2_CICAR	unreviewed	coiled-coil domain-containing protein SCD2-like isoform X1	LOC101515775	Cicer arietinum (Chickpea) (Garbanzo)	569	NA	NA	integral component of membrane [GO:0016021]; cytokinesis by cell plate formation [GO:0000911]	GO:0000911; GO:0016021	NA	IPR019130;IPR040321;	NA	NA	NA	NA	cam:101515775;	NA	XP_004501741.1;	NA	735189at2759;	NA	NA	NA	PTHR31762;	PF09726;	NA	NA	NA	NA	integral component of membrane [GO:0016021]	cytokinesis by cell plate formation [GO:0000911]	NA
TRINITY_DN10169_c0_g1_i2	1192	tr|A0A072V1H5|A0A072V1H5_MEDTR	573	94.2	277	15	1	1070	240	298	573	5.8e-134	482.3	A0A072V1H5	A0A072V1H5_MEDTR	unreviewed	Ripening-regulated protein	25491147 MTR_3g498775 MtrunA17_Chr3g0131741	Medicago truncatula (Barrel medic) (Medicago tribuloides)	573	NA	NA	cytokinesis by cell plate formation [GO:0000911]	GO:0000911	NA	IPR040321;	NA	NA	NA	NA	mtr:MTR_3g498775;	NA	XP_013461657.1;	NA	735189at2759;	NA	NA	NA	PTHR31762;	NA	NA	NA	NA	NA	NA	cytokinesis by cell plate formation [GO:0000911]	NA
TRINITY_DN1016_c0_g1_i1	1240	tr|A0A1S2XHG2|A0A1S2XHG2_CICAR	254	92.1	254	20	0	1068	307	1	254	3.6e-126	456.4	A0A1S2XHG2	A0A1S2XHG2_CICAR	unreviewed	20 kDa chaperonin, chloroplastic-like	LOC101498320	Cicer arietinum (Chickpea) (Garbanzo)	254	NA	NA	cytoplasm [GO:0005737]; ATP binding [GO:0005524]; transition metal ion binding [GO:0046914]; positive regulation of superoxide dismutase activity [GO:1901671]; protein folding [GO:0006457]	GO:0005524; GO:0005737; GO:0006457; GO:0046914; GO:1901671	GroES chaperonin family	IPR020818;IPR037124;IPR018369;IPR017416;IPR011032;	NA	NA	NA	NA	cam:101498320;	NA	XP_004488111.1;	NA	1368363at2759;	NA	NA	NA	PTHR10772;	PF00166;	NA	PS00681;	NA	NA	cytoplasm [GO:0005737]	positive regulation of superoxide dismutase activity [GO:1901671]; protein folding [GO:0006457]	ATP binding [GO:0005524]; transition metal ion binding [GO:0046914]
TRINITY_DN1016_c0_g2_i1	1180	tr|A0A1S2YPR7|A0A1S2YPR7_CICAR	253	87.7	253	31	0	973	215	1	253	7.6e-118	428.7	A0A1S2YPR7	A0A1S2YPR7_CICAR	unreviewed	20 kDa chaperonin, chloroplastic-like	LOC101490851	Cicer arietinum (Chickpea) (Garbanzo)	253	NA	NA	cytoplasm [GO:0005737]; ATP binding [GO:0005524]; transition metal ion binding [GO:0046914]; positive regulation of superoxide dismutase activity [GO:1901671]; protein folding [GO:0006457]	GO:0005524; GO:0005737; GO:0006457; GO:0046914; GO:1901671	GroES chaperonin family	IPR020818;IPR037124;IPR018369;IPR017416;IPR011032;	NA	NA	NA	NA	cam:101490851;	NA	XP_004508023.1;	NA	1368363at2759;	NA	NA	NA	PTHR10772;	PF00166;	NA	PS00681;	NA	NA	cytoplasm [GO:0005737]	positive regulation of superoxide dismutase activity [GO:1901671]; protein folding [GO:0006457]	ATP binding [GO:0005524]; transition metal ion binding [GO:0046914]
TRINITY_DN1016_c0_g2_i2	1154	tr|A0A1S2YPR7|A0A1S2YPR7_CICAR	253	87.7	253	31	0	973	215	1	253	1.3e-117	427.9	A0A1S2YPR7	A0A1S2YPR7_CICAR	unreviewed	20 kDa chaperonin, chloroplastic-like	LOC101490851	Cicer arietinum (Chickpea) (Garbanzo)	253	NA	NA	cytoplasm [GO:0005737]; ATP binding [GO:0005524]; transition metal ion binding [GO:0046914]; positive regulation of superoxide dismutase activity [GO:1901671]; protein folding [GO:0006457]	GO:0005524; GO:0005737; GO:0006457; GO:0046914; GO:1901671	GroES chaperonin family	IPR020818;IPR037124;IPR018369;IPR017416;IPR011032;	NA	NA	NA	NA	cam:101490851;	NA	XP_004508023.1;	NA	1368363at2759;	NA	NA	NA	PTHR10772;	PF00166;	NA	PS00681;	NA	NA	cytoplasm [GO:0005737]	positive regulation of superoxide dismutase activity [GO:1901671]; protein folding [GO:0006457]	ATP binding [GO:0005524]; transition metal ion binding [GO:0046914]
TRINITY_DN10171_c0_g2_i1	1544	tr|A0A1S2Z4I0|A0A1S2Z4I0_CICAR	262	86.3	204	27	1	1314	706	59	262	1.7e-69	268.5	A0A1S2Z4I0	A0A1S2Z4I0_CICAR	unreviewed	uncharacterized protein LOC101497173	LOC101497173	Cicer arietinum (Chickpea) (Garbanzo)	262	NA	NA	integral component of membrane [GO:0016021]	GO:0016021	NA	NA	NA	NA	NA	NA	cam:101497173;	NA	XP_004514946.1;	NA	1192841at2759;	NA	NA	NA	NA	NA	NA	NA	NA	NA	integral component of membrane [GO:0016021]	NA	NA
TRINITY_DN10172_c0_g1_i1	853	tr|G7KQ00|G7KQ00_MEDTR	145	86	143	17	2	596	174	1	142	4.5e-64	249.6	G7KQ00	G7KQ00_MEDTR	unreviewed	Lateral organ boundaries (LOB) domain protein (Putative transcription factor AS2-LOB family)	11423777 MTR_6g005070 MtrunA17_Chr6g0449641	Medicago truncatula (Barrel medic) (Medicago tribuloides)	145	NA	NA	NA	NA	NA	IPR004883;	NA	NA	NA	NA	mtr:MTR_6g005070;	NA	XP_003618147.1;	NA	1257157at2759;	NA	NA	NA	NA	PF03195;	NA	PS50891;	NA	NA	NA	NA	NA
TRINITY_DN1017_c0_g1_i1	896	tr|A0A072TV44|A0A072TV44_MEDTR	205	76.3	207	40	4	92	691	1	205	1e-82	311.6	A0A072TV44	A0A072TV44_MEDTR	unreviewed	Tubby C 2 protein	25502045 MTR_8g097400	Medicago truncatula (Barrel medic) (Medicago tribuloides)	205	NA	NA	NA	NA	NA	IPR007612;IPR038595;IPR025659;	NA	NA	NA	NA	mtr:MTR_8g097400;	NA	XP_013447024.1;	NA	1172035at2759;	NA	NA	NA	PTHR31087;	PF04525;	NA	NA	NA	NA	NA	NA	NA
TRINITY_DN1017_c0_g1_i2	1044	tr|A0A072TV44|A0A072TV44_MEDTR	205	76.4	203	38	3	198	776	3	205	2.4e-83	313.9	A0A072TV44	A0A072TV44_MEDTR	unreviewed	Tubby C 2 protein	25502045 MTR_8g097400	Medicago truncatula (Barrel medic) (Medicago tribuloides)	205	NA	NA	NA	NA	NA	IPR007612;IPR038595;IPR025659;	NA	NA	NA	NA	mtr:MTR_8g097400;	NA	XP_013447024.1;	NA	1172035at2759;	NA	NA	NA	PTHR31087;	PF04525;	NA	NA	NA	NA	NA	NA	NA
TRINITY_DN1017_c0_g1_i3	851	tr|A0A072TUE7|A0A072TUE7_MEDTR	205	75.7	206	35	4	54	629	1	205	9.7e-83	311.6	A0A072TUE7	A0A072TUE7_MEDTR	unreviewed	Tubby C 2 protein	25502046 MTR_8g097410	Medicago truncatula (Barrel medic) (Medicago tribuloides)	205	NA	NA	NA	NA	NA	IPR007612;IPR038595;IPR025659;	NA	NA	NA	NA	mtr:MTR_8g097410;	NA	XP_013447025.1;	NA	1172035at2759;	NA	NA	NA	PTHR31087;	PF04525;	NA	NA	NA	NA	NA	NA	NA
TRINITY_DN1017_c0_g1_i7	791	tr|A0A072TV44|A0A072TV44_MEDTR	205	74.5	208	44	5	92	697	1	205	9.4e-80	301.6	A0A072TV44	A0A072TV44_MEDTR	unreviewed	Tubby C 2 protein	25502045 MTR_8g097400	Medicago truncatula (Barrel medic) (Medicago tribuloides)	205	NA	NA	NA	NA	NA	IPR007612;IPR038595;IPR025659;	NA	NA	NA	NA	mtr:MTR_8g097400;	NA	XP_013447024.1;	NA	1172035at2759;	NA	NA	NA	PTHR31087;	PF04525;	NA	NA	NA	NA	NA	NA	NA
TRINITY_DN10183_c0_g1_i1	434	tr|A0A2K3LEH7|A0A2K3LEH7_TRIPR	521	53.1	160	57	2	431	6	86	245	6.3e-38	161.8	A0A2K3LEH7	A0A2K3LEH7_TRIPR	unreviewed	NBS-LRR resistance protein	L195_g032907	Trifolium pratense (Red clover)	521	NA	NA	NA	NA	NA	IPR032675;	NA	NA	NA	NA	NA	NA	NA	NA	968788at2759;	NA	NA	NA	NA	NA	NA	NA	NA	NA	NA	NA	NA
TRINITY_DN10183_c0_g2_i1	254	tr|G7IWZ8|G7IWZ8_MEDTR	1269	48.8	86	40	1	247	2	921	1006	9.8e-15	84	G7IWZ8	G7IWZ8_MEDTR	unreviewed	LRR and NB-ARC domain disease resistance protein, putative (Putative P-loop containing nucleoside triphosphate hydrolase, leucine-rich repeat domain, L)	11415409 MTR_3g032200 MtrunA17_Chr3g0089541	Medicago truncatula (Barrel medic) (Medicago tribuloides)	1269	NA	NA	ADP binding [GO:0043531]; hydrolase activity [GO:0016787]	GO:0016787; GO:0043531	Disease resistance NB-LRR family	IPR003591;IPR032675;IPR002182;IPR027417;	NA	NA	NA	NA	mtr:MTR_3g032200;	NA	XP_003599363.1;	NA	1388480at2759;	NA	NA	NA	NA	PF00931;	NA	NA	NA	NA	NA	NA	ADP binding [GO:0043531]; hydrolase activity [GO:0016787]
TRINITY_DN10189_c0_g1_i2	681	tr|G7JK76|G7JK76_MEDTR	320	80.8	167	32	0	604	104	26	192	2e-70	270.4	G7JK76	G7JK76_MEDTR	unreviewed	ATP-dependent Clp protease proteolytic subunit	MTR_4g102000	Medicago truncatula (Barrel medic) (Medicago tribuloides)	320	NA	NA	serine-type endopeptidase activity [GO:0004252]	GO:0004252	Peptidase S14 family	IPR001907;IPR029045;IPR023562;	NA	NA	NA	NA	mtr:MTR_4g102000;	NA	XP_003608791.2;	NA	1274502at2759;	NA	NA	NA	PTHR10381;	PF00574;	NA	NA	NA	NA	NA	NA	serine-type endopeptidase activity [GO:0004252]
TRINITY_DN1018_c0_g1_i1	2169	tr|A0A2K3NB43|A0A2K3NB43_TRIPR	466	83.2	471	42	4	234	1628	27	466	4.2e-223	779.2	A0A2K3NB43	A0A2K3NB43_TRIPR	unreviewed	5-adenylylsulfate reductase chloroplastic-like	L195_g023534	Trifolium pratense (Red clover)	466	NA	NA	cell [GO:0005623]; oxidoreductase activity, acting on a sulfur group of donors, disulfide as acceptor [GO:0016671]; cell redox homeostasis [GO:0045454]; sulfate reduction [GO:0019419]	GO:0005623; GO:0016671; GO:0019419; GO:0045454	NA	IPR002500;IPR014729;IPR004508;IPR036249;IPR017937;IPR013766;	NA	NA	NA	NA	NA	NA	NA	NA	834258at2759;	NA	NA	NA	NA	PF01507;PF00085;	TIGR00424;	PS00194;PS51352;	NA	NA	cell [GO:0005623]	cell redox homeostasis [GO:0045454]; sulfate reduction [GO:0019419]	oxidoreductase activity, acting on a sulfur group of donors, disulfide as acceptor [GO:0016671]
TRINITY_DN1018_c0_g1_i2	2203	tr|A0A2K3NB43|A0A2K3NB43_TRIPR	466	87.5	368	36	4	234	1319	27	390	5.1e-184	649.4	A0A2K3NB43	A0A2K3NB43_TRIPR	unreviewed	5-adenylylsulfate reductase chloroplastic-like	L195_g023534	Trifolium pratense (Red clover)	466	NA	NA	cell [GO:0005623]; oxidoreductase activity, acting on a sulfur group of donors, disulfide as acceptor [GO:0016671]; cell redox homeostasis [GO:0045454]; sulfate reduction [GO:0019419]	GO:0005623; GO:0016671; GO:0019419; GO:0045454	NA	IPR002500;IPR014729;IPR004508;IPR036249;IPR017937;IPR013766;	NA	NA	NA	NA	NA	NA	NA	NA	834258at2759;	NA	NA	NA	NA	PF01507;PF00085;	TIGR00424;	PS00194;PS51352;	NA	NA	cell [GO:0005623]	cell redox homeostasis [GO:0045454]; sulfate reduction [GO:0019419]	oxidoreductase activity, acting on a sulfur group of donors, disulfide as acceptor [GO:0016671]
TRINITY_DN1018_c0_g1_i3	2284	tr|A0A2K3NB43|A0A2K3NB43_TRIPR	466	81.3	395	37	4	234	1400	27	390	2.1e-180	637.5	A0A2K3NB43	A0A2K3NB43_TRIPR	unreviewed	5-adenylylsulfate reductase chloroplastic-like	L195_g023534	Trifolium pratense (Red clover)	466	NA	NA	cell [GO:0005623]; oxidoreductase activity, acting on a sulfur group of donors, disulfide as acceptor [GO:0016671]; cell redox homeostasis [GO:0045454]; sulfate reduction [GO:0019419]	GO:0005623; GO:0016671; GO:0019419; GO:0045454	NA	IPR002500;IPR014729;IPR004508;IPR036249;IPR017937;IPR013766;	NA	NA	NA	NA	NA	NA	NA	NA	834258at2759;	NA	NA	NA	NA	PF01507;PF00085;	TIGR00424;	PS00194;PS51352;	NA	NA	cell [GO:0005623]	cell redox homeostasis [GO:0045454]; sulfate reduction [GO:0019419]	oxidoreductase activity, acting on a sulfur group of donors, disulfide as acceptor [GO:0016671]
TRINITY_DN1018_c0_g1_i5	2088	tr|A0A2K3NB43|A0A2K3NB43_TRIPR	466	88.5	444	41	4	234	1547	27	466	7.9e-227	791.6	A0A2K3NB43	A0A2K3NB43_TRIPR	unreviewed	5-adenylylsulfate reductase chloroplastic-like	L195_g023534	Trifolium pratense (Red clover)	466	NA	NA	cell [GO:0005623]; oxidoreductase activity, acting on a sulfur group of donors, disulfide as acceptor [GO:0016671]; cell redox homeostasis [GO:0045454]; sulfate reduction [GO:0019419]	GO:0005623; GO:0016671; GO:0019419; GO:0045454	NA	IPR002500;IPR014729;IPR004508;IPR036249;IPR017937;IPR013766;	NA	NA	NA	NA	NA	NA	NA	NA	834258at2759;	NA	NA	NA	NA	PF01507;PF00085;	TIGR00424;	PS00194;PS51352;	NA	NA	cell [GO:0005623]	cell redox homeostasis [GO:0045454]; sulfate reduction [GO:0019419]	oxidoreductase activity, acting on a sulfur group of donors, disulfide as acceptor [GO:0016671]
TRINITY_DN1018_c0_g1_i7	2220	tr|A0A2K3NB43|A0A2K3NB43_TRIPR	466	94.2	346	20	0	642	1679	121	466	1.5e-196	691	A0A2K3NB43	A0A2K3NB43_TRIPR	unreviewed	5-adenylylsulfate reductase chloroplastic-like	L195_g023534	Trifolium pratense (Red clover)	466	NA	NA	cell [GO:0005623]; oxidoreductase activity, acting on a sulfur group of donors, disulfide as acceptor [GO:0016671]; cell redox homeostasis [GO:0045454]; sulfate reduction [GO:0019419]	GO:0005623; GO:0016671; GO:0019419; GO:0045454	NA	IPR002500;IPR014729;IPR004508;IPR036249;IPR017937;IPR013766;	NA	NA	NA	NA	NA	NA	NA	NA	834258at2759;	NA	NA	NA	NA	PF01507;PF00085;	TIGR00424;	PS00194;PS51352;	NA	NA	cell [GO:0005623]	cell redox homeostasis [GO:0045454]; sulfate reduction [GO:0019419]	oxidoreductase activity, acting on a sulfur group of donors, disulfide as acceptor [GO:0016671]
TRINITY_DN1018_c0_g2_i1	2165	tr|A0A2K3MVD9|A0A2K3MVD9_TRIPR	470	91.7	470	38	1	135	1541	1	470	2.8e-251	872.8	A0A2K3MVD9	A0A2K3MVD9_TRIPR	unreviewed	5-adenylylsulfate reductase chloroplastic-like	L195_g017900	Trifolium pratense (Red clover)	470	NA	NA	cell [GO:0005623]; oxidoreductase activity, acting on a sulfur group of donors, disulfide as acceptor [GO:0016671]; cell redox homeostasis [GO:0045454]; sulfate reduction [GO:0019419]	GO:0005623; GO:0016671; GO:0019419; GO:0045454	NA	IPR002500;IPR014729;IPR004508;IPR036249;IPR013766;	NA	NA	NA	NA	NA	NA	NA	NA	834258at2759;	NA	NA	NA	NA	PF01507;PF00085;	TIGR00424;	PS51352;	NA	NA	cell [GO:0005623]	cell redox homeostasis [GO:0045454]; sulfate reduction [GO:0019419]	oxidoreductase activity, acting on a sulfur group of donors, disulfide as acceptor [GO:0016671]
TRINITY_DN1018_c0_g2_i2	2753	tr|A0A2K3MVD9|A0A2K3MVD9_TRIPR	470	64.7	666	38	2	135	2129	1	470	1.6e-227	794.3	A0A2K3MVD9	A0A2K3MVD9_TRIPR	unreviewed	5-adenylylsulfate reductase chloroplastic-like	L195_g017900	Trifolium pratense (Red clover)	470	NA	NA	cell [GO:0005623]; oxidoreductase activity, acting on a sulfur group of donors, disulfide as acceptor [GO:0016671]; cell redox homeostasis [GO:0045454]; sulfate reduction [GO:0019419]	GO:0005623; GO:0016671; GO:0019419; GO:0045454	NA	IPR002500;IPR014729;IPR004508;IPR036249;IPR013766;	NA	NA	NA	NA	NA	NA	NA	NA	834258at2759;	NA	NA	NA	NA	PF01507;PF00085;	TIGR00424;	PS51352;	NA	NA	cell [GO:0005623]	cell redox homeostasis [GO:0045454]; sulfate reduction [GO:0019419]	oxidoreductase activity, acting on a sulfur group of donors, disulfide as acceptor [GO:0016671]
TRINITY_DN1018_c0_g2_i3	520	tr|A0A2K3MVD9|A0A2K3MVD9_TRIPR	470	74.1	81	20	1	135	374	1	81	7.1e-20	102.1	A0A2K3MVD9	A0A2K3MVD9_TRIPR	unreviewed	5-adenylylsulfate reductase chloroplastic-like	L195_g017900	Trifolium pratense (Red clover)	470	NA	NA	cell [GO:0005623]; oxidoreductase activity, acting on a sulfur group of donors, disulfide as acceptor [GO:0016671]; cell redox homeostasis [GO:0045454]; sulfate reduction [GO:0019419]	GO:0005623; GO:0016671; GO:0019419; GO:0045454	NA	IPR002500;IPR014729;IPR004508;IPR036249;IPR013766;	NA	NA	NA	NA	NA	NA	NA	NA	834258at2759;	NA	NA	NA	NA	PF01507;PF00085;	TIGR00424;	PS51352;	NA	NA	cell [GO:0005623]	cell redox homeostasis [GO:0045454]; sulfate reduction [GO:0019419]	oxidoreductase activity, acting on a sulfur group of donors, disulfide as acceptor [GO:0016671]
TRINITY_DN1018_c0_g2_i4	2294	tr|A0A2K3MVD9|A0A2K3MVD9_TRIPR	470	84	513	38	2	135	1670	1	470	4.1e-245	852.4	A0A2K3MVD9	A0A2K3MVD9_TRIPR	unreviewed	5-adenylylsulfate reductase chloroplastic-like	L195_g017900	Trifolium pratense (Red clover)	470	NA	NA	cell [GO:0005623]; oxidoreductase activity, acting on a sulfur group of donors, disulfide as acceptor [GO:0016671]; cell redox homeostasis [GO:0045454]; sulfate reduction [GO:0019419]	GO:0005623; GO:0016671; GO:0019419; GO:0045454	NA	IPR002500;IPR014729;IPR004508;IPR036249;IPR013766;	NA	NA	NA	NA	NA	NA	NA	NA	834258at2759;	NA	NA	NA	NA	PF01507;PF00085;	TIGR00424;	PS51352;	NA	NA	cell [GO:0005623]	cell redox homeostasis [GO:0045454]; sulfate reduction [GO:0019419]	oxidoreductase activity, acting on a sulfur group of donors, disulfide as acceptor [GO:0016671]
TRINITY_DN1018_c0_g2_i5	2882	tr|A0A2K3MVD9|A0A2K3MVD9_TRIPR	470	60.8	709	38	3	135	2258	1	470	2.3e-221	773.9	A0A2K3MVD9	A0A2K3MVD9_TRIPR	unreviewed	5-adenylylsulfate reductase chloroplastic-like	L195_g017900	Trifolium pratense (Red clover)	470	NA	NA	cell [GO:0005623]; oxidoreductase activity, acting on a sulfur group of donors, disulfide as acceptor [GO:0016671]; cell redox homeostasis [GO:0045454]; sulfate reduction [GO:0019419]	GO:0005623; GO:0016671; GO:0019419; GO:0045454	NA	IPR002500;IPR014729;IPR004508;IPR036249;IPR013766;	NA	NA	NA	NA	NA	NA	NA	NA	834258at2759;	NA	NA	NA	NA	PF01507;PF00085;	TIGR00424;	PS51352;	NA	NA	cell [GO:0005623]	cell redox homeostasis [GO:0045454]; sulfate reduction [GO:0019419]	oxidoreductase activity, acting on a sulfur group of donors, disulfide as acceptor [GO:0016671]
TRINITY_DN10195_c0_g1_i2	725	tr|A0A1S2YP28|A0A1S2YP28_CICAR	175	95.2	42	2	0	277	402	134	175	8.2e-14	82.4	A0A1S2YP28	A0A1S2YP28_CICAR	unreviewed	calcineurin subunit B-like	LOC101494518	Cicer arietinum (Chickpea) (Garbanzo)	175	NA	NA	calcium ion binding [GO:0005509]	GO:0005509	NA	IPR011992;IPR018247;IPR002048;	NA	NA	NA	NA	cam:101494518;	NA	XP_004507759.1;	NA	1271942at2759;	NA	NA	NA	NA	PF13499;	NA	PS00018;PS50222;	NA	NA	NA	NA	calcium ion binding [GO:0005509]
TRINITY_DN10196_c0_g1_i1	5231	tr|A0A1S2Z5Y0|A0A1S2Z5Y0_CICAR	1465	80.5	1476	253	14	4899	541	1	1464	0	2188.7	A0A1S2Z5Y0	A0A1S2Z5Y0_CICAR	unreviewed	uncharacterized protein LOC101488965 isoform X2	LOC101488965	Cicer arietinum (Chickpea) (Garbanzo)	1465	NA	NA	metal ion binding [GO:0046872]	GO:0046872	NA	IPR034732;IPR019786;IPR011011;IPR001965;IPR019787;IPR013083;	NA	NA	NA	NA	NA	NA	XP_004515667.1;	NA	46240at2759;	NA	NA	NA	NA	NA	NA	PS51805;PS01359;PS50016;	NA	NA	NA	NA	metal ion binding [GO:0046872]
TRINITY_DN10198_c0_g1_i10	773	tr|G7LFV7|G7LFV7_MEDTR	438	77.6	107	24	0	690	370	332	438	1.6e-39	167.9	G7LFV7	G7LFV7_MEDTR	unreviewed	Zinc finger, C3HC4 type (RING finger) protein	MTR_8g013660	Medicago truncatula (Barrel medic) (Medicago tribuloides)	438	NA	NA	NA	NA	NA	IPR006845;IPR001841;IPR013083;IPR017907;	NA	NA	NA	NA	mtr:MTR_8g013660;	NA	XP_003626977.1;	NA	1494604at2759;	NA	NA	NA	NA	PF04757;	NA	PS00518;PS50089;	NA	NA	NA	NA	NA
TRINITY_DN10198_c0_g1_i11	795	tr|A0A072TLV6|A0A072TLV6_MEDTR	306	97.6	170	2	1	629	120	105	272	2.2e-89	333.6	A0A072TLV6	A0A072TLV6_MEDTR	unreviewed	Zinc finger, C3HC4 type (RING finger) protein	MTR_8g013660	Medicago truncatula (Barrel medic) (Medicago tribuloides)	306	NA	NA	NA	NA	NA	IPR006845;	NA	NA	NA	NA	NA	NA	XP_013444184.1;	NA	1494604at2759;	NA	NA	NA	NA	PF04757;	NA	NA	NA	NA	NA	NA	NA
TRINITY_DN10198_c0_g1_i12	1317	tr|A0A072TLV6|A0A072TLV6_MEDTR	306	98	204	2	1	1151	540	105	306	1.1e-109	401.7	A0A072TLV6	A0A072TLV6_MEDTR	unreviewed	Zinc finger, C3HC4 type (RING finger) protein	MTR_8g013660	Medicago truncatula (Barrel medic) (Medicago tribuloides)	306	NA	NA	NA	NA	NA	IPR006845;	NA	NA	NA	NA	NA	NA	XP_013444184.1;	NA	1494604at2759;	NA	NA	NA	NA	PF04757;	NA	NA	NA	NA	NA	NA	NA
TRINITY_DN10198_c0_g1_i5	978	tr|A0A1S2Z797|A0A1S2Z797_CICAR	335	76.1	71	17	0	895	683	229	299	2.4e-21	107.8	A0A1S2Z797	A0A1S2Z797_CICAR	unreviewed	peroxisome biogenesis protein 2	LOC101510913	Cicer arietinum (Chickpea) (Garbanzo)	335	NA	NA	metal ion binding [GO:0046872]	GO:0046872	NA	IPR006845;IPR018957;IPR001841;IPR013083;IPR017907;	NA	NA	NA	NA	cam:101510913;	NA	XP_004516308.1;XP_012567560.1;	NA	1494604at2759;	NA	NA	NA	NA	PF04757;PF00097;	NA	PS00518;PS50089;	NA	NA	NA	NA	metal ion binding [GO:0046872]
TRINITY_DN1019_c0_g1_i2	869	tr|A0A1S2YIS6|A0A1S2YIS6_CICAR	163	92.6	136	10	0	142	549	1	136	2.7e-48	197.2	A0A1S2YIS6	A0A1S2YIS6_CICAR	unreviewed	28 kDa heat- and acid-stable phosphoprotein	LOC101497434	Cicer arietinum (Chickpea) (Garbanzo)	163	NA	NA	NA	NA	NA	IPR019380;IPR039876;	NA	NA	NA	NA	cam:101497434;	NA	XP_004505113.1;	NA	1572985at2759;	NA	NA	NA	PTHR22055;	PF10252;	NA	NA	NA	NA	NA	NA	NA
TRINITY_DN1019_c0_g2_i1	979	tr|G7IFI0|G7IFI0_MEDTR	165	72	182	6	1	157	702	1	137	3.9e-43	180.3	G7IFI0	G7IFI0_MEDTR	unreviewed	28 kDa heat-and acid-stable phosphoprotein-like protein (Putative casein kinase substrate, phosphoprotein PP28)	11441279 MTR_2g014950 MtrunA17_Chr2g0283101	Medicago truncatula (Barrel medic) (Medicago tribuloides)	165	NA	NA	kinase activity [GO:0016301]	GO:0016301	NA	IPR019380;IPR039876;	NA	NA	NA	NA	mtr:MTR_2g014950;	NA	XP_003593680.1;	NA	1572985at2759;	NA	NA	NA	PTHR22055;	PF10252;	NA	NA	NA	NA	NA	NA	kinase activity [GO:0016301]
TRINITY_DN1019_c0_g2_i2	844	tr|G7IFI0|G7IFI0_MEDTR	165	95.6	137	6	0	157	567	1	137	3.5e-48	196.8	G7IFI0	G7IFI0_MEDTR	unreviewed	28 kDa heat-and acid-stable phosphoprotein-like protein (Putative casein kinase substrate, phosphoprotein PP28)	11441279 MTR_2g014950 MtrunA17_Chr2g0283101	Medicago truncatula (Barrel medic) (Medicago tribuloides)	165	NA	NA	kinase activity [GO:0016301]	GO:0016301	NA	IPR019380;IPR039876;	NA	NA	NA	NA	mtr:MTR_2g014950;	NA	XP_003593680.1;	NA	1572985at2759;	NA	NA	NA	PTHR22055;	PF10252;	NA	NA	NA	NA	NA	NA	kinase activity [GO:0016301]
TRINITY_DN101_c0_g1_i1	990	tr|A0A072UQW1|A0A072UQW1_MEDTR	3737	81.3	299	49	1	1	897	2386	2677	3.6e-129	466.1	A0A072UQW1	A0A072UQW1_MEDTR	unreviewed	E3 ubiquitin-protein ligase UPL1-like protein (Putative aminoacyltransferase, E1 ubiquitin-activating enzyme) (EC 2.3.2.-) (EC 6.2.1.45)	MTR_4g094705 MtrunA17_Chr4g0052551	Medicago truncatula (Barrel medic) (Medicago tribuloides)	3737	2.3.2.-; 6.2.1.45	NA	transferase activity, transferring acyl groups [GO:0016746]; ubiquitin activating enzyme activity [GO:0004839]; ubiquitin-protein transferase activity [GO:0004842]	GO:0004839; GO:0004842; GO:0016746	NA	IPR011989;IPR016024;IPR010309;IPR010314;IPR000569;IPR035983;IPR025527;IPR015940;IPR009060;IPR003903;	NA	NA	NA	NA	mtr:MTR_4g094705;	NA	XP_013457377.1;	NA	25515at2759;	NA	NA	NA	NA	PF06012;PF06025;PF00632;PF00627;PF14377;	NA	PS50237;PS50030;PS50330;	NA	NA	NA	NA	transferase activity, transferring acyl groups [GO:0016746]; ubiquitin activating enzyme activity [GO:0004839]; ubiquitin-protein transferase activity [GO:0004842]
TRINITY_DN10202_c0_g2_i1	3868	tr|A0A1S3E7U2|A0A1S3E7U2_CICAR	941	78.6	960	159	4	426	3224	1	941	0	1465.7	A0A1S3E7U2	A0A1S3E7U2_CICAR	unreviewed	protein NLP8-like	LOC101496898	Cicer arietinum (Chickpea) (Garbanzo)	941	NA	NA	NA	NA	NA	IPR000270;IPR034891;IPR003035;	NA	NA	NA	NA	cam:101496898;	NA	XP_012571480.1;XP_012571482.1;XP_012571483.1;XP_012571487.1;	NA	100342at2759;	NA	NA	NA	NA	PF00564;PF02042;	NA	PS51745;PS51519;	NA	NA	NA	NA	NA
TRINITY_DN10204_c0_g1_i5	1198	tr|A0A072VEC2|A0A072VEC2_MEDTR	956	76.6	64	15	0	973	1164	499	562	1.1e-20	105.9	A0A072VEC2	A0A072VEC2_MEDTR	unreviewed	LRR receptor-like kinase family protein	11428771 MTR_1g015530 MtrunA17_Chr1g0151041	Medicago truncatula (Barrel medic) (Medicago tribuloides)	956	NA	NA	integral component of membrane [GO:0016021]; ATP binding [GO:0005524]; protein serine/threonine kinase activity [GO:0004674]	GO:0004674; GO:0005524; GO:0016021	Protein kinase superfamily, Ser/Thr protein kinase family	IPR011009;IPR001611;IPR003591;IPR032675;IPR013210;IPR000719;IPR017441;IPR008271;	NA	NA	NA	NA	NA	NA	XP_013465880.1;	NA	826997at2759;	NA	NA	NA	NA	PF00560;PF13855;PF08263;PF00069;	NA	PS51450;PS00107;PS50011;PS00108;	NA	NA	integral component of membrane [GO:0016021]	NA	ATP binding [GO:0005524]; protein serine/threonine kinase activity [GO:0004674]
TRINITY_DN10205_c0_g1_i1	3492	tr|A0A1S2YM25|A0A1S2YM25_CICAR	662	88	661	79	0	3012	1030	2	662	1.3e-237	828.2	A0A1S2YM25	A0A1S2YM25_CICAR	unreviewed	F-box/LRR-repeat protein 3	LOC101509439	Cicer arietinum (Chickpea) (Garbanzo)	662	NA	NA	NA	NA	NA	IPR001611;IPR006553;IPR032675;	NA	NA	NA	NA	cam:101509439;	NA	XP_004506828.1;	NA	1282076at2759;	NA	NA	NA	NA	PF13516;	NA	NA	NA	NA	NA	NA	NA
TRINITY_DN10206_c0_g1_i2	1371	tr|I1LZ27|I1LZ27_SOYBN	68	95.6	68	3	0	162	365	1	68	4e-30	137.5	I1LZ27	I1LZ27_SOYBN	unreviewed	Uncharacterized protein	102667101 GLYMA_11G211600 GLYMA_13G138500	Glycine max (Soybean) (Glycine hispida)	68	NA	NA	NA	NA	NA	IPR034704;	NA	NA	NA	NA	NA	NA	XP_006594127.1;XP_006594128.1;XP_006594129.1;	NA	1605983at2759;	NA	NA	NA	NA	NA	NA	NA	NA	NA	NA	NA	NA
TRINITY_DN10207_c0_g1_i1	1474	tr|G7JQV9|G7JQV9_MEDTR	392	63.7	413	95	10	59	1198	1	391	1e-108	398.7	G7JQV9	G7JQV9_MEDTR	unreviewed	Uncharacterized protein	11445377 MTR_4g108100 MtrunA17_Chr4g0060361	Medicago truncatula (Barrel medic) (Medicago tribuloides)	392	NA	NA	NA	NA	NA	NA	NA	NA	NA	NA	mtr:MTR_4g108100;	NA	XP_003609029.1;	NA	1384386at2759;	NA	NA	NA	NA	NA	NA	NA	NA	NA	NA	NA	NA
TRINITY_DN10212_c0_g1_i2	1313	tr|I3S5Y6|I3S5Y6_MEDTR	205	72	211	38	7	1123	536	1	205	1.8e-59	235	I3S5Y6	I3S5Y6_MEDTR	unreviewed	Uncharacterized protein	11413760 MTR_3g064350 MtrunA17_Chr3g0109691	Medicago truncatula (Barrel medic) (Medicago tribuloides)	205	NA	NA	NA	NA	NA	NA	NA	NA	NA	NA	mtr:MTR_3g064350;	NA	XP_003600619.2;	NA	1529994at2759;	NA	NA	NA	NA	NA	NA	NA	NA	NA	NA	NA	NA
TRINITY_DN10216_c0_g1_i1	3745	tr|G7IIZ7|G7IIZ7_MEDTR	731	69.9	562	106	4	2279	720	179	719	6.2e-214	749.6	G7IIZ7	G7IIZ7_MEDTR	unreviewed	NLI interacting factor-like phosphatase	11423844 MTR_2g060670	Medicago truncatula (Barrel medic) (Medicago tribuloides)	731	NA	NA	NA	NA	NA	IPR004274;IPR036412;IPR023214;	NA	NA	NA	NA	mtr:MTR_2g060670;	NA	XP_003595772.1;	NA	1232780at2759;	NA	NA	NA	NA	PF03031;	NA	PS50969;	NA	NA	NA	NA	NA
TRINITY_DN10216_c0_g1_i4	2591	tr|G7IIZ7|G7IIZ7_MEDTR	731	63.9	638	115	5	2591	804	155	719	7.8e-208	728.8	G7IIZ7	G7IIZ7_MEDTR	unreviewed	NLI interacting factor-like phosphatase	11423844 MTR_2g060670	Medicago truncatula (Barrel medic) (Medicago tribuloides)	731	NA	NA	NA	NA	NA	IPR004274;IPR036412;IPR023214;	NA	NA	NA	NA	mtr:MTR_2g060670;	NA	XP_003595772.1;	NA	1232780at2759;	NA	NA	NA	NA	PF03031;	NA	PS50969;	NA	NA	NA	NA	NA
TRINITY_DN10216_c0_g1_i6	1433	tr|G7IIZ7|G7IIZ7_MEDTR	731	81.8	170	29	1	1229	720	552	719	3.5e-77	293.9	G7IIZ7	G7IIZ7_MEDTR	unreviewed	NLI interacting factor-like phosphatase	11423844 MTR_2g060670	Medicago truncatula (Barrel medic) (Medicago tribuloides)	731	NA	NA	NA	NA	NA	IPR004274;IPR036412;IPR023214;	NA	NA	NA	NA	mtr:MTR_2g060670;	NA	XP_003595772.1;	NA	1232780at2759;	NA	NA	NA	NA	PF03031;	NA	PS50969;	NA	NA	NA	NA	NA
TRINITY_DN10216_c0_g1_i7	1456	tr|A0A1S2XFA5|A0A1S2XFA5_CICAR	631	63.1	344	115	2	1454	453	90	431	1e-108	398.7	A0A1S2XFA5	A0A1S2XFA5_CICAR	unreviewed	uncharacterized protein LOC101503892	LOC101503892	Cicer arietinum (Chickpea) (Garbanzo)	631	NA	NA	NA	NA	NA	IPR004274;IPR036412;IPR023214;	NA	NA	NA	NA	cam:101503892;	NA	XP_004488475.1;	NA	1232780at2759;	NA	NA	NA	NA	PF03031;	NA	PS50969;	NA	NA	NA	NA	NA
TRINITY_DN10219_c0_g1_i1	965	tr|A0A072UH68|A0A072UH68_MEDTR	1735	80.6	320	62	0	962	3	519	838	3.4e-148	529.3	A0A072UH68	A0A072UH68_MEDTR	unreviewed	Disease resistance protein (TIR-NBS-LRR class) (Putative TIR domain, winged helix-turn-helix DNA-binding domain-containing protein)	11422757 MTR_4g020700 MtrunA17_Chr4g0009141	Medicago truncatula (Barrel medic) (Medicago tribuloides)	1735	NA	NA	integral component of membrane [GO:0016021]; ADP binding [GO:0043531]; DNA binding [GO:0003677]; signal transduction [GO:0007165]	GO:0003677; GO:0007165; GO:0016021; GO:0043531	NA	IPR003593;IPR032675;IPR002182;IPR027417;IPR000157;IPR035897;IPR036390;	NA	NA	NA	NA	NA	NA	XP_013454974.1;	NA	103808at2759;	NA	NA	NA	NA	PF00931;PF01582;	NA	PS50104;	NA	NA	integral component of membrane [GO:0016021]	signal transduction [GO:0007165]	ADP binding [GO:0043531]; DNA binding [GO:0003677]
TRINITY_DN1021_c0_g1_i14	3252	tr|A0A072UN54|A0A072UN54_MEDTR	599	88.1	494	58	1	219	1697	1	494	1.9e-243	847.4	A0A072UN54	A0A072UN54_MEDTR	unreviewed	ERD (Early-responsive to dehydration stress) family protein	25492972 MTR_4g082340	Medicago truncatula (Barrel medic) (Medicago tribuloides)	599	NA	NA	integral component of membrane [GO:0016021]	GO:0016021	NA	IPR032880;IPR027815;IPR003864;	NA	NA	NA	NA	NA	NA	XP_013456770.1;	NA	395194at2759;	NA	NA	NA	NA	PF14703;PF02714;PF13967;	NA	NA	NA	NA	integral component of membrane [GO:0016021]	NA	NA
TRINITY_DN1021_c0_g1_i2	3171	tr|A0A072UN54|A0A072UN54_MEDTR	599	88.1	494	58	1	219	1697	1	494	1.8e-243	847.4	A0A072UN54	A0A072UN54_MEDTR	unreviewed	ERD (Early-responsive to dehydration stress) family protein	25492972 MTR_4g082340	Medicago truncatula (Barrel medic) (Medicago tribuloides)	599	NA	NA	integral component of membrane [GO:0016021]	GO:0016021	NA	IPR032880;IPR027815;IPR003864;	NA	NA	NA	NA	NA	NA	XP_013456770.1;	NA	395194at2759;	NA	NA	NA	NA	PF14703;PF02714;PF13967;	NA	NA	NA	NA	integral component of membrane [GO:0016021]	NA	NA
TRINITY_DN1021_c0_g3_i1	2420	tr|G7JWK0|G7JWK0_MEDTR	711	89.5	711	75	0	210	2342	1	711	0	1238.4	G7JWK0	G7JWK0_MEDTR	unreviewed	ERD (Early-responsive to dehydration stress) family protein (Putative calcium-dependent channel, 7TM region phosphate)	11412808 MTR_5g042560 MtrunA17_Chr5g0418061	Medicago truncatula (Barrel medic) (Medicago tribuloides)	711	NA	NA	integral component of membrane [GO:0016021]	GO:0016021	NA	IPR032880;IPR027815;IPR003864;	NA	NA	NA	NA	mtr:MTR_5g042560;	NA	XP_003613914.1;	NA	395194at2759;	NA	NA	NA	NA	PF14703;PF02714;PF13967;	NA	NA	NA	NA	integral component of membrane [GO:0016021]	NA	NA
TRINITY_DN10228_c0_g1_i1	744	tr|A0A287UCP7|A0A287UCP7_HORVV	329	44	116	37	4	421	684	3	118	1.6e-09	68.2	A0A287UCP7	A0A287UCP7_HORVV	unreviewed	Uncharacterized protein	NA	Hordeum vulgare subsp. vulgare (Domesticated barley)	329	NA	NA	ATP binding [GO:0005524]; nucleic acid binding [GO:0003676]	GO:0003676; GO:0005524	NA	IPR011545;IPR014001;IPR001650;IPR027417;	NA	NA	NA	NA	NA	NA	NA	NA	NA	NA	NA	NA	NA	PF00270;PF00271;	NA	PS51192;PS51194;	NA	NA	NA	NA	ATP binding [GO:0005524]; nucleic acid binding [GO:0003676]
TRINITY_DN10228_c0_g1_i2	384	tr|A0A199V6L1|A0A199V6L1_ANACO	495	33.6	107	45	3	71	361	188	278	9.6e-06	54.7	A0A199V6L1	A0A199V6L1_ANACO	unreviewed	DEAD-box ATP-dependent RNA helicase 6	ACMD2_03465	Ananas comosus (Pineapple) (Ananas ananas)	495	NA	NA	ATP binding [GO:0005524]; helicase activity [GO:0004386]; nucleic acid binding [GO:0003676]	GO:0003676; GO:0004386; GO:0005524	DEAD box helicase family	IPR011545;IPR014001;IPR001650;IPR027417;IPR000629;IPR014014;	NA	NA	NA	NA	NA	NA	XP_020094993.1;XP_020094994.1;	NA	583315at2759;	NA	NA	NA	NA	PF00270;PF00271;	NA	PS00039;PS51192;PS51194;PS51195;	NA	NA	NA	NA	ATP binding [GO:0005524]; helicase activity [GO:0004386]; nucleic acid binding [GO:0003676]
TRINITY_DN10228_c0_g1_i3	586	tr|A0A0D9W7I7|A0A0D9W7I7_9ORYZ	499	81.8	33	6	0	465	563	250	282	6e-07	59.3	A0A0D9W7I7	A0A0D9W7I7_9ORYZ	unreviewed	Uncharacterized protein	NA	Leersia perrieri	499	NA	NA	ATP binding [GO:0005524]; helicase activity [GO:0004386]; nucleic acid binding [GO:0003676]	GO:0003676; GO:0004386; GO:0005524	DEAD box helicase family	IPR011545;IPR014001;IPR001650;IPR027417;IPR000629;IPR014014;	NA	NA	NA	NA	NA	NA	NA	NA	NA	NA	NA	NA	NA	PF00270;PF00271;	NA	PS00039;PS51192;PS51194;PS51195;	NA	NA	NA	NA	ATP binding [GO:0005524]; helicase activity [GO:0004386]; nucleic acid binding [GO:0003676]
TRINITY_DN10229_c0_g1_i1	320	tr|A0A1S2XEF0|A0A1S2XEF0_CICAR	1358	44.1	68	25	1	241	77	690	757	8.6e-08	61.2	A0A1S2XEF0	A0A1S2XEF0_CICAR	unreviewed	xanthine dehydrogenase 1-like	LOC101495267	Cicer arietinum (Chickpea) (Garbanzo)	1358	NA	NA	2 iron, 2 sulfur cluster binding [GO:0051537]; electron transfer activity [GO:0009055]; FAD binding [GO:0071949]; iron ion binding [GO:0005506]	GO:0005506; GO:0009055; GO:0051537; GO:0071949	NA	IPR002888;IPR036884;IPR036010;IPR001041;IPR006058;IPR000674;IPR036856;IPR016208;IPR008274;IPR037165;IPR005107;IPR036683;IPR016166;IPR036318;IPR002346;	NA	NA	NA	NA	cam:101495267;	NA	XP_004486961.1;	NA	48717at2759;	NA	NA	NA	NA	PF01315;PF02738;PF03450;PF00941;PF00111;PF01799;	NA	PS00197;PS51085;PS51387;	NA	NA	NA	NA	2 iron, 2 sulfur cluster binding [GO:0051537]; electron transfer activity [GO:0009055]; FAD binding [GO:0071949]; iron ion binding [GO:0005506]
TRINITY_DN10230_c0_g1_i1	2066	tr|D3J162|D3J162_MEDTR	541	96.5	541	19	0	1873	251	1	541	3.6e-139	500.4	D3J162	D3J162_MEDTR	unreviewed	Ankyrin repeat RF-like protein, putative (Hermes) (Putative ankyrin repeat-containing domain-containing protein) (Vapyrin)	Vpy 25495843 HMS MTR_6g027840 MtrunA17_Chr6g0461061	Medicago truncatula (Barrel medic) (Medicago tribuloides)	541	NA	NA	NA	NA	NA	IPR002110;IPR020683;IPR036770;IPR013783;IPR000535;IPR008962;	NA	NA	NA	NA	mtr:MTR_6g027840;	NA	XP_013451548.1;	NA	460473at2759;	NA	NA	NA	NA	PF12796;PF00635;	NA	PS50297;PS50088;PS50202;	NA	NA	NA	NA	NA
TRINITY_DN10231_c0_g1_i6	3667	tr|G7L4F1|G7L4F1_MEDTR	535	81.3	539	96	2	80	1696	1	534	1.5e-116	426	G7L4F1	G7L4F1_MEDTR	unreviewed	PPR containing plant-like protein, putative (Putative pentatricopeptide)	11405794 MTR_7g060720 MtrunA17_Chr7g0238461	Medicago truncatula (Barrel medic) (Medicago tribuloides)	535	NA	NA	NA	NA	NA	IPR002885;IPR011990;	NA	NA	NA	NA	mtr:MTR_7g060720;	NA	XP_003623067.2;	NA	1344243at2759;	NA	NA	NA	NA	PF01535;PF12854;PF13041;	TIGR00756;	PS51375;	NA	NA	NA	NA	NA
TRINITY_DN10232_c0_g1_i1	1300	tr|A0A1S2YT68|A0A1S2YT68_CICAR	311	75.6	307	63	2	98	982	5	311	1.7e-107	394.4	A0A1S2YT68	A0A1S2YT68_CICAR	unreviewed	uncharacterized protein LOC101492372	LOC101492372	Cicer arietinum (Chickpea) (Garbanzo)	311	NA	NA	double-stranded DNA binding [GO:0003690]; regulation of transcription, DNA-templated [GO:0006355]	GO:0003690; GO:0006355	NA	IPR003690;IPR038538;	NA	NA	NA	NA	cam:101492372;	NA	XP_004509519.1;	NA	1294087at2759;	NA	NA	NA	NA	PF02536;	NA	NA	NA	NA	NA	regulation of transcription, DNA-templated [GO:0006355]	double-stranded DNA binding [GO:0003690]
TRINITY_DN10235_c0_g1_i1	2180	tr|A0A072VR82|A0A072VR82_MEDTR	382	91.6	358	30	0	1948	875	24	381	5.8e-188	662.5	A0A072VR82	A0A072VR82_MEDTR	unreviewed	Nucleotidyltransferase (Putative rossmann-like alpha/beta/alpha sandwich protein)	25485478 MTR_1g109590 MtrunA17_Chr1g0209221	Medicago truncatula (Barrel medic) (Medicago tribuloides)	382	NA	NA	transferase activity [GO:0016740]; biosynthetic process [GO:0009058]	GO:0009058; GO:0016740	NA	IPR004821;IPR014729;	NA	NA	NA	NA	NA	NA	XP_013470153.1;	NA	772173at2759;	NA	NA	NA	NA	PF01467;	NA	NA	NA	NA	NA	biosynthetic process [GO:0009058]	transferase activity [GO:0016740]
TRINITY_DN10235_c0_g1_i3	1119	tr|A0A072VR82|A0A072VR82_MEDTR	382	90.9	275	25	0	1035	211	1	275	1.9e-139	500.4	A0A072VR82	A0A072VR82_MEDTR	unreviewed	Nucleotidyltransferase (Putative rossmann-like alpha/beta/alpha sandwich protein)	25485478 MTR_1g109590 MtrunA17_Chr1g0209221	Medicago truncatula (Barrel medic) (Medicago tribuloides)	382	NA	NA	transferase activity [GO:0016740]; biosynthetic process [GO:0009058]	GO:0009058; GO:0016740	NA	IPR004821;IPR014729;	NA	NA	NA	NA	NA	NA	XP_013470153.1;	NA	772173at2759;	NA	NA	NA	NA	PF01467;	NA	NA	NA	NA	NA	biosynthetic process [GO:0009058]	transferase activity [GO:0016740]
TRINITY_DN10235_c0_g1_i5	2148	tr|A0A072VR82|A0A072VR82_MEDTR	382	92.7	381	28	0	2064	922	1	381	1.2e-201	708	A0A072VR82	A0A072VR82_MEDTR	unreviewed	Nucleotidyltransferase (Putative rossmann-like alpha/beta/alpha sandwich protein)	25485478 MTR_1g109590 MtrunA17_Chr1g0209221	Medicago truncatula (Barrel medic) (Medicago tribuloides)	382	NA	NA	transferase activity [GO:0016740]; biosynthetic process [GO:0009058]	GO:0009058; GO:0016740	NA	IPR004821;IPR014729;	NA	NA	NA	NA	NA	NA	XP_013470153.1;	NA	772173at2759;	NA	NA	NA	NA	PF01467;	NA	NA	NA	NA	NA	biosynthetic process [GO:0009058]	transferase activity [GO:0016740]
TRINITY_DN10235_c0_g2_i1	998	tr|A0A072VQW5|A0A072VQW5_MEDTR	87	67.7	65	18	1	692	498	1	62	1.2e-12	79	A0A072VQW5	A0A072VQW5_MEDTR	unreviewed	Transmembrane protein, putative	MTR_1g109600 MtrunA17_Chr1g0209231	Medicago truncatula (Barrel medic) (Medicago tribuloides)	87	NA	NA	integral component of membrane [GO:0016021]	GO:0016021	NA	NA	NA	NA	NA	NA	mtr:MTR_1g109600;	NA	XP_013470154.1;	NA	1613157at2759;	NA	NA	NA	NA	NA	NA	NA	NA	NA	integral component of membrane [GO:0016021]	NA	NA
TRINITY_DN10237_c1_g1_i2	2581	tr|A0A1S2YGV7|A0A1S2YGV7_CICAR	479	80.8	380	73	0	112	1251	1	380	2.1e-176	624.4	A0A1S2YGV7	A0A1S2YGV7_CICAR	unreviewed	beta-amyrin 28-oxidase-like	LOC101499182	Cicer arietinum (Chickpea) (Garbanzo)	479	NA	NA	integral component of membrane [GO:0016021]; heme binding [GO:0020037]; iron ion binding [GO:0005506]; monooxygenase activity [GO:0004497]; oxidoreductase activity, acting on paired donors, with incorporation or reduction of molecular oxygen [GO:0016705]	GO:0004497; GO:0005506; GO:0016021; GO:0016705; GO:0020037	Cytochrome P450 family	IPR001128;IPR017972;IPR002401;IPR036396;	NA	NA	NA	NA	cam:101499182;	NA	XP_004504209.1;	NA	871849at2759;	NA	NA	NA	NA	PF00067;	NA	PS00086;	NA	NA	integral component of membrane [GO:0016021]	NA	heme binding [GO:0020037]; iron ion binding [GO:0005506]; monooxygenase activity [GO:0004497]; oxidoreductase activity, acting on paired donors, with incorporation or reduction of molecular oxygen [GO:0016705]
TRINITY_DN10237_c2_g1_i1	1804	tr|A0A1S2YJZ1|A0A1S2YJZ1_CICAR	495	82.7	503	73	5	1674	172	5	495	1.2e-215	754.2	A0A1S2YJZ1	A0A1S2YJZ1_CICAR	unreviewed	BTB/POZ domain-containing protein At5g60050	LOC101492450	Cicer arietinum (Chickpea) (Garbanzo)	495	NA	NA	NA	NA	NA	IPR038920;	NA	NA	NA	NA	cam:101492450;	NA	XP_004505925.1;	NA	512599at2759;	NA	NA	NA	PTHR31060;	NA	NA	NA	NA	NA	NA	NA	NA
TRINITY_DN10237_c2_g1_i2	1260	tr|A0A1S2YJZ1|A0A1S2YJZ1_CICAR	495	86.6	321	41	2	1131	172	176	495	2.6e-156	556.6	A0A1S2YJZ1	A0A1S2YJZ1_CICAR	unreviewed	BTB/POZ domain-containing protein At5g60050	LOC101492450	Cicer arietinum (Chickpea) (Garbanzo)	495	NA	NA	NA	NA	NA	IPR038920;	NA	NA	NA	NA	cam:101492450;	NA	XP_004505925.1;	NA	512599at2759;	NA	NA	NA	PTHR31060;	NA	NA	NA	NA	NA	NA	NA	NA
TRINITY_DN10237_c2_g1_i3	935	tr|A0A1S2YJZ1|A0A1S2YJZ1_CICAR	495	75.8	186	33	3	805	251	5	179	2.8e-51	207.2	A0A1S2YJZ1	A0A1S2YJZ1_CICAR	unreviewed	BTB/POZ domain-containing protein At5g60050	LOC101492450	Cicer arietinum (Chickpea) (Garbanzo)	495	NA	NA	NA	NA	NA	IPR038920;	NA	NA	NA	NA	cam:101492450;	NA	XP_004505925.1;	NA	512599at2759;	NA	NA	NA	PTHR31060;	NA	NA	NA	NA	NA	NA	NA	NA
TRINITY_DN10238_c0_g1_i1	1707	tr|A0A2K3LM57|A0A2K3LM57_TRIPR	396	85.8	393	56	0	236	1414	4	396	1.1e-199	701	A0A2K3LM57	A0A2K3LM57_TRIPR	unreviewed	Polygalacturonase-like protein	L195_g035600	Trifolium pratense (Red clover)	396	NA	NA	extracellular region [GO:0005576]; polygalacturonase activity [GO:0004650]; carbohydrate metabolic process [GO:0005975]; cell wall organization [GO:0071555]	GO:0004650; GO:0005576; GO:0005975; GO:0071555	Glycosyl hydrolase 28 family	IPR000743;IPR006626;IPR012334;IPR011050;	NA	NA	NA	NA	NA	NA	NA	NA	1028572at2759;	NA	NA	NA	NA	PF00295;	NA	PS00502;	NA	SUBCELLULAR LOCATION: Secreted {ECO:0000256|SAAS:SAAS00566510}.	extracellular region [GO:0005576]	carbohydrate metabolic process [GO:0005975]; cell wall organization [GO:0071555]	polygalacturonase activity [GO:0004650]
TRINITY_DN10238_c0_g2_i1	1698	tr|G7IWS2|G7IWS2_MEDTR	437	77.1	428	97	1	103	1383	10	437	4.2e-202	709.1	G7IWS2	G7IWS2_MEDTR	unreviewed	Polygalacturonase	11438271 MTR_3g030540	Medicago truncatula (Barrel medic) (Medicago tribuloides)	437	NA	NA	extracellular region [GO:0005576]; polygalacturonase activity [GO:0004650]; carbohydrate metabolic process [GO:0005975]; cell wall organization [GO:0071555]	GO:0004650; GO:0005576; GO:0005975; GO:0071555	Glycosyl hydrolase 28 family	IPR000743;IPR006626;IPR012334;IPR011050;	NA	NA	NA	NA	mtr:MTR_3g030540;	NA	XP_003599234.1;	NA	1028572at2759;	NA	NA	NA	NA	PF00295;	NA	PS00502;	NA	SUBCELLULAR LOCATION: Secreted {ECO:0000256|SAAS:SAAS00566510}.	extracellular region [GO:0005576]	carbohydrate metabolic process [GO:0005975]; cell wall organization [GO:0071555]	polygalacturonase activity [GO:0004650]
TRINITY_DN1023_c0_g1_i1	1485	tr|G7IHZ1|G7IHZ1_MEDTR	269	75.8	289	46	9	1043	189	1	269	3.8e-106	390.2	G7IHZ1	G7IHZ1_MEDTR	unreviewed	Auxin-induced protein	11433445 MTR_2g100780 MtrunA17_Chr2g0330951	Medicago truncatula (Barrel medic) (Medicago tribuloides)	269	NA	NA	nucleus [GO:0005634]; auxin-activated signaling pathway [GO:0009734]; regulation of transcription, DNA-templated [GO:0006355]	GO:0005634; GO:0006355; GO:0009734	Aux/IAA family	IPR033389;IPR003311;IPR000270;	NA	NA	NA	NA	mtr:MTR_2g100780;	NA	XP_003597669.1;	NA	1210341at2759;	NA	NA	NA	PTHR31734;	PF02309;	NA	PS51745;	NA	SUBCELLULAR LOCATION: Nucleus {ECO:0000256|RuleBase:RU004549, ECO:0000256|SAAS:SAAS00533708}.	nucleus [GO:0005634]	auxin-activated signaling pathway [GO:0009734]; regulation of transcription, DNA-templated [GO:0006355]	NA
TRINITY_DN1023_c0_g1_i2	1813	tr|G7IHZ1|G7IHZ1_MEDTR	269	75.8	289	46	9	1043	189	1	269	4.6e-106	390.2	G7IHZ1	G7IHZ1_MEDTR	unreviewed	Auxin-induced protein	11433445 MTR_2g100780 MtrunA17_Chr2g0330951	Medicago truncatula (Barrel medic) (Medicago tribuloides)	269	NA	NA	nucleus [GO:0005634]; auxin-activated signaling pathway [GO:0009734]; regulation of transcription, DNA-templated [GO:0006355]	GO:0005634; GO:0006355; GO:0009734	Aux/IAA family	IPR033389;IPR003311;IPR000270;	NA	NA	NA	NA	mtr:MTR_2g100780;	NA	XP_003597669.1;	NA	1210341at2759;	NA	NA	NA	PTHR31734;	PF02309;	NA	PS51745;	NA	SUBCELLULAR LOCATION: Nucleus {ECO:0000256|RuleBase:RU004549, ECO:0000256|SAAS:SAAS00533708}.	nucleus [GO:0005634]	auxin-activated signaling pathway [GO:0009734]; regulation of transcription, DNA-templated [GO:0006355]	NA
TRINITY_DN1023_c0_g1_i3	1858	tr|G7IHZ1|G7IHZ1_MEDTR	269	75.8	289	46	9	1043	189	1	269	6.1e-106	389.8	G7IHZ1	G7IHZ1_MEDTR	unreviewed	Auxin-induced protein	11433445 MTR_2g100780 MtrunA17_Chr2g0330951	Medicago truncatula (Barrel medic) (Medicago tribuloides)	269	NA	NA	nucleus [GO:0005634]; auxin-activated signaling pathway [GO:0009734]; regulation of transcription, DNA-templated [GO:0006355]	GO:0005634; GO:0006355; GO:0009734	Aux/IAA family	IPR033389;IPR003311;IPR000270;	NA	NA	NA	NA	mtr:MTR_2g100780;	NA	XP_003597669.1;	NA	1210341at2759;	NA	NA	NA	PTHR31734;	PF02309;	NA	PS51745;	NA	SUBCELLULAR LOCATION: Nucleus {ECO:0000256|RuleBase:RU004549, ECO:0000256|SAAS:SAAS00533708}.	nucleus [GO:0005634]	auxin-activated signaling pathway [GO:0009734]; regulation of transcription, DNA-templated [GO:0006355]	NA
TRINITY_DN1023_c0_g1_i4	1423	tr|G7IHZ1|G7IHZ1_MEDTR	269	75.8	289	46	9	1043	189	1	269	4.7e-106	389.8	G7IHZ1	G7IHZ1_MEDTR	unreviewed	Auxin-induced protein	11433445 MTR_2g100780 MtrunA17_Chr2g0330951	Medicago truncatula (Barrel medic) (Medicago tribuloides)	269	NA	NA	nucleus [GO:0005634]; auxin-activated signaling pathway [GO:0009734]; regulation of transcription, DNA-templated [GO:0006355]	GO:0005634; GO:0006355; GO:0009734	Aux/IAA family	IPR033389;IPR003311;IPR000270;	NA	NA	NA	NA	mtr:MTR_2g100780;	NA	XP_003597669.1;	NA	1210341at2759;	NA	NA	NA	PTHR31734;	PF02309;	NA	PS51745;	NA	SUBCELLULAR LOCATION: Nucleus {ECO:0000256|RuleBase:RU004549, ECO:0000256|SAAS:SAAS00533708}.	nucleus [GO:0005634]	auxin-activated signaling pathway [GO:0009734]; regulation of transcription, DNA-templated [GO:0006355]	NA
TRINITY_DN1023_c0_g1_i5	1722	tr|G7IHZ1|G7IHZ1_MEDTR	269	75.8	289	46	9	1043	189	1	269	5.7e-106	389.8	G7IHZ1	G7IHZ1_MEDTR	unreviewed	Auxin-induced protein	11433445 MTR_2g100780 MtrunA17_Chr2g0330951	Medicago truncatula (Barrel medic) (Medicago tribuloides)	269	NA	NA	nucleus [GO:0005634]; auxin-activated signaling pathway [GO:0009734]; regulation of transcription, DNA-templated [GO:0006355]	GO:0005634; GO:0006355; GO:0009734	Aux/IAA family	IPR033389;IPR003311;IPR000270;	NA	NA	NA	NA	mtr:MTR_2g100780;	NA	XP_003597669.1;	NA	1210341at2759;	NA	NA	NA	PTHR31734;	PF02309;	NA	PS51745;	NA	SUBCELLULAR LOCATION: Nucleus {ECO:0000256|RuleBase:RU004549, ECO:0000256|SAAS:SAAS00533708}.	nucleus [GO:0005634]	auxin-activated signaling pathway [GO:0009734]; regulation of transcription, DNA-templated [GO:0006355]	NA
TRINITY_DN1023_c0_g1_i6	1460	tr|A0A1S3E914|A0A1S3E914_CICAR	287	69.7	175	20	6	1055	531	114	255	4e-52	210.7	A0A1S3E914	A0A1S3E914_CICAR	unreviewed	Auxin-induced protein	LOC101496793	Cicer arietinum (Chickpea) (Garbanzo)	287	NA	NA	nucleus [GO:0005634]; auxin-activated signaling pathway [GO:0009734]; regulation of transcription, DNA-templated [GO:0006355]	GO:0005634; GO:0006355; GO:0009734	Aux/IAA family	IPR033389;IPR003311;IPR000270;	NA	NA	NA	NA	cam:101496793;	NA	XP_004486788.1;XP_012571893.1;XP_012571894.1;	NA	1210341at2759;	NA	NA	NA	PTHR31734;	PF02309;	NA	PS51745;	NA	SUBCELLULAR LOCATION: Nucleus {ECO:0000256|RuleBase:RU004549, ECO:0000256|SAAS:SAAS00533708}.	nucleus [GO:0005634]	auxin-activated signaling pathway [GO:0009734]; regulation of transcription, DNA-templated [GO:0006355]	NA
TRINITY_DN10241_c0_g1_i1	943	tr|G7KVV2|G7KVV2_MEDTR	71	98.6	71	1	0	104	316	1	71	6.6e-32	142.9	G7KVV2	G7KVV2_MEDTR	unreviewed	Cox19-like CHCH family protein	11436832 MTR_7g050540	Medicago truncatula (Barrel medic) (Medicago tribuloides)	71	NA	NA	NA	NA	NA	IPR010625;IPR009069;	NA	NA	NA	NA	mtr:MTR_7g050540;	NA	XP_003622661.1;	NA	1617584at2759;	NA	NA	NA	NA	PF06747;	NA	NA	NA	NA	NA	NA	NA
TRINITY_DN10242_c0_g1_i1	563	tr|A0A1S2Y0C9|A0A1S2Y0C9_CICAR	392	73	152	40	1	1	456	59	209	2.6e-52	209.9	A0A1S2Y0C9	A0A1S2Y0C9_CICAR	unreviewed	F-box protein At2g39490	LOC101494061	Cicer arietinum (Chickpea) (Garbanzo)	392	NA	NA	NA	NA	NA	IPR036047;IPR001810;IPR032675;	NA	NA	NA	NA	cam:101494061;	NA	XP_004497304.1;	NA	632185at2759;	NA	NA	NA	NA	PF00646;	NA	PS50181;	NA	NA	NA	NA	NA
TRINITY_DN10242_c0_g1_i2	1406	tr|A0A1S2Y0C9|A0A1S2Y0C9_CICAR	392	73.4	376	99	1	136	1263	1	375	7.3e-152	542	A0A1S2Y0C9	A0A1S2Y0C9_CICAR	unreviewed	F-box protein At2g39490	LOC101494061	Cicer arietinum (Chickpea) (Garbanzo)	392	NA	NA	NA	NA	NA	IPR036047;IPR001810;IPR032675;	NA	NA	NA	NA	cam:101494061;	NA	XP_004497304.1;	NA	632185at2759;	NA	NA	NA	NA	PF00646;	NA	PS50181;	NA	NA	NA	NA	NA
TRINITY_DN10242_c0_g1_i4	1372	tr|A0A1S2Y0C9|A0A1S2Y0C9_CICAR	392	75.4	382	93	1	136	1281	1	381	2.7e-159	566.6	A0A1S2Y0C9	A0A1S2Y0C9_CICAR	unreviewed	F-box protein At2g39490	LOC101494061	Cicer arietinum (Chickpea) (Garbanzo)	392	NA	NA	NA	NA	NA	IPR036047;IPR001810;IPR032675;	NA	NA	NA	NA	cam:101494061;	NA	XP_004497304.1;	NA	632185at2759;	NA	NA	NA	NA	PF00646;	NA	PS50181;	NA	NA	NA	NA	NA
TRINITY_DN10242_c0_g1_i5	708	tr|A0A1S2Y0C9|A0A1S2Y0C9_CICAR	392	71.6	95	26	1	317	601	116	209	1.5e-25	121.3	A0A1S2Y0C9	A0A1S2Y0C9_CICAR	unreviewed	F-box protein At2g39490	LOC101494061	Cicer arietinum (Chickpea) (Garbanzo)	392	NA	NA	NA	NA	NA	IPR036047;IPR001810;IPR032675;	NA	NA	NA	NA	cam:101494061;	NA	XP_004497304.1;	NA	632185at2759;	NA	NA	NA	NA	PF00646;	NA	PS50181;	NA	NA	NA	NA	NA
TRINITY_DN10242_c0_g1_i6	1177	tr|A0A2K3L7N3|A0A2K3L7N3_TRIPR	271	82.7	271	46	1	136	948	1	270	2.5e-113	413.7	A0A2K3L7N3	A0A2K3L7N3_TRIPR	unreviewed	F-box protein at2g39490-like protein	L195_g030467	Trifolium pratense (Red clover)	271	NA	NA	NA	NA	NA	IPR036047;IPR001810;IPR032675;	NA	NA	NA	NA	NA	NA	NA	NA	632185at2759;	NA	NA	NA	NA	PF00646;	NA	PS50181;	NA	NA	NA	NA	NA
TRINITY_DN10243_c0_g1_i1	1083	tr|G7ISS1|G7ISS1_MEDTR	495	52.3	260	87	8	280	948	63	322	2.6e-48	197.6	G7ISS1	G7ISS1_MEDTR	unreviewed	DUF566 family protein (Putative QWRF family protein)	11407504 MTR_2g028220 MtrunA17_Chr2g0291221	Medicago truncatula (Barrel medic) (Medicago tribuloides)	495	NA	NA	NA	NA	NA	IPR007573;	NA	NA	NA	NA	mtr:MTR_2g028220;	NA	XP_003594402.2;	NA	1288185at2759;	NA	NA	NA	NA	PF04484;	NA	NA	NA	NA	NA	NA	NA
TRINITY_DN10243_c0_g1_i2	1856	tr|G7ISS1|G7ISS1_MEDTR	495	64.4	433	117	8	280	1467	63	495	6.3e-127	459.5	G7ISS1	G7ISS1_MEDTR	unreviewed	DUF566 family protein (Putative QWRF family protein)	11407504 MTR_2g028220 MtrunA17_Chr2g0291221	Medicago truncatula (Barrel medic) (Medicago tribuloides)	495	NA	NA	NA	NA	NA	IPR007573;	NA	NA	NA	NA	mtr:MTR_2g028220;	NA	XP_003594402.2;	NA	1288185at2759;	NA	NA	NA	NA	PF04484;	NA	NA	NA	NA	NA	NA	NA
TRINITY_DN10245_c0_g1_i1	2121	tr|A0A2K3PFV2|A0A2K3PFV2_TRIPR	472	82.3	418	66	6	360	1595	57	472	1.4e-154	551.6	A0A2K3PFV2	A0A2K3PFV2_TRIPR	unreviewed	TPR repeat protein	L195_g010788	Trifolium pratense (Red clover)	472	NA	NA	NA	NA	NA	IPR013026;IPR011990;IPR019734;	NA	NA	NA	NA	NA	NA	NA	NA	775183at2759;	NA	NA	NA	NA	PF13181;	NA	PS50005;PS50293;	NA	NA	NA	NA	NA
TRINITY_DN10249_c0_g1_i2	1938	tr|G7L8T7|G7L8T7_MEDTR	377	90.2	378	36	1	229	1362	1	377	2e-171	607.4	G7L8T7	G7L8T7_MEDTR	unreviewed	BZIP transcription factor (Putative transcription factor bZIP family)	11422619 MTR_8g088650 MtrunA17_Chr8g0380611	Medicago truncatula (Barrel medic) (Medicago tribuloides)	377	NA	NA	DNA-binding transcription factor activity [GO:0003700]	GO:0003700	NA	IPR004827;	NA	NA	NA	NA	mtr:MTR_8g088650;	NA	XP_003629951.1;	NA	929491at2759;	NA	NA	NA	NA	NA	NA	NA	NA	NA	NA	NA	DNA-binding transcription factor activity [GO:0003700]
TRINITY_DN1024_c0_g2_i1	2837	tr|A0A0B2R9L4|A0A0B2R9L4_GLYSO	223	100	56	0	0	2576	2409	1	56	2.7e-20	105.9	A0A0B2R9L4	A0A0B2R9L4_GLYSO	unreviewed	Vacuolar protein sorting-associated protein 2 like 1	glysoja_026161 glysoja_033874	Glycine soja (Wild soybean)	223	NA	NA	vacuolar transport [GO:0007034]	GO:0007034	SNF7 family	IPR005024;	NA	NA	NA	NA	NA	NA	NA	NA	NA	NA	NA	NA	NA	PF03357;	NA	NA	NA	NA	NA	vacuolar transport [GO:0007034]	NA
TRINITY_DN10251_c0_g1_i1	2142	tr|A0A1S3EF83|A0A1S3EF83_CICAR	480	86.7	480	64	0	136	1575	1	480	1.4e-234	817.4	A0A1S3EF83	A0A1S3EF83_CICAR	unreviewed	uncharacterized protein LOC101513213	LOC101513213	Cicer arietinum (Chickpea) (Garbanzo)	480	NA	NA	integral component of membrane [GO:0016021]	GO:0016021	NA	IPR026749;IPR031926;	NA	NA	NA	NA	cam:101513213;	NA	XP_012574500.1;	NA	706534at2759;	NA	NA	NA	PTHR12459;	PF15982;	NA	NA	NA	NA	integral component of membrane [GO:0016021]	NA	NA
TRINITY_DN10252_c0_g1_i1	1407	tr|A0A072TXB9|A0A072TXB9_MEDTR	260	80.8	266	43	5	1210	419	1	260	3.2e-115	420.2	A0A072TXB9	A0A072TXB9_MEDTR	unreviewed	Putative RIN4, pathogenic type III effector avirulence factor Avr cleavage (RPM1 interacting protein 4 transcript protein)	25500328 MTR_8g012960 MtrunA17_Chr8g0339841	Medicago truncatula (Barrel medic) (Medicago tribuloides)	260	NA	NA	NA	NA	NA	IPR040387;IPR008700;	NA	NA	NA	NA	mtr:MTR_8g012960;	NA	XP_013444158.1;	NA	1287893at2759;	NA	NA	NA	PTHR33159;	PF05627;	NA	NA	NA	NA	NA	NA	NA
TRINITY_DN10252_c0_g1_i2	1497	tr|A0A072TXB9|A0A072TXB9_MEDTR	260	73	296	42	6	1300	419	1	260	2.3e-111	407.5	A0A072TXB9	A0A072TXB9_MEDTR	unreviewed	Putative RIN4, pathogenic type III effector avirulence factor Avr cleavage (RPM1 interacting protein 4 transcript protein)	25500328 MTR_8g012960 MtrunA17_Chr8g0339841	Medicago truncatula (Barrel medic) (Medicago tribuloides)	260	NA	NA	NA	NA	NA	IPR040387;IPR008700;	NA	NA	NA	NA	mtr:MTR_8g012960;	NA	XP_013444158.1;	NA	1287893at2759;	NA	NA	NA	PTHR33159;	PF05627;	NA	NA	NA	NA	NA	NA	NA
TRINITY_DN10252_c0_g2_i1	1950	tr|A0A1S2XGV5|A0A1S2XGV5_CICAR	404	93.3	89	6	0	1451	1185	104	192	2.6e-38	165.2	A0A1S2XGV5	A0A1S2XGV5_CICAR	unreviewed	Uncharacterized protein	LOC101495827	Cicer arietinum (Chickpea) (Garbanzo)	404	NA	NA	nucleus [GO:0005634]	GO:0005634	NA	IPR025160;IPR039223;IPR012617;	NA	NA	NA	NA	cam:101495827;	NA	XP_004489176.1;	NA	794860at2759;	NA	NA	NA	PTHR15565;	PF13339;PF08164;	NA	NA	NA	NA	nucleus [GO:0005634]	NA	NA
TRINITY_DN10254_c0_g1_i1	2191	tr|G7IE12|G7IE12_MEDTR	508	86.5	510	67	2	1830	301	1	508	4.8e-235	818.9	G7IE12	G7IE12_MEDTR	unreviewed	Putative non-specific serine/threonine protein kinase (EC 2.7.11.1) (Serine/Threonine kinase, plant-type protein, putative)	11420244 MTR_1g104850 MtrunA17_Chr1g0205741	Medicago truncatula (Barrel medic) (Medicago tribuloides)	508	2.7.11.1	NA	protein serine/threonine kinase activity [GO:0004674]	GO:0004674	NA	IPR032675;IPR013210;IPR024788;	NA	NA	NA	NA	mtr:MTR_1g104850;	NA	XP_003592431.1;	NA	616017at2759;	NA	NA	NA	NA	PF08263;PF12819;	NA	NA	NA	NA	NA	NA	protein serine/threonine kinase activity [GO:0004674]
TRINITY_DN10254_c0_g1_i2	2866	tr|G7IE12|G7IE12_MEDTR	508	60	735	67	3	2505	301	1	508	1.1e-207	728.4	G7IE12	G7IE12_MEDTR	unreviewed	Putative non-specific serine/threonine protein kinase (EC 2.7.11.1) (Serine/Threonine kinase, plant-type protein, putative)	11420244 MTR_1g104850 MtrunA17_Chr1g0205741	Medicago truncatula (Barrel medic) (Medicago tribuloides)	508	2.7.11.1	NA	protein serine/threonine kinase activity [GO:0004674]	GO:0004674	NA	IPR032675;IPR013210;IPR024788;	NA	NA	NA	NA	mtr:MTR_1g104850;	NA	XP_003592431.1;	NA	616017at2759;	NA	NA	NA	NA	PF08263;PF12819;	NA	NA	NA	NA	NA	NA	protein serine/threonine kinase activity [GO:0004674]
TRINITY_DN10254_c0_g1_i3	2748	tr|G7IE12|G7IE12_MEDTR	508	75.2	487	60	3	2387	927	1	426	1.4e-210	738	G7IE12	G7IE12_MEDTR	unreviewed	Putative non-specific serine/threonine protein kinase (EC 2.7.11.1) (Serine/Threonine kinase, plant-type protein, putative)	11420244 MTR_1g104850 MtrunA17_Chr1g0205741	Medicago truncatula (Barrel medic) (Medicago tribuloides)	508	2.7.11.1	NA	protein serine/threonine kinase activity [GO:0004674]	GO:0004674	NA	IPR032675;IPR013210;IPR024788;	NA	NA	NA	NA	mtr:MTR_1g104850;	NA	XP_003592431.1;	NA	616017at2759;	NA	NA	NA	NA	PF08263;PF12819;	NA	NA	NA	NA	NA	NA	protein serine/threonine kinase activity [GO:0004674]
TRINITY_DN10254_c0_g1_i4	2272	tr|G7IE12|G7IE12_MEDTR	508	82.1	537	67	3	1911	301	1	508	7.5e-231	805.1	G7IE12	G7IE12_MEDTR	unreviewed	Putative non-specific serine/threonine protein kinase (EC 2.7.11.1) (Serine/Threonine kinase, plant-type protein, putative)	11420244 MTR_1g104850 MtrunA17_Chr1g0205741	Medicago truncatula (Barrel medic) (Medicago tribuloides)	508	2.7.11.1	NA	protein serine/threonine kinase activity [GO:0004674]	GO:0004674	NA	IPR032675;IPR013210;IPR024788;	NA	NA	NA	NA	mtr:MTR_1g104850;	NA	XP_003592431.1;	NA	616017at2759;	NA	NA	NA	NA	PF08263;PF12819;	NA	NA	NA	NA	NA	NA	protein serine/threonine kinase activity [GO:0004674]
TRINITY_DN10254_c2_g3_i1	2784	tr|A0A1S2Y4B3|A0A1S2Y4B3_CICAR	276	67.6	185	53	3	139	678	1	183	1.4e-61	243	A0A1S2Y4B3	A0A1S2Y4B3_CICAR	unreviewed	protein OSB1, mitochondrial-like	LOC101492213	Cicer arietinum (Chickpea) (Garbanzo)	276	NA	NA	single-stranded DNA binding [GO:0003697]	GO:0003697	NA	IPR012340;IPR000424;	NA	NA	NA	NA	cam:101492213;	NA	XP_004499097.1;	NA	1476527at2759;	NA	NA	NA	PTHR10302;	PF00436;	NA	PS50935;	NA	NA	NA	NA	single-stranded DNA binding [GO:0003697]
TRINITY_DN10254_c2_g3_i2	1431	tr|A0A1S2Y4B3|A0A1S2Y4B3_CICAR	276	70.1	278	72	5	139	945	1	276	2.5e-107	394	A0A1S2Y4B3	A0A1S2Y4B3_CICAR	unreviewed	protein OSB1, mitochondrial-like	LOC101492213	Cicer arietinum (Chickpea) (Garbanzo)	276	NA	NA	single-stranded DNA binding [GO:0003697]	GO:0003697	NA	IPR012340;IPR000424;	NA	NA	NA	NA	cam:101492213;	NA	XP_004499097.1;	NA	1476527at2759;	NA	NA	NA	PTHR10302;	PF00436;	NA	PS50935;	NA	NA	NA	NA	single-stranded DNA binding [GO:0003697]
TRINITY_DN10254_c2_g3_i3	1355	tr|A0A1S2Y4B3|A0A1S2Y4B3_CICAR	276	67.1	173	48	4	139	642	1	169	5.6e-56	223.4	A0A1S2Y4B3	A0A1S2Y4B3_CICAR	unreviewed	protein OSB1, mitochondrial-like	LOC101492213	Cicer arietinum (Chickpea) (Garbanzo)	276	NA	NA	single-stranded DNA binding [GO:0003697]	GO:0003697	NA	IPR012340;IPR000424;	NA	NA	NA	NA	cam:101492213;	NA	XP_004499097.1;	NA	1476527at2759;	NA	NA	NA	PTHR10302;	PF00436;	NA	PS50935;	NA	NA	NA	NA	single-stranded DNA binding [GO:0003697]
TRINITY_DN10255_c0_g1_i1	2121	tr|A0A1S2YSK8|A0A1S2YSK8_CICAR	504	73.1	513	115	5	1904	408	1	504	7.7e-129	466.1	A0A1S2YSK8	A0A1S2YSK8_CICAR	unreviewed	uncharacterized protein LOC101507965	LOC101507965	Cicer arietinum (Chickpea) (Garbanzo)	504	NA	NA	NA	NA	NA	NA	NA	NA	NA	NA	cam:101507965;	NA	XP_004509236.1;	NA	1142280at2759;	NA	NA	NA	NA	NA	NA	NA	NA	NA	NA	NA	NA
TRINITY_DN10255_c0_g1_i2	2241	tr|A0A1S2YSK8|A0A1S2YSK8_CICAR	504	73.1	513	115	5	2024	528	1	504	6.2e-129	466.5	A0A1S2YSK8	A0A1S2YSK8_CICAR	unreviewed	uncharacterized protein LOC101507965	LOC101507965	Cicer arietinum (Chickpea) (Garbanzo)	504	NA	NA	NA	NA	NA	NA	NA	NA	NA	NA	cam:101507965;	NA	XP_004509236.1;	NA	1142280at2759;	NA	NA	NA	NA	NA	NA	NA	NA	NA	NA	NA	NA
TRINITY_DN10257_c0_g1_i1	1247	tr|G7J3X6|G7J3X6_MEDTR	238	83.3	239	36	2	1113	406	1	238	2.3e-109	400.6	G7J3X6	G7J3X6_MEDTR	unreviewed	Uncharacterized protein	11429706 MTR_3g099350 MtrunA17_Chr3g0132271	Medicago truncatula (Barrel medic) (Medicago tribuloides)	238	NA	NA	NA	NA	NA	NA	NA	NA	NA	NA	mtr:MTR_3g099350;	NA	XP_003602820.2;	NA	1128174at2759;	NA	NA	NA	NA	NA	NA	NA	NA	NA	NA	NA	NA
TRINITY_DN10258_c0_g1_i1	3853	tr|A0A1S2XGP4|A0A1S2XGP4_CICAR	705	91.3	702	55	1	248	2335	4	705	2.6e-66	259.2	A0A1S2XGP4	A0A1S2XGP4_CICAR	unreviewed	pentatricopeptide repeat-containing protein At4g19890 isoform X1	LOC101496148	Cicer arietinum (Chickpea) (Garbanzo)	705	NA	NA	NA	NA	NA	IPR002885;IPR011990;	NA	NA	NA	NA	cam:101496148;	NA	XP_004489102.1;	NA	1344243at2759;	NA	NA	NA	NA	PF01535;PF12854;PF13041;	TIGR00756;	PS51375;	NA	NA	NA	NA	NA
TRINITY_DN1025_c0_g1_i1	1264	tr|A0A2K3N8L1|A0A2K3N8L1_TRIPR	351	76.4	89	21	0	734	1000	259	347	4.7e-33	147.1	A0A2K3N8L1	A0A2K3N8L1_TRIPR	unreviewed	Leucine-rich repeat-containing protein 40-like	L195_g022641	Trifolium pratense (Red clover)	351	NA	NA	NA	NA	NA	IPR001611;IPR003591;IPR032675;	NA	NA	NA	NA	NA	NA	NA	NA	1382533at2759;	NA	NA	NA	NA	PF13855;	NA	PS51450;	NA	NA	NA	NA	NA
TRINITY_DN1025_c0_g1_i2	1526	tr|G7IIC0|G7IIC0_MEDTR	353	83.9	353	50	2	219	1265	1	350	7.9e-67	259.6	G7IIC0	G7IIC0_MEDTR	unreviewed	Plant intracellular ras-group-related LRR protein (Putative leucine-rich repeat domain, L domain-containing protein)	11438753 MTR_2g038380 MtrunA17_Chr2g0298891	Medicago truncatula (Barrel medic) (Medicago tribuloides)	353	NA	NA	NA	NA	NA	IPR001611;IPR003591;IPR032675;	NA	NA	NA	NA	mtr:MTR_2g038380;	NA	XP_003595112.1;	NA	1382533at2759;	NA	NA	NA	NA	PF13855;	NA	PS51450;	NA	NA	NA	NA	NA
TRINITY_DN1025_c0_g1_i3	1383	tr|A0A2K3N8L1|A0A2K3N8L1_TRIPR	351	85.7	349	49	1	77	1120	1	349	1.6e-55	221.9	A0A2K3N8L1	A0A2K3N8L1_TRIPR	unreviewed	Leucine-rich repeat-containing protein 40-like	L195_g022641	Trifolium pratense (Red clover)	351	NA	NA	NA	NA	NA	IPR001611;IPR003591;IPR032675;	NA	NA	NA	NA	NA	NA	NA	NA	1382533at2759;	NA	NA	NA	NA	PF13855;	NA	PS51450;	NA	NA	NA	NA	NA
TRINITY_DN10260_c0_g1_i2	895	tr|A0A072TL12|A0A072TL12_MEDTR	231	68.4	228	56	4	37	675	1	227	5.4e-84	315.8	A0A072TL12	A0A072TL12_MEDTR	unreviewed	Myb transcription factor (Putative transcription factor MYB-HB-like family)	25479516 MTR_0008s0280 MtrunA17_Chr4g0022881	Medicago truncatula (Barrel medic) (Medicago tribuloides)	231	NA	NA	nucleus [GO:0005634]; DNA binding [GO:0003677]	GO:0003677; GO:0005634	NA	IPR009057;IPR015495;IPR017930;IPR001005;	NA	NA	NA	NA	mtr:MTR_0008s0280;	NA	XP_013443533.1;	NA	1499244at2759;	NA	NA	NA	PTHR10641;	PF00249;	NA	PS51294;	NA	SUBCELLULAR LOCATION: Nucleus {ECO:0000256|SAAS:SAAS01085420}.	nucleus [GO:0005634]	NA	DNA binding [GO:0003677]
TRINITY_DN10264_c0_g1_i1	2489	tr|G7IHH1|G7IHH1_MEDTR	641	63.2	650	181	10	517	2319	1	641	1e-172	612.1	G7IHH1	G7IHH1_MEDTR	unreviewed	Uncharacterized protein	11426519 MTR_2g086890 MtrunA17_Chr2g0321731	Medicago truncatula (Barrel medic) (Medicago tribuloides)	641	NA	NA	NA	NA	NA	NA	NA	NA	NA	NA	mtr:MTR_2g086890;	NA	XP_003596858.1;	NA	892286at2759;	NA	NA	NA	NA	NA	NA	NA	NA	NA	NA	NA	NA
TRINITY_DN10265_c0_g1_i1	2044	tr|A0A2K3NPI6|A0A2K3NPI6_TRIPR	366	87.8	368	40	3	1698	604	1	366	3.9e-186	656.4	A0A2K3NPI6	A0A2K3NPI6_TRIPR	unreviewed	Core-2 i-branching beta-n-acetylglucosaminyltransferase family protein	L195_g001373	Trifolium pratense (Red clover)	366	NA	NA	integral component of membrane [GO:0016021]; acetylglucosaminyltransferase activity [GO:0008375]	GO:0008375; GO:0016021	NA	IPR003406;	NA	NA	NA	NA	NA	NA	NA	NA	982932at2759;	NA	NA	NA	NA	PF02485;	NA	NA	NA	NA	integral component of membrane [GO:0016021]	NA	acetylglucosaminyltransferase activity [GO:0008375]
TRINITY_DN10265_c0_g1_i2	2647	tr|A0A2K3NPI6|A0A2K3NPI6_TRIPR	366	87.8	368	40	3	2301	1207	1	366	5e-186	656.4	A0A2K3NPI6	A0A2K3NPI6_TRIPR	unreviewed	Core-2 i-branching beta-n-acetylglucosaminyltransferase family protein	L195_g001373	Trifolium pratense (Red clover)	366	NA	NA	integral component of membrane [GO:0016021]; acetylglucosaminyltransferase activity [GO:0008375]	GO:0008375; GO:0016021	NA	IPR003406;	NA	NA	NA	NA	NA	NA	NA	NA	982932at2759;	NA	NA	NA	NA	PF02485;	NA	NA	NA	NA	integral component of membrane [GO:0016021]	NA	acetylglucosaminyltransferase activity [GO:0008375]
TRINITY_DN10266_c0_g1_i1	1043	tr|A0A2K3P8W9|A0A2K3P8W9_TRIPR	176	83.5	176	23	1	885	376	1	176	1.9e-51	208	A0A2K3P8W9	A0A2K3P8W9_TRIPR	unreviewed	Uncharacterized protein	L195_g008344	Trifolium pratense (Red clover)	176	NA	NA	mitochondrion [GO:0005739]; plastid [GO:0009536]	GO:0005739; GO:0009536	NA	NA	NA	NA	NA	NA	NA	NA	NA	NA	1592296at2759;	NA	NA	NA	NA	NA	NA	NA	NA	NA	mitochondrion [GO:0005739]; plastid [GO:0009536]	NA	NA
TRINITY_DN10266_c0_g1_i2	1243	tr|A0A2P4IB28|A0A2P4IB28_QUESU	120	81.1	53	10	0	534	376	68	120	7.7e-12	76.6	A0A2P4IB28	A0A2P4IB28_QUESU	NA	Deleted.	NA	NA	NA	NA	NA	NA	NA	NA	NA	NA	NA	NA	NA	NA	NA	NA	NA	NA	NA	NA	NA	NA	NA	NA	NA	NA	NA	NA	NA	NA
TRINITY_DN10266_c0_g1_i4	481	tr|A0A2K3P8W9|A0A2K3P8W9_TRIPR	176	79.3	82	11	1	323	96	1	82	4.3e-27	125.9	A0A2K3P8W9	A0A2K3P8W9_TRIPR	unreviewed	Uncharacterized protein	L195_g008344	Trifolium pratense (Red clover)	176	NA	NA	mitochondrion [GO:0005739]; plastid [GO:0009536]	GO:0005739; GO:0009536	NA	NA	NA	NA	NA	NA	NA	NA	NA	NA	1592296at2759;	NA	NA	NA	NA	NA	NA	NA	NA	NA	mitochondrion [GO:0005739]; plastid [GO:0009536]	NA	NA
TRINITY_DN10267_c0_g1_i2	1620	tr|A0A2K3NHP5|A0A2K3NHP5_TRIPR	340	81.7	290	49	2	150	1013	1	288	9.7e-124	448.7	A0A2K3NHP5	A0A2K3NHP5_TRIPR	unreviewed	Microtubule binding protein (Fragment)	L195_g025845	Trifolium pratense (Red clover)	340	NA	NA	NA	NA	NA	NA	NA	NA	NA	NA	NA	NA	NA	NA	1087878at2759;	NA	NA	NA	NA	NA	NA	NA	NA	NA	NA	NA	NA
TRINITY_DN10267_c0_g1_i3	851	tr|A0A2K3NHP5|A0A2K3NHP5_TRIPR	340	79	195	37	2	120	698	96	288	2.3e-76	290.4	A0A2K3NHP5	A0A2K3NHP5_TRIPR	unreviewed	Microtubule binding protein (Fragment)	L195_g025845	Trifolium pratense (Red clover)	340	NA	NA	NA	NA	NA	NA	NA	NA	NA	NA	NA	NA	NA	NA	1087878at2759;	NA	NA	NA	NA	NA	NA	NA	NA	NA	NA	NA	NA
TRINITY_DN10267_c1_g1_i7	461	tr|A0A2P4HEW9|A0A2P4HEW9_QUESU	868	84.6	52	8	0	239	394	466	517	2.7e-18	96.7	A0A2P4HEW9	A0A2P4HEW9_QUESU	NA	Deleted.	NA	NA	NA	NA	NA	NA	NA	NA	NA	NA	NA	NA	NA	NA	NA	NA	NA	NA	NA	NA	NA	NA	NA	NA	NA	NA	NA	NA	NA	NA
TRINITY_DN10269_c0_g1_i1	3106	tr|A0A072U3K4|A0A072U3K4_MEDTR	840	76.8	833	179	5	355	2826	5	832	0	1288.5	A0A072U3K4	A0A072U3K4_MEDTR	unreviewed	Putative transcription factor & chromatin remodeling JUMONJI family (Transcription factor jumonji family protein)	25499272 MTR_7g097070 MtrunA17_Chr7g0261401	Medicago truncatula (Barrel medic) (Medicago tribuloides)	840	NA	NA	nucleus [GO:0005634]	GO:0005634	NA	IPR003347;IPR003349;IPR004198;	NA	NA	NA	NA	mtr:MTR_7g097070;	NA	XP_013449908.1;	NA	664180at2759;	NA	NA	NA	NA	PF02373;PF02375;PF02928;	NA	PS51184;PS51183;	NA	SUBCELLULAR LOCATION: Nucleus {ECO:0000256|SAAS:SAAS00702796}.	nucleus [GO:0005634]	NA	NA
TRINITY_DN1026_c0_g1_i1	900	tr|G7L9U5|G7L9U5_MEDTR	190	59.9	182	46	7	171	644	12	190	1e-42	178.7	G7L9U5	G7L9U5_MEDTR	unreviewed	Uncharacterized protein	11431458 MTR_8g005070 MtrunA17_Chr8g0334411	Medicago truncatula (Barrel medic) (Medicago tribuloides)	190	NA	NA	NA	NA	NA	IPR038971;	NA	NA	NA	NA	mtr:MTR_8g005070;	NA	XP_003626629.2;	NA	1592392at2759;	NA	NA	NA	PTHR36310;	NA	NA	NA	NA	NA	NA	NA	NA
TRINITY_DN10271_c0_g1_i2	2199	tr|G7LBD4|G7LBD4_MEDTR	212	88.6	132	15	0	780	385	81	212	4.3e-58	231.1	G7LBD4	G7LBD4_MEDTR	unreviewed	Holocarboxylase synthetase	11436180 MTR_8g092210 MtrunA17_Chr8g0383401	Medicago truncatula (Barrel medic) (Medicago tribuloides)	212	NA	NA	NA	NA	NA	IPR016549;	NA	NA	NA	NA	mtr:MTR_8g092210;	NA	XP_003630138.1;	NA	1342437at2759;	NA	NA	NA	NA	NA	NA	NA	NA	NA	NA	NA	NA
TRINITY_DN10271_c0_g1_i3	537	tr|A0A1S2YGF2|A0A1S2YGF2_CICAR	212	98.8	80	1	0	418	179	1	80	8.7e-37	158.3	A0A1S2YGF2	A0A1S2YGF2_CICAR	unreviewed	uncharacterized protein LOC101509322	LOC101509322	Cicer arietinum (Chickpea) (Garbanzo)	212	NA	NA	NA	NA	NA	IPR029196;IPR016549;	NA	NA	NA	NA	cam:101509322;	NA	XP_004503996.1;	NA	1342437at2759;	NA	NA	NA	NA	PF15251;	NA	NA	NA	NA	NA	NA	NA
TRINITY_DN10271_c0_g1_i4	1139	tr|G7LBD4|G7LBD4_MEDTR	212	92.5	212	16	0	1020	385	1	212	7.8e-104	382.1	G7LBD4	G7LBD4_MEDTR	unreviewed	Holocarboxylase synthetase	11436180 MTR_8g092210 MtrunA17_Chr8g0383401	Medicago truncatula (Barrel medic) (Medicago tribuloides)	212	NA	NA	NA	NA	NA	IPR016549;	NA	NA	NA	NA	mtr:MTR_8g092210;	NA	XP_003630138.1;	NA	1342437at2759;	NA	NA	NA	NA	NA	NA	NA	NA	NA	NA	NA	NA
TRINITY_DN10272_c0_g1_i2	5109	tr|A0A0D5W3E1|A0A0D5W3E1_PEA	1306	92.5	1314	89	4	720	4658	1	1306	0	2342.8	A0A0D5W3E1	A0A0D5W3E1_PEA	unreviewed	Ethylene insensitive 2	NA	Pisum sativum subsp. sativum	1306	NA	NA	integral component of membrane [GO:0016021]; metal ion transmembrane transporter activity [GO:0046873]; ethylene-activated signaling pathway [GO:0009873]	GO:0009873; GO:0016021; GO:0046873	NA	IPR017187;IPR001046;	NA	NA	NA	NA	NA	NA	NA	NA	NA	NA	NA	NA	PTHR11706;	PF01566;	NA	NA	NA	NA	integral component of membrane [GO:0016021]	ethylene-activated signaling pathway [GO:0009873]	metal ion transmembrane transporter activity [GO:0046873]
TRINITY_DN10273_c0_g1_i1	1134	tr|G7L9P4|G7L9P4_MEDTR	172	80.7	176	16	6	256	741	1	172	1.1e-68	265.4	G7L9P4	G7L9P4_MEDTR	unreviewed	Uncharacterized protein	11406559 MTR_8g104210	Medicago truncatula (Barrel medic) (Medicago tribuloides)	172	NA	NA	NA	NA	NA	NA	NA	NA	NA	NA	NA	NA	XP_003630852.1;	NA	1352699at2759;	NA	NA	NA	NA	NA	NA	NA	NA	NA	NA	NA	NA
TRINITY_DN10273_c0_g1_i2	1044	tr|G7L9P4|G7L9P4_MEDTR	172	80.7	176	16	6	166	651	1	172	1.3e-68	265	G7L9P4	G7L9P4_MEDTR	unreviewed	Uncharacterized protein	11406559 MTR_8g104210	Medicago truncatula (Barrel medic) (Medicago tribuloides)	172	NA	NA	NA	NA	NA	NA	NA	NA	NA	NA	NA	NA	XP_003630852.1;	NA	1352699at2759;	NA	NA	NA	NA	NA	NA	NA	NA	NA	NA	NA	NA
TRINITY_DN10276_c0_g2_i1	1215	tr|G7I2P1|G7I2P1_MEDTR	239	90.8	239	20	1	103	813	1	239	6.2e-123	445.7	G7I2P1	G7I2P1_MEDTR	unreviewed	Haloacid dehalogenase-like hydrolase (Putative N-acylneuraminate-9-phosphatase) (EC 3.1.3.29)	11424436 MTR_1g073140 MtrunA17_Chr1g0186031	Medicago truncatula (Barrel medic) (Medicago tribuloides)	239	3.1.3.29	NA	N-acylneuraminate-9-phosphatase activity [GO:0050124]	GO:0050124	NA	IPR036412;IPR006439;IPR023214;	NA	NA	NA	NA	mtr:MTR_1g073140;	NA	XP_003590727.2;	NA	1153965at2759;	NA	NA	NA	NA	NA	TIGR01549;	NA	NA	NA	NA	NA	N-acylneuraminate-9-phosphatase activity [GO:0050124]
TRINITY_DN10277_c0_g2_i2	2548	tr|A0A072V7P3|A0A072V7P3_MEDTR	625	84.5	619	93	1	40	1896	1	616	0	1084.7	A0A072V7P3	A0A072V7P3_MEDTR	unreviewed	Pentatricopeptide (PPR) repeat protein	MTR_2g048855	Medicago truncatula (Barrel medic) (Medicago tribuloides)	625	NA	NA	NA	NA	NA	IPR002885;IPR011990;	NA	NA	NA	NA	mtr:MTR_2g048855;	NA	XP_013463792.1;	NA	1344243at2759;	NA	NA	NA	NA	PF01535;PF13041;	TIGR00756;	PS51375;	NA	NA	NA	NA	NA
TRINITY_DN10277_c1_g1_i13	1440	tr|A0A072VG88|A0A072VG88_MEDTR	310	90.4	229	22	0	1097	411	82	310	4e-121	439.9	A0A072VG88	A0A072VG88_MEDTR	unreviewed	Putative UDP-3-O-acyl-N-acetylglucosamine deacetylase (EC 3.5.1.108) (UDP-3-O-[3-hydroxymyristoyl] N-acetylglucosamine deacetylase)	25482546 MTR_1g032430 MtrunA17_Chr1g0161281	Medicago truncatula (Barrel medic) (Medicago tribuloides)	310	3.5.1.108	NA	UDP-3-O-[3-hydroxymyristoyl] N-acetylglucosamine deacetylase activity [GO:0008759]; UDP-3-O-acyl-N-acetylglucosamine deacetylase activity [GO:0103117]; lipid A biosynthetic process [GO:0009245]	GO:0008759; GO:0009245; GO:0103117	NA	IPR020568;IPR004463;IPR011334;IPR015870;	NA	NA	NA	NA	mtr:MTR_1g032430;	NA	XP_013466579.1;	NA	885011at2759;	NA	NA	NA	PTHR33694;	PF03331;	TIGR00325;	NA	NA	NA	NA	lipid A biosynthetic process [GO:0009245]	UDP-3-O-[3-hydroxymyristoyl] N-acetylglucosamine deacetylase activity [GO:0008759]; UDP-3-O-acyl-N-acetylglucosamine deacetylase activity [GO:0103117]
TRINITY_DN10277_c1_g1_i3	1609	tr|A0A072VG88|A0A072VG88_MEDTR	310	79.7	350	31	1	1546	497	1	310	1.4e-159	567.8	A0A072VG88	A0A072VG88_MEDTR	unreviewed	Putative UDP-3-O-acyl-N-acetylglucosamine deacetylase (EC 3.5.1.108) (UDP-3-O-[3-hydroxymyristoyl] N-acetylglucosamine deacetylase)	25482546 MTR_1g032430 MtrunA17_Chr1g0161281	Medicago truncatula (Barrel medic) (Medicago tribuloides)	310	3.5.1.108	NA	UDP-3-O-[3-hydroxymyristoyl] N-acetylglucosamine deacetylase activity [GO:0008759]; UDP-3-O-acyl-N-acetylglucosamine deacetylase activity [GO:0103117]; lipid A biosynthetic process [GO:0009245]	GO:0008759; GO:0009245; GO:0103117	NA	IPR020568;IPR004463;IPR011334;IPR015870;	NA	NA	NA	NA	mtr:MTR_1g032430;	NA	XP_013466579.1;	NA	885011at2759;	NA	NA	NA	PTHR33694;	PF03331;	TIGR00325;	NA	NA	NA	NA	lipid A biosynthetic process [GO:0009245]	UDP-3-O-[3-hydroxymyristoyl] N-acetylglucosamine deacetylase activity [GO:0008759]; UDP-3-O-acyl-N-acetylglucosamine deacetylase activity [GO:0103117]
TRINITY_DN10277_c1_g1_i4	1526	tr|A0A072VG88|A0A072VG88_MEDTR	310	90.4	229	22	0	1183	497	82	310	4.2e-121	439.9	A0A072VG88	A0A072VG88_MEDTR	unreviewed	Putative UDP-3-O-acyl-N-acetylglucosamine deacetylase (EC 3.5.1.108) (UDP-3-O-[3-hydroxymyristoyl] N-acetylglucosamine deacetylase)	25482546 MTR_1g032430 MtrunA17_Chr1g0161281	Medicago truncatula (Barrel medic) (Medicago tribuloides)	310	3.5.1.108	NA	UDP-3-O-[3-hydroxymyristoyl] N-acetylglucosamine deacetylase activity [GO:0008759]; UDP-3-O-acyl-N-acetylglucosamine deacetylase activity [GO:0103117]; lipid A biosynthetic process [GO:0009245]	GO:0008759; GO:0009245; GO:0103117	NA	IPR020568;IPR004463;IPR011334;IPR015870;	NA	NA	NA	NA	mtr:MTR_1g032430;	NA	XP_013466579.1;	NA	885011at2759;	NA	NA	NA	PTHR33694;	PF03331;	TIGR00325;	NA	NA	NA	NA	lipid A biosynthetic process [GO:0009245]	UDP-3-O-[3-hydroxymyristoyl] N-acetylglucosamine deacetylase activity [GO:0008759]; UDP-3-O-acyl-N-acetylglucosamine deacetylase activity [GO:0103117]
TRINITY_DN10277_c1_g1_i7	1523	tr|A0A072VG88|A0A072VG88_MEDTR	310	79.7	350	31	1	1460	411	1	310	1.3e-159	567.8	A0A072VG88	A0A072VG88_MEDTR	unreviewed	Putative UDP-3-O-acyl-N-acetylglucosamine deacetylase (EC 3.5.1.108) (UDP-3-O-[3-hydroxymyristoyl] N-acetylglucosamine deacetylase)	25482546 MTR_1g032430 MtrunA17_Chr1g0161281	Medicago truncatula (Barrel medic) (Medicago tribuloides)	310	3.5.1.108	NA	UDP-3-O-[3-hydroxymyristoyl] N-acetylglucosamine deacetylase activity [GO:0008759]; UDP-3-O-acyl-N-acetylglucosamine deacetylase activity [GO:0103117]; lipid A biosynthetic process [GO:0009245]	GO:0008759; GO:0009245; GO:0103117	NA	IPR020568;IPR004463;IPR011334;IPR015870;	NA	NA	NA	NA	mtr:MTR_1g032430;	NA	XP_013466579.1;	NA	885011at2759;	NA	NA	NA	PTHR33694;	PF03331;	TIGR00325;	NA	NA	NA	NA	lipid A biosynthetic process [GO:0009245]	UDP-3-O-[3-hydroxymyristoyl] N-acetylglucosamine deacetylase activity [GO:0008759]; UDP-3-O-acyl-N-acetylglucosamine deacetylase activity [GO:0103117]
TRINITY_DN10277_c1_g1_i9	777	tr|A0A151T5D8|A0A151T5D8_CAJCA	363	89.1	92	10	0	367	92	53	144	6.7e-38	162.5	A0A151T5D8	A0A151T5D8_CAJCA	unreviewed	Uncharacterized protein	KK1_016795	Cajanus cajan (Pigeon pea) (Cajanus indicus)	363	NA	NA	ATP binding [GO:0005524]; DNA-dependent ATPase activity [GO:0008094]; single-stranded DNA binding [GO:0003697]; DNA recombination [GO:0006310]; DNA repair [GO:0006281]	GO:0003697; GO:0005524; GO:0006281; GO:0006310; GO:0008094	RecA family	IPR003593;IPR013765;IPR020584;IPR027417;IPR020588;IPR023400;IPR020587;	NA	NA	NA	NA	NA	NA	NA	NA	NA	NA	NA	NA	NA	PF00154;	TIGR02012;	PS00321;PS50162;PS50163;	NA	NA	NA	DNA recombination [GO:0006310]; DNA repair [GO:0006281]	ATP binding [GO:0005524]; DNA-dependent ATPase activity [GO:0008094]; single-stranded DNA binding [GO:0003697]
TRINITY_DN10277_c1_g2_i1	2007	tr|G7IIL3|G7IIL3_MEDTR	424	89.9	425	41	1	1836	562	1	423	1.3e-210	737.6	G7IIL3	G7IIL3_MEDTR	unreviewed	DNA repair and recombination protein (Putative DNA recombination and repair protein RecA)	11440646 MTR_2g039670 MtrunA17_Chr2g0299491	Medicago truncatula (Barrel medic) (Medicago tribuloides)	424	NA	NA	ATP binding [GO:0005524]; DNA-dependent ATPase activity [GO:0008094]; single-stranded DNA binding [GO:0003697]; DNA recombination [GO:0006310]; DNA repair [GO:0006281]	GO:0003697; GO:0005524; GO:0006281; GO:0006310; GO:0008094	RecA family	IPR003593;IPR013765;IPR020584;IPR027417;IPR020588;IPR023400;IPR020587;	NA	NA	NA	NA	mtr:MTR_2g039670;	NA	XP_003595205.1;	NA	1158328at2759;	NA	NA	NA	NA	PF00154;	TIGR02012;	PS00321;PS50162;PS50163;	NA	NA	NA	DNA recombination [GO:0006310]; DNA repair [GO:0006281]	ATP binding [GO:0005524]; DNA-dependent ATPase activity [GO:0008094]; single-stranded DNA binding [GO:0003697]
TRINITY_DN10278_c0_g1_i1	2148	tr|A0A2K3NLP0|A0A2K3NLP0_TRIPR	426	93.6	234	14	1	1232	1930	193	426	3.6e-118	430.6	A0A2K3NLP0	A0A2K3NLP0_TRIPR	unreviewed	Dihydrosphingosine 1-phosphate phosphatase-like protein	L195_g000353	Trifolium pratense (Red clover)	426	NA	NA	integral component of membrane [GO:0016021]	GO:0016021	NA	IPR036938;IPR000326;	NA	NA	NA	NA	NA	NA	NA	NA	721150at2759;	NA	NA	NA	NA	PF01569;	NA	NA	NA	NA	integral component of membrane [GO:0016021]	NA	NA
TRINITY_DN10278_c0_g1_i2	1670	tr|A0A1S2XTI0|A0A1S2XTI0_CICAR	389	92.2	387	29	1	295	1452	3	389	6.3e-203	711.8	A0A1S2XTI0	A0A1S2XTI0_CICAR	unreviewed	lipid phosphate phosphatase delta	LOC101491960	Cicer arietinum (Chickpea) (Garbanzo)	389	NA	NA	integral component of membrane [GO:0016021]	GO:0016021	NA	IPR036938;IPR000326;	NA	NA	NA	NA	cam:101491960;	NA	XP_004494305.1;	NA	721150at2759;	NA	NA	NA	NA	PF01569;	NA	NA	NA	NA	integral component of membrane [GO:0016021]	NA	NA
TRINITY_DN1027_c0_g1_i1	2674	tr|G8A016|G8A016_MEDTR	361	76.2	286	62	3	1253	411	69	353	7.2e-108	396.7	G8A016	G8A016_MEDTR	unreviewed	Jasmonate zim-domain protein (Putative transcription factor TIFY family)	25482514 MTR_1g031930 MtrunA17_Chr1g0161031	Medicago truncatula (Barrel medic) (Medicago tribuloides)	361	NA	NA	NA	NA	NA	IPR018467;IPR040390;IPR010399;	NA	NA	NA	NA	mtr:MTR_1g031930;	NA	XP_013466543.1;	NA	1055787at2759;	NA	NA	NA	PTHR33077;	PF09425;PF06200;	NA	PS51320;	NA	NA	NA	NA	NA
TRINITY_DN1027_c0_g1_i11	2054	tr|A0A2K3N6Q4|A0A2K3N6Q4_TRIPR	316	76.4	297	57	4	1388	513	1	289	8.6e-117	426	A0A2K3N6Q4	A0A2K3N6Q4_TRIPR	unreviewed	Jasmonate Zim-domain protein (Fragment)	L195_g021953	Trifolium pratense (Red clover)	316	NA	NA	NA	NA	NA	IPR018467;IPR040390;IPR010399;	NA	NA	NA	NA	NA	NA	NA	NA	1055787at2759;	NA	NA	NA	PTHR33077;	PF09425;PF06200;	NA	PS51320;	NA	NA	NA	NA	NA
TRINITY_DN1027_c0_g1_i4	1618	tr|G8A016|G8A016_MEDTR	361	73.2	321	77	4	1534	596	1	320	3.8e-120	436.8	G8A016	G8A016_MEDTR	unreviewed	Jasmonate zim-domain protein (Putative transcription factor TIFY family)	25482514 MTR_1g031930 MtrunA17_Chr1g0161031	Medicago truncatula (Barrel medic) (Medicago tribuloides)	361	NA	NA	NA	NA	NA	IPR018467;IPR040390;IPR010399;	NA	NA	NA	NA	mtr:MTR_1g031930;	NA	XP_013466543.1;	NA	1055787at2759;	NA	NA	NA	PTHR33077;	PF09425;PF06200;	NA	PS51320;	NA	NA	NA	NA	NA
TRINITY_DN1027_c0_g1_i6	2172	tr|G8A016|G8A016_MEDTR	361	73.9	330	80	3	1385	411	25	353	4e-125	453.8	G8A016	G8A016_MEDTR	unreviewed	Jasmonate zim-domain protein (Putative transcription factor TIFY family)	25482514 MTR_1g031930 MtrunA17_Chr1g0161031	Medicago truncatula (Barrel medic) (Medicago tribuloides)	361	NA	NA	NA	NA	NA	IPR018467;IPR040390;IPR010399;	NA	NA	NA	NA	mtr:MTR_1g031930;	NA	XP_013466543.1;	NA	1055787at2759;	NA	NA	NA	PTHR33077;	PF09425;PF06200;	NA	PS51320;	NA	NA	NA	NA	NA
TRINITY_DN1027_c0_g1_i7	2054	tr|G8A016|G8A016_MEDTR	361	78.4	241	51	1	1133	411	114	353	8.6e-93	346.3	G8A016	G8A016_MEDTR	unreviewed	Jasmonate zim-domain protein (Putative transcription factor TIFY family)	25482514 MTR_1g031930 MtrunA17_Chr1g0161031	Medicago truncatula (Barrel medic) (Medicago tribuloides)	361	NA	NA	NA	NA	NA	IPR018467;IPR040390;IPR010399;	NA	NA	NA	NA	mtr:MTR_1g031930;	NA	XP_013466543.1;	NA	1055787at2759;	NA	NA	NA	PTHR33077;	PF09425;PF06200;	NA	PS51320;	NA	NA	NA	NA	NA
TRINITY_DN1027_c0_g1_i9	1532	tr|G8A016|G8A016_MEDTR	361	74	354	83	4	1448	411	1	353	5.7e-134	482.6	G8A016	G8A016_MEDTR	unreviewed	Jasmonate zim-domain protein (Putative transcription factor TIFY family)	25482514 MTR_1g031930 MtrunA17_Chr1g0161031	Medicago truncatula (Barrel medic) (Medicago tribuloides)	361	NA	NA	NA	NA	NA	IPR018467;IPR040390;IPR010399;	NA	NA	NA	NA	mtr:MTR_1g031930;	NA	XP_013466543.1;	NA	1055787at2759;	NA	NA	NA	PTHR33077;	PF09425;PF06200;	NA	PS51320;	NA	NA	NA	NA	NA
TRINITY_DN1027_c1_g1_i1	2212	tr|G7JY19|G7JY19_MEDTR	266	95.7	164	7	0	782	291	103	266	1.3e-83	315.8	G7JY19	G7JY19_MEDTR	unreviewed	Probable 6-phosphogluconolactonase	11420516 MTR_5g045000 MtrunA17_Chr5g0419391	Medicago truncatula (Barrel medic) (Medicago tribuloides)	266	NA	NA	6-phosphogluconolactonase activity [GO:0017057]; isomerase activity [GO:0016853]; carbohydrate metabolic process [GO:0005975]; pentose-phosphate shunt [GO:0006098]	GO:0005975; GO:0006098; GO:0016853; GO:0017057	Glucosamine/galactosamine-6-phosphate isomerase family, 6-phosphogluconolactonase subfamily	IPR005900;IPR006148;IPR037171;IPR039104;	NA	NA	NA	NA	mtr:MTR_5g045000;	NA	XP_003614115.1;	NA	1420529at2759;	NA	NA	NA	PTHR11054;	PF01182;	TIGR01198;	NA	NA	NA	NA	carbohydrate metabolic process [GO:0005975]; pentose-phosphate shunt [GO:0006098]	6-phosphogluconolactonase activity [GO:0017057]; isomerase activity [GO:0016853]
TRINITY_DN1027_c1_g1_i10	2128	tr|G7JY19|G7JY19_MEDTR	266	95.7	164	7	0	782	291	103	266	1.3e-83	315.8	G7JY19	G7JY19_MEDTR	unreviewed	Probable 6-phosphogluconolactonase	11420516 MTR_5g045000 MtrunA17_Chr5g0419391	Medicago truncatula (Barrel medic) (Medicago tribuloides)	266	NA	NA	6-phosphogluconolactonase activity [GO:0017057]; isomerase activity [GO:0016853]; carbohydrate metabolic process [GO:0005975]; pentose-phosphate shunt [GO:0006098]	GO:0005975; GO:0006098; GO:0016853; GO:0017057	Glucosamine/galactosamine-6-phosphate isomerase family, 6-phosphogluconolactonase subfamily	IPR005900;IPR006148;IPR037171;IPR039104;	NA	NA	NA	NA	mtr:MTR_5g045000;	NA	XP_003614115.1;	NA	1420529at2759;	NA	NA	NA	PTHR11054;	PF01182;	TIGR01198;	NA	NA	NA	NA	carbohydrate metabolic process [GO:0005975]; pentose-phosphate shunt [GO:0006098]	6-phosphogluconolactonase activity [GO:0017057]; isomerase activity [GO:0016853]
TRINITY_DN1027_c1_g1_i2	1246	tr|G7JY19|G7JY19_MEDTR	266	95.7	164	7	0	782	291	103	266	3.4e-84	317	G7JY19	G7JY19_MEDTR	unreviewed	Probable 6-phosphogluconolactonase	11420516 MTR_5g045000 MtrunA17_Chr5g0419391	Medicago truncatula (Barrel medic) (Medicago tribuloides)	266	NA	NA	6-phosphogluconolactonase activity [GO:0017057]; isomerase activity [GO:0016853]; carbohydrate metabolic process [GO:0005975]; pentose-phosphate shunt [GO:0006098]	GO:0005975; GO:0006098; GO:0016853; GO:0017057	Glucosamine/galactosamine-6-phosphate isomerase family, 6-phosphogluconolactonase subfamily	IPR005900;IPR006148;IPR037171;IPR039104;	NA	NA	NA	NA	mtr:MTR_5g045000;	NA	XP_003614115.1;	NA	1420529at2759;	NA	NA	NA	PTHR11054;	PF01182;	TIGR01198;	NA	NA	NA	NA	carbohydrate metabolic process [GO:0005975]; pentose-phosphate shunt [GO:0006098]	6-phosphogluconolactonase activity [GO:0017057]; isomerase activity [GO:0016853]
TRINITY_DN1027_c1_g1_i4	3673	tr|G7JY19|G7JY19_MEDTR	266	95.7	164	7	0	782	291	103	266	2.2e-83	315.8	G7JY19	G7JY19_MEDTR	unreviewed	Probable 6-phosphogluconolactonase	11420516 MTR_5g045000 MtrunA17_Chr5g0419391	Medicago truncatula (Barrel medic) (Medicago tribuloides)	266	NA	NA	6-phosphogluconolactonase activity [GO:0017057]; isomerase activity [GO:0016853]; carbohydrate metabolic process [GO:0005975]; pentose-phosphate shunt [GO:0006098]	GO:0005975; GO:0006098; GO:0016853; GO:0017057	Glucosamine/galactosamine-6-phosphate isomerase family, 6-phosphogluconolactonase subfamily	IPR005900;IPR006148;IPR037171;IPR039104;	NA	NA	NA	NA	mtr:MTR_5g045000;	NA	XP_003614115.1;	NA	1420529at2759;	NA	NA	NA	PTHR11054;	PF01182;	TIGR01198;	NA	NA	NA	NA	carbohydrate metabolic process [GO:0005975]; pentose-phosphate shunt [GO:0006098]	6-phosphogluconolactonase activity [GO:0017057]; isomerase activity [GO:0016853]
TRINITY_DN1027_c1_g1_i5	1330	tr|G7JY19|G7JY19_MEDTR	266	95.7	164	7	0	782	291	103	266	3.6e-84	317	G7JY19	G7JY19_MEDTR	unreviewed	Probable 6-phosphogluconolactonase	11420516 MTR_5g045000 MtrunA17_Chr5g0419391	Medicago truncatula (Barrel medic) (Medicago tribuloides)	266	NA	NA	6-phosphogluconolactonase activity [GO:0017057]; isomerase activity [GO:0016853]; carbohydrate metabolic process [GO:0005975]; pentose-phosphate shunt [GO:0006098]	GO:0005975; GO:0006098; GO:0016853; GO:0017057	Glucosamine/galactosamine-6-phosphate isomerase family, 6-phosphogluconolactonase subfamily	IPR005900;IPR006148;IPR037171;IPR039104;	NA	NA	NA	NA	mtr:MTR_5g045000;	NA	XP_003614115.1;	NA	1420529at2759;	NA	NA	NA	PTHR11054;	PF01182;	TIGR01198;	NA	NA	NA	NA	carbohydrate metabolic process [GO:0005975]; pentose-phosphate shunt [GO:0006098]	6-phosphogluconolactonase activity [GO:0017057]; isomerase activity [GO:0016853]
TRINITY_DN1027_c1_g1_i6	1268	tr|G7JY19|G7JY19_MEDTR	266	84.4	294	18	1	1172	291	1	266	3e-136	490	G7JY19	G7JY19_MEDTR	unreviewed	Probable 6-phosphogluconolactonase	11420516 MTR_5g045000 MtrunA17_Chr5g0419391	Medicago truncatula (Barrel medic) (Medicago tribuloides)	266	NA	NA	6-phosphogluconolactonase activity [GO:0017057]; isomerase activity [GO:0016853]; carbohydrate metabolic process [GO:0005975]; pentose-phosphate shunt [GO:0006098]	GO:0005975; GO:0006098; GO:0016853; GO:0017057	Glucosamine/galactosamine-6-phosphate isomerase family, 6-phosphogluconolactonase subfamily	IPR005900;IPR006148;IPR037171;IPR039104;	NA	NA	NA	NA	mtr:MTR_5g045000;	NA	XP_003614115.1;	NA	1420529at2759;	NA	NA	NA	PTHR11054;	PF01182;	TIGR01198;	NA	NA	NA	NA	carbohydrate metabolic process [GO:0005975]; pentose-phosphate shunt [GO:0006098]	6-phosphogluconolactonase activity [GO:0017057]; isomerase activity [GO:0016853]
TRINITY_DN1027_c1_g1_i7	1184	tr|G7JY19|G7JY19_MEDTR	266	93.2	266	18	0	1088	291	1	266	4.9e-141	505.8	G7JY19	G7JY19_MEDTR	unreviewed	Probable 6-phosphogluconolactonase	11420516 MTR_5g045000 MtrunA17_Chr5g0419391	Medicago truncatula (Barrel medic) (Medicago tribuloides)	266	NA	NA	6-phosphogluconolactonase activity [GO:0017057]; isomerase activity [GO:0016853]; carbohydrate metabolic process [GO:0005975]; pentose-phosphate shunt [GO:0006098]	GO:0005975; GO:0006098; GO:0016853; GO:0017057	Glucosamine/galactosamine-6-phosphate isomerase family, 6-phosphogluconolactonase subfamily	IPR005900;IPR006148;IPR037171;IPR039104;	NA	NA	NA	NA	mtr:MTR_5g045000;	NA	XP_003614115.1;	NA	1420529at2759;	NA	NA	NA	PTHR11054;	PF01182;	TIGR01198;	NA	NA	NA	NA	carbohydrate metabolic process [GO:0005975]; pentose-phosphate shunt [GO:0006098]	6-phosphogluconolactonase activity [GO:0017057]; isomerase activity [GO:0016853]
TRINITY_DN1027_c1_g1_i9	3471	tr|G7JY19|G7JY19_MEDTR	266	95.7	164	7	0	782	291	103	266	2.1e-83	315.8	G7JY19	G7JY19_MEDTR	unreviewed	Probable 6-phosphogluconolactonase	11420516 MTR_5g045000 MtrunA17_Chr5g0419391	Medicago truncatula (Barrel medic) (Medicago tribuloides)	266	NA	NA	6-phosphogluconolactonase activity [GO:0017057]; isomerase activity [GO:0016853]; carbohydrate metabolic process [GO:0005975]; pentose-phosphate shunt [GO:0006098]	GO:0005975; GO:0006098; GO:0016853; GO:0017057	Glucosamine/galactosamine-6-phosphate isomerase family, 6-phosphogluconolactonase subfamily	IPR005900;IPR006148;IPR037171;IPR039104;	NA	NA	NA	NA	mtr:MTR_5g045000;	NA	XP_003614115.1;	NA	1420529at2759;	NA	NA	NA	PTHR11054;	PF01182;	TIGR01198;	NA	NA	NA	NA	carbohydrate metabolic process [GO:0005975]; pentose-phosphate shunt [GO:0006098]	6-phosphogluconolactonase activity [GO:0017057]; isomerase activity [GO:0016853]
TRINITY_DN1027_c2_g1_i1	2104	tr|G7JS30|G7JS30_MEDTR	518	82.6	494	82	4	189	1667	28	518	9.7e-233	811.2	G7JS30	G7JS30_MEDTR	unreviewed	Pectinesterase (EC 3.1.1.11)	11444095 MTR_4g087980 MtrunA17_Chr4g0069841	Medicago truncatula (Barrel medic) (Medicago tribuloides)	518	3.1.1.11	NA	cell wall [GO:0005618]; extracellular region [GO:0005576]; aspartyl esterase activity [GO:0045330]; enzyme inhibitor activity [GO:0004857]; pectinesterase activity [GO:0030599]; cell wall modification [GO:0042545]; pectin catabolic process [GO:0045490]	GO:0004857; GO:0005576; GO:0005618; GO:0030599; GO:0042545; GO:0045330; GO:0045490	Pectinesterase family; PMEI family	IPR035513;IPR012334;IPR011050;IPR033131;IPR000070;IPR006501;IPR018040;	NA	NA	NA	NA	mtr:MTR_4g087980;	NA	XP_003608136.1;	NA	674407at2759;	NA	NA	UPA00545;UER00823	NA	PF01095;PF04043;	NA	PS00800;PS00503;	NA	SUBCELLULAR LOCATION: Secreted, cell wall {ECO:0000256|RuleBase:RU000589}.	cell wall [GO:0005618]; extracellular region [GO:0005576]	cell wall modification [GO:0042545]; pectin catabolic process [GO:0045490]	aspartyl esterase activity [GO:0045330]; enzyme inhibitor activity [GO:0004857]; pectinesterase activity [GO:0030599]
TRINITY_DN1027_c2_g1_i2	3018	tr|G7JS30|G7JS30_MEDTR	518	89.5	238	25	0	1868	2581	281	518	8.7e-126	456.4	G7JS30	G7JS30_MEDTR	unreviewed	Pectinesterase (EC 3.1.1.11)	11444095 MTR_4g087980 MtrunA17_Chr4g0069841	Medicago truncatula (Barrel medic) (Medicago tribuloides)	518	3.1.1.11	NA	cell wall [GO:0005618]; extracellular region [GO:0005576]; aspartyl esterase activity [GO:0045330]; enzyme inhibitor activity [GO:0004857]; pectinesterase activity [GO:0030599]; cell wall modification [GO:0042545]; pectin catabolic process [GO:0045490]	GO:0004857; GO:0005576; GO:0005618; GO:0030599; GO:0042545; GO:0045330; GO:0045490	Pectinesterase family; PMEI family	IPR035513;IPR012334;IPR011050;IPR033131;IPR000070;IPR006501;IPR018040;	NA	NA	NA	NA	mtr:MTR_4g087980;	NA	XP_003608136.1;	NA	674407at2759;	NA	NA	UPA00545;UER00823	NA	PF01095;PF04043;	NA	PS00800;PS00503;	NA	SUBCELLULAR LOCATION: Secreted, cell wall {ECO:0000256|RuleBase:RU000589}.	cell wall [GO:0005618]; extracellular region [GO:0005576]	cell wall modification [GO:0042545]; pectin catabolic process [GO:0045490]	aspartyl esterase activity [GO:0045330]; enzyme inhibitor activity [GO:0004857]; pectinesterase activity [GO:0030599]
TRINITY_DN10285_c0_g1_i1	1281	tr|G7IK97|G7IK97_MEDTR	248	83	241	37	1	309	1019	2	242	5.7e-119	432.6	G7IK97	G7IK97_MEDTR	unreviewed	GDSL esterase/lipase plant-like protein (Putative SGNH hydrolase-type esterase domain-containing protein)	11442912 MTR_2g015510 MtrunA17_Chr2g0283421	Medicago truncatula (Barrel medic) (Medicago tribuloides)	248	NA	NA	hydrolase activity [GO:0016787]	GO:0016787	NA	IPR013830;IPR036514;	NA	NA	NA	NA	mtr:MTR_2g015510;	NA	XP_003593728.1;	NA	1226154at2759;	NA	NA	NA	NA	PF13472;	NA	NA	NA	NA	NA	NA	hydrolase activity [GO:0016787]
TRINITY_DN1028_c0_g1_i1	1681	tr|A0A072VFC0|A0A072VFC0_MEDTR	203	52.5	362	13	1	124	1209	1	203	4e-80	303.9	A0A072VFC0	A0A072VFC0_MEDTR	unreviewed	Maf DDB-G0281937-like protein (Putative inosine triphosphate pyrophosphatase)	25482144 MTR_1g022295 MtrunA17_Chr1g0155191	Medicago truncatula (Barrel medic) (Medicago tribuloides)	203	NA	NA	nucleoside-triphosphate diphosphatase activity [GO:0047429]	GO:0047429	NA	IPR029001;IPR003697;	NA	NA	NA	NA	mtr:MTR_1g022295;	NA	XP_013466108.1;	NA	1322992at2759;	NA	NA	NA	PTHR43213;	PF02545;	NA	NA	NA	NA	NA	NA	nucleoside-triphosphate diphosphatase activity [GO:0047429]
TRINITY_DN1028_c0_g1_i3	1207	tr|A0A1S2Y4H0|A0A1S2Y4H0_CICAR	204	93.6	204	13	0	124	735	1	204	3.3e-100	370.2	A0A1S2Y4H0	A0A1S2Y4H0_CICAR	unreviewed	maf-like protein DDB_G0281937 isoform X2	LOC101514143	Cicer arietinum (Chickpea) (Garbanzo)	204	NA	NA	nucleoside-triphosphate diphosphatase activity [GO:0047429]	GO:0047429	NA	IPR029001;IPR003697;	NA	NA	NA	NA	NA	NA	XP_004499160.1;	NA	1322992at2759;	NA	NA	NA	PTHR43213;	PF02545;	NA	NA	NA	NA	NA	NA	nucleoside-triphosphate diphosphatase activity [GO:0047429]
TRINITY_DN10290_c0_g1_i2	745	tr|A0A0E0C821|A0A0E0C821_9ORYZ	499	96.7	214	7	0	1	642	286	499	1.2e-116	424.1	A0A0E0C821	A0A0E0C821_9ORYZ	unreviewed	Uncharacterized protein	NA	Oryza meridionalis	499	NA	NA	nutrient reservoir activity [GO:0045735]	GO:0045735	11S seed storage protein (globulins) family	IPR022379;IPR006044;IPR006045;IPR014710;IPR011051;	NA	NA	NA	NA	NA	NA	NA	NA	NA	NA	NA	NA	NA	PF00190;	NA	PS00305;	NA	NA	NA	NA	nutrient reservoir activity [GO:0045735]
TRINITY_DN10295_c0_g1_i1	699	tr|I3S617|I3S617_LOTJA	168	91.2	57	5	0	62	232	1	57	8.7e-21	105.5	I3S617	I3S617_LOTJA	unreviewed	ATP synthase subunit d, mitochondrial	NA	Lotus japonicus (Lotus corniculatus var. japonicus)	168	NA	NA	mitochondrial proton-transporting ATP synthase complex, coupling factor F(o) [GO:0000276]; proton transmembrane transporter activity [GO:0015078]; ATP synthesis coupled proton transport [GO:0015986]	GO:0000276; GO:0015078; GO:0015986	ATPase d subunit family	IPR008689;IPR036228;	NA	NA	NA	NA	NA	NA	NA	NA	NA	NA	NA	NA	PTHR12700;	PF05873;	NA	NA	NA	SUBCELLULAR LOCATION: Mitochondrion inner membrane {ECO:0000256|PIRNR:PIRNR005514}.	mitochondrial proton-transporting ATP synthase complex, coupling factor F(o) [GO:0000276]	ATP synthesis coupled proton transport [GO:0015986]	proton transmembrane transporter activity [GO:0015078]
TRINITY_DN10295_c0_g1_i2	863	tr|I3S617|I3S617_LOTJA	168	88.7	168	19	0	62	565	1	168	2.1e-80	303.9	I3S617	I3S617_LOTJA	unreviewed	ATP synthase subunit d, mitochondrial	NA	Lotus japonicus (Lotus corniculatus var. japonicus)	168	NA	NA	mitochondrial proton-transporting ATP synthase complex, coupling factor F(o) [GO:0000276]; proton transmembrane transporter activity [GO:0015078]; ATP synthesis coupled proton transport [GO:0015986]	GO:0000276; GO:0015078; GO:0015986	ATPase d subunit family	IPR008689;IPR036228;	NA	NA	NA	NA	NA	NA	NA	NA	NA	NA	NA	NA	PTHR12700;	PF05873;	NA	NA	NA	SUBCELLULAR LOCATION: Mitochondrion inner membrane {ECO:0000256|PIRNR:PIRNR005514}.	mitochondrial proton-transporting ATP synthase complex, coupling factor F(o) [GO:0000276]	ATP synthesis coupled proton transport [GO:0015986]	proton transmembrane transporter activity [GO:0015078]
TRINITY_DN10296_c0_g1_i1	1039	tr|A0A1S2YCE6|A0A1S2YCE6_CICAR	241	86.1	244	31	1	81	812	1	241	4.2e-120	436	A0A1S2YCE6	A0A1S2YCE6_CICAR	unreviewed	membrane-associated progesterone-binding protein 4	LOC101488647	Cicer arietinum (Chickpea) (Garbanzo)	241	NA	NA	integral component of membrane [GO:0016021]	GO:0016021	Cytochrome b5 family	IPR001199;IPR036400;	NA	NA	NA	NA	cam:101488647;	NA	XP_004502079.1;	NA	1355837at2759;	NA	NA	NA	NA	PF00173;	NA	NA	NA	NA	integral component of membrane [GO:0016021]	NA	NA
TRINITY_DN10296_c0_g1_i2	992	tr|A0A2K3MS00|A0A2K3MS00_TRIPR	113	91.2	113	10	0	427	765	1	113	1.4e-56	224.9	A0A2K3MS00	A0A2K3MS00_TRIPR	unreviewed	Neuferricin-like protein (Fragment)	L195_g016702	Trifolium pratense (Red clover)	113	NA	NA	NA	NA	NA	NA	NA	NA	NA	NA	NA	NA	NA	NA	1355837at2759;	NA	NA	NA	NA	NA	NA	NA	NA	NA	NA	NA	NA
TRINITY_DN10296_c0_g1_i3	832	tr|A0A1S2YCE6|A0A1S2YCE6_CICAR	241	85.1	101	12	1	81	383	1	98	6.9e-41	172.6	A0A1S2YCE6	A0A1S2YCE6_CICAR	unreviewed	membrane-associated progesterone-binding protein 4	LOC101488647	Cicer arietinum (Chickpea) (Garbanzo)	241	NA	NA	integral component of membrane [GO:0016021]	GO:0016021	Cytochrome b5 family	IPR001199;IPR036400;	NA	NA	NA	NA	cam:101488647;	NA	XP_004502079.1;	NA	1355837at2759;	NA	NA	NA	NA	PF00173;	NA	NA	NA	NA	integral component of membrane [GO:0016021]	NA	NA
TRINITY_DN10296_c0_g1_i4	450	tr|A0A1S2YCE6|A0A1S2YCE6_CICAR	241	77.9	95	18	1	81	365	1	92	3.4e-34	149.4	A0A1S2YCE6	A0A1S2YCE6_CICAR	unreviewed	membrane-associated progesterone-binding protein 4	LOC101488647	Cicer arietinum (Chickpea) (Garbanzo)	241	NA	NA	integral component of membrane [GO:0016021]	GO:0016021	Cytochrome b5 family	IPR001199;IPR036400;	NA	NA	NA	NA	cam:101488647;	NA	XP_004502079.1;	NA	1355837at2759;	NA	NA	NA	NA	PF00173;	NA	NA	NA	NA	integral component of membrane [GO:0016021]	NA	NA
TRINITY_DN10296_c0_g1_i5	751	tr|A0A1S2YCE6|A0A1S2YCE6_CICAR	241	85.5	117	14	1	81	431	1	114	6.2e-49	199.1	A0A1S2YCE6	A0A1S2YCE6_CICAR	unreviewed	membrane-associated progesterone-binding protein 4	LOC101488647	Cicer arietinum (Chickpea) (Garbanzo)	241	NA	NA	integral component of membrane [GO:0016021]	GO:0016021	Cytochrome b5 family	IPR001199;IPR036400;	NA	NA	NA	NA	cam:101488647;	NA	XP_004502079.1;	NA	1355837at2759;	NA	NA	NA	NA	PF00173;	NA	NA	NA	NA	integral component of membrane [GO:0016021]	NA	NA
TRINITY_DN10299_c0_g1_i1	1679	tr|A0A072TTE3|A0A072TTE3_MEDTR	374	90.2	376	35	1	179	1306	1	374	7.5e-196	688.3	A0A072TTE3	A0A072TTE3_MEDTR	unreviewed	Alpha/beta fold hydrolase (Putative chlorophyllase) (EC 3.1.1.14)	25501634 MTR_8g077185 MtrunA17_Chr8g0372991	Medicago truncatula (Barrel medic) (Medicago tribuloides)	374	3.1.1.14	NA	chlorophyllase activity [GO:0047746]; pheophytinase b activity [GO:0102293]	GO:0047746; GO:0102293	NA	IPR029058;IPR000073;	NA	NA	NA	NA	mtr:MTR_8g077185;	NA	XP_013446399.1;	NA	616687at2759;	NA	NA	NA	NA	PF12697;	NA	NA	NA	NA	NA	NA	chlorophyllase activity [GO:0047746]; pheophytinase b activity [GO:0102293]
TRINITY_DN1029_c0_g1_i1	1572	tr|A0A072VS55|A0A072VS55_MEDTR	484	74.5	455	87	2	1570	293	27	481	2.1e-203	713.4	A0A072VS55	A0A072VS55_MEDTR	unreviewed	3-ketoacyl-CoA synthase (EC 2.3.1.-)	25485741 MTR_1g115560 MtrunA17_Chr1g0212951	Medicago truncatula (Barrel medic) (Medicago tribuloides)	484	2.3.1.-	NA	integral component of membrane [GO:0016021]; transferase activity, transferring acyl groups other than amino-acyl groups [GO:0016747]; fatty acid biosynthetic process [GO:0006633]	GO:0006633; GO:0016021; GO:0016747	Chalcone/stilbene synthases family	IPR012392;IPR013747;IPR013601;IPR016039;	NA	NA	NA	NA	mtr:MTR_1g115560;	NA	XP_013470473.1;	NA	663765at2759;	NA	NA	UPA00094	PTHR31561;	PF08541;PF08392;	NA	NA	NA	NA	integral component of membrane [GO:0016021]	fatty acid biosynthetic process [GO:0006633]	transferase activity, transferring acyl groups other than amino-acyl groups [GO:0016747]
TRINITY_DN1029_c0_g1_i4	1962	tr|A0A072VS55|A0A072VS55_MEDTR	484	86.7	482	63	1	1758	313	1	481	3.7e-250	869	A0A072VS55	A0A072VS55_MEDTR	unreviewed	3-ketoacyl-CoA synthase (EC 2.3.1.-)	25485741 MTR_1g115560 MtrunA17_Chr1g0212951	Medicago truncatula (Barrel medic) (Medicago tribuloides)	484	2.3.1.-	NA	integral component of membrane [GO:0016021]; transferase activity, transferring acyl groups other than amino-acyl groups [GO:0016747]; fatty acid biosynthetic process [GO:0006633]	GO:0006633; GO:0016021; GO:0016747	Chalcone/stilbene synthases family	IPR012392;IPR013747;IPR013601;IPR016039;	NA	NA	NA	NA	mtr:MTR_1g115560;	NA	XP_013470473.1;	NA	663765at2759;	NA	NA	UPA00094	PTHR31561;	PF08541;PF08392;	NA	NA	NA	NA	integral component of membrane [GO:0016021]	fatty acid biosynthetic process [GO:0006633]	transferase activity, transferring acyl groups other than amino-acyl groups [GO:0016747]
TRINITY_DN1029_c0_g1_i6	1592	tr|A0A072VS55|A0A072VS55_MEDTR	484	74.5	455	87	2	1590	313	27	481	2.7e-203	713	A0A072VS55	A0A072VS55_MEDTR	unreviewed	3-ketoacyl-CoA synthase (EC 2.3.1.-)	25485741 MTR_1g115560 MtrunA17_Chr1g0212951	Medicago truncatula (Barrel medic) (Medicago tribuloides)	484	2.3.1.-	NA	integral component of membrane [GO:0016021]; transferase activity, transferring acyl groups other than amino-acyl groups [GO:0016747]; fatty acid biosynthetic process [GO:0006633]	GO:0006633; GO:0016021; GO:0016747	Chalcone/stilbene synthases family	IPR012392;IPR013747;IPR013601;IPR016039;	NA	NA	NA	NA	mtr:MTR_1g115560;	NA	XP_013470473.1;	NA	663765at2759;	NA	NA	UPA00094	PTHR31561;	PF08541;PF08392;	NA	NA	NA	NA	integral component of membrane [GO:0016021]	fatty acid biosynthetic process [GO:0006633]	transferase activity, transferring acyl groups other than amino-acyl groups [GO:0016747]
TRINITY_DN1029_c0_g1_i8	1390	tr|A0A072VS55|A0A072VS55_MEDTR	484	81.4	440	54	1	1389	154	42	481	6.2e-212	741.5	A0A072VS55	A0A072VS55_MEDTR	unreviewed	3-ketoacyl-CoA synthase (EC 2.3.1.-)	25485741 MTR_1g115560 MtrunA17_Chr1g0212951	Medicago truncatula (Barrel medic) (Medicago tribuloides)	484	2.3.1.-	NA	integral component of membrane [GO:0016021]; transferase activity, transferring acyl groups other than amino-acyl groups [GO:0016747]; fatty acid biosynthetic process [GO:0006633]	GO:0006633; GO:0016021; GO:0016747	Chalcone/stilbene synthases family	IPR012392;IPR013747;IPR013601;IPR016039;	NA	NA	NA	NA	mtr:MTR_1g115560;	NA	XP_013470473.1;	NA	663765at2759;	NA	NA	UPA00094	PTHR31561;	PF08541;PF08392;	NA	NA	NA	NA	integral component of membrane [GO:0016021]	fatty acid biosynthetic process [GO:0006633]	transferase activity, transferring acyl groups other than amino-acyl groups [GO:0016747]
TRINITY_DN1029_c0_g1_i9	1433	tr|A0A072VS55|A0A072VS55_MEDTR	484	73.8	455	90	2	1431	154	27	481	6.7e-201	704.9	A0A072VS55	A0A072VS55_MEDTR	unreviewed	3-ketoacyl-CoA synthase (EC 2.3.1.-)	25485741 MTR_1g115560 MtrunA17_Chr1g0212951	Medicago truncatula (Barrel medic) (Medicago tribuloides)	484	2.3.1.-	NA	integral component of membrane [GO:0016021]; transferase activity, transferring acyl groups other than amino-acyl groups [GO:0016747]; fatty acid biosynthetic process [GO:0006633]	GO:0006633; GO:0016021; GO:0016747	Chalcone/stilbene synthases family	IPR012392;IPR013747;IPR013601;IPR016039;	NA	NA	NA	NA	mtr:MTR_1g115560;	NA	XP_013470473.1;	NA	663765at2759;	NA	NA	UPA00094	PTHR31561;	PF08541;PF08392;	NA	NA	NA	NA	integral component of membrane [GO:0016021]	fatty acid biosynthetic process [GO:0006633]	transferase activity, transferring acyl groups other than amino-acyl groups [GO:0016747]
TRINITY_DN102_c0_g1_i1	2796	tr|V7BGN9|V7BGN9_PHAVU	963	59.7	186	51	3	1842	2330	779	963	3.7e-38	165.2	V7BGN9	V7BGN9_PHAVU	unreviewed	Uncharacterized protein	PHAVU_007G206100g	Phaseolus vulgaris (Kidney bean) (French bean)	963	NA	NA	NA	NA	NA	NA	NA	NA	NA	NA	pvu:PHAVU_007G206100g;	NA	XP_007145055.1;	NA	564558at2759;	NA	NA	NA	NA	NA	NA	NA	NA	NA	NA	NA	NA
TRINITY_DN102_c0_g1_i2	1007	tr|A0A072VNB6|A0A072VNB6_MEDTR	1133	54.5	268	45	7	14	766	18	225	1.4e-48	198.4	A0A072VNB6	A0A072VNB6_MEDTR	unreviewed	Uncharacterized protein	11406494 MTR_1g084990	Medicago truncatula (Barrel medic) (Medicago tribuloides)	1133	NA	NA	NA	NA	NA	NA	NA	NA	NA	NA	NA	NA	XP_013469098.1;	NA	564558at2759;	NA	NA	NA	NA	NA	NA	NA	NA	NA	NA	NA	NA
TRINITY_DN102_c0_g1_i3	1199	tr|A0A072VNB6|A0A072VNB6_MEDTR	1133	65.9	220	51	6	581	1168	18	237	9.9e-57	225.7	A0A072VNB6	A0A072VNB6_MEDTR	unreviewed	Uncharacterized protein	11406494 MTR_1g084990	Medicago truncatula (Barrel medic) (Medicago tribuloides)	1133	NA	NA	NA	NA	NA	NA	NA	NA	NA	NA	NA	NA	XP_013469098.1;	NA	564558at2759;	NA	NA	NA	NA	NA	NA	NA	NA	NA	NA	NA	NA
TRINITY_DN102_c0_g1_i4	3438	tr|V7BGN9|V7BGN9_PHAVU	963	59.7	186	51	3	2484	2972	779	963	4.6e-38	165.2	V7BGN9	V7BGN9_PHAVU	unreviewed	Uncharacterized protein	PHAVU_007G206100g	Phaseolus vulgaris (Kidney bean) (French bean)	963	NA	NA	NA	NA	NA	NA	NA	NA	NA	NA	pvu:PHAVU_007G206100g;	NA	XP_007145055.1;	NA	564558at2759;	NA	NA	NA	NA	NA	NA	NA	NA	NA	NA	NA	NA
TRINITY_DN102_c0_g1_i6	678	tr|A0A072VNB6|A0A072VNB6_MEDTR	1133	65.2	221	52	7	57	647	18	237	5.2e-55	219.2	A0A072VNB6	A0A072VNB6_MEDTR	unreviewed	Uncharacterized protein	11406494 MTR_1g084990	Medicago truncatula (Barrel medic) (Medicago tribuloides)	1133	NA	NA	NA	NA	NA	NA	NA	NA	NA	NA	NA	NA	XP_013469098.1;	NA	564558at2759;	NA	NA	NA	NA	NA	NA	NA	NA	NA	NA	NA	NA
TRINITY_DN102_c0_g1_i7	1088	tr|G7IAC6|G7IAC6_MEDTR	1132	66.1	224	51	8	437	1033	1	224	4.9e-55	219.9	G7IAC6	G7IAC6_MEDTR	unreviewed	Uncharacterized protein	11406494 MTR_1g084990	Medicago truncatula (Barrel medic) (Medicago tribuloides)	1132	NA	NA	NA	NA	NA	NA	NA	NA	NA	NA	mtr:MTR_1g084990;	NA	XP_003591256.1;	NA	564558at2759;	NA	NA	NA	NA	NA	NA	NA	NA	NA	NA	NA	NA
TRINITY_DN10308_c1_g1_i1	1972	tr|A0A1S2YL48|A0A1S2YL48_CICAR	399	69.5	406	111	3	411	1616	3	399	8.4e-146	522.3	A0A1S2YL48	A0A1S2YL48_CICAR	unreviewed	uncharacterized protein LOC101501091	LOC101501091	Cicer arietinum (Chickpea) (Garbanzo)	399	NA	NA	microtubule [GO:0005874]; spindle [GO:0005819]; activation of protein kinase activity [GO:0032147]; regulation of mitotic spindle organization [GO:0060236]	GO:0005819; GO:0005874; GO:0032147; GO:0060236	NA	IPR009675;	NA	NA	NA	NA	cam:101501091;	NA	XP_004506281.1;	NA	1390734at2759;	NA	NA	NA	PTHR14326;	NA	NA	NA	NA	NA	microtubule [GO:0005874]; spindle [GO:0005819]	activation of protein kinase activity [GO:0032147]; regulation of mitotic spindle organization [GO:0060236]	NA
TRINITY_DN10308_c2_g1_i1	357	tr|A0A1U8JT86|A0A1U8JT86_GOSHI	146	91.9	37	3	0	144	254	84	120	2.7e-10	69.7	A0A1U8JT86	A0A1U8JT86_GOSHI	unreviewed	60S ribosomal protein L26-1-like	LOC107909102	Gossypium hirsutum (Upland cotton) (Gossypium mexicanum)	146	NA	NA	large ribosomal subunit [GO:0015934]; structural constituent of ribosome [GO:0003735]; translation [GO:0006412]	GO:0003735; GO:0006412; GO:0015934	NA	IPR005824;IPR014722;IPR005825;IPR005756;IPR008991;	NA	NA	NA	NA	ghi:107909102;	NA	XP_016691993.1;	NA	NA	NA	NA	NA	PTHR11143;	PF00467;PF16906;	TIGR01080;	PS01108;	NA	NA	large ribosomal subunit [GO:0015934]	translation [GO:0006412]	structural constituent of ribosome [GO:0003735]
TRINITY_DN10308_c2_g2_i1	1607	tr|A0A1S2YCI7|A0A1S2YCI7_CICAR	432	45.7	254	117	5	518	1249	41	283	9.2e-42	176.4	A0A1S2YCI7	A0A1S2YCI7_CICAR	unreviewed	uncharacterized protein LOC101488436	LOC101488436	Cicer arietinum (Chickpea) (Garbanzo)	432	NA	NA	chromatin binding [GO:0003682]	GO:0003682	NA	IPR032001;	NA	NA	NA	NA	cam:101488436;	NA	XP_004502148.1;	NA	1319739at2759;	NA	NA	NA	NA	PF16719;	NA	NA	NA	NA	NA	NA	chromatin binding [GO:0003682]
TRINITY_DN10308_c2_g2_i2	934	tr|A0A1S2YCI7|A0A1S2YCI7_CICAR	432	70.4	213	63	0	118	756	43	255	4.8e-83	312.8	A0A1S2YCI7	A0A1S2YCI7_CICAR	unreviewed	uncharacterized protein LOC101488436	LOC101488436	Cicer arietinum (Chickpea) (Garbanzo)	432	NA	NA	chromatin binding [GO:0003682]	GO:0003682	NA	IPR032001;	NA	NA	NA	NA	cam:101488436;	NA	XP_004502148.1;	NA	1319739at2759;	NA	NA	NA	NA	PF16719;	NA	NA	NA	NA	NA	NA	chromatin binding [GO:0003682]
TRINITY_DN10308_c2_g2_i3	1586	tr|A0A1S2YCI7|A0A1S2YCI7_CICAR	432	70.6	385	109	2	118	1260	43	427	1.3e-152	544.7	A0A1S2YCI7	A0A1S2YCI7_CICAR	unreviewed	uncharacterized protein LOC101488436	LOC101488436	Cicer arietinum (Chickpea) (Garbanzo)	432	NA	NA	chromatin binding [GO:0003682]	GO:0003682	NA	IPR032001;	NA	NA	NA	NA	cam:101488436;	NA	XP_004502148.1;	NA	1319739at2759;	NA	NA	NA	NA	PF16719;	NA	NA	NA	NA	NA	NA	chromatin binding [GO:0003682]
TRINITY_DN10308_c2_g2_i4	1939	tr|A0A1S2YCI7|A0A1S2YCI7_CICAR	432	71.2	326	91	1	118	1086	43	368	4.9e-130	469.9	A0A1S2YCI7	A0A1S2YCI7_CICAR	unreviewed	uncharacterized protein LOC101488436	LOC101488436	Cicer arietinum (Chickpea) (Garbanzo)	432	NA	NA	chromatin binding [GO:0003682]	GO:0003682	NA	IPR032001;	NA	NA	NA	NA	cam:101488436;	NA	XP_004502148.1;	NA	1319739at2759;	NA	NA	NA	NA	PF16719;	NA	NA	NA	NA	NA	NA	chromatin binding [GO:0003682]
TRINITY_DN10309_c0_g1_i1	1563	tr|A0A1S2XPR1|A0A1S2XPR1_CICAR	260	89.7	261	25	1	1031	249	1	259	9.5e-92	342.4	A0A1S2XPR1	A0A1S2XPR1_CICAR	unreviewed	fasciclin-like arabinogalactan protein 7	LOC101514646	Cicer arietinum (Chickpea) (Garbanzo)	260	NA	NA	NA	NA	NA	IPR036378;IPR000782;	NA	NA	NA	NA	cam:101514646;	NA	XP_004491607.1;XP_004491608.1;	NA	1348986at2759;	NA	NA	NA	NA	PF02469;	NA	PS50213;	NA	NA	NA	NA	NA
TRINITY_DN10309_c0_g1_i2	1238	tr|A0A1S2XPR1|A0A1S2XPR1_CICAR	260	89.7	261	25	1	1031	249	1	259	7.5e-92	342.4	A0A1S2XPR1	A0A1S2XPR1_CICAR	unreviewed	fasciclin-like arabinogalactan protein 7	LOC101514646	Cicer arietinum (Chickpea) (Garbanzo)	260	NA	NA	NA	NA	NA	IPR036378;IPR000782;	NA	NA	NA	NA	cam:101514646;	NA	XP_004491607.1;XP_004491608.1;	NA	1348986at2759;	NA	NA	NA	NA	PF02469;	NA	PS50213;	NA	NA	NA	NA	NA
TRINITY_DN1030_c0_g1_i1	1876	tr|G7L1X5|G7L1X5_MEDTR	389	67.4	393	97	9	1803	706	1	389	3.5e-101	374	G7L1X5	G7L1X5_MEDTR	unreviewed	Putative transcription factor bZIP family (Transcription factor bZIP88)	11425681 MTR_7g115120 MtrunA17_Chr7g0274141	Medicago truncatula (Barrel medic) (Medicago tribuloides)	389	NA	NA	DNA-binding transcription factor activity [GO:0003700]	GO:0003700	NA	IPR020983;IPR004827;	NA	NA	NA	NA	mtr:MTR_7g115120;	NA	XP_003626454.1;	NA	1008484at2759;	NA	NA	NA	NA	PF00170;PF12498;	NA	PS50217;PS00036;	NA	NA	NA	NA	DNA-binding transcription factor activity [GO:0003700]
TRINITY_DN1030_c0_g1_i2	1912	tr|G7L1X5|G7L1X5_MEDTR	389	73.1	398	78	8	1839	706	1	389	2.5e-118	431	G7L1X5	G7L1X5_MEDTR	unreviewed	Putative transcription factor bZIP family (Transcription factor bZIP88)	11425681 MTR_7g115120 MtrunA17_Chr7g0274141	Medicago truncatula (Barrel medic) (Medicago tribuloides)	389	NA	NA	DNA-binding transcription factor activity [GO:0003700]	GO:0003700	NA	IPR020983;IPR004827;	NA	NA	NA	NA	mtr:MTR_7g115120;	NA	XP_003626454.1;	NA	1008484at2759;	NA	NA	NA	NA	PF00170;PF12498;	NA	PS50217;PS00036;	NA	NA	NA	NA	DNA-binding transcription factor activity [GO:0003700]
TRINITY_DN1030_c0_g1_i3	2058	tr|G7L1X5|G7L1X5_MEDTR	389	72.6	288	55	7	1509	706	106	389	1.6e-94	352.1	G7L1X5	G7L1X5_MEDTR	unreviewed	Putative transcription factor bZIP family (Transcription factor bZIP88)	11425681 MTR_7g115120 MtrunA17_Chr7g0274141	Medicago truncatula (Barrel medic) (Medicago tribuloides)	389	NA	NA	DNA-binding transcription factor activity [GO:0003700]	GO:0003700	NA	IPR020983;IPR004827;	NA	NA	NA	NA	mtr:MTR_7g115120;	NA	XP_003626454.1;	NA	1008484at2759;	NA	NA	NA	NA	PF00170;PF12498;	NA	PS50217;PS00036;	NA	NA	NA	NA	DNA-binding transcription factor activity [GO:0003700]
TRINITY_DN1030_c0_g1_i4	330	tr|G7L1X5|G7L1X5_MEDTR	389	54.5	88	21	4	329	120	113	199	1.6e-12	77	G7L1X5	G7L1X5_MEDTR	unreviewed	Putative transcription factor bZIP family (Transcription factor bZIP88)	11425681 MTR_7g115120 MtrunA17_Chr7g0274141	Medicago truncatula (Barrel medic) (Medicago tribuloides)	389	NA	NA	DNA-binding transcription factor activity [GO:0003700]	GO:0003700	NA	IPR020983;IPR004827;	NA	NA	NA	NA	mtr:MTR_7g115120;	NA	XP_003626454.1;	NA	1008484at2759;	NA	NA	NA	NA	PF00170;PF12498;	NA	PS50217;PS00036;	NA	NA	NA	NA	DNA-binding transcription factor activity [GO:0003700]
TRINITY_DN1030_c0_g2_i1	1750	tr|A0A1S2XWX9|A0A1S2XWX9_CICAR	430	81.1	440	60	12	1607	327	1	430	7.4e-178	628.6	A0A1S2XWX9	A0A1S2XWX9_CICAR	unreviewed	light-inducible protein CPRF2-like isoform X1	LOC101498047	Cicer arietinum (Chickpea) (Garbanzo)	430	NA	NA	DNA-binding transcription factor activity [GO:0003700]	GO:0003700	NA	IPR020983;IPR004827;	NA	NA	NA	NA	cam:101498047;	NA	XP_004495799.1;	NA	1008484at2759;	NA	NA	NA	NA	PF00170;PF12498;	NA	PS50217;PS00036;	NA	NA	NA	NA	DNA-binding transcription factor activity [GO:0003700]
TRINITY_DN10311_c0_g1_i1	1963	tr|G7JXL1|G7JXL1_MEDTR	483	94	487	25	1	61	1521	1	483	1.1e-267	927.2	G7JXL1	G7JXL1_MEDTR	unreviewed	Diaminopimelate decarboxylase (Putative diaminopimelate decarboxylase) (EC 4.1.1.20)	11429414 MTR_5g022700 MtrunA17_Chr5g0405861	Medicago truncatula (Barrel medic) (Medicago tribuloides)	483	4.1.1.20	NA	diaminopimelate decarboxylase activity [GO:0008836]; lysine biosynthetic process via diaminopimelate [GO:0009089]	GO:0008836; GO:0009089	NA	IPR009006;IPR002986;IPR022643;IPR022657;IPR022644;IPR022653;IPR000183;IPR029066;	NA	NA	NA	NA	mtr:MTR_5g022700;	NA	XP_003612224.1;	NA	725914at2759;	NA	NA	NA	PTHR43727:SF2;	PF02784;PF00278;	TIGR01048;	PS00878;PS00879;	NA	NA	NA	lysine biosynthetic process via diaminopimelate [GO:0009089]	diaminopimelate decarboxylase activity [GO:0008836]
TRINITY_DN10313_c0_g1_i1	480	tr|A0A2K3K1H2|A0A2K3K1H2_TRIPR	98	68	97	22	2	411	148	1	97	4e-25	119.4	A0A2K3K1H2	A0A2K3K1H2_TRIPR	unreviewed	Uncharacterized protein	L195_g051748	Trifolium pratense (Red clover)	98	NA	NA	NA	NA	NA	NA	NA	NA	NA	NA	NA	NA	NA	NA	1565384at2759;	NA	NA	NA	NA	NA	NA	NA	NA	NA	NA	NA	NA
TRINITY_DN10313_c0_g2_i1	524	tr|A0A072VRM5|A0A072VRM5_MEDTR	111	73.9	69	18	0	422	216	1	69	1.9e-20	104	A0A072VRM5	A0A072VRM5_MEDTR	unreviewed	Transmembrane protein, putative	MTR_1g107395 MtrunA17_Chr1g0208001	Medicago truncatula (Barrel medic) (Medicago tribuloides)	111	NA	NA	integral component of membrane [GO:0016021]	GO:0016021	NA	NA	NA	NA	NA	NA	mtr:MTR_1g107395;	NA	XP_013470055.1;	NA	1565384at2759;	NA	NA	NA	NA	NA	NA	NA	NA	NA	integral component of membrane [GO:0016021]	NA	NA
TRINITY_DN10314_c0_g1_i1	1747	tr|A0A1S3EA96|A0A1S3EA96_CICAR	1408	90.7	388	36	0	1513	350	1	388	1.6e-209	733.8	A0A1S3EA96	A0A1S3EA96_CICAR	unreviewed	Cellulose synthase (EC 2.4.1.12)	LOC101510726	Cicer arietinum (Chickpea) (Garbanzo)	1408	2.4.1.12	NA	integral component of membrane [GO:0016021]; plasma membrane [GO:0005886]; cellulose synthase (UDP-forming) activity [GO:0016760]; metal ion binding [GO:0046872]; cell wall organization [GO:0071555]; cellulose biosynthetic process [GO:0030244]	GO:0005886; GO:0016021; GO:0016760; GO:0030244; GO:0046872; GO:0071555	Glycosyltransferase 2 family, Plant cellulose synthase subfamily	IPR005150;IPR027934;IPR029044;IPR015943;IPR001680;IPR019775;IPR017986;IPR036322;IPR013083;	NA	NA	NA	NA	cam:101510726;	NA	XP_012572294.1;	NA	679241at2759;	NA	NA	UPA00695	NA	PF03552;PF00400;PF14569;	NA	PS00678;PS50082;PS50294;	NA	SUBCELLULAR LOCATION: Cell membrane {ECO:0000256|RuleBase:RU361116}; Multi-pass membrane protein {ECO:0000256|RuleBase:RU361116}.	integral component of membrane [GO:0016021]; plasma membrane [GO:0005886]	cellulose biosynthetic process [GO:0030244]; cell wall organization [GO:0071555]	cellulose synthase (UDP-forming) activity [GO:0016760]; metal ion binding [GO:0046872]
TRINITY_DN1031_c0_g2_i1	7170	tr|A0A2I6PNA9|A0A2I6PNA9_VICFA	2154	95.8	2155	89	1	6829	365	1	2154	0	3316.2	A0A2I6PNA9	A0A2I6PNA9_VICFA	unreviewed	Cellulose synthase interactive protein 1	CSI1	Vicia faba (Broad bean) (Faba vulgaris)	2154	NA	NA	NA	NA	NA	IPR011989;IPR016024;IPR000225;IPR000008;IPR035892;	NA	NA	NA	NA	NA	NA	NA	NA	NA	NA	NA	NA	NA	PF00514;PF00168;	NA	PS50176;PS50004;	NA	NA	NA	NA	NA
TRINITY_DN1031_c0_g2_i2	7095	tr|G7LAF3|G7LAF3_MEDTR	2216	91.3	2216	173	4	6938	345	1	2215	0	3218.3	G7LAF3	G7LAF3_MEDTR	unreviewed	Cellulose synthase-interactive protein	MTR_8g091470	Medicago truncatula (Barrel medic) (Medicago tribuloides)	2216	NA	NA	NA	NA	NA	IPR011989;IPR016024;IPR000225;IPR000008;IPR035892;	NA	NA	NA	NA	mtr:MTR_8g091470;	NA	XP_003630076.2;	NA	14104at2759;	NA	NA	NA	NA	PF00514;PF00168;	NA	PS50176;PS50004;	NA	NA	NA	NA	NA
TRINITY_DN1031_c0_g2_i3	7094	tr|A0A2I6PNA9|A0A2I6PNA9_VICFA	2154	91.1	2153	189	2	6820	365	3	2154	0	3157.1	A0A2I6PNA9	A0A2I6PNA9_VICFA	unreviewed	Cellulose synthase interactive protein 1	CSI1	Vicia faba (Broad bean) (Faba vulgaris)	2154	NA	NA	NA	NA	NA	IPR011989;IPR016024;IPR000225;IPR000008;IPR035892;	NA	NA	NA	NA	NA	NA	NA	NA	NA	NA	NA	NA	NA	PF00514;PF00168;	NA	PS50176;PS50004;	NA	NA	NA	NA	NA
TRINITY_DN1031_c0_g3_i2	4787	tr|G7L2Q0|G7L2Q0_MEDTR	1395	70.5	1395	333	17	4561	485	13	1365	0	1497.6	G7L2Q0	G7L2Q0_MEDTR	unreviewed	Transmembrane protein, putative	MTR_7g087490	Medicago truncatula (Barrel medic) (Medicago tribuloides)	1395	NA	NA	integral component of membrane [GO:0016021]	GO:0016021	NA	NA	NA	NA	NA	NA	mtr:MTR_7g087490;	NA	XP_003624789.1;	NA	186056at2759;	NA	NA	NA	NA	NA	NA	NA	NA	NA	integral component of membrane [GO:0016021]	NA	NA
TRINITY_DN1031_c1_g1_i2	828	tr|I3SS67|I3SS67_MEDTR	98	78.9	76	16	0	246	473	23	98	4.6e-29	133.3	I3SS67	I3SS67_MEDTR	unreviewed	Uncharacterized protein	MtrunA17_Chr8g0379821	Medicago truncatula (Barrel medic) (Medicago tribuloides)	98	NA	NA	NA	NA	NA	NA	NA	NA	NA	NA	NA	NA	NA	NA	NA	NA	NA	NA	NA	NA	NA	NA	NA	NA	NA	NA	NA
TRINITY_DN10322_c1_g1_i1	610	tr|A0A1S2YTI5|A0A1S2YTI5_CICAR	99	77.5	71	13	1	160	363	1	71	7.3e-24	115.5	A0A1S2YTI5	A0A1S2YTI5_CICAR	unreviewed	uncharacterized protein LOC101491177	LOC101491177	Cicer arietinum (Chickpea) (Garbanzo)	99	NA	NA	NA	NA	NA	NA	NA	NA	NA	NA	cam:101491177;	NA	XP_004509675.1;	NA	1546535at2759;	NA	NA	NA	NA	NA	NA	NA	NA	NA	NA	NA	NA
TRINITY_DN10326_c0_g1_i1	255	tr|A0A2K3P3N4|A0A2K3P3N4_TRIPR	227	69.2	39	12	0	253	137	189	227	1.7e-06	56.6	A0A2K3P3N4	A0A2K3P3N4_TRIPR	unreviewed	RING-H2 finger protein ATL78-like	L195_g006428	Trifolium pratense (Red clover)	227	NA	NA	integral component of membrane [GO:0016021]	GO:0016021	NA	IPR001841;IPR013083;	NA	NA	NA	NA	NA	NA	NA	NA	1555832at2759;	NA	NA	NA	NA	PF13639;	NA	PS50089;	NA	NA	integral component of membrane [GO:0016021]	NA	NA
TRINITY_DN10327_c0_g1_i1	2283	tr|A0A1S2XI59|A0A1S2XI59_CICAR	523	77	582	71	6	142	1875	1	523	4.3e-218	762.7	A0A1S2XI59	A0A1S2XI59_CICAR	unreviewed	uncharacterized protein LOC101488821	LOC101488821	Cicer arietinum (Chickpea) (Garbanzo)	523	NA	NA	protein transport [GO:0015031]	GO:0015031	NA	IPR005061;	NA	NA	NA	NA	cam:101488821;	NA	XP_004489726.1;	NA	1302348at2759;	NA	NA	NA	PTHR12161;	PF03398;	NA	NA	NA	NA	NA	protein transport [GO:0015031]	NA
TRINITY_DN10327_c0_g1_i2	2189	tr|A0A1S2XI59|A0A1S2XI59_CICAR	523	77	582	71	6	141	1874	1	523	3.1e-218	763.1	A0A1S2XI59	A0A1S2XI59_CICAR	unreviewed	uncharacterized protein LOC101488821	LOC101488821	Cicer arietinum (Chickpea) (Garbanzo)	523	NA	NA	protein transport [GO:0015031]	GO:0015031	NA	IPR005061;	NA	NA	NA	NA	cam:101488821;	NA	XP_004489726.1;	NA	1302348at2759;	NA	NA	NA	PTHR12161;	PF03398;	NA	NA	NA	NA	NA	protein transport [GO:0015031]	NA
TRINITY_DN10327_c0_g1_i4	2164	tr|A0A1S2XI59|A0A1S2XI59_CICAR	523	77	582	71	6	141	1874	1	523	3.1e-218	763.1	A0A1S2XI59	A0A1S2XI59_CICAR	unreviewed	uncharacterized protein LOC101488821	LOC101488821	Cicer arietinum (Chickpea) (Garbanzo)	523	NA	NA	protein transport [GO:0015031]	GO:0015031	NA	IPR005061;	NA	NA	NA	NA	cam:101488821;	NA	XP_004489726.1;	NA	1302348at2759;	NA	NA	NA	PTHR12161;	PF03398;	NA	NA	NA	NA	NA	protein transport [GO:0015031]	NA
TRINITY_DN1032_c0_g1_i1	697	tr|A0A1S2XMQ4|A0A1S2XMQ4_CICAR	667	66.7	120	18	2	276	581	1	116	5.1e-29	132.9	A0A1S2XMQ4	A0A1S2XMQ4_CICAR	unreviewed	serine/threonine-protein kinase VRK1	LOC101515183	Cicer arietinum (Chickpea) (Garbanzo)	667	NA	NA	ATP binding [GO:0005524]; protein kinase activity [GO:0004672]	GO:0004672; GO:0005524	NA	IPR011009;IPR000719;IPR017441;IPR008271;	NA	NA	NA	NA	cam:101515183;	NA	XP_004491691.1;	NA	818507at2759;	NA	NA	NA	NA	PF00069;	NA	PS00107;PS50011;PS00108;	NA	NA	NA	NA	ATP binding [GO:0005524]; protein kinase activity [GO:0004672]
TRINITY_DN1032_c0_g1_i2	774	tr|A0A1S2XMQ4|A0A1S2XMQ4_CICAR	667	77.7	184	19	2	276	773	1	180	8.6e-70	268.5	A0A1S2XMQ4	A0A1S2XMQ4_CICAR	unreviewed	serine/threonine-protein kinase VRK1	LOC101515183	Cicer arietinum (Chickpea) (Garbanzo)	667	NA	NA	ATP binding [GO:0005524]; protein kinase activity [GO:0004672]	GO:0004672; GO:0005524	NA	IPR011009;IPR000719;IPR017441;IPR008271;	NA	NA	NA	NA	cam:101515183;	NA	XP_004491691.1;	NA	818507at2759;	NA	NA	NA	NA	PF00069;	NA	PS00107;PS50011;PS00108;	NA	NA	NA	NA	ATP binding [GO:0005524]; protein kinase activity [GO:0004672]
TRINITY_DN10334_c0_g1_i3	1807	tr|G7I4B2|G7I4B2_MEDTR	1269	64.2	587	187	6	1720	2	1	578	6.6e-206	721.8	G7I4B2	G7I4B2_MEDTR	unreviewed	NB-ARC domain disease resistance protein	11424469 MTR_1g008240	Medicago truncatula (Barrel medic) (Medicago tribuloides)	1269	NA	NA	ADP binding [GO:0043531]	GO:0043531	Disease resistance NB-LRR family	IPR032675;IPR002182;IPR027417;	NA	NA	NA	NA	mtr:MTR_1g008240;	NA	XP_003588529.1;	NA	1388480at2759;	NA	NA	NA	NA	PF00931;	NA	NA	NA	NA	NA	NA	ADP binding [GO:0043531]
TRINITY_DN10334_c0_g2_i3	354	tr|G7IWK6|G7IWK6_MEDTR	1252	68.6	118	33	2	1	351	498	612	1.4e-35	153.7	G7IWK6	G7IWK6_MEDTR	unreviewed	LRR and NB-ARC domain disease resistance protein	11438250 MTR_3g028040	Medicago truncatula (Barrel medic) (Medicago tribuloides)	1252	NA	NA	ADP binding [GO:0043531]	GO:0043531	Disease resistance NB-LRR family	IPR001611;IPR003591;IPR032675;IPR002182;IPR027417;	NA	NA	NA	NA	mtr:MTR_3g028040;	NA	XP_003599114.1;	NA	826997at2759;	NA	NA	NA	NA	PF00931;	NA	PS51450;	NA	NA	NA	NA	ADP binding [GO:0043531]
TRINITY_DN10334_c0_g2_i4	230	tr|G7IZK8|G7IZK8_MEDTR	1218	82.6	46	8	0	16	153	546	591	6.3e-13	77.8	G7IZK8	G7IZK8_MEDTR	unreviewed	LRR and NB-ARC domain disease resistance protein	MTR_3g034460	Medicago truncatula (Barrel medic) (Medicago tribuloides)	1218	NA	NA	ADP binding [GO:0043531]	GO:0043531	Disease resistance NB-LRR family	IPR003591;IPR032675;IPR002182;IPR027417;	NA	NA	NA	NA	mtr:MTR_3g034460;	NA	XP_003599522.1;	NA	284114at2759;	NA	NA	NA	NA	PF00931;	NA	NA	NA	NA	NA	NA	ADP binding [GO:0043531]
TRINITY_DN10339_c0_g2_i1	1076	tr|I3SBT8|I3SBT8_MEDTR	229	86.5	229	29	1	1002	322	1	229	7.4e-104	382.1	I3SBT8	I3SBT8_MEDTR	unreviewed	PRA1 family protein	25487299 MTR_2g078650 MtrunA17_Chr2g0316871	Medicago truncatula (Barrel medic) (Medicago tribuloides)	229	NA	NA	endoplasmic reticulum [GO:0005783]; integral component of membrane [GO:0016021]; vesicle-mediated transport [GO:0016192]	GO:0005783; GO:0016021; GO:0016192	PRA1 family	IPR004895;	NA	NA	NA	NA	mtr:MTR_2g078650;	NA	XP_013464643.1;	NA	1423384at2759;	NA	NA	NA	PTHR19317;	PF03208;	NA	NA	NA	SUBCELLULAR LOCATION: Membrane {ECO:0000256|RuleBase:RU363107}; Multi-pass membrane protein {ECO:0000256|RuleBase:RU363107}.	endoplasmic reticulum [GO:0005783]; integral component of membrane [GO:0016021]	vesicle-mediated transport [GO:0016192]	NA
TRINITY_DN10339_c0_g2_i2	1164	tr|I3SBT8|I3SBT8_MEDTR	229	82.6	219	35	2	1090	443	1	219	4.1e-92	343.2	I3SBT8	I3SBT8_MEDTR	unreviewed	PRA1 family protein	25487299 MTR_2g078650 MtrunA17_Chr2g0316871	Medicago truncatula (Barrel medic) (Medicago tribuloides)	229	NA	NA	endoplasmic reticulum [GO:0005783]; integral component of membrane [GO:0016021]; vesicle-mediated transport [GO:0016192]	GO:0005783; GO:0016021; GO:0016192	PRA1 family	IPR004895;	NA	NA	NA	NA	mtr:MTR_2g078650;	NA	XP_013464643.1;	NA	1423384at2759;	NA	NA	NA	PTHR19317;	PF03208;	NA	NA	NA	SUBCELLULAR LOCATION: Membrane {ECO:0000256|RuleBase:RU363107}; Multi-pass membrane protein {ECO:0000256|RuleBase:RU363107}.	endoplasmic reticulum [GO:0005783]; integral component of membrane [GO:0016021]	vesicle-mediated transport [GO:0016192]	NA
TRINITY_DN1033_c0_g1_i1	2771	tr|A0A1S2YJ99|A0A1S2YJ99_CICAR	657	54	430	124	9	76	1215	1	406	2.8e-62	245.4	A0A1S2YJ99	A0A1S2YJ99_CICAR	unreviewed	uncharacterized protein LOC101493975	LOC101493975	Cicer arietinum (Chickpea) (Garbanzo)	657	NA	NA	NA	NA	NA	NA	NA	NA	NA	NA	cam:101493975;	NA	XP_004505616.1;	NA	1349300at2759;	NA	NA	NA	NA	NA	NA	NA	NA	NA	NA	NA	NA
TRINITY_DN1033_c0_g1_i3	2909	tr|A0A1S2YJ99|A0A1S2YJ99_CICAR	657	54	430	124	9	76	1215	1	406	2.9e-62	245.4	A0A1S2YJ99	A0A1S2YJ99_CICAR	unreviewed	uncharacterized protein LOC101493975	LOC101493975	Cicer arietinum (Chickpea) (Garbanzo)	657	NA	NA	NA	NA	NA	NA	NA	NA	NA	NA	cam:101493975;	NA	XP_004505616.1;	NA	1349300at2759;	NA	NA	NA	NA	NA	NA	NA	NA	NA	NA	NA	NA
TRINITY_DN10340_c0_g1_i1	397	tr|A0A1S2XFN7|A0A1S2XFN7_CICAR	519	89.2	65	7	0	2	196	455	519	4.6e-27	125.6	A0A1S2XFN7	A0A1S2XFN7_CICAR	unreviewed	cytochrome P450 CYP72A219-like isoform X1	LOC101500476	Cicer arietinum (Chickpea) (Garbanzo)	519	NA	NA	heme binding [GO:0020037]; iron ion binding [GO:0005506]; monooxygenase activity [GO:0004497]; oxidoreductase activity, acting on paired donors, with incorporation or reduction of molecular oxygen [GO:0016705]	GO:0004497; GO:0005506; GO:0016705; GO:0020037	Cytochrome P450 family	IPR001128;IPR017972;IPR002401;IPR036396;	NA	NA	NA	NA	cam:101500476;	NA	XP_004488668.1;	NA	825914at2759;	NA	NA	NA	NA	PF00067;	NA	PS00086;	NA	NA	NA	NA	heme binding [GO:0020037]; iron ion binding [GO:0005506]; monooxygenase activity [GO:0004497]; oxidoreductase activity, acting on paired donors, with incorporation or reduction of molecular oxygen [GO:0016705]
TRINITY_DN10340_c1_g1_i1	1098	tr|A0A072VFJ3|A0A072VFJ3_MEDTR	118	87.7	114	14	0	175	516	4	117	1.6e-48	198.4	A0A072VFJ3	A0A072VFJ3_MEDTR	unreviewed	IGR motif protein (Putative IGR protein)	25486205 MTR_2g023920 MtrunA17_Chr2g0288861	Medicago truncatula (Barrel medic) (Medicago tribuloides)	118	NA	NA	NA	NA	NA	IPR019083;	NA	NA	NA	NA	mtr:MTR_2g023920;	NA	XP_013462870.1;	NA	1593822at2759;	NA	NA	NA	NA	PF09597;	NA	NA	NA	NA	NA	NA	NA
TRINITY_DN10341_c0_g2_i1	933	tr|B7FGI5|B7FGI5_MEDTR	131	87.1	132	16	1	157	552	1	131	1.6e-54	218	B7FGI5	B7FGI5_MEDTR	unreviewed	Calvin cycle protein CP12-1	11412272 MTR_1g087030 MtrunA17_Chr1g0194671	Medicago truncatula (Barrel medic) (Medicago tribuloides)	131	NA	NA	NA	NA	NA	IPR039314;IPR003823;	NA	NA	NA	NA	mtr:MTR_1g087030;	NA	XP_003591401.1;	NA	1634668at2759;	NA	NA	NA	PTHR33921;	PF02672;	NA	NA	NA	NA	NA	NA	NA
TRINITY_DN10345_c0_g1_i1	298	tr|Q1A7C9|Q1A7C9_VICFA	180	93.9	99	6	0	1	297	32	130	7.4e-46	187.6	Q1A7C9	Q1A7C9_VICFA	unreviewed	NBS-LRR type disease resistance protein (Fragment)	NA	Vicia faba (Broad bean) (Faba vulgaris)	180	NA	NA	ADP binding [GO:0043531]	GO:0043531	NA	IPR002182;IPR027417;	NA	NA	NA	NA	NA	NA	NA	NA	NA	NA	NA	NA	NA	PF00931;	NA	NA	NA	NA	NA	NA	ADP binding [GO:0043531]
TRINITY_DN10346_c0_g1_i1	238	tr|A0A2K3M236|A0A2K3M236_TRIPR	407	65.8	79	27	0	1	237	26	104	1.1e-20	103.6	A0A2K3M236	A0A2K3M236_TRIPR	unreviewed	CC-NBS-LRR resistance protein	L195_g040898	Trifolium pratense (Red clover)	407	NA	NA	NA	NA	NA	IPR032675;	NA	NA	NA	NA	NA	NA	NA	NA	1624231at2759;	NA	NA	NA	NA	NA	NA	NA	NA	NA	NA	NA	NA
TRINITY_DN10347_c0_g1_i11	471	tr|A0A1S3E014|A0A1S3E014_CICAR	420	93.3	60	4	0	215	394	67	126	1.9e-27	127.1	A0A1S3E014	A0A1S3E014_CICAR	unreviewed	SPX and EXS domain-containing protein 1-like	LOC101491317	Cicer arietinum (Chickpea) (Garbanzo)	420	NA	NA	integral component of membrane [GO:0016021]	GO:0016021	NA	IPR004342;	NA	NA	NA	NA	cam:101491317;	NA	XP_012569097.1;	NA	542192at2759;	NA	NA	NA	NA	PF03124;	NA	PS51380;	NA	NA	integral component of membrane [GO:0016021]	NA	NA
TRINITY_DN10347_c0_g1_i7	984	tr|G7L2J7|G7L2J7_MEDTR	431	87.8	115	14	0	371	715	2	116	6.9e-56	222.6	G7L2J7	G7L2J7_MEDTR	unreviewed	EXS (ERD1/XPR1/SYG1) family protein	11436929 MTR_7g076560 MtrunA17_Chr7g0246941	Medicago truncatula (Barrel medic) (Medicago tribuloides)	431	NA	NA	Golgi apparatus [GO:0005794]; integral component of membrane [GO:0016021]	GO:0005794; GO:0016021	NA	IPR004342;	NA	NA	NA	NA	mtr:MTR_7g076560;	NA	XP_003623873.2;	NA	542192at2759;	NA	NA	NA	NA	PF03124;	NA	PS51380;	NA	NA	Golgi apparatus [GO:0005794]; integral component of membrane [GO:0016021]	NA	NA
TRINITY_DN10349_c0_g1_i1	242	tr|A0A078H1K3|A0A078H1K3_BRANA	591	92	25	2	0	1	75	567	591	1.2e-06	57	A0A078H1K3	A0A078H1K3_BRANA	unreviewed	BnaA05g08860D protein	BnaA05g08860D GSBRNA2T00050271001	Brassica napus (Rape)	591	NA	NA	IMP cyclohydrolase activity [GO:0003937]; phosphoribosylaminoimidazolecarboxamide formyltransferase activity [GO:0004643]; purine nucleotide biosynthetic process [GO:0006164]	GO:0003937; GO:0004643; GO:0006164	NA	IPR024051;IPR016193;IPR011607;IPR036914;IPR002695;	NA	NA	NA	NA	NA	NA	NA	NA	NA	NA	NA	NA	PTHR11692;	PF01808;PF02142;	TIGR00355;	NA	NA	NA	NA	purine nucleotide biosynthetic process [GO:0006164]	IMP cyclohydrolase activity [GO:0003937]; phosphoribosylaminoimidazolecarboxamide formyltransferase activity [GO:0004643]
TRINITY_DN1034_c0_g1_i1	658	tr|A0A072UQU5|A0A072UQU5_MEDTR	238	84.9	152	23	0	459	4	1	152	3.9e-71	272.7	A0A072UQU5	A0A072UQU5_MEDTR	unreviewed	Endo-1,3-1,4-beta-D-glucanase-like protein (Putative lysozyme protein) (EC 3.2.1.17)	25494013 MTR_4g117380 MtrunA17_Chr4g0065781	Medicago truncatula (Barrel medic) (Medicago tribuloides)	238	3.2.1.17	NA	lysozyme activity [GO:0003796]; metabolic process [GO:0008152]	GO:0003796; GO:0008152	NA	IPR029058;IPR002925;	NA	NA	NA	NA	mtr:MTR_4g117380;	NA	XP_013458178.1;	NA	1275897at2759;	NA	NA	NA	NA	PF01738;	NA	NA	NA	NA	NA	metabolic process [GO:0008152]	lysozyme activity [GO:0003796]
TRINITY_DN1034_c0_g1_i3	598	tr|A0A072UQU5|A0A072UQU5_MEDTR	238	78.9	152	32	0	459	4	1	152	1.8e-67	260.4	A0A072UQU5	A0A072UQU5_MEDTR	unreviewed	Endo-1,3-1,4-beta-D-glucanase-like protein (Putative lysozyme protein) (EC 3.2.1.17)	25494013 MTR_4g117380 MtrunA17_Chr4g0065781	Medicago truncatula (Barrel medic) (Medicago tribuloides)	238	3.2.1.17	NA	lysozyme activity [GO:0003796]; metabolic process [GO:0008152]	GO:0003796; GO:0008152	NA	IPR029058;IPR002925;	NA	NA	NA	NA	mtr:MTR_4g117380;	NA	XP_013458178.1;	NA	1275897at2759;	NA	NA	NA	NA	PF01738;	NA	NA	NA	NA	NA	metabolic process [GO:0008152]	lysozyme activity [GO:0003796]
TRINITY_DN1034_c0_g1_i4	704	tr|A0A1S2YQJ2|A0A1S2YQJ2_CICAR	237	78.6	131	28	0	565	173	1	131	1.7e-56	224.2	A0A1S2YQJ2	A0A1S2YQJ2_CICAR	unreviewed	endo-1,31,4-beta-D-glucanase-like	LOC101495167	Cicer arietinum (Chickpea) (Garbanzo)	237	NA	NA	hydrolase activity [GO:0016787]	GO:0016787	NA	IPR029058;IPR002925;	NA	NA	NA	NA	cam:101495167;	NA	XP_004508363.1;	NA	1275897at2759;	NA	NA	NA	NA	PF01738;	NA	NA	NA	NA	NA	NA	hydrolase activity [GO:0016787]
TRINITY_DN1034_c0_g1_i5	777	tr|A0A1S2YQJ2|A0A1S2YQJ2_CICAR	237	77.9	131	29	0	564	172	1	131	1.2e-55	221.5	A0A1S2YQJ2	A0A1S2YQJ2_CICAR	unreviewed	endo-1,31,4-beta-D-glucanase-like	LOC101495167	Cicer arietinum (Chickpea) (Garbanzo)	237	NA	NA	hydrolase activity [GO:0016787]	GO:0016787	NA	IPR029058;IPR002925;	NA	NA	NA	NA	cam:101495167;	NA	XP_004508363.1;	NA	1275897at2759;	NA	NA	NA	NA	PF01738;	NA	NA	NA	NA	NA	NA	hydrolase activity [GO:0016787]
TRINITY_DN1034_c0_g1_i6	764	tr|A0A072UQU5|A0A072UQU5_MEDTR	238	83.2	131	22	0	565	173	1	131	4.7e-60	236.1	A0A072UQU5	A0A072UQU5_MEDTR	unreviewed	Endo-1,3-1,4-beta-D-glucanase-like protein (Putative lysozyme protein) (EC 3.2.1.17)	25494013 MTR_4g117380 MtrunA17_Chr4g0065781	Medicago truncatula (Barrel medic) (Medicago tribuloides)	238	3.2.1.17	NA	lysozyme activity [GO:0003796]; metabolic process [GO:0008152]	GO:0003796; GO:0008152	NA	IPR029058;IPR002925;	NA	NA	NA	NA	mtr:MTR_4g117380;	NA	XP_013458178.1;	NA	1275897at2759;	NA	NA	NA	NA	PF01738;	NA	NA	NA	NA	NA	metabolic process [GO:0008152]	lysozyme activity [GO:0003796]
TRINITY_DN1034_c0_g1_i7	648	tr|A0A151STR4|A0A151STR4_CAJCA	239	70.4	54	16	0	435	274	1	54	3.9e-15	86.7	A0A151STR4	A0A151STR4_CAJCA	unreviewed	Endo-1,3,1,4-beta-D-glucanase (EC 3.1.1.45)	KK1_004469	Cajanus cajan (Pigeon pea) (Cajanus indicus)	239	3.1.1.45	NA	carboxymethylenebutenolidase activity [GO:0008806]	GO:0008806	NA	IPR029058;IPR002925;	NA	NA	NA	NA	NA	NA	NA	NA	NA	NA	NA	NA	NA	PF01738;	NA	NA	NA	NA	NA	NA	carboxymethylenebutenolidase activity [GO:0008806]
TRINITY_DN1034_c0_g2_i1	630	tr|A0A072UQU5|A0A072UQU5_MEDTR	238	89.1	119	13	0	630	274	120	238	2.7e-53	213.4	A0A072UQU5	A0A072UQU5_MEDTR	unreviewed	Endo-1,3-1,4-beta-D-glucanase-like protein (Putative lysozyme protein) (EC 3.2.1.17)	25494013 MTR_4g117380 MtrunA17_Chr4g0065781	Medicago truncatula (Barrel medic) (Medicago tribuloides)	238	3.2.1.17	NA	lysozyme activity [GO:0003796]; metabolic process [GO:0008152]	GO:0003796; GO:0008152	NA	IPR029058;IPR002925;	NA	NA	NA	NA	mtr:MTR_4g117380;	NA	XP_013458178.1;	NA	1275897at2759;	NA	NA	NA	NA	PF01738;	NA	NA	NA	NA	NA	metabolic process [GO:0008152]	lysozyme activity [GO:0003796]
TRINITY_DN1034_c0_g2_i2	641	tr|A0A072UQU5|A0A072UQU5_MEDTR	238	78.2	119	26	0	641	285	120	238	7.2e-46	188.7	A0A072UQU5	A0A072UQU5_MEDTR	unreviewed	Endo-1,3-1,4-beta-D-glucanase-like protein (Putative lysozyme protein) (EC 3.2.1.17)	25494013 MTR_4g117380 MtrunA17_Chr4g0065781	Medicago truncatula (Barrel medic) (Medicago tribuloides)	238	3.2.1.17	NA	lysozyme activity [GO:0003796]; metabolic process [GO:0008152]	GO:0003796; GO:0008152	NA	IPR029058;IPR002925;	NA	NA	NA	NA	mtr:MTR_4g117380;	NA	XP_013458178.1;	NA	1275897at2759;	NA	NA	NA	NA	PF01738;	NA	NA	NA	NA	NA	metabolic process [GO:0008152]	lysozyme activity [GO:0003796]
TRINITY_DN1034_c0_g2_i3	589	tr|A0A072UQU5|A0A072UQU5_MEDTR	238	77.3	119	27	0	589	233	120	238	1.1e-45	188	A0A072UQU5	A0A072UQU5_MEDTR	unreviewed	Endo-1,3-1,4-beta-D-glucanase-like protein (Putative lysozyme protein) (EC 3.2.1.17)	25494013 MTR_4g117380 MtrunA17_Chr4g0065781	Medicago truncatula (Barrel medic) (Medicago tribuloides)	238	3.2.1.17	NA	lysozyme activity [GO:0003796]; metabolic process [GO:0008152]	GO:0003796; GO:0008152	NA	IPR029058;IPR002925;	NA	NA	NA	NA	mtr:MTR_4g117380;	NA	XP_013458178.1;	NA	1275897at2759;	NA	NA	NA	NA	PF01738;	NA	NA	NA	NA	NA	metabolic process [GO:0008152]	lysozyme activity [GO:0003796]
TRINITY_DN10350_c0_g1_i1	1401	tr|A0A2K3MTJ7|A0A2K3MTJ7_TRIPR	223	91	223	20	0	1071	403	1	223	1.2e-114	418.3	A0A2K3MTJ7	A0A2K3MTJ7_TRIPR	unreviewed	RING-H2 finger protein ATL54-like	L195_g017318	Trifolium pratense (Red clover)	223	NA	NA	integral component of membrane [GO:0016021]	GO:0016021	NA	IPR001841;IPR013083;	NA	NA	NA	NA	NA	NA	NA	NA	1265069at2759;	NA	NA	NA	NA	PF13639;	NA	PS50089;	NA	NA	integral component of membrane [GO:0016021]	NA	NA
TRINITY_DN10350_c0_g1_i2	1285	tr|A0A2K3MTJ7|A0A2K3MTJ7_TRIPR	223	91.3	195	17	0	987	403	29	223	1.8e-101	374.4	A0A2K3MTJ7	A0A2K3MTJ7_TRIPR	unreviewed	RING-H2 finger protein ATL54-like	L195_g017318	Trifolium pratense (Red clover)	223	NA	NA	integral component of membrane [GO:0016021]	GO:0016021	NA	IPR001841;IPR013083;	NA	NA	NA	NA	NA	NA	NA	NA	1265069at2759;	NA	NA	NA	NA	PF13639;	NA	PS50089;	NA	NA	integral component of membrane [GO:0016021]	NA	NA
TRINITY_DN10356_c0_g1_i1	417	tr|G7JN13|G7JN13_MEDTR	474	82.7	104	18	0	2	313	369	472	1.3e-45	187.2	G7JN13	G7JN13_MEDTR	unreviewed	DUF247 domain protein	MTR_4g015450	Medicago truncatula (Barrel medic) (Medicago tribuloides)	474	NA	NA	integral component of membrane [GO:0016021]	GO:0016021	NA	IPR004158;	NA	NA	NA	NA	mtr:MTR_4g015450;	NA	XP_003604642.2;	NA	1624523at2759;	NA	NA	NA	PTHR31549;	PF03140;	NA	NA	NA	NA	integral component of membrane [GO:0016021]	NA	NA
TRINITY_DN10356_c1_g1_i1	1737	tr|A0A1S3EDI6|A0A1S3EDI6_CICAR	470	76.2	467	111	0	1654	254	1	467	3.5e-212	742.7	A0A1S3EDI6	A0A1S3EDI6_CICAR	unreviewed	UPF0481 protein At3g47200-like	LOC101491912	Cicer arietinum (Chickpea) (Garbanzo)	470	NA	NA	integral component of membrane [GO:0016021]	GO:0016021	NA	IPR004158;	NA	NA	NA	NA	cam:101491912;	NA	XP_012573016.1;	NA	686204at2759;	NA	NA	NA	PTHR31549;	PF03140;	NA	NA	NA	NA	integral component of membrane [GO:0016021]	NA	NA
TRINITY_DN10356_c1_g1_i2	2851	tr|A0A1S3EDI6|A0A1S3EDI6_CICAR	470	74.7	470	116	1	1663	254	1	467	1.7e-203	714.5	A0A1S3EDI6	A0A1S3EDI6_CICAR	unreviewed	UPF0481 protein At3g47200-like	LOC101491912	Cicer arietinum (Chickpea) (Garbanzo)	470	NA	NA	integral component of membrane [GO:0016021]	GO:0016021	NA	IPR004158;	NA	NA	NA	NA	cam:101491912;	NA	XP_012573016.1;	NA	686204at2759;	NA	NA	NA	PTHR31549;	PF03140;	NA	NA	NA	NA	integral component of membrane [GO:0016021]	NA	NA
TRINITY_DN10358_c0_g1_i1	1307	tr|A0A1S3E9H7|A0A1S3E9H7_CICAR	264	88.6	264	30	0	1210	419	1	264	2.8e-137	493.4	A0A1S3E9H7	A0A1S3E9H7_CICAR	unreviewed	glutathione S-transferase DHAR3, chloroplastic isoform X1 (glutathione S-transferase DHAR3, chloroplastic isoform X2)	LOC101503639	Cicer arietinum (Chickpea) (Garbanzo)	264	NA	NA	transferase activity [GO:0016740]	GO:0016740	GST superfamily	IPR036282;IPR040079;IPR004045;IPR036249;	NA	NA	NA	NA	NA	NA	XP_004503134.1;XP_012572024.1;	NA	974249at2759;	NA	NA	NA	NA	PF13417;	NA	PS50404;	NA	NA	NA	NA	transferase activity [GO:0016740]
TRINITY_DN10359_c0_g2_i1	2104	tr|G7LFG1|G7LFG1_MEDTR	533	98.5	533	8	0	1782	184	1	533	6.1e-304	1047.7	G7LFG1	G7LFG1_MEDTR	unreviewed	Nucleobase-ascorbate transporter-like protein (Putative xanthine/uracil/vitamin C permease)	11411028 MTR_8g063220 MtrunA17_Chr8g0364611	Medicago truncatula (Barrel medic) (Medicago tribuloides)	533	NA	NA	integral component of membrane [GO:0016021]; transmembrane transporter activity [GO:0022857]	GO:0016021; GO:0022857	NA	IPR006043;	NA	NA	NA	NA	mtr:MTR_8g063220;	NA	XP_003628664.2;	NA	387031at2759;	NA	NA	NA	NA	PF00860;	NA	NA	NA	NA	integral component of membrane [GO:0016021]	NA	transmembrane transporter activity [GO:0022857]
TRINITY_DN1035_c0_g1_i1	2296	tr|A0A072TP55|A0A072TP55_MEDTR	584	90.8	574	53	0	378	2099	11	584	5.2e-248	862.1	A0A072TP55	A0A072TP55_MEDTR	unreviewed	Armadillo/beta-catenin-like repeat protein	25500952 MTR_8g032570	Medicago truncatula (Barrel medic) (Medicago tribuloides)	584	NA	NA	NA	NA	NA	IPR011989;IPR016024;IPR000225;	NA	NA	NA	NA	NA	NA	XP_013444941.1;	NA	592845at2759;	NA	NA	NA	NA	PF00514;	NA	PS50176;	NA	NA	NA	NA	NA
TRINITY_DN1035_c0_g1_i2	2476	tr|A0A072TP55|A0A072TP55_MEDTR	584	90.8	574	53	0	558	2279	11	584	7.3e-248	861.7	A0A072TP55	A0A072TP55_MEDTR	unreviewed	Armadillo/beta-catenin-like repeat protein	25500952 MTR_8g032570	Medicago truncatula (Barrel medic) (Medicago tribuloides)	584	NA	NA	NA	NA	NA	IPR011989;IPR016024;IPR000225;	NA	NA	NA	NA	NA	NA	XP_013444941.1;	NA	592845at2759;	NA	NA	NA	NA	PF00514;	NA	PS50176;	NA	NA	NA	NA	NA
TRINITY_DN1035_c0_g1_i3	2349	tr|A2Q5C9|A2Q5C9_MEDTR	560	86.6	559	71	2	568	2232	1	559	1.5e-202	711.1	A2Q5C9	A2Q5C9_MEDTR	unreviewed	Armadillo (Armadillo/beta-catenin-like repeat protein)	11435375 MTR_7g076220 MtrDRAFT_AC160924g2v1 MtrunA17_Chr7g0246731	Medicago truncatula (Barrel medic) (Medicago tribuloides)	560	NA	NA	NA	NA	NA	IPR011989;IPR016024;IPR000225;	NA	NA	NA	NA	mtr:MTR_7g076220;	NA	XP_003623840.1;	NA	592845at2759;	NA	NA	NA	NA	PF00514;	NA	NA	NA	NA	NA	NA	NA
TRINITY_DN1035_c0_g1_i4	2462	tr|A0A072TP55|A0A072TP55_MEDTR	584	90.8	574	53	0	544	2265	11	584	7.3e-248	861.7	A0A072TP55	A0A072TP55_MEDTR	unreviewed	Armadillo/beta-catenin-like repeat protein	25500952 MTR_8g032570	Medicago truncatula (Barrel medic) (Medicago tribuloides)	584	NA	NA	NA	NA	NA	IPR011989;IPR016024;IPR000225;	NA	NA	NA	NA	NA	NA	XP_013444941.1;	NA	592845at2759;	NA	NA	NA	NA	PF00514;	NA	PS50176;	NA	NA	NA	NA	NA
TRINITY_DN10362_c0_g2_i1	3826	tr|A0A2K3NZ42|A0A2K3NZ42_TRIPR	1021	83.9	1032	141	8	3579	526	1	1021	0	1669.8	A0A2K3NZ42	A0A2K3NZ42_TRIPR	unreviewed	Squamosa promoter-binding-like protein 14-like	L195_g004817	Trifolium pratense (Red clover)	1021	NA	NA	integral component of membrane [GO:0016021]; nucleus [GO:0005634]; DNA binding [GO:0003677]; metal ion binding [GO:0046872]	GO:0003677; GO:0005634; GO:0016021; GO:0046872	NA	IPR020683;IPR004333;IPR036893;	NA	NA	NA	NA	NA	NA	NA	NA	144179at2759;	NA	NA	NA	NA	PF03110;	NA	PS51141;	NA	NA	integral component of membrane [GO:0016021]; nucleus [GO:0005634]	NA	DNA binding [GO:0003677]; metal ion binding [GO:0046872]
TRINITY_DN10365_c0_g2_i1	1647	tr|G7IWI2|G7IWI2_MEDTR	406	65.6	407	107	6	264	1388	1	406	1.2e-129	468.4	G7IWI2	G7IWI2_MEDTR	unreviewed	Putative transcription factor bHLH family (Transcription factor bHLH122-like protein)	11421936 MTR_3g027650 MTR_3g028520 MtrunA17_Chr3g0087771	Medicago truncatula (Barrel medic) (Medicago tribuloides)	406	NA	NA	protein dimerization activity [GO:0046983]	GO:0046983	NA	IPR011598;IPR036638;	NA	NA	NA	NA	mtr:MTR_3g027650;mtr:MTR_3g028520;	NA	XP_003599090.2;XP_013459160.1;	NA	1319651at2759;	NA	NA	NA	NA	PF00010;	NA	PS50888;	NA	NA	NA	NA	protein dimerization activity [GO:0046983]
TRINITY_DN10367_c0_g1_i1	1372	tr|A0A072VFH3|A0A072VFH3_MEDTR	236	62.7	236	85	1	212	910	1	236	3.9e-65	253.8	A0A072VFH3	A0A072VFH3_MEDTR	unreviewed	Uncharacterized protein	25482496 MTR_1g030860 MtrunA17_Chr1g0160431	Medicago truncatula (Barrel medic) (Medicago tribuloides)	236	NA	NA	NA	NA	NA	NA	NA	NA	NA	NA	mtr:MTR_1g030860;	NA	XP_013466516.1;	NA	1282144at2759;	NA	NA	NA	NA	NA	NA	NA	NA	NA	NA	NA	NA
TRINITY_DN1036_c0_g1_i1	848	tr|A0A2K3NJ35|A0A2K3NJ35_TRIPR	222	71.9	178	36	4	637	104	59	222	4.2e-62	243	A0A2K3NJ35	A0A2K3NJ35_TRIPR	unreviewed	Ethylene-responsive transcription factor erf034-like protein	L195_g026381	Trifolium pratense (Red clover)	222	NA	NA	nucleus [GO:0005634]; DNA binding [GO:0003677]; DNA-binding transcription factor activity [GO:0003700]	GO:0003677; GO:0003700; GO:0005634	NA	IPR017392;IPR001471;IPR036955;IPR016177;	NA	NA	NA	NA	NA	NA	NA	NA	1540040at2759;	NA	NA	NA	NA	PF00847;	NA	PS51032;	NA	SUBCELLULAR LOCATION: Nucleus {ECO:0000256|SAAS:SAAS00550310}.	nucleus [GO:0005634]	NA	DNA binding [GO:0003677]; DNA-binding transcription factor activity [GO:0003700]
TRINITY_DN1036_c0_g2_i1	1233	tr|A0A2K3NJH1|A0A2K3NJH1_TRIPR	253	79.8	193	33	2	967	407	61	253	1.2e-65	255.4	A0A2K3NJH1	A0A2K3NJH1_TRIPR	unreviewed	Ethylene-responsive transcription factor erf034-like protein	L195_g026494	Trifolium pratense (Red clover)	253	NA	NA	nucleus [GO:0005634]; DNA binding [GO:0003677]; DNA-binding transcription factor activity [GO:0003700]	GO:0003677; GO:0003700; GO:0005634	NA	IPR001471;IPR036955;IPR016177;	NA	NA	NA	NA	NA	NA	NA	NA	1540040at2759;	NA	NA	NA	NA	PF00847;	NA	PS51032;	NA	SUBCELLULAR LOCATION: Nucleus {ECO:0000256|SAAS:SAAS00550310}.	nucleus [GO:0005634]	NA	DNA binding [GO:0003677]; DNA-binding transcription factor activity [GO:0003700]
TRINITY_DN10371_c0_g1_i10	2453	tr|A0A1S3EAU6|A0A1S3EAU6_CICAR	453	86.1	238	33	0	1040	1753	216	453	2.1e-109	401.7	A0A1S3EAU6	A0A1S3EAU6_CICAR	unreviewed	protein POLLEN DEFECTIVE IN GUIDANCE 1-like isoform X2	LOC101513821	Cicer arietinum (Chickpea) (Garbanzo)	453	NA	NA	integral component of membrane [GO:0016021]	GO:0016021	NA	IPR008010;	NA	NA	NA	NA	NA	NA	XP_012572494.1;	NA	572763at2759;	NA	NA	NA	PTHR13317;	PF05346;	NA	NA	NA	NA	integral component of membrane [GO:0016021]	NA	NA
TRINITY_DN10371_c0_g1_i8	2362	tr|A0A1S3EAU6|A0A1S3EAU6_CICAR	453	87.2	454	54	2	307	1662	2	453	5.8e-218	762.3	A0A1S3EAU6	A0A1S3EAU6_CICAR	unreviewed	protein POLLEN DEFECTIVE IN GUIDANCE 1-like isoform X2	LOC101513821	Cicer arietinum (Chickpea) (Garbanzo)	453	NA	NA	integral component of membrane [GO:0016021]	GO:0016021	NA	IPR008010;	NA	NA	NA	NA	NA	NA	XP_012572494.1;	NA	572763at2759;	NA	NA	NA	PTHR13317;	PF05346;	NA	NA	NA	NA	integral component of membrane [GO:0016021]	NA	NA
TRINITY_DN10373_c0_g1_i1	3192	tr|A0A1S2YVF1|A0A1S2YVF1_CICAR	783	90.7	784	71	2	349	2700	1	782	0	1422.9	A0A1S2YVF1	A0A1S2YVF1_CICAR	unreviewed	AT-rich interactive domain-containing protein 4-like	LOC101514085	Cicer arietinum (Chickpea) (Garbanzo)	783	NA	NA	nucleus [GO:0005634]; DNA binding [GO:0003677]; metal ion binding [GO:0046872]	GO:0003677; GO:0005634; GO:0046872	NA	IPR001606;IPR036431;IPR011011;IPR013083;	NA	NA	NA	NA	cam:101514085;	NA	XP_004510562.1;	NA	174616at2759;	NA	NA	NA	NA	PF01388;	NA	PS51011;	NA	SUBCELLULAR LOCATION: Nucleus {ECO:0000256|SAAS:SAAS00704572}.	nucleus [GO:0005634]	NA	DNA binding [GO:0003677]; metal ion binding [GO:0046872]
TRINITY_DN10374_c0_g2_i1	1887	tr|A0A072TH55|A0A072TH55_MEDTR	364	91.2	365	30	2	157	1248	1	364	1.6e-173	614.4	A0A072TH55	A0A072TH55_MEDTR	unreviewed	WAT1-related protein	25480293 MTR_0103s0090 MtrunA17_Chr7g0227921	Medicago truncatula (Barrel medic) (Medicago tribuloides)	364	NA	NA	integral component of membrane [GO:0016021]; transmembrane transporter activity [GO:0022857]	GO:0016021; GO:0022857	Drug/metabolite transporter (DMT) superfamily, Plant drug/metabolite exporter (P-DME) (TC 2.A.7.4) family	IPR000620;IPR030184;	NA	NA	NA	NA	mtr:MTR_0103s0090;	NA	XP_013442712.1;	NA	927776at2759;	NA	NA	NA	PTHR31218;	PF00892;	NA	NA	NA	SUBCELLULAR LOCATION: Membrane {ECO:0000256|RuleBase:RU363077}; Multi-pass membrane protein {ECO:0000256|RuleBase:RU363077}.	integral component of membrane [GO:0016021]	NA	transmembrane transporter activity [GO:0022857]
TRINITY_DN10374_c0_g2_i2	1600	tr|A0A072TH55|A0A072TH55_MEDTR	364	92.8	306	21	1	157	1071	1	306	4e-146	523.1	A0A072TH55	A0A072TH55_MEDTR	unreviewed	WAT1-related protein	25480293 MTR_0103s0090 MtrunA17_Chr7g0227921	Medicago truncatula (Barrel medic) (Medicago tribuloides)	364	NA	NA	integral component of membrane [GO:0016021]; transmembrane transporter activity [GO:0022857]	GO:0016021; GO:0022857	Drug/metabolite transporter (DMT) superfamily, Plant drug/metabolite exporter (P-DME) (TC 2.A.7.4) family	IPR000620;IPR030184;	NA	NA	NA	NA	mtr:MTR_0103s0090;	NA	XP_013442712.1;	NA	927776at2759;	NA	NA	NA	PTHR31218;	PF00892;	NA	NA	NA	SUBCELLULAR LOCATION: Membrane {ECO:0000256|RuleBase:RU363077}; Multi-pass membrane protein {ECO:0000256|RuleBase:RU363077}.	integral component of membrane [GO:0016021]	NA	transmembrane transporter activity [GO:0022857]
TRINITY_DN10375_c0_g1_i1	1401	tr|G7IL36|G7IL36_MEDTR	329	77.4	332	68	5	166	1149	1	329	5.1e-137	492.7	G7IL36	G7IL36_MEDTR	unreviewed	Myb transcription factor (Putative transcription factor MYB-HB-like family)	11417084 MTR_2g033170 MtrunA17_Chr2g0293911	Medicago truncatula (Barrel medic) (Medicago tribuloides)	329	NA	NA	nucleus [GO:0005634]; DNA binding [GO:0003677]	GO:0003677; GO:0005634	NA	IPR009057;IPR015495;IPR017930;IPR001005;	NA	NA	NA	NA	mtr:MTR_2g033170;	NA	XP_003594670.1;	NA	953139at2759;	NA	NA	NA	PTHR10641;	PF00249;	NA	PS51294;	NA	SUBCELLULAR LOCATION: Nucleus {ECO:0000256|SAAS:SAAS01085420}.	nucleus [GO:0005634]	NA	DNA binding [GO:0003677]
TRINITY_DN10376_c0_g1_i1	1203	tr|G7J9M0|G7J9M0_MEDTR	242	74.4	168	41	2	115	615	1	167	7.9e-62	242.7	G7J9M0	G7J9M0_MEDTR	unreviewed	Elongation factor P, putative (Putative translation elongation factor P/YeiP)	11437357 MTR_3g083530 MtrunA17_Chr3g0121231	Medicago truncatula (Barrel medic) (Medicago tribuloides)	242	NA	NA	cytoplasm [GO:0005737]; translation elongation factor activity [GO:0003746]	GO:0003746; GO:0005737	NA	IPR015365;IPR012340;IPR014722;IPR020599;IPR013185;IPR001059;IPR013852;IPR008991;	NA	NA	NA	NA	mtr:MTR_3g083530;	NA	XP_003601608.1;	NA	1416090at2759;	NA	NA	NA	PTHR30053;	PF01132;PF08207;PF09285;	NA	PS01275;	NA	NA	cytoplasm [GO:0005737]	NA	translation elongation factor activity [GO:0003746]
TRINITY_DN10376_c0_g1_i2	1274	tr|G7J9M0|G7J9M0_MEDTR	242	81.5	243	43	2	115	840	1	242	2.1e-105	387.5	G7J9M0	G7J9M0_MEDTR	unreviewed	Elongation factor P, putative (Putative translation elongation factor P/YeiP)	11437357 MTR_3g083530 MtrunA17_Chr3g0121231	Medicago truncatula (Barrel medic) (Medicago tribuloides)	242	NA	NA	cytoplasm [GO:0005737]; translation elongation factor activity [GO:0003746]	GO:0003746; GO:0005737	NA	IPR015365;IPR012340;IPR014722;IPR020599;IPR013185;IPR001059;IPR013852;IPR008991;	NA	NA	NA	NA	mtr:MTR_3g083530;	NA	XP_003601608.1;	NA	1416090at2759;	NA	NA	NA	PTHR30053;	PF01132;PF08207;PF09285;	NA	PS01275;	NA	NA	cytoplasm [GO:0005737]	NA	translation elongation factor activity [GO:0003746]
TRINITY_DN10378_c0_g1_i1	2615	tr|A0A1S3U8S1|A0A1S3U8S1_VIGRR	600	46.4	140	61	5	247	627	1	139	8.9e-18	97.4	A0A1S3U8S1	A0A1S3U8S1_VIGRR	unreviewed	pentatricopeptide repeat-containing protein At1g09900	LOC106762842	Vigna radiata var. radiata (Mung bean) (Phaseolus aureus)	600	NA	NA	NA	NA	NA	IPR002885;IPR011990;	NA	NA	NA	NA	vra:106762842;	NA	XP_014502416.1;	NA	NA	NA	NA	NA	NA	PF01535;PF12854;PF13041;	TIGR00756;	PS51375;	NA	NA	NA	NA	NA
TRINITY_DN1037_c0_g1_i1	2965	tr|A0A2K3MN04|A0A2K3MN04_TRIPR	786	89.6	786	75	2	404	2740	1	786	0	1488.8	A0A2K3MN04	A0A2K3MN04_TRIPR	unreviewed	Galactinol-sucrose galactosyltransferase	L195_g015295	Trifolium pratense (Red clover)	786	NA	NA	transferase activity, transferring glycosyl groups [GO:0016757]	GO:0016757	NA	IPR017853;IPR008811;	NA	NA	NA	NA	NA	NA	NA	NA	142079at2759;	NA	NA	NA	PTHR31268;	PF05691;	NA	NA	NA	NA	NA	NA	transferase activity, transferring glycosyl groups [GO:0016757]
TRINITY_DN1037_c0_g1_i3	3272	tr|A0A2K3MN04|A0A2K3MN04_TRIPR	786	90.3	599	51	2	404	2179	1	599	0	1150.6	A0A2K3MN04	A0A2K3MN04_TRIPR	unreviewed	Galactinol-sucrose galactosyltransferase	L195_g015295	Trifolium pratense (Red clover)	786	NA	NA	transferase activity, transferring glycosyl groups [GO:0016757]	GO:0016757	NA	IPR017853;IPR008811;	NA	NA	NA	NA	NA	NA	NA	NA	142079at2759;	NA	NA	NA	PTHR31268;	PF05691;	NA	NA	NA	NA	NA	NA	transferase activity, transferring glycosyl groups [GO:0016757]
TRINITY_DN1037_c0_g2_i4	4325	tr|G7ILH1|G7ILH1_MEDTR	1111	83.2	1174	126	4	319	3816	1	1111	1.1e-222	778.9	G7ILH1	G7ILH1_MEDTR	unreviewed	Katanin p80 WD40 repeat-containing subunit B1 homolog	11430367 MTR_2g012630 MtrunA17_Chr2g0281451	Medicago truncatula (Barrel medic) (Medicago tribuloides)	1111	NA	NA	katanin complex [GO:0008352]; microtubule [GO:0005874]; microtubule binding [GO:0008017]; microtubule severing [GO:0051013]	GO:0005874; GO:0008017; GO:0008352; GO:0051013	WD repeat KATNB1 family	IPR020472;IPR026962;IPR028021;IPR015943;IPR001680;IPR019775;IPR017986;IPR036322;	NA	NA	NA	NA	mtr:MTR_2g012630;	NA	XP_003593480.2;	NA	425951at2759;	NA	NA	NA	NA	PF13925;PF00400;	NA	PS00678;PS50082;PS50294;	NA	SUBCELLULAR LOCATION: Cytoplasm, cytoskeleton {ECO:0000256|HAMAP-Rule:MF_03022}.	katanin complex [GO:0008352]; microtubule [GO:0005874]	microtubule severing [GO:0051013]	microtubule binding [GO:0008017]
TRINITY_DN1037_c0_g2_i7	4446	tr|G7ILH1|G7ILH1_MEDTR	1111	81.9	1214	109	5	320	3937	1	1111	1.5e-230	805.1	G7ILH1	G7ILH1_MEDTR	unreviewed	Katanin p80 WD40 repeat-containing subunit B1 homolog	11430367 MTR_2g012630 MtrunA17_Chr2g0281451	Medicago truncatula (Barrel medic) (Medicago tribuloides)	1111	NA	NA	katanin complex [GO:0008352]; microtubule [GO:0005874]; microtubule binding [GO:0008017]; microtubule severing [GO:0051013]	GO:0005874; GO:0008017; GO:0008352; GO:0051013	WD repeat KATNB1 family	IPR020472;IPR026962;IPR028021;IPR015943;IPR001680;IPR019775;IPR017986;IPR036322;	NA	NA	NA	NA	mtr:MTR_2g012630;	NA	XP_003593480.2;	NA	425951at2759;	NA	NA	NA	NA	PF13925;PF00400;	NA	PS00678;PS50082;PS50294;	NA	SUBCELLULAR LOCATION: Cytoplasm, cytoskeleton {ECO:0000256|HAMAP-Rule:MF_03022}.	katanin complex [GO:0008352]; microtubule [GO:0005874]	microtubule severing [GO:0051013]	microtubule binding [GO:0008017]
TRINITY_DN1037_c0_g3_i1	2628	tr|A0A0S2I5D3|A0A0S2I5D3_LENCU	792	98	792	16	0	119	2494	1	792	0	1635.2	A0A0S2I5D3	A0A0S2I5D3_LENCU	unreviewed	Raffinose synthase (EC 2.4.1.82)	RS	Lens culinaris (Lentil) (Cicer lens)	792	2.4.1.82	NA	galactinol-sucrose galactosyltransferase activity [GO:0047274]	GO:0047274	NA	IPR017853;IPR008811;	NA	NA	NA	NA	NA	NA	NA	NA	NA	NA	NA	NA	PTHR31268;	PF05691;	NA	NA	NA	NA	NA	NA	galactinol-sucrose galactosyltransferase activity [GO:0047274]
TRINITY_DN10381_c0_g2_i1	1712	tr|G7LIP5|G7LIP5_MEDTR	352	85.4	355	45	3	461	1516	1	351	9.6e-138	495.4	G7LIP5	G7LIP5_MEDTR	unreviewed	Putative thioredoxin-like protein (Thioredoxin family protein, putative)	11415888 MTR_8g086060 MtrunA17_Chr8g0378941	Medicago truncatula (Barrel medic) (Medicago tribuloides)	352	NA	NA	NA	NA	NA	IPR036249;	NA	NA	NA	NA	mtr:MTR_8g086060;	NA	XP_003629744.1;	NA	1109560at2759;	NA	NA	NA	NA	NA	NA	NA	NA	NA	NA	NA	NA
TRINITY_DN10383_c0_g2_i1	1802	tr|A0A072V631|A0A072V631_MEDTR	451	89.2	425	44	1	1599	325	28	450	1.9e-224	783.5	A0A072V631	A0A072V631_MEDTR	unreviewed	Polygalacturonase/glycoside hydrolase family protein (Putative galacturan 1,4-alpha-galacturonidase) (EC 3.2.1.67)	25490549 MTR_3g449590 MtrunA17_Chr3g0095221	Medicago truncatula (Barrel medic) (Medicago tribuloides)	451	3.2.1.67	NA	extracellular region [GO:0005576]; galacturan 1,4-alpha-galacturonidase activity [GO:0047911]; polygalacturonase activity [GO:0004650]; carbohydrate metabolic process [GO:0005975]; cell wall organization [GO:0071555]	GO:0004650; GO:0005576; GO:0005975; GO:0047911; GO:0071555	Glycosyl hydrolase 28 family	IPR000743;IPR006626;IPR012334;IPR011050;	NA	NA	NA	NA	mtr:MTR_3g449590;	NA	XP_013459604.1;	NA	1028572at2759;	NA	NA	NA	NA	PF00295;	NA	NA	NA	SUBCELLULAR LOCATION: Secreted {ECO:0000256|SAAS:SAAS00566510}.	extracellular region [GO:0005576]	carbohydrate metabolic process [GO:0005975]; cell wall organization [GO:0071555]	galacturan 1,4-alpha-galacturonidase activity [GO:0047911]; polygalacturonase activity [GO:0004650]
TRINITY_DN10384_c0_g1_i1	2824	tr|A0A2K3MS60|A0A2K3MS60_TRIPR	763	72.8	776	169	6	2606	366	1	763	4.4e-297	1025.4	A0A2K3MS60	A0A2K3MS60_TRIPR	unreviewed	Filament-like plant protein	L195_g016800	Trifolium pratense (Red clover)	763	NA	NA	NA	NA	NA	IPR008587;	NA	NA	NA	NA	NA	NA	NA	NA	267096at2759;	NA	NA	NA	NA	PF05911;	NA	NA	NA	NA	NA	NA	NA
TRINITY_DN10386_c0_g1_i1	1575	tr|G7IBM5|G7IBM5_MEDTR	364	78.8	359	75	1	164	1240	6	363	8.5e-157	558.5	G7IBM5	G7IBM5_MEDTR	unreviewed	WAT1-related protein	11423119 MTR_1g068630 MtrunA17_Chr1g0182291	Medicago truncatula (Barrel medic) (Medicago tribuloides)	364	NA	NA	integral component of membrane [GO:0016021]; transmembrane transporter activity [GO:0022857]	GO:0016021; GO:0022857	Drug/metabolite transporter (DMT) superfamily, Plant drug/metabolite exporter (P-DME) (TC 2.A.7.4) family	IPR000620;IPR030184;	NA	NA	NA	NA	mtr:MTR_1g068630;	NA	XP_003590513.1;	NA	932852at2759;	NA	NA	NA	PTHR31218;	PF00892;	NA	NA	NA	SUBCELLULAR LOCATION: Membrane {ECO:0000256|RuleBase:RU363077}; Multi-pass membrane protein {ECO:0000256|RuleBase:RU363077}.	integral component of membrane [GO:0016021]	NA	transmembrane transporter activity [GO:0022857]
TRINITY_DN10387_c0_g1_i1	2374	tr|A0A072U3Z3|A0A072U3Z3_MEDTR	498	91.4	396	34	0	2029	842	49	444	8.2e-204	715.3	A0A072U3Z3	A0A072U3Z3_MEDTR	unreviewed	Extracellular ligand-gated ion channel protein	MTR_8g080210	Medicago truncatula (Barrel medic) (Medicago tribuloides)	498	NA	NA	integral component of membrane [GO:0016021]; nucleus [GO:0005634]	GO:0005634; GO:0016021	NA	IPR021924;	NA	NA	NA	NA	mtr:MTR_8g080210;	NA	XP_013446533.1;	NA	901489at2759;	NA	NA	NA	PTHR31963;	PF12056;	NA	NA	NA	NA	integral component of membrane [GO:0016021]; nucleus [GO:0005634]	NA	NA
TRINITY_DN1038_c0_g1_i1	1523	tr|A0A072ULE0|A0A072ULE0_MEDTR	310	90.1	302	29	1	1296	391	10	310	1.7e-101	374.8	A0A072ULE0	A0A072ULE0_MEDTR	unreviewed	Transcription factor	25492845 MTR_4g075480	Medicago truncatula (Barrel medic) (Medicago tribuloides)	310	NA	NA	protein dimerization activity [GO:0046983]; sequence-specific DNA binding [GO:0043565]	GO:0043565; GO:0046983	NA	IPR011598;IPR036638;	NA	NA	NA	NA	NA	NA	XP_013456558.1;	NA	1294873at2759;	NA	NA	NA	NA	PF00010;	NA	PS50888;	NA	NA	NA	NA	protein dimerization activity [GO:0046983]; sequence-specific DNA binding [GO:0043565]
TRINITY_DN1038_c0_g1_i2	1644	tr|A0A072ULE0|A0A072ULE0_MEDTR	310	90.3	289	27	1	1257	391	23	310	3.3e-95	354	A0A072ULE0	A0A072ULE0_MEDTR	unreviewed	Transcription factor	25492845 MTR_4g075480	Medicago truncatula (Barrel medic) (Medicago tribuloides)	310	NA	NA	protein dimerization activity [GO:0046983]; sequence-specific DNA binding [GO:0043565]	GO:0043565; GO:0046983	NA	IPR011598;IPR036638;	NA	NA	NA	NA	NA	NA	XP_013456558.1;	NA	1294873at2759;	NA	NA	NA	NA	PF00010;	NA	PS50888;	NA	NA	NA	NA	protein dimerization activity [GO:0046983]; sequence-specific DNA binding [GO:0043565]
TRINITY_DN1038_c0_g1_i3	2571	tr|A0A072ULE0|A0A072ULE0_MEDTR	310	90.3	289	27	1	1257	391	23	310	5.2e-95	354	A0A072ULE0	A0A072ULE0_MEDTR	unreviewed	Transcription factor	25492845 MTR_4g075480	Medicago truncatula (Barrel medic) (Medicago tribuloides)	310	NA	NA	protein dimerization activity [GO:0046983]; sequence-specific DNA binding [GO:0043565]	GO:0043565; GO:0046983	NA	IPR011598;IPR036638;	NA	NA	NA	NA	NA	NA	XP_013456558.1;	NA	1294873at2759;	NA	NA	NA	NA	PF00010;	NA	PS50888;	NA	NA	NA	NA	protein dimerization activity [GO:0046983]; sequence-specific DNA binding [GO:0043565]
TRINITY_DN1038_c0_g1_i4	2025	tr|A0A072ULE0|A0A072ULE0_MEDTR	310	62.4	418	27	2	1644	391	23	310	1.4e-79	302.4	A0A072ULE0	A0A072ULE0_MEDTR	unreviewed	Transcription factor	25492845 MTR_4g075480	Medicago truncatula (Barrel medic) (Medicago tribuloides)	310	NA	NA	protein dimerization activity [GO:0046983]; sequence-specific DNA binding [GO:0043565]	GO:0043565; GO:0046983	NA	IPR011598;IPR036638;	NA	NA	NA	NA	NA	NA	XP_013456558.1;	NA	1294873at2759;	NA	NA	NA	NA	PF00010;	NA	PS50888;	NA	NA	NA	NA	protein dimerization activity [GO:0046983]; sequence-specific DNA binding [GO:0043565]
TRINITY_DN1038_c0_g1_i5	1546	tr|A0A072ULE0|A0A072ULE0_MEDTR	310	90.3	289	27	1	1257	391	23	310	5.3e-95	353.2	A0A072ULE0	A0A072ULE0_MEDTR	unreviewed	Transcription factor	25492845 MTR_4g075480	Medicago truncatula (Barrel medic) (Medicago tribuloides)	310	NA	NA	protein dimerization activity [GO:0046983]; sequence-specific DNA binding [GO:0043565]	GO:0043565; GO:0046983	NA	IPR011598;IPR036638;	NA	NA	NA	NA	NA	NA	XP_013456558.1;	NA	1294873at2759;	NA	NA	NA	NA	PF00010;	NA	PS50888;	NA	NA	NA	NA	protein dimerization activity [GO:0046983]; sequence-specific DNA binding [GO:0043565]
TRINITY_DN1038_c0_g1_i7	2113	tr|A0A072ULE0|A0A072ULE0_MEDTR	310	87.5	184	22	1	942	391	128	310	1.7e-72	278.9	A0A072ULE0	A0A072ULE0_MEDTR	unreviewed	Transcription factor	25492845 MTR_4g075480	Medicago truncatula (Barrel medic) (Medicago tribuloides)	310	NA	NA	protein dimerization activity [GO:0046983]; sequence-specific DNA binding [GO:0043565]	GO:0043565; GO:0046983	NA	IPR011598;IPR036638;	NA	NA	NA	NA	NA	NA	XP_013456558.1;	NA	1294873at2759;	NA	NA	NA	NA	PF00010;	NA	PS50888;	NA	NA	NA	NA	protein dimerization activity [GO:0046983]; sequence-specific DNA binding [GO:0043565]
TRINITY_DN1038_c0_g1_i9	2659	tr|A0A072ULE0|A0A072ULE0_MEDTR	310	87.5	184	22	1	942	391	128	310	2.2e-72	278.9	A0A072ULE0	A0A072ULE0_MEDTR	unreviewed	Transcription factor	25492845 MTR_4g075480	Medicago truncatula (Barrel medic) (Medicago tribuloides)	310	NA	NA	protein dimerization activity [GO:0046983]; sequence-specific DNA binding [GO:0043565]	GO:0043565; GO:0046983	NA	IPR011598;IPR036638;	NA	NA	NA	NA	NA	NA	XP_013456558.1;	NA	1294873at2759;	NA	NA	NA	NA	PF00010;	NA	PS50888;	NA	NA	NA	NA	protein dimerization activity [GO:0046983]; sequence-specific DNA binding [GO:0043565]
TRINITY_DN10393_c0_g1_i1	3157	tr|A0A2K3P227|A0A2K3P227_TRIPR	728	77.8	779	101	10	3013	740	1	728	5.8e-282	975.3	A0A2K3P227	A0A2K3P227_TRIPR	unreviewed	Uncharacterized protein	L195_g005885	Trifolium pratense (Red clover)	728	NA	NA	cytosol [GO:0005829]; nucleus [GO:0005634]	GO:0005634; GO:0005829	NA	IPR000270;	NA	NA	NA	NA	NA	NA	NA	NA	943213at2759;	NA	NA	NA	NA	PF00564;	NA	PS51745;	NA	NA	cytosol [GO:0005829]; nucleus [GO:0005634]	NA	NA
TRINITY_DN10397_c0_g3_i1	1545	tr|G7IX79|G7IX79_MEDTR	489	67.2	375	116	5	1421	306	118	488	3.3e-137	493.4	G7IX79	G7IX79_MEDTR	unreviewed	Galactose oxidase	MTR_3g034180	Medicago truncatula (Barrel medic) (Medicago tribuloides)	489	NA	NA	NA	NA	NA	IPR017451;IPR036047;IPR001810;IPR011043;	NA	NA	NA	NA	mtr:MTR_3g034180;	NA	XP_003599499.1;	NA	1503572at2759;	NA	NA	NA	NA	PF00646;	TIGR01640;	PS50181;	NA	NA	NA	NA	NA
TRINITY_DN10401_c0_g1_i2	765	tr|A0A1S2XLV1|A0A1S2XLV1_CICAR	183	83.1	178	25	3	666	142	8	183	1.6e-68	264.2	A0A1S2XLV1	A0A1S2XLV1_CICAR	unreviewed	uncharacterized protein LOC101504758	LOC101504758	Cicer arietinum (Chickpea) (Garbanzo)	183	NA	NA	integral component of membrane [GO:0016021]	GO:0016021	NA	NA	NA	NA	NA	NA	cam:101504758;	NA	XP_004491320.1;	NA	1430358at2759;	NA	NA	NA	NA	NA	NA	NA	NA	NA	integral component of membrane [GO:0016021]	NA	NA
TRINITY_DN10402_c0_g1_i2	1324	tr|A0A1S2YGL3|A0A1S2YGL3_CICAR	349	63.1	360	118	2	113	1192	4	348	1.4e-128	464.5	A0A1S2YGL3	A0A1S2YGL3_CICAR	unreviewed	MATH domain and coiled-coil domain-containing protein At3g58410	LOC101488887	Cicer arietinum (Chickpea) (Garbanzo)	349	NA	NA	NA	NA	NA	IPR002083;IPR008974;	NA	NA	NA	NA	cam:101488887;	NA	XP_004504515.1;	NA	875443at2759;	NA	NA	NA	NA	PF00917;	NA	PS50144;	NA	NA	NA	NA	NA
TRINITY_DN10402_c0_g1_i3	1608	tr|A0A1S2YGL3|A0A1S2YGL3_CICAR	349	59	278	99	2	643	1476	86	348	6.5e-88	329.7	A0A1S2YGL3	A0A1S2YGL3_CICAR	unreviewed	MATH domain and coiled-coil domain-containing protein At3g58410	LOC101488887	Cicer arietinum (Chickpea) (Garbanzo)	349	NA	NA	NA	NA	NA	IPR002083;IPR008974;	NA	NA	NA	NA	cam:101488887;	NA	XP_004504515.1;	NA	875443at2759;	NA	NA	NA	NA	PF00917;	NA	PS50144;	NA	NA	NA	NA	NA
TRINITY_DN10403_c0_g1_i1	1234	tr|A0A2K3L805|A0A2K3L805_TRIPR	176	82.4	176	29	1	1106	585	1	176	3.4e-76	290.4	A0A2K3L805	A0A2K3L805_TRIPR	unreviewed	Olee1-like protein	L195_g030593	Trifolium pratense (Red clover)	176	NA	NA	NA	NA	NA	NA	NA	NA	NA	NA	NA	NA	NA	NA	1373210at2759;	NA	NA	NA	NA	NA	NA	NA	NA	NA	NA	NA	NA
TRINITY_DN10404_c0_g2_i1	3852	tr|G7J7Z5|G7J7Z5_MEDTR	1032	85	976	109	8	3121	227	81	1030	0	1647.1	G7J7Z5	G7J7Z5_MEDTR	unreviewed	Putative chromatin regulator PHD family (Regulator of chromosome condensation (RCC1) family protein)	11406734 MTR_3g064560 MtrunA17_Chr3g0109811	Medicago truncatula (Barrel medic) (Medicago tribuloides)	1032	NA	NA	metal ion binding [GO:0046872]	GO:0046872	NA	IPR013591;IPR011993;IPR001849;IPR009091;IPR000408;IPR000306;IPR017455;IPR011011;IPR013083;	NA	NA	NA	NA	mtr:MTR_3g064560;	NA	XP_003600638.1;	NA	1062377at2759;	NA	NA	NA	NA	PF08381;PF01363;PF16457;PF00415;	NA	PS51514;PS00626;PS50012;PS50178;	NA	NA	NA	NA	metal ion binding [GO:0046872]
TRINITY_DN10404_c0_g2_i2	3748	tr|G7J7Z5|G7J7Z5_MEDTR	1032	85.1	1061	116	11	3376	227	1	1030	0	1784.6	G7J7Z5	G7J7Z5_MEDTR	unreviewed	Putative chromatin regulator PHD family (Regulator of chromosome condensation (RCC1) family protein)	11406734 MTR_3g064560 MtrunA17_Chr3g0109811	Medicago truncatula (Barrel medic) (Medicago tribuloides)	1032	NA	NA	metal ion binding [GO:0046872]	GO:0046872	NA	IPR013591;IPR011993;IPR001849;IPR009091;IPR000408;IPR000306;IPR017455;IPR011011;IPR013083;	NA	NA	NA	NA	mtr:MTR_3g064560;	NA	XP_003600638.1;	NA	1062377at2759;	NA	NA	NA	NA	PF08381;PF01363;PF16457;PF00415;	NA	PS51514;PS00626;PS50012;PS50178;	NA	NA	NA	NA	metal ion binding [GO:0046872]
TRINITY_DN10408_c0_g1_i1	847	tr|I3SAL1|I3SAL1_MEDTR	191	85.9	191	27	0	813	241	1	191	2.5e-86	323.6	I3SAL1	I3SAL1_MEDTR	unreviewed	Uncharacterized protein	NA	Medicago truncatula (Barrel medic) (Medicago tribuloides)	191	NA	NA	NA	NA	NA	IPR006056;IPR019897;IPR035959;IPR006175;	NA	NA	NA	NA	NA	NA	NA	NA	NA	NA	NA	NA	PTHR11803;	PF01042;	TIGR00004;	PS01094;	NA	NA	NA	NA	NA
TRINITY_DN10408_c0_g1_i2	826	tr|I3SAL1|I3SAL1_MEDTR	191	81.7	191	28	1	792	241	1	191	6.3e-79	298.9	I3SAL1	I3SAL1_MEDTR	unreviewed	Uncharacterized protein	NA	Medicago truncatula (Barrel medic) (Medicago tribuloides)	191	NA	NA	NA	NA	NA	IPR006056;IPR019897;IPR035959;IPR006175;	NA	NA	NA	NA	NA	NA	NA	NA	NA	NA	NA	NA	PTHR11803;	PF01042;	TIGR00004;	PS01094;	NA	NA	NA	NA	NA
TRINITY_DN1040_c0_g2_i2	3196	tr|A0A1S2XBN9|A0A1S2XBN9_CICAR	250	94.8	116	6	0	2957	2610	1	116	2e-59	236.1	A0A1S2XBN9	A0A1S2XBN9_CICAR	unreviewed	PHD finger protein ALFIN-LIKE 4-like	LOC101492914	Cicer arietinum (Chickpea) (Garbanzo)	250	NA	NA	histone binding [GO:0042393]; metal ion binding [GO:0046872]; regulation of transcription, DNA-templated [GO:0006355]	GO:0006355; GO:0042393; GO:0046872	NA	IPR021998;IPR019786;IPR011011;IPR001965;IPR019787;IPR013083;	NA	NA	NA	NA	cam:101492914;	NA	XP_004486862.1;	NA	1275921at2759;	NA	NA	NA	NA	PF12165;PF00628;	NA	PS01359;PS50016;	NA	NA	NA	regulation of transcription, DNA-templated [GO:0006355]	histone binding [GO:0042393]; metal ion binding [GO:0046872]
TRINITY_DN1040_c0_g2_i3	2965	tr|A0A1S2XBN9|A0A1S2XBN9_CICAR	250	94.8	115	6	0	2726	2382	1	115	4e-59	235	A0A1S2XBN9	A0A1S2XBN9_CICAR	unreviewed	PHD finger protein ALFIN-LIKE 4-like	LOC101492914	Cicer arietinum (Chickpea) (Garbanzo)	250	NA	NA	histone binding [GO:0042393]; metal ion binding [GO:0046872]; regulation of transcription, DNA-templated [GO:0006355]	GO:0006355; GO:0042393; GO:0046872	NA	IPR021998;IPR019786;IPR011011;IPR001965;IPR019787;IPR013083;	NA	NA	NA	NA	cam:101492914;	NA	XP_004486862.1;	NA	1275921at2759;	NA	NA	NA	NA	PF12165;PF00628;	NA	PS01359;PS50016;	NA	NA	NA	regulation of transcription, DNA-templated [GO:0006355]	histone binding [GO:0042393]; metal ion binding [GO:0046872]
TRINITY_DN1040_c0_g2_i4	1332	tr|A0A151SUB8|A0A151SUB8_CAJCA	248	82.7	249	42	1	1093	347	1	248	1.5e-114	417.9	A0A151SUB8	A0A151SUB8_CAJCA	unreviewed	PHD finger protein At5g26210 family	KK1_013817	Cajanus cajan (Pigeon pea) (Cajanus indicus)	248	NA	NA	histone binding [GO:0042393]; metal ion binding [GO:0046872]; regulation of transcription, DNA-templated [GO:0006355]	GO:0006355; GO:0042393; GO:0046872	NA	IPR021998;IPR019786;IPR011011;IPR001965;IPR019787;IPR013083;	NA	NA	NA	NA	NA	NA	NA	NA	NA	NA	NA	NA	NA	PF12165;PF00628;	NA	PS01359;PS50016;	NA	NA	NA	regulation of transcription, DNA-templated [GO:0006355]	histone binding [GO:0042393]; metal ion binding [GO:0046872]
TRINITY_DN1040_c0_g2_i5	2006	tr|A0A1S2XBN9|A0A1S2XBN9_CICAR	250	94.8	116	6	0	1767	1420	1	116	1.2e-59	236.1	A0A1S2XBN9	A0A1S2XBN9_CICAR	unreviewed	PHD finger protein ALFIN-LIKE 4-like	LOC101492914	Cicer arietinum (Chickpea) (Garbanzo)	250	NA	NA	histone binding [GO:0042393]; metal ion binding [GO:0046872]; regulation of transcription, DNA-templated [GO:0006355]	GO:0006355; GO:0042393; GO:0046872	NA	IPR021998;IPR019786;IPR011011;IPR001965;IPR019787;IPR013083;	NA	NA	NA	NA	cam:101492914;	NA	XP_004486862.1;	NA	1275921at2759;	NA	NA	NA	NA	PF12165;PF00628;	NA	PS01359;PS50016;	NA	NA	NA	regulation of transcription, DNA-templated [GO:0006355]	histone binding [GO:0042393]; metal ion binding [GO:0046872]
TRINITY_DN1040_c0_g3_i1	5499	tr|A0A2K3PPY1|A0A2K3PPY1_TRIPR	823	92.1	759	54	4	2487	220	68	823	0	1372.8	A0A2K3PPY1	A0A2K3PPY1_TRIPR	unreviewed	Mediator of RNA polymerase II transcription subunit 33a-like protein	L195_g014068	Trifolium pratense (Red clover)	823	NA	NA	integral component of membrane [GO:0016021]; mediator complex [GO:0016592]; regulation of phenylpropanoid metabolic process [GO:2000762]	GO:0016021; GO:0016592; GO:2000762	NA	IPR039638;	NA	NA	NA	NA	NA	NA	NA	NA	87466at2759;	NA	NA	NA	PTHR33739;	NA	NA	NA	NA	NA	integral component of membrane [GO:0016021]; mediator complex [GO:0016592]	regulation of phenylpropanoid metabolic process [GO:2000762]	NA
TRINITY_DN1040_c0_g3_i2	4447	tr|A0A1S2XA74|A0A1S2XA74_CICAR	1322	84.6	1362	165	7	4293	220	2	1322	0	2248	A0A1S2XA74	A0A1S2XA74_CICAR	unreviewed	mediator of RNA polymerase II transcription subunit 33A isoform X2	LOC101514384	Cicer arietinum (Chickpea) (Garbanzo)	1322	NA	NA	integral component of membrane [GO:0016021]; mediator complex [GO:0016592]; regulation of phenylpropanoid metabolic process [GO:2000762]	GO:0016021; GO:0016592; GO:2000762	NA	IPR039638;	NA	NA	NA	NA	NA	NA	XP_004486114.1;	NA	87466at2759;	NA	NA	NA	PTHR33739;	NA	NA	NA	NA	NA	integral component of membrane [GO:0016021]; mediator complex [GO:0016592]	regulation of phenylpropanoid metabolic process [GO:2000762]	NA
TRINITY_DN1040_c0_g3_i3	4345	tr|A0A1S2XA74|A0A1S2XA74_CICAR	1322	86.7	1328	165	6	4191	220	2	1322	0	2263.4	A0A1S2XA74	A0A1S2XA74_CICAR	unreviewed	mediator of RNA polymerase II transcription subunit 33A isoform X2	LOC101514384	Cicer arietinum (Chickpea) (Garbanzo)	1322	NA	NA	integral component of membrane [GO:0016021]; mediator complex [GO:0016592]; regulation of phenylpropanoid metabolic process [GO:2000762]	GO:0016021; GO:0016592; GO:2000762	NA	IPR039638;	NA	NA	NA	NA	NA	NA	XP_004486114.1;	NA	87466at2759;	NA	NA	NA	PTHR33739;	NA	NA	NA	NA	NA	integral component of membrane [GO:0016021]; mediator complex [GO:0016592]	regulation of phenylpropanoid metabolic process [GO:2000762]	NA
TRINITY_DN1040_c0_g3_i4	4474	tr|A0A1S2XA74|A0A1S2XA74_CICAR	1322	84	1371	165	7	4320	220	2	1322	0	2245.7	A0A1S2XA74	A0A1S2XA74_CICAR	unreviewed	mediator of RNA polymerase II transcription subunit 33A isoform X2	LOC101514384	Cicer arietinum (Chickpea) (Garbanzo)	1322	NA	NA	integral component of membrane [GO:0016021]; mediator complex [GO:0016592]; regulation of phenylpropanoid metabolic process [GO:2000762]	GO:0016021; GO:0016592; GO:2000762	NA	IPR039638;	NA	NA	NA	NA	NA	NA	XP_004486114.1;	NA	87466at2759;	NA	NA	NA	PTHR33739;	NA	NA	NA	NA	NA	integral component of membrane [GO:0016021]; mediator complex [GO:0016592]	regulation of phenylpropanoid metabolic process [GO:2000762]	NA
TRINITY_DN1040_c0_g3_i5	4421	tr|A0A2K3PPY1|A0A2K3PPY1_TRIPR	823	92.1	759	54	4	2487	220	68	823	0	1372.8	A0A2K3PPY1	A0A2K3PPY1_TRIPR	unreviewed	Mediator of RNA polymerase II transcription subunit 33a-like protein	L195_g014068	Trifolium pratense (Red clover)	823	NA	NA	integral component of membrane [GO:0016021]; mediator complex [GO:0016592]; regulation of phenylpropanoid metabolic process [GO:2000762]	GO:0016021; GO:0016592; GO:2000762	NA	IPR039638;	NA	NA	NA	NA	NA	NA	NA	NA	87466at2759;	NA	NA	NA	PTHR33739;	NA	NA	NA	NA	NA	integral component of membrane [GO:0016021]; mediator complex [GO:0016592]	regulation of phenylpropanoid metabolic process [GO:2000762]	NA
TRINITY_DN1040_c0_g4_i1	1259	tr|A0A1S2Z1T1|A0A1S2Z1T1_CICAR	256	72	268	53	2	146	928	4	256	5.1e-104	382.9	A0A1S2Z1T1	A0A1S2Z1T1_CICAR	unreviewed	PHD finger protein ALFIN-LIKE 4-like isoform X2	LOC101515307	Cicer arietinum (Chickpea) (Garbanzo)	256	NA	NA	histone binding [GO:0042393]; metal ion binding [GO:0046872]; regulation of transcription, DNA-templated [GO:0006355]	GO:0006355; GO:0042393; GO:0046872	NA	IPR021998;IPR019786;IPR011011;IPR001965;IPR019787;IPR013083;	NA	NA	NA	NA	NA	NA	XP_004513461.1;	NA	463371at2759;	NA	NA	NA	NA	PF12165;PF00628;	NA	PS01359;PS50016;	NA	NA	NA	regulation of transcription, DNA-templated [GO:0006355]	histone binding [GO:0042393]; metal ion binding [GO:0046872]
TRINITY_DN1040_c0_g5_i1	1606	tr|A0A1S2Y4X7|A0A1S2Y4X7_CICAR	254	93.4	257	14	1	1437	667	1	254	8.4e-128	462.2	A0A1S2Y4X7	A0A1S2Y4X7_CICAR	unreviewed	PHD finger protein Alfin1	LOC101493102	Cicer arietinum (Chickpea) (Garbanzo)	254	NA	NA	histone binding [GO:0042393]; metal ion binding [GO:0046872]; regulation of transcription, DNA-templated [GO:0006355]	GO:0006355; GO:0042393; GO:0046872	NA	IPR021998;IPR019786;IPR011011;IPR001965;IPR019787;IPR013083;	NA	NA	NA	NA	cam:101493102;	NA	XP_004499355.1;	NA	1180726at2759;	NA	NA	NA	NA	PF12165;PF00628;	NA	PS01359;PS50016;	NA	NA	NA	regulation of transcription, DNA-templated [GO:0006355]	histone binding [GO:0042393]; metal ion binding [GO:0046872]
TRINITY_DN10410_c0_g1_i1	1316	tr|A0A072V1R4|A0A072V1R4_MEDTR	228	84.6	221	32	1	1169	507	1	219	2.6e-98	364	A0A072V1R4	A0A072V1R4_MEDTR	unreviewed	BSD domain protein (Putative BSD domain-containing protein)	25493920 MTR_4g110020 MtrunA17_Chr4g0061771	Medicago truncatula (Barrel medic) (Medicago tribuloides)	228	NA	NA	NA	NA	NA	IPR005607;IPR035925;	NA	NA	NA	NA	mtr:MTR_4g110020;	NA	XP_013458029.1;	NA	1248645at2759;	NA	NA	NA	NA	PF03909;	NA	PS50858;	NA	NA	NA	NA	NA
TRINITY_DN10414_c0_g1_i1	829	tr|A0A1S2YIT8|A0A1S2YIT8_CICAR	129	61.8	131	43	2	301	678	1	129	3.7e-34	150.2	A0A1S2YIT8	A0A1S2YIT8_CICAR	unreviewed	uncharacterized protein LOC101513513	LOC101513513	Cicer arietinum (Chickpea) (Garbanzo)	129	NA	NA	NA	NA	NA	NA	NA	NA	NA	NA	cam:101513513;	NA	XP_004505423.1;	NA	1633388at2759;	NA	NA	NA	NA	NA	NA	NA	NA	NA	NA	NA	NA
TRINITY_DN10414_c0_g1_i2	838	tr|A0A1S2YIT8|A0A1S2YIT8_CICAR	129	62.8	113	40	1	301	639	1	111	2.1e-29	134.4	A0A1S2YIT8	A0A1S2YIT8_CICAR	unreviewed	uncharacterized protein LOC101513513	LOC101513513	Cicer arietinum (Chickpea) (Garbanzo)	129	NA	NA	NA	NA	NA	NA	NA	NA	NA	NA	cam:101513513;	NA	XP_004505423.1;	NA	1633388at2759;	NA	NA	NA	NA	NA	NA	NA	NA	NA	NA	NA	NA
TRINITY_DN10415_c0_g1_i1	661	tr|A0A061GV89|A0A061GV89_THECC	432	75.8	33	8	0	229	327	400	432	5.7e-06	56.2	A0A061GV89	A0A061GV89_THECC	unreviewed	Bystin, putative	TCM_041280	Theobroma cacao (Cacao) (Cocoa)	432	NA	NA	NA	NA	NA	IPR007955;	NA	NA	NA	NA	NA	NA	NA	NA	NA	NA	NA	NA	PTHR12821;	PF05291;	NA	NA	NA	NA	NA	NA	NA
TRINITY_DN10419_c0_g1_i1	1738	tr|A0A1S2XXC2|A0A1S2XXC2_CICAR	435	88.7	380	41	2	365	1501	57	435	1.5e-178	630.9	A0A1S2XXC2	A0A1S2XXC2_CICAR	unreviewed	uncharacterized protein LOC101511423	LOC101511423	Cicer arietinum (Chickpea) (Garbanzo)	435	NA	NA	regulation of transcription, DNA-templated [GO:0006355]	GO:0006355	NA	IPR012479;	NA	NA	NA	NA	cam:101511423;	NA	XP_004495928.1;	NA	1077719at2759;	NA	NA	NA	PTHR13464;	PF07818;	NA	NA	NA	NA	NA	regulation of transcription, DNA-templated [GO:0006355]	NA
TRINITY_DN1041_c0_g1_i2	2239	tr|A0A2K3PLM5|A0A2K3PLM5_TRIPR	623	83.7	632	72	4	2015	126	21	623	1.6e-294	1016.5	A0A2K3PLM5	A0A2K3PLM5_TRIPR	unreviewed	F-box/ankyrin repeat SKIP35-like protein (Fragment)	L195_g012898	Trifolium pratense (Red clover)	623	NA	NA	NA	NA	NA	IPR020683;IPR036770;	NA	NA	NA	NA	NA	NA	NA	NA	449420at2759;	NA	NA	NA	NA	NA	NA	NA	NA	NA	NA	NA	NA
TRINITY_DN1041_c1_g1_i1	2290	tr|A0A1S2YY47|A0A1S2YY47_CICAR	158	62.5	80	30	0	2183	1944	1	80	7.5e-21	107.5	A0A1S2YY47	A0A1S2YY47_CICAR	unreviewed	uncharacterized protein LOC101503688	LOC101503688	Cicer arietinum (Chickpea) (Garbanzo)	158	NA	NA	NA	NA	NA	NA	NA	NA	NA	NA	cam:101503688;	NA	XP_004511782.1;	NA	1530736at2759;	NA	NA	NA	NA	NA	NA	NA	NA	NA	NA	NA	NA
TRINITY_DN1041_c1_g1_i2	1134	tr|A0A1S2YY47|A0A1S2YY47_CICAR	158	74.7	158	40	0	1027	554	1	158	1.6e-64	251.5	A0A1S2YY47	A0A1S2YY47_CICAR	unreviewed	uncharacterized protein LOC101503688	LOC101503688	Cicer arietinum (Chickpea) (Garbanzo)	158	NA	NA	NA	NA	NA	NA	NA	NA	NA	NA	cam:101503688;	NA	XP_004511782.1;	NA	1530736at2759;	NA	NA	NA	NA	NA	NA	NA	NA	NA	NA	NA	NA
TRINITY_DN10420_c0_g1_i1	2053	tr|A0A072UIX1|A0A072UIX1_MEDTR	492	80.9	492	88	3	233	1699	1	489	5e-218	762.3	A0A072UIX1	A0A072UIX1_MEDTR	unreviewed	C4-dicarboxylate transporter/malic acid transporter	11439176 MTR_6g034030	Medicago truncatula (Barrel medic) (Medicago tribuloides)	492	NA	NA	cell [GO:0005623]; integral component of membrane [GO:0016021]; voltage-gated anion channel activity [GO:0008308]; cellular ion homeostasis [GO:0006873]	GO:0005623; GO:0006873; GO:0008308; GO:0016021	NA	IPR030183;IPR004695;IPR038665;	NA	NA	NA	NA	NA	NA	XP_013451727.1;	NA	450944at2759;	NA	NA	NA	PTHR31269:SF2;	PF03595;	NA	NA	NA	NA	cell [GO:0005623]; integral component of membrane [GO:0016021]	cellular ion homeostasis [GO:0006873]	voltage-gated anion channel activity [GO:0008308]
TRINITY_DN10420_c0_g1_i2	2467	tr|A0A072U7M1|A0A072U7M1_MEDTR	614	82.7	617	101	3	233	2074	1	614	5.7e-285	984.9	A0A072U7M1	A0A072U7M1_MEDTR	unreviewed	C4-dicarboxylate transporter/malic acid transporter	11439176 MTR_6g034030	Medicago truncatula (Barrel medic) (Medicago tribuloides)	614	NA	NA	cell [GO:0005623]; integral component of membrane [GO:0016021]; voltage-gated anion channel activity [GO:0008308]; cellular ion homeostasis [GO:0006873]	GO:0005623; GO:0006873; GO:0008308; GO:0016021	NA	IPR030183;IPR004695;IPR038665;	NA	NA	NA	NA	mtr:MTR_6g034030;	NA	XP_013451726.1;	NA	450944at2759;	NA	NA	NA	PTHR31269:SF2;	PF03595;	NA	NA	NA	NA	cell [GO:0005623]; integral component of membrane [GO:0016021]	cellular ion homeostasis [GO:0006873]	voltage-gated anion channel activity [GO:0008308]
TRINITY_DN10420_c0_g1_i3	908	tr|A0A1C3RMF1|A0A1C3RMF1_MEDTR	605	90.6	128	12	0	129	512	477	604	1.6e-59	234.6	A0A1C3RMF1	A0A1C3RMF1_MEDTR	unreviewed	S-type anion channel	MtSLAH3	Medicago truncatula (Barrel medic) (Medicago tribuloides)	605	NA	NA	cell [GO:0005623]; integral component of membrane [GO:0016021]; voltage-gated anion channel activity [GO:0008308]; cellular ion homeostasis [GO:0006873]	GO:0005623; GO:0006873; GO:0008308; GO:0016021	NA	IPR030183;IPR004695;IPR038665;	NA	NA	NA	NA	NA	NA	NA	NA	NA	NA	NA	NA	PTHR31269:SF2;	PF03595;	NA	NA	NA	NA	cell [GO:0005623]; integral component of membrane [GO:0016021]	cellular ion homeostasis [GO:0006873]	voltage-gated anion channel activity [GO:0008308]
TRINITY_DN10423_c0_g1_i1	1748	tr|A0A2K3MXN6|A0A2K3MXN6_TRIPR	242	48.6	247	101	6	1362	676	4	242	2.7e-47	194.9	A0A2K3MXN6	A0A2K3MXN6_TRIPR	unreviewed	Ap2/erf domain-containing transcription factor	L195_g018766	Trifolium pratense (Red clover)	242	NA	NA	nucleus [GO:0005634]; DNA binding [GO:0003677]; DNA-binding transcription factor activity [GO:0003700]	GO:0003677; GO:0003700; GO:0005634	NA	IPR001471;IPR036955;IPR016177;	NA	NA	NA	NA	NA	NA	NA	NA	1385789at2759;	NA	NA	NA	NA	PF00847;	NA	PS51032;	NA	SUBCELLULAR LOCATION: Nucleus {ECO:0000256|SAAS:SAAS00550310}.	nucleus [GO:0005634]	NA	DNA binding [GO:0003677]; DNA-binding transcription factor activity [GO:0003700]
TRINITY_DN10423_c0_g1_i2	1167	tr|A0A2K3MXN6|A0A2K3MXN6_TRIPR	242	60.1	183	54	3	938	435	28	206	7.2e-44	183	A0A2K3MXN6	A0A2K3MXN6_TRIPR	unreviewed	Ap2/erf domain-containing transcription factor	L195_g018766	Trifolium pratense (Red clover)	242	NA	NA	nucleus [GO:0005634]; DNA binding [GO:0003677]; DNA-binding transcription factor activity [GO:0003700]	GO:0003677; GO:0003700; GO:0005634	NA	IPR001471;IPR036955;IPR016177;	NA	NA	NA	NA	NA	NA	NA	NA	1385789at2759;	NA	NA	NA	NA	PF00847;	NA	PS51032;	NA	SUBCELLULAR LOCATION: Nucleus {ECO:0000256|SAAS:SAAS00550310}.	nucleus [GO:0005634]	NA	DNA binding [GO:0003677]; DNA-binding transcription factor activity [GO:0003700]
TRINITY_DN10423_c0_g1_i3	702	tr|A0A2K3MXN6|A0A2K3MXN6_TRIPR	242	53.6	233	81	7	646	2	1	224	2e-49	200.7	A0A2K3MXN6	A0A2K3MXN6_TRIPR	unreviewed	Ap2/erf domain-containing transcription factor	L195_g018766	Trifolium pratense (Red clover)	242	NA	NA	nucleus [GO:0005634]; DNA binding [GO:0003677]; DNA-binding transcription factor activity [GO:0003700]	GO:0003677; GO:0003700; GO:0005634	NA	IPR001471;IPR036955;IPR016177;	NA	NA	NA	NA	NA	NA	NA	NA	1385789at2759;	NA	NA	NA	NA	PF00847;	NA	PS51032;	NA	SUBCELLULAR LOCATION: Nucleus {ECO:0000256|SAAS:SAAS00550310}.	nucleus [GO:0005634]	NA	DNA binding [GO:0003677]; DNA-binding transcription factor activity [GO:0003700]
TRINITY_DN10423_c0_g1_i4	975	tr|A0A2K3MXN6|A0A2K3MXN6_TRIPR	242	58.5	258	75	9	919	194	1	242	3.6e-65	253.4	A0A2K3MXN6	A0A2K3MXN6_TRIPR	unreviewed	Ap2/erf domain-containing transcription factor	L195_g018766	Trifolium pratense (Red clover)	242	NA	NA	nucleus [GO:0005634]; DNA binding [GO:0003677]; DNA-binding transcription factor activity [GO:0003700]	GO:0003677; GO:0003700; GO:0005634	NA	IPR001471;IPR036955;IPR016177;	NA	NA	NA	NA	NA	NA	NA	NA	1385789at2759;	NA	NA	NA	NA	PF00847;	NA	PS51032;	NA	SUBCELLULAR LOCATION: Nucleus {ECO:0000256|SAAS:SAAS00550310}.	nucleus [GO:0005634]	NA	DNA binding [GO:0003677]; DNA-binding transcription factor activity [GO:0003700]
TRINITY_DN10423_c0_g1_i6	1055	tr|A0A2K3MXN6|A0A2K3MXN6_TRIPR	242	59.5	227	64	7	826	194	28	242	7.6e-61	239.2	A0A2K3MXN6	A0A2K3MXN6_TRIPR	unreviewed	Ap2/erf domain-containing transcription factor	L195_g018766	Trifolium pratense (Red clover)	242	NA	NA	nucleus [GO:0005634]; DNA binding [GO:0003677]; DNA-binding transcription factor activity [GO:0003700]	GO:0003677; GO:0003700; GO:0005634	NA	IPR001471;IPR036955;IPR016177;	NA	NA	NA	NA	NA	NA	NA	NA	1385789at2759;	NA	NA	NA	NA	PF00847;	NA	PS51032;	NA	SUBCELLULAR LOCATION: Nucleus {ECO:0000256|SAAS:SAAS00550310}.	nucleus [GO:0005634]	NA	DNA binding [GO:0003677]; DNA-binding transcription factor activity [GO:0003700]
TRINITY_DN10423_c1_g1_i1	2111	tr|A0A072TYH1|A0A072TYH1_MEDTR	464	70.2	477	116	8	415	1812	1	462	1.2e-171	608.2	A0A072TYH1	A0A072TYH1_MEDTR	unreviewed	Basic helix loop helix (BHLH) family transcription factor (Putative transcription factor bHLH family)	25500640 MTR_8g024790 MtrunA17_Chr8g0346161	Medicago truncatula (Barrel medic) (Medicago tribuloides)	464	NA	NA	protein dimerization activity [GO:0046983]	GO:0046983	NA	IPR011598;IPR036638;IPR025610;	NA	NA	NA	NA	mtr:MTR_8g024790;	NA	XP_013444575.1;	NA	719074at2759;	NA	NA	NA	NA	PF14215;PF00010;	NA	PS50888;	NA	NA	NA	NA	protein dimerization activity [GO:0046983]
TRINITY_DN10424_c0_g1_i1	1363	tr|A0A2K3P6K4|A0A2K3P6K4_TRIPR	69	95.7	69	3	0	179	385	1	69	3.1e-30	137.9	A0A2K3P6K4	A0A2K3P6K4_TRIPR	unreviewed	Uncharacterized protein	L195_g007518	Trifolium pratense (Red clover)	69	NA	NA	NA	NA	NA	NA	NA	NA	NA	NA	NA	NA	NA	NA	1629079at2759;	NA	NA	NA	NA	NA	NA	NA	NA	NA	NA	NA	NA
TRINITY_DN10424_c0_g1_i2	1443	tr|A0A2K3P6K4|A0A2K3P6K4_TRIPR	69	95.7	69	3	0	259	465	1	69	4.3e-30	137.5	A0A2K3P6K4	A0A2K3P6K4_TRIPR	unreviewed	Uncharacterized protein	L195_g007518	Trifolium pratense (Red clover)	69	NA	NA	NA	NA	NA	NA	NA	NA	NA	NA	NA	NA	NA	NA	1629079at2759;	NA	NA	NA	NA	NA	NA	NA	NA	NA	NA	NA	NA
TRINITY_DN10425_c0_g1_i1	379	tr|G7KXL9|G7KXL9_MEDTR	319	90.2	51	5	0	378	226	269	319	8.9e-20	101.3	G7KXL9	G7KXL9_MEDTR	unreviewed	Epoxide hydrolase (Putative soluble epoxide hydrolase) (EC 3.3.2.10)	11431752 MTR_7g112960 MtrunA17_Chr7g0272431	Medicago truncatula (Barrel medic) (Medicago tribuloides)	319	3.3.2.10	NA	epoxide hydrolase activity [GO:0004301]	GO:0004301	NA	IPR029058;IPR000073;IPR000639;	NA	NA	NA	NA	mtr:MTR_7g112960;	NA	XP_003626240.2;	NA	616687at2759;	NA	NA	NA	NA	PF00561;	NA	NA	NA	NA	NA	NA	epoxide hydrolase activity [GO:0004301]
TRINITY_DN10426_c0_g1_i1	938	tr|A0A2K3JMC3|A0A2K3JMC3_TRIPR	230	78.2	225	48	1	94	765	1	225	1.8e-98	364	A0A2K3JMC3	A0A2K3JMC3_TRIPR	unreviewed	Glutathione S-transferase u17 (Fragment)	L195_g048813	Trifolium pratense (Red clover)	230	NA	NA	transferase activity [GO:0016740]	GO:0016740	GST superfamily	IPR010987;IPR036282;IPR040079;IPR004045;IPR004046;IPR036249;	NA	NA	NA	NA	NA	NA	NA	NA	1225872at2759;	NA	NA	NA	NA	PF00043;PF02798;	NA	PS50405;PS50404;	NA	NA	NA	NA	transferase activity [GO:0016740]
TRINITY_DN10427_c0_g1_i1	1597	tr|G7ZWA9|G7ZWA9_MEDTR	395	54.5	231	94	9	1493	810	12	234	3.6e-54	217.6	G7ZWA9	G7ZWA9_MEDTR	unreviewed	F-box protein interaction domain protein (Putative F-box domain-containing protein)	25486671 MTR_2g047200 MtrunA17_Chr2g0303121	Medicago truncatula (Barrel medic) (Medicago tribuloides)	395	NA	NA	NA	NA	NA	IPR017451;IPR036047;IPR001810;	NA	NA	NA	NA	mtr:MTR_2g047200;	NA	XP_013463747.1;	NA	1046098at2759;	NA	NA	NA	NA	PF00646;	TIGR01640;	PS50181;	NA	NA	NA	NA	NA
TRINITY_DN10429_c0_g1_i2	797	tr|G7JZV7|G7JZV7_MEDTR	605	82.8	180	17	1	74	571	55	234	6.8e-78	295.4	G7JZV7	G7JZV7_MEDTR	unreviewed	Peptide transporter	11436519 MTR_5g014150	Medicago truncatula (Barrel medic) (Medicago tribuloides)	605	NA	NA	integral component of membrane [GO:0016021]; transmembrane transporter activity [GO:0022857]	GO:0016021; GO:0022857	NA	IPR020846;IPR036259;IPR000109;	NA	NA	NA	NA	mtr:MTR_5g014150;	NA	XP_003611453.1;	NA	365203at2759;	NA	NA	NA	PTHR11654;	PF00854;	NA	NA	NA	NA	integral component of membrane [GO:0016021]	NA	transmembrane transporter activity [GO:0022857]
TRINITY_DN10429_c0_g1_i4	891	tr|G7JZV7|G7JZV7_MEDTR	605	93.4	106	7	0	348	665	129	234	8.4e-53	212.2	G7JZV7	G7JZV7_MEDTR	unreviewed	Peptide transporter	11436519 MTR_5g014150	Medicago truncatula (Barrel medic) (Medicago tribuloides)	605	NA	NA	integral component of membrane [GO:0016021]; transmembrane transporter activity [GO:0022857]	GO:0016021; GO:0022857	NA	IPR020846;IPR036259;IPR000109;	NA	NA	NA	NA	mtr:MTR_5g014150;	NA	XP_003611453.1;	NA	365203at2759;	NA	NA	NA	PTHR11654;	PF00854;	NA	NA	NA	NA	integral component of membrane [GO:0016021]	NA	transmembrane transporter activity [GO:0022857]
TRINITY_DN10429_c0_g1_i5	725	tr|G7JZV7|G7JZV7_MEDTR	605	74.4	180	8	1	74	499	55	234	2.9e-67	260	G7JZV7	G7JZV7_MEDTR	unreviewed	Peptide transporter	11436519 MTR_5g014150	Medicago truncatula (Barrel medic) (Medicago tribuloides)	605	NA	NA	integral component of membrane [GO:0016021]; transmembrane transporter activity [GO:0022857]	GO:0016021; GO:0022857	NA	IPR020846;IPR036259;IPR000109;	NA	NA	NA	NA	mtr:MTR_5g014150;	NA	XP_003611453.1;	NA	365203at2759;	NA	NA	NA	PTHR11654;	PF00854;	NA	NA	NA	NA	integral component of membrane [GO:0016021]	NA	transmembrane transporter activity [GO:0022857]
TRINITY_DN10434_c0_g1_i1	1629	tr|A0A072UNH0|A0A072UNH0_MEDTR	381	87.6	379	47	0	187	1323	3	381	5.8e-193	678.7	A0A072UNH0	A0A072UNH0_MEDTR	unreviewed	Putative mitochondrial carrier domain-containing protein (Substrate carrier family protein)	25493297 MTR_4g094305 MtrunA17_Chr4g0050711	Medicago truncatula (Barrel medic) (Medicago tribuloides)	381	NA	NA	integral component of membrane [GO:0016021]; transmembrane transporter activity [GO:0022857]	GO:0016021; GO:0022857	Mitochondrial carrier (TC 2.A.29) family	IPR040062;IPR018108;IPR023395;	NA	NA	NA	NA	mtr:MTR_4g094305;	NA	XP_013457221.1;	NA	829625at2759;	NA	NA	NA	PTHR24089;	PF00153;	NA	PS50920;	NA	NA	integral component of membrane [GO:0016021]	NA	transmembrane transporter activity [GO:0022857]
TRINITY_DN10439_c0_g1_i2	732	tr|G7KMP5|G7KMP5_MEDTR	152	57.1	49	21	0	637	491	52	100	2.6e-07	60.8	G7KMP5	G7KMP5_MEDTR	unreviewed	Uncharacterized protein	MTR_6g015030	Medicago truncatula (Barrel medic) (Medicago tribuloides)	152	NA	NA	NA	NA	NA	NA	NA	NA	NA	NA	mtr:MTR_6g015030;	NA	XP_003618717.1;	NA	NA	NA	NA	NA	NA	NA	NA	NA	NA	NA	NA	NA	NA
TRINITY_DN10439_c0_g3_i1	2934	tr|A0A1S2XU25|A0A1S2XU25_CICAR	863	87.9	768	69	3	272	2551	4	755	0	1323.1	A0A1S2XU25	A0A1S2XU25_CICAR	unreviewed	Protein transport protein SEC23	LOC101515528	Cicer arietinum (Chickpea) (Garbanzo)	863	NA	NA	COPII vesicle coat [GO:0030127]; endoplasmic reticulum membrane [GO:0005789]; zinc ion binding [GO:0008270]; endoplasmic reticulum to Golgi vesicle-mediated transport [GO:0006888]; intracellular protein transport [GO:0006886]	GO:0005789; GO:0006886; GO:0006888; GO:0008270; GO:0030127	SEC23/SEC24 family, SEC23 subfamily	IPR029006;IPR036180;IPR037364;IPR006900;IPR036175;IPR006896;IPR012990;IPR036465;IPR006895;IPR036174;	NA	NA	NA	NA	cam:101515528;	NA	XP_004494472.1;	NA	330236at2759;	NA	NA	NA	PTHR11141;	PF08033;PF04815;PF04811;PF04810;	NA	NA	NA	SUBCELLULAR LOCATION: Cytoplasmic vesicle, COPII-coated vesicle membrane {ECO:0000256|RuleBase:RU365030}; Peripheral membrane protein {ECO:0000256|RuleBase:RU365030}; Cytoplasmic side {ECO:0000256|RuleBase:RU365030}. Endoplasmic reticulum membrane {ECO:0000256|RuleBase:RU365030}; Peripheral membrane protein {ECO:0000256|RuleBase:RU365030}; Cytoplasmic side {ECO:0000256|RuleBase:RU365030}.	COPII vesicle coat [GO:0030127]; endoplasmic reticulum membrane [GO:0005789]	endoplasmic reticulum to Golgi vesicle-mediated transport [GO:0006888]; intracellular protein transport [GO:0006886]	zinc ion binding [GO:0008270]
TRINITY_DN10439_c0_g3_i2	3325	tr|A0A1S2XU25|A0A1S2XU25_CICAR	863	88.7	876	75	3	375	2978	4	863	0	1527.7	A0A1S2XU25	A0A1S2XU25_CICAR	unreviewed	Protein transport protein SEC23	LOC101515528	Cicer arietinum (Chickpea) (Garbanzo)	863	NA	NA	COPII vesicle coat [GO:0030127]; endoplasmic reticulum membrane [GO:0005789]; zinc ion binding [GO:0008270]; endoplasmic reticulum to Golgi vesicle-mediated transport [GO:0006888]; intracellular protein transport [GO:0006886]	GO:0005789; GO:0006886; GO:0006888; GO:0008270; GO:0030127	SEC23/SEC24 family, SEC23 subfamily	IPR029006;IPR036180;IPR037364;IPR006900;IPR036175;IPR006896;IPR012990;IPR036465;IPR006895;IPR036174;	NA	NA	NA	NA	cam:101515528;	NA	XP_004494472.1;	NA	330236at2759;	NA	NA	NA	PTHR11141;	PF08033;PF04815;PF04811;PF04810;	NA	NA	NA	SUBCELLULAR LOCATION: Cytoplasmic vesicle, COPII-coated vesicle membrane {ECO:0000256|RuleBase:RU365030}; Peripheral membrane protein {ECO:0000256|RuleBase:RU365030}; Cytoplasmic side {ECO:0000256|RuleBase:RU365030}. Endoplasmic reticulum membrane {ECO:0000256|RuleBase:RU365030}; Peripheral membrane protein {ECO:0000256|RuleBase:RU365030}; Cytoplasmic side {ECO:0000256|RuleBase:RU365030}.	COPII vesicle coat [GO:0030127]; endoplasmic reticulum membrane [GO:0005789]	endoplasmic reticulum to Golgi vesicle-mediated transport [GO:0006888]; intracellular protein transport [GO:0006886]	zinc ion binding [GO:0008270]
TRINITY_DN1043_c0_g1_i2	2746	tr|A0A2K3M9W8|A0A2K3M9W8_TRIPR	480	74.1	305	78	1	1332	418	177	480	9.6e-140	502.7	A0A2K3M9W8	A0A2K3M9W8_TRIPR	unreviewed	Cyclin-d-binding MYB-like protein transcription factor 1-like protein	L195_g043672	Trifolium pratense (Red clover)	480	NA	NA	nucleus [GO:0005634]; DNA binding [GO:0003677]	GO:0003677; GO:0005634	NA	IPR009057;IPR017877;IPR015495;IPR017930;IPR001005;	NA	NA	NA	NA	NA	NA	NA	NA	1474117at2759;	NA	NA	NA	PTHR10641;	NA	NA	PS51294;PS50090;	NA	SUBCELLULAR LOCATION: Nucleus {ECO:0000256|SAAS:SAAS01085420}.	nucleus [GO:0005634]	NA	DNA binding [GO:0003677]
TRINITY_DN1043_c0_g1_i3	2554	tr|A0A2K3M9W8|A0A2K3M9W8_TRIPR	480	74.1	305	78	1	1305	391	177	480	8.9e-140	502.7	A0A2K3M9W8	A0A2K3M9W8_TRIPR	unreviewed	Cyclin-d-binding MYB-like protein transcription factor 1-like protein	L195_g043672	Trifolium pratense (Red clover)	480	NA	NA	nucleus [GO:0005634]; DNA binding [GO:0003677]	GO:0003677; GO:0005634	NA	IPR009057;IPR017877;IPR015495;IPR017930;IPR001005;	NA	NA	NA	NA	NA	NA	NA	NA	1474117at2759;	NA	NA	NA	PTHR10641;	NA	NA	PS51294;PS50090;	NA	SUBCELLULAR LOCATION: Nucleus {ECO:0000256|SAAS:SAAS01085420}.	nucleus [GO:0005634]	NA	DNA binding [GO:0003677]
TRINITY_DN1043_c0_g1_i4	2796	tr|A0A2K3M9W8|A0A2K3M9W8_TRIPR	480	74.1	305	78	1	1332	418	177	480	9.8e-140	502.7	A0A2K3M9W8	A0A2K3M9W8_TRIPR	unreviewed	Cyclin-d-binding MYB-like protein transcription factor 1-like protein	L195_g043672	Trifolium pratense (Red clover)	480	NA	NA	nucleus [GO:0005634]; DNA binding [GO:0003677]	GO:0003677; GO:0005634	NA	IPR009057;IPR017877;IPR015495;IPR017930;IPR001005;	NA	NA	NA	NA	NA	NA	NA	NA	1474117at2759;	NA	NA	NA	PTHR10641;	NA	NA	PS51294;PS50090;	NA	SUBCELLULAR LOCATION: Nucleus {ECO:0000256|SAAS:SAAS01085420}.	nucleus [GO:0005634]	NA	DNA binding [GO:0003677]
TRINITY_DN1043_c0_g1_i6	2606	tr|A0A2K3M9W8|A0A2K3M9W8_TRIPR	480	74.1	305	78	1	1332	418	177	480	9.1e-140	502.7	A0A2K3M9W8	A0A2K3M9W8_TRIPR	unreviewed	Cyclin-d-binding MYB-like protein transcription factor 1-like protein	L195_g043672	Trifolium pratense (Red clover)	480	NA	NA	nucleus [GO:0005634]; DNA binding [GO:0003677]	GO:0003677; GO:0005634	NA	IPR009057;IPR017877;IPR015495;IPR017930;IPR001005;	NA	NA	NA	NA	NA	NA	NA	NA	1474117at2759;	NA	NA	NA	PTHR10641;	NA	NA	PS51294;PS50090;	NA	SUBCELLULAR LOCATION: Nucleus {ECO:0000256|SAAS:SAAS01085420}.	nucleus [GO:0005634]	NA	DNA binding [GO:0003677]
TRINITY_DN10443_c0_g1_i1	1266	tr|A0A072TWY1|A0A072TWY1_MEDTR	320	84.4	321	49	1	110	1072	1	320	5.4e-154	548.9	A0A072TWY1	A0A072TWY1_MEDTR	unreviewed	Peroxidase (EC 1.11.1.7)	MTR_7g029030 MtrunA17_Chr7g0225221	Medicago truncatula (Barrel medic) (Medicago tribuloides)	320	1.11.1.7	NA	extracellular region [GO:0005576]; heme binding [GO:0020037]; metal ion binding [GO:0046872]; peroxidase activity [GO:0004601]; hydrogen peroxide catabolic process [GO:0042744]; response to oxidative stress [GO:0006979]	GO:0004601; GO:0005576; GO:0006979; GO:0020037; GO:0042744; GO:0046872	Peroxidase family, Classical plant (class III) peroxidase subfamily	IPR002016;IPR010255;IPR000823;IPR019793;IPR033905;	NA	NA	NA	NA	mtr:MTR_7g029030;	NA	XP_013447982.1;	NA	902776at2759;	NA	NA	NA	NA	PF00141;	NA	PS00435;PS50873;	NA	SUBCELLULAR LOCATION: Secreted {ECO:0000256|RuleBase:RU362060}.	extracellular region [GO:0005576]	hydrogen peroxide catabolic process [GO:0042744]; response to oxidative stress [GO:0006979]	heme binding [GO:0020037]; metal ion binding [GO:0046872]; peroxidase activity [GO:0004601]
TRINITY_DN10443_c0_g1_i2	711	tr|A0A072TWY1|A0A072TWY1_MEDTR	320	80.9	136	25	1	110	517	1	135	4.6e-54	216.1	A0A072TWY1	A0A072TWY1_MEDTR	unreviewed	Peroxidase (EC 1.11.1.7)	MTR_7g029030 MtrunA17_Chr7g0225221	Medicago truncatula (Barrel medic) (Medicago tribuloides)	320	1.11.1.7	NA	extracellular region [GO:0005576]; heme binding [GO:0020037]; metal ion binding [GO:0046872]; peroxidase activity [GO:0004601]; hydrogen peroxide catabolic process [GO:0042744]; response to oxidative stress [GO:0006979]	GO:0004601; GO:0005576; GO:0006979; GO:0020037; GO:0042744; GO:0046872	Peroxidase family, Classical plant (class III) peroxidase subfamily	IPR002016;IPR010255;IPR000823;IPR019793;IPR033905;	NA	NA	NA	NA	mtr:MTR_7g029030;	NA	XP_013447982.1;	NA	902776at2759;	NA	NA	NA	NA	PF00141;	NA	PS00435;PS50873;	NA	SUBCELLULAR LOCATION: Secreted {ECO:0000256|RuleBase:RU362060}.	extracellular region [GO:0005576]	hydrogen peroxide catabolic process [GO:0042744]; response to oxidative stress [GO:0006979]	heme binding [GO:0020037]; metal ion binding [GO:0046872]; peroxidase activity [GO:0004601]
TRINITY_DN10443_c0_g1_i3	1102	tr|A0A1S2Z1H9|A0A1S2Z1H9_CICAR	318	86.6	186	25	0	351	908	133	318	7.4e-91	339	A0A1S2Z1H9	A0A1S2Z1H9_CICAR	unreviewed	Peroxidase (EC 1.11.1.7)	LOC101510993	Cicer arietinum (Chickpea) (Garbanzo)	318	1.11.1.7	NA	extracellular region [GO:0005576]; heme binding [GO:0020037]; metal ion binding [GO:0046872]; peroxidase activity [GO:0004601]; hydrogen peroxide catabolic process [GO:0042744]; response to oxidative stress [GO:0006979]	GO:0004601; GO:0005576; GO:0006979; GO:0020037; GO:0042744; GO:0046872	Peroxidase family, Classical plant (class III) peroxidase subfamily	IPR002016;IPR010255;IPR000823;IPR019793;IPR033905;	NA	NA	NA	NA	cam:101510993;	NA	XP_004513315.2;	NA	902776at2759;	NA	NA	NA	NA	PF00141;	NA	PS00435;PS50873;	NA	SUBCELLULAR LOCATION: Secreted {ECO:0000256|RuleBase:RU362060}.	extracellular region [GO:0005576]	hydrogen peroxide catabolic process [GO:0042744]; response to oxidative stress [GO:0006979]	heme binding [GO:0020037]; metal ion binding [GO:0046872]; peroxidase activity [GO:0004601]
TRINITY_DN10444_c0_g1_i1	2704	tr|A0A1S2YL54|A0A1S2YL54_CICAR	736	83.4	719	112	3	2403	265	2	719	0	1121.7	A0A1S2YL54	A0A1S2YL54_CICAR	unreviewed	RING-type E3 ubiquitin transferase (EC 2.3.2.27)	LOC101506886	Cicer arietinum (Chickpea) (Garbanzo)	736	2.3.2.27	NA	ubiquitin-protein transferase activity [GO:0004842]	GO:0004842	NA	IPR016024;IPR000225;IPR003613;IPR013083;	NA	NA	NA	NA	cam:101506886;	NA	XP_004506434.1;	NA	647075at2759;	NA	NA	UPA00143	NA	PF04564;	NA	PS50176;PS51698;	NA	NA	NA	NA	ubiquitin-protein transferase activity [GO:0004842]
TRINITY_DN10445_c0_g1_i1	293	tr|A0A1S2XDS1|A0A1S2XDS1_CICAR	676	64.9	97	7	2	1	291	178	247	1.1e-25	120.6	A0A1S2XDS1	A0A1S2XDS1_CICAR	unreviewed	boron transporter 4-like isoform X3	LOC101495695	Cicer arietinum (Chickpea) (Garbanzo)	676	NA	NA	integral component of membrane [GO:0016021]; inorganic anion exchanger activity [GO:0005452]	GO:0005452; GO:0016021	NA	IPR011531;IPR003020;	NA	NA	NA	NA	cam:101495695;	NA	XP_004486699.1;	NA	265068at2759;	NA	NA	NA	PTHR11453;	PF00955;	NA	NA	NA	NA	integral component of membrane [GO:0016021]	NA	inorganic anion exchanger activity [GO:0005452]
TRINITY_DN10445_c1_g1_i1	248	tr|A0A2K3MQ30|A0A2K3MQ30_TRIPR	675	82.9	35	6	0	142	246	121	155	3.9e-08	62	A0A2K3MQ30	A0A2K3MQ30_TRIPR	unreviewed	Boron transporter 4-like protein (Fragment)	L195_g016061	Trifolium pratense (Red clover)	675	NA	NA	integral component of membrane [GO:0016021]; inorganic anion exchanger activity [GO:0005452]	GO:0005452; GO:0016021	NA	IPR011531;IPR003020;	NA	NA	NA	NA	NA	NA	NA	NA	265068at2759;	NA	NA	NA	PTHR11453;	PF00955;	NA	NA	NA	NA	integral component of membrane [GO:0016021]	NA	inorganic anion exchanger activity [GO:0005452]
TRINITY_DN10447_c0_g1_i2	331	tr|A0A0B2RF53|A0A0B2RF53_GLYSO	74	92.4	66	5	0	132	329	1	66	4.2e-26	122.1	A0A0B2RF53	A0A0B2RF53_GLYSO	unreviewed	Cysteine synthase (EC 2.5.1.47) (EC 2.5.1.51)	glysoja_033215	Glycine soja (Wild soybean)	74	2.5.1.47; 2.5.1.51	NA	beta-pyrazolylalanine synthase activity [GO:0047458]; cysteine synthase activity [GO:0004124]; cysteine biosynthetic process from serine [GO:0006535]	GO:0004124; GO:0006535; GO:0047458	NA	IPR001216;IPR001926;IPR036052;	NA	NA	NA	NA	NA	NA	NA	NA	NA	NA	NA	NA	NA	PF00291;	NA	PS00901;	NA	NA	NA	cysteine biosynthetic process from serine [GO:0006535]	beta-pyrazolylalanine synthase activity [GO:0047458]; cysteine synthase activity [GO:0004124]
TRINITY_DN1044_c0_g1_i1	882	tr|A0A0R0FV47|A0A0R0FV47_SOYBN	99	85	100	14	1	575	276	1	99	9.5e-41	172.2	A0A0R0FV47	A0A0R0FV47_SOYBN	unreviewed	Uncharacterized protein	GLYMA_17G258200	Glycine max (Soybean) (Glycine hispida)	99	NA	NA	NA	NA	NA	IPR003854;	NA	NA	NA	NA	NA	NA	NA	NA	NA	NA	NA	NA	NA	PF02704;	NA	NA	NA	NA	NA	NA	NA
TRINITY_DN1044_c0_g2_i1	626	tr|G7I777|G7I777_MEDTR	100	87	100	13	0	611	312	1	100	1.5e-43	181	G7I777	G7I777_MEDTR	unreviewed	GASA/GAST/Snakin (Putative gibberellin regulated protein)	11428090 MTR_1g025250 MtrunA17_Chr1g0156621	Medicago truncatula (Barrel medic) (Medicago tribuloides)	100	NA	NA	NA	NA	NA	IPR003854;	NA	NA	NA	NA	mtr:MTR_1g025250;	NA	XP_003589489.1;	NA	1576960at2759;	NA	NA	NA	NA	PF02704;	NA	NA	NA	NA	NA	NA	NA
TRINITY_DN10453_c0_g1_i1	2211	tr|A0A072U6E9|A0A072U6E9_MEDTR	550	76.1	628	71	4	2051	168	2	550	1.8e-258	896.7	A0A072U6E9	A0A072U6E9_MEDTR	unreviewed	DegP protease (Putative peptidase Do) (EC 3.4.21.107)	25495086 MTR_6g004110 MtrunA17_Chr6g0448981	Medicago truncatula (Barrel medic) (Medicago tribuloides)	550	3.4.21.107	NA	serine-type endopeptidase activity [GO:0004252]	GO:0004252	NA	IPR001478;IPR036034;IPR009003;IPR001940;	NA	NA	NA	NA	NA	NA	XP_013450701.1;	NA	594175at2759;	NA	NA	NA	NA	PF13180;	NA	NA	NA	NA	NA	NA	serine-type endopeptidase activity [GO:0004252]
TRINITY_DN10453_c0_g1_i2	2019	tr|A0A072U6E9|A0A072U6E9_MEDTR	550	84.8	564	71	3	1859	168	2	550	5.8e-267	924.9	A0A072U6E9	A0A072U6E9_MEDTR	unreviewed	DegP protease (Putative peptidase Do) (EC 3.4.21.107)	25495086 MTR_6g004110 MtrunA17_Chr6g0448981	Medicago truncatula (Barrel medic) (Medicago tribuloides)	550	3.4.21.107	NA	serine-type endopeptidase activity [GO:0004252]	GO:0004252	NA	IPR001478;IPR036034;IPR009003;IPR001940;	NA	NA	NA	NA	NA	NA	XP_013450701.1;	NA	594175at2759;	NA	NA	NA	NA	PF13180;	NA	NA	NA	NA	NA	NA	serine-type endopeptidase activity [GO:0004252]
TRINITY_DN10456_c0_g1_i1	1273	tr|I3SQK3|I3SQK3_MEDTR	242	93	129	9	0	756	370	114	242	7.5e-63	246.1	I3SQK3	I3SQK3_MEDTR	unreviewed	Plant/MHJ24-14 protein	25493278 MTR_4g094252 MtrunA17_Chr4g0050501	Medicago truncatula (Barrel medic) (Medicago tribuloides)	242	NA	NA	NA	NA	NA	IPR040306;	NA	NA	NA	NA	mtr:MTR_4g094252;	NA	XP_013457199.1;	NA	1345866at2759;	NA	NA	NA	PTHR35321;	NA	NA	NA	NA	NA	NA	NA	NA
TRINITY_DN10456_c0_g1_i2	1166	tr|I3SQK3|I3SQK3_MEDTR	242	85.1	242	36	0	1095	370	1	242	8e-112	408.7	I3SQK3	I3SQK3_MEDTR	unreviewed	Plant/MHJ24-14 protein	25493278 MTR_4g094252 MtrunA17_Chr4g0050501	Medicago truncatula (Barrel medic) (Medicago tribuloides)	242	NA	NA	NA	NA	NA	IPR040306;	NA	NA	NA	NA	mtr:MTR_4g094252;	NA	XP_013457199.1;	NA	1345866at2759;	NA	NA	NA	PTHR35321;	NA	NA	NA	NA	NA	NA	NA	NA
TRINITY_DN10457_c0_g2_i1	980	tr|A0A2K3JKX6|A0A2K3JKX6_TRIPR	98	81.4	43	8	0	559	431	56	98	8.8e-11	72.8	A0A2K3JKX6	A0A2K3JKX6_TRIPR	unreviewed	Splicing factor U2af large subunit B-like protein (Fragment)	L195_g048298	Trifolium pratense (Red clover)	98	NA	NA	NA	NA	NA	NA	NA	NA	NA	NA	NA	NA	NA	NA	NA	NA	NA	NA	NA	NA	NA	NA	NA	NA	NA	NA	NA
TRINITY_DN10457_c0_g2_i5	1203	tr|A0A2K3JKX6|A0A2K3JKX6_TRIPR	98	81.4	43	8	0	559	431	56	98	1.1e-10	72.8	A0A2K3JKX6	A0A2K3JKX6_TRIPR	unreviewed	Splicing factor U2af large subunit B-like protein (Fragment)	L195_g048298	Trifolium pratense (Red clover)	98	NA	NA	NA	NA	NA	NA	NA	NA	NA	NA	NA	NA	NA	NA	NA	NA	NA	NA	NA	NA	NA	NA	NA	NA	NA	NA	NA
TRINITY_DN10458_c0_g1_i3	938	tr|I3T405|I3T405_MEDTR	143	70.3	145	37	3	664	233	4	143	2.9e-48	197.2	I3T405	I3T405_MEDTR	unreviewed	NHL domain protein	25489546 MTR_3g078240 MtrunA17_Chr3g0117901	Medicago truncatula (Barrel medic) (Medicago tribuloides)	143	NA	NA	NA	NA	NA	NA	NA	NA	NA	NA	mtr:MTR_3g078240;	NA	XP_013461022.1;	NA	1555548at2759;	NA	NA	NA	NA	NA	NA	NA	NA	NA	NA	NA	NA
TRINITY_DN10460_c0_g1_i1	2700	tr|A0A072US36|A0A072US36_MEDTR	1310	84.9	746	95	5	2699	504	569	1310	0	1182.5	A0A072US36	A0A072US36_MEDTR	unreviewed	Plant/F27B13-30 protein	25494206 MTR_4g125820	Medicago truncatula (Barrel medic) (Medicago tribuloides)	1310	NA	NA	NA	NA	NA	NA	NA	NA	NA	NA	NA	NA	XP_013458451.1;	NA	84611at2759;	NA	NA	NA	NA	NA	NA	NA	NA	NA	NA	NA	NA
TRINITY_DN10460_c0_g1_i3	3353	tr|A0A072US36|A0A072US36_MEDTR	1310	62.8	1008	95	6	3352	371	569	1310	0	1077.4	A0A072US36	A0A072US36_MEDTR	unreviewed	Plant/F27B13-30 protein	25494206 MTR_4g125820	Medicago truncatula (Barrel medic) (Medicago tribuloides)	1310	NA	NA	NA	NA	NA	NA	NA	NA	NA	NA	NA	NA	XP_013458451.1;	NA	84611at2759;	NA	NA	NA	NA	NA	NA	NA	NA	NA	NA	NA	NA
TRINITY_DN10460_c0_g2_i1	2096	tr|A0A072US36|A0A072US36_MEDTR	1310	89.1	579	61	2	355	2085	1	579	6.4e-285	984.6	A0A072US36	A0A072US36_MEDTR	unreviewed	Plant/F27B13-30 protein	25494206 MTR_4g125820	Medicago truncatula (Barrel medic) (Medicago tribuloides)	1310	NA	NA	NA	NA	NA	NA	NA	NA	NA	NA	NA	NA	XP_013458451.1;	NA	84611at2759;	NA	NA	NA	NA	NA	NA	NA	NA	NA	NA	NA	NA
TRINITY_DN10460_c0_g2_i2	1991	tr|A0A072US36|A0A072US36_MEDTR	1310	89.1	579	61	2	250	1980	1	579	6e-285	984.6	A0A072US36	A0A072US36_MEDTR	unreviewed	Plant/F27B13-30 protein	25494206 MTR_4g125820	Medicago truncatula (Barrel medic) (Medicago tribuloides)	1310	NA	NA	NA	NA	NA	NA	NA	NA	NA	NA	NA	NA	XP_013458451.1;	NA	84611at2759;	NA	NA	NA	NA	NA	NA	NA	NA	NA	NA	NA	NA
TRINITY_DN10460_c1_g1_i1	4558	tr|A0A072V787|A0A072V787_MEDTR	1273	85.8	1295	160	5	4240	362	1	1273	0	2093.2	A0A072V787	A0A072V787_MEDTR	unreviewed	Plant/F27B13-30 protein	25486430 MTR_2g040470	Medicago truncatula (Barrel medic) (Medicago tribuloides)	1273	NA	NA	NA	NA	NA	NA	NA	NA	NA	NA	mtr:MTR_2g040470;	NA	XP_013463461.1;	NA	84611at2759;	NA	NA	NA	NA	NA	NA	NA	NA	NA	NA	NA	NA
TRINITY_DN10461_c0_g1_i1	1501	tr|A0A1S2YPF9|A0A1S2YPF9_CICAR	368	71.5	298	81	4	387	1274	73	368	3.5e-83	313.9	A0A1S2YPF9	A0A1S2YPF9_CICAR	unreviewed	proline-rich protein PRCC	LOC101509655	Cicer arietinum (Chickpea) (Garbanzo)	368	NA	NA	NA	NA	NA	IPR018800;	NA	NA	NA	NA	cam:101509655;	NA	XP_004507900.1;	NA	997301at2759;	NA	NA	NA	PTHR13621;	PF10253;	NA	NA	NA	NA	NA	NA	NA
TRINITY_DN10462_c0_g1_i1	1843	tr|A0A072TLG8|A0A072TLG8_MEDTR	430	60.6	503	96	15	330	1766	1	425	1.5e-136	491.5	A0A072TLG8	A0A072TLG8_MEDTR	unreviewed	Putative transcription factor bHLH family (Transcription factor)	25500381 MTR_8g015450 MtrunA17_Chr8g0341421	Medicago truncatula (Barrel medic) (Medicago tribuloides)	430	NA	NA	protein dimerization activity [GO:0046983]; regulation of transcription, DNA-templated [GO:0006355]	GO:0006355; GO:0046983	NA	IPR011598;IPR024097;IPR036638;	NA	NA	NA	NA	mtr:MTR_8g015450;	NA	XP_013444240.1;	NA	1219027at2759;	NA	NA	NA	PTHR12565;	PF00010;	NA	PS50888;	NA	NA	NA	regulation of transcription, DNA-templated [GO:0006355]	protein dimerization activity [GO:0046983]
TRINITY_DN10462_c0_g1_i2	1759	tr|A0A072TLG8|A0A072TLG8_MEDTR	430	60.6	503	96	15	246	1682	1	425	1.1e-136	491.9	A0A072TLG8	A0A072TLG8_MEDTR	unreviewed	Putative transcription factor bHLH family (Transcription factor)	25500381 MTR_8g015450 MtrunA17_Chr8g0341421	Medicago truncatula (Barrel medic) (Medicago tribuloides)	430	NA	NA	protein dimerization activity [GO:0046983]; regulation of transcription, DNA-templated [GO:0006355]	GO:0006355; GO:0046983	NA	IPR011598;IPR024097;IPR036638;	NA	NA	NA	NA	mtr:MTR_8g015450;	NA	XP_013444240.1;	NA	1219027at2759;	NA	NA	NA	PTHR12565;	PF00010;	NA	PS50888;	NA	NA	NA	regulation of transcription, DNA-templated [GO:0006355]	protein dimerization activity [GO:0046983]
TRINITY_DN10467_c0_g1_i1	1413	tr|G7LBI1|G7LBI1_MEDTR	241	76.2	273	31	2	1362	550	1	241	1e-116	425.2	G7LBI1	G7LBI1_MEDTR	unreviewed	PLATZ transcription factor family protein (Putative transcription repressor PLATZ family)	11410140 MTR_8g105930 MtrunA17_Chr8g0392151	Medicago truncatula (Barrel medic) (Medicago tribuloides)	241	NA	NA	zinc ion binding [GO:0008270]	GO:0008270	NA	IPR006734;IPR000315;	NA	NA	NA	NA	mtr:MTR_8g105930;	NA	XP_003630992.1;	NA	1512077at2759;	NA	NA	NA	PTHR31065;	PF04640;	NA	PS50119;	NA	NA	NA	NA	zinc ion binding [GO:0008270]
TRINITY_DN10467_c0_g1_i2	1329	tr|G7LBI1|G7LBI1_MEDTR	241	85.3	245	30	2	1278	550	1	241	1.2e-119	434.9	G7LBI1	G7LBI1_MEDTR	unreviewed	PLATZ transcription factor family protein (Putative transcription repressor PLATZ family)	11410140 MTR_8g105930 MtrunA17_Chr8g0392151	Medicago truncatula (Barrel medic) (Medicago tribuloides)	241	NA	NA	zinc ion binding [GO:0008270]	GO:0008270	NA	IPR006734;IPR000315;	NA	NA	NA	NA	mtr:MTR_8g105930;	NA	XP_003630992.1;	NA	1512077at2759;	NA	NA	NA	PTHR31065;	PF04640;	NA	PS50119;	NA	NA	NA	NA	zinc ion binding [GO:0008270]
TRINITY_DN1046_c0_g1_i1	2089	tr|A0A2K3NYW7|A0A2K3NYW7_TRIPR	400	63.4	382	117	7	278	1417	2	362	4.3e-116	423.7	A0A2K3NYW7	A0A2K3NYW7_TRIPR	unreviewed	Uncharacterized protein (Fragment)	L195_g004749	Trifolium pratense (Red clover)	400	NA	NA	male meiosis II [GO:0007142]	GO:0007142	NA	IPR039300;	NA	NA	NA	NA	NA	NA	NA	NA	995901at2759;	NA	NA	NA	PTHR33318;	NA	NA	NA	NA	NA	NA	male meiosis II [GO:0007142]	NA
TRINITY_DN1046_c0_g1_i2	2012	tr|A0A2K3NYW7|A0A2K3NYW7_TRIPR	400	60.9	442	123	8	278	1597	2	395	3.9e-130	470.3	A0A2K3NYW7	A0A2K3NYW7_TRIPR	unreviewed	Uncharacterized protein (Fragment)	L195_g004749	Trifolium pratense (Red clover)	400	NA	NA	male meiosis II [GO:0007142]	GO:0007142	NA	IPR039300;	NA	NA	NA	NA	NA	NA	NA	NA	995901at2759;	NA	NA	NA	PTHR33318;	NA	NA	NA	NA	NA	NA	male meiosis II [GO:0007142]	NA
TRINITY_DN10474_c0_g1_i1	483	tr|A0A1S2Y1A6|A0A1S2Y1A6_CICAR	82	78.3	83	17	1	65	313	1	82	1.1e-25	121.3	A0A1S2Y1A6	A0A1S2Y1A6_CICAR	unreviewed	uncharacterized protein LOC101498740	LOC101498740	Cicer arietinum (Chickpea) (Garbanzo)	82	NA	NA	prefoldin complex [GO:0016272]; unfolded protein binding [GO:0051082]; protein folding [GO:0006457]	GO:0006457; GO:0016272; GO:0051082	NA	IPR002777;IPR009053;	NA	NA	NA	NA	cam:101498740;	NA	XP_004497711.1;	NA	1601599at2759;	NA	NA	NA	NA	PF01920;	NA	NA	NA	NA	prefoldin complex [GO:0016272]	protein folding [GO:0006457]	unfolded protein binding [GO:0051082]
TRINITY_DN10476_c0_g1_i5	2730	tr|A0A2K3PPZ3|A0A2K3PPZ3_TRIPR	1514	59	78	32	0	616	383	1331	1408	5.1e-16	91.7	A0A2K3PPZ3	A0A2K3PPZ3_TRIPR	unreviewed	Retrotransposon-related protein	L195_g014078	Trifolium pratense (Red clover)	1514	NA	NA	nucleic acid binding [GO:0003676]; DNA integration [GO:0015074]	GO:0003676; GO:0015074	NA	IPR001584;IPR021109;IPR005162;IPR012337;IPR036397;IPR000477;	NA	NA	NA	NA	NA	NA	NA	NA	583605at2759;	NA	NA	NA	NA	PF03732;PF00665;PF00078;	NA	PS50994;PS50878;	NA	NA	NA	DNA integration [GO:0015074]	nucleic acid binding [GO:0003676]
TRINITY_DN1047_c0_g1_i1	1026	tr|A0A2K3N1G8|A0A2K3N1G8_TRIPR	321	69.2	39	12	0	754	638	1	39	8.9e-06	56.2	A0A2K3N1G8	A0A2K3N1G8_TRIPR	unreviewed	WRKY transcription factor	L195_g020110	Trifolium pratense (Red clover)	321	NA	NA	nucleus [GO:0005634]; DNA-binding transcription factor activity [GO:0003700]; sequence-specific DNA binding [GO:0043565]	GO:0003700; GO:0005634; GO:0043565	NA	IPR003657;IPR036576;IPR018872;	NA	NA	NA	NA	NA	NA	NA	NA	1111662at2759;	NA	NA	NA	NA	PF10533;PF03106;	NA	PS50811;	NA	SUBCELLULAR LOCATION: Nucleus {ECO:0000256|SAAS:SAAS00875356}.	nucleus [GO:0005634]	NA	DNA-binding transcription factor activity [GO:0003700]; sequence-specific DNA binding [GO:0043565]
TRINITY_DN1047_c0_g1_i2	1111	tr|A0A2K3N1G8|A0A2K3N1G8_TRIPR	321	69.2	39	12	0	839	723	1	39	9.6e-06	56.2	A0A2K3N1G8	A0A2K3N1G8_TRIPR	unreviewed	WRKY transcription factor	L195_g020110	Trifolium pratense (Red clover)	321	NA	NA	nucleus [GO:0005634]; DNA-binding transcription factor activity [GO:0003700]; sequence-specific DNA binding [GO:0043565]	GO:0003700; GO:0005634; GO:0043565	NA	IPR003657;IPR036576;IPR018872;	NA	NA	NA	NA	NA	NA	NA	NA	1111662at2759;	NA	NA	NA	NA	PF10533;PF03106;	NA	PS50811;	NA	SUBCELLULAR LOCATION: Nucleus {ECO:0000256|SAAS:SAAS00875356}.	nucleus [GO:0005634]	NA	DNA-binding transcription factor activity [GO:0003700]; sequence-specific DNA binding [GO:0043565]
TRINITY_DN1047_c1_g1_i2	5093	tr|A0A1S2YA41|A0A1S2YA41_CICAR	668	84.4	546	78	4	4923	3295	127	668	6.5e-259	899.4	A0A1S2YA41	A0A1S2YA41_CICAR	unreviewed	KH domain-containing protein At4g18375-like	LOC101495463	Cicer arietinum (Chickpea) (Garbanzo)	668	NA	NA	RNA binding [GO:0003723]	GO:0003723	NA	IPR004087;IPR004088;IPR036612;	NA	NA	NA	NA	cam:101495463;	NA	XP_004501077.1;XP_004501078.1;XP_004501079.1;XP_012571467.1;	NA	286875at2759;	NA	NA	NA	NA	PF00013;	NA	NA	NA	NA	NA	NA	RNA binding [GO:0003723]
TRINITY_DN1047_c1_g1_i4	1582	tr|A0A1S2Y8K4|A0A1S2Y8K4_CICAR	481	94	383	22	1	117	1265	7	388	1.1e-207	727.6	A0A1S2Y8K4	A0A1S2Y8K4_CICAR	unreviewed	amino acid permease 6-like	LOC101495138	Cicer arietinum (Chickpea) (Garbanzo)	481	NA	NA	integral component of membrane [GO:0016021]	GO:0016021	NA	IPR013057;	NA	NA	NA	NA	cam:101495138;	NA	XP_004501076.1;	NA	570025at2759;	NA	NA	NA	NA	PF01490;	NA	NA	NA	NA	integral component of membrane [GO:0016021]	NA	NA
TRINITY_DN1047_c1_g1_i5	1264	tr|A0A2K3NTN8|A0A2K3NTN8_TRIPR	205	84.2	76	12	0	720	947	37	112	5.2e-32	143.7	A0A2K3NTN8	A0A2K3NTN8_TRIPR	unreviewed	Amino acid permease 6-like protein	L195_g002869	Trifolium pratense (Red clover)	205	NA	NA	integral component of membrane [GO:0016021]	GO:0016021	NA	IPR013057;	NA	NA	NA	NA	NA	NA	NA	NA	570025at2759;	NA	NA	NA	NA	PF01490;	NA	NA	NA	NA	integral component of membrane [GO:0016021]	NA	NA
TRINITY_DN1047_c1_g1_i6	1658	tr|A0A072V354|A0A072V354_MEDTR	384	89.1	384	32	2	105	1232	3	384	1.1e-194	684.5	A0A072V354	A0A072V354_MEDTR	unreviewed	Transmembrane amino acid transporter family protein	11436116 MTR_3g110660	Medicago truncatula (Barrel medic) (Medicago tribuloides)	384	NA	NA	integral component of membrane [GO:0016021]	GO:0016021	NA	IPR013057;	NA	NA	NA	NA	NA	NA	XP_013462071.1;	NA	570025at2759;	NA	NA	NA	NA	PF01490;	NA	NA	NA	NA	integral component of membrane [GO:0016021]	NA	NA
TRINITY_DN1047_c1_g1_i7	5017	tr|A0A1S2Y8K4|A0A1S2Y8K4_CICAR	481	94.1	476	27	1	117	1544	7	481	1.2e-260	905.2	A0A1S2Y8K4	A0A1S2Y8K4_CICAR	unreviewed	amino acid permease 6-like	LOC101495138	Cicer arietinum (Chickpea) (Garbanzo)	481	NA	NA	integral component of membrane [GO:0016021]	GO:0016021	NA	IPR013057;	NA	NA	NA	NA	cam:101495138;	NA	XP_004501076.1;	NA	570025at2759;	NA	NA	NA	NA	PF01490;	NA	NA	NA	NA	integral component of membrane [GO:0016021]	NA	NA
TRINITY_DN1047_c1_g2_i2	2044	tr|A0A2K3NUE8|A0A2K3NUE8_TRIPR	483	90.3	483	47	0	366	1814	1	483	5.1e-255	885.2	A0A2K3NUE8	A0A2K3NUE8_TRIPR	unreviewed	Amino acid permease	L195_g003139	Trifolium pratense (Red clover)	483	NA	NA	integral component of membrane [GO:0016021]	GO:0016021	NA	IPR013057;	NA	NA	NA	NA	NA	NA	NA	NA	570025at2759;	NA	NA	NA	NA	PF01490;	NA	NA	NA	NA	integral component of membrane [GO:0016021]	NA	NA
TRINITY_DN1047_c1_g2_i3	1858	tr|A0A072VQV2|A0A072VQV2_MEDTR	483	87.6	484	56	2	365	1807	1	483	1.7e-244	850.1	A0A072VQV2	A0A072VQV2_MEDTR	unreviewed	Transmembrane amino acid transporter family protein	25482453 MTR_1g029750	Medicago truncatula (Barrel medic) (Medicago tribuloides)	483	NA	NA	integral component of membrane [GO:0016021]	GO:0016021	NA	IPR013057;	NA	NA	NA	NA	mtr:MTR_1g029750;	NA	XP_013466469.1;	NA	570025at2759;	NA	NA	NA	NA	PF01490;	NA	NA	NA	NA	integral component of membrane [GO:0016021]	NA	NA
TRINITY_DN10483_c0_g1_i1	2224	tr|G7ICY9|G7ICY9_MEDTR	565	72.4	537	117	8	2002	404	55	564	3.7e-134	483.8	G7ICY9	G7ICY9_MEDTR	unreviewed	Myb/SANT-like DNA-binding domain protein (Putative transcription factor MYB family)	11421021 MTR_1g098870 MtrunA17_Chr1g0201911	Medicago truncatula (Barrel medic) (Medicago tribuloides)	565	NA	NA	DNA binding [GO:0003677]	GO:0003677	NA	IPR017877;IPR001005;	NA	NA	NA	NA	mtr:MTR_1g098870;	NA	XP_003592112.1;	NA	782634at2759;	NA	NA	NA	NA	NA	NA	PS50090;	NA	NA	NA	NA	DNA binding [GO:0003677]
TRINITY_DN10483_c0_g1_i2	2551	tr|G7ICY9|G7ICY9_MEDTR	565	72.4	537	117	8	2329	731	55	564	4.3e-134	483.8	G7ICY9	G7ICY9_MEDTR	unreviewed	Myb/SANT-like DNA-binding domain protein (Putative transcription factor MYB family)	11421021 MTR_1g098870 MtrunA17_Chr1g0201911	Medicago truncatula (Barrel medic) (Medicago tribuloides)	565	NA	NA	DNA binding [GO:0003677]	GO:0003677	NA	IPR017877;IPR001005;	NA	NA	NA	NA	mtr:MTR_1g098870;	NA	XP_003592112.1;	NA	782634at2759;	NA	NA	NA	NA	NA	NA	PS50090;	NA	NA	NA	NA	DNA binding [GO:0003677]
TRINITY_DN10487_c0_g1_i1	1527	tr|Q2HVZ9|Q2HVZ9_MEDTR	202	87.2	203	25	1	1228	620	1	202	2.2e-101	374.4	Q2HVZ9	Q2HVZ9_MEDTR	unreviewed	Tyrosine phosphatase family protein (Tyrosine specific protein phosphatase and dual specificity protein phosphatase; Putative tyrosine phosphatase)	11406089 MTR_7g079970 MtrDRAFT_AC148289g28v2 MtrunA17_Chr7g0249271	Medicago truncatula (Barrel medic) (Medicago tribuloides)	202	NA	NA	protein tyrosine phosphatase activity [GO:0004725]	GO:0004725	NA	IPR020428;IPR029021;IPR004861;IPR016130;IPR000387;	NA	NA	NA	NA	mtr:MTR_7g079970;	NA	XP_003624167.1;	NA	1539111at2759;	NA	NA	NA	NA	PF03162;	NA	PS00383;PS50056;	NA	NA	NA	NA	protein tyrosine phosphatase activity [GO:0004725]
TRINITY_DN10488_c0_g1_i1	2606	tr|A0A1S3E882|A0A1S3E882_CICAR	666	89.3	666	71	0	2396	399	1	666	0	1172.5	A0A1S3E882	A0A1S3E882_CICAR	unreviewed	nicastrin isoform X1 (nicastrin isoform X2)	LOC101497966	Cicer arietinum (Chickpea) (Garbanzo)	666	NA	NA	integral component of membrane [GO:0016021]; protein processing [GO:0016485]	GO:0016021; GO:0016485	NA	IPR008710;	NA	NA	NA	NA	cam:101497966;	NA	XP_004503117.1;XP_012572020.1;	NA	777987at2759;	NA	NA	NA	PTHR21092;	PF05450;	NA	NA	NA	NA	integral component of membrane [GO:0016021]	protein processing [GO:0016485]	NA
TRINITY_DN10488_c0_g1_i3	3163	tr|A0A1S3E882|A0A1S3E882_CICAR	666	90.5	370	35	0	1508	399	297	666	2e-189	667.9	A0A1S3E882	A0A1S3E882_CICAR	unreviewed	nicastrin isoform X1 (nicastrin isoform X2)	LOC101497966	Cicer arietinum (Chickpea) (Garbanzo)	666	NA	NA	integral component of membrane [GO:0016021]; protein processing [GO:0016485]	GO:0016021; GO:0016485	NA	IPR008710;	NA	NA	NA	NA	cam:101497966;	NA	XP_004503117.1;XP_012572020.1;	NA	777987at2759;	NA	NA	NA	PTHR21092;	PF05450;	NA	NA	NA	NA	integral component of membrane [GO:0016021]	protein processing [GO:0016485]	NA
TRINITY_DN1048_c0_g1_i1	1522	tr|A0A072U9S6|A0A072U9S6_MEDTR	224	73.8	187	48	1	457	1017	1	186	8.7e-66	256.1	A0A072U9S6	A0A072U9S6_MEDTR	unreviewed	Ethylene response factor (Putative transcription factor AP2-EREBP family)	25498220 MTR_7g055857 MtrunA17_Chr7g0235291	Medicago truncatula (Barrel medic) (Medicago tribuloides)	224	NA	NA	nucleus [GO:0005634]; DNA binding [GO:0003677]; DNA-binding transcription factor activity [GO:0003700]	GO:0003677; GO:0003700; GO:0005634	NA	IPR001471;IPR036955;IPR016177;	NA	NA	NA	NA	mtr:MTR_7g055857;	NA	XP_013448558.1;	NA	1221791at2759;	NA	NA	NA	NA	PF00847;	NA	NA	NA	SUBCELLULAR LOCATION: Nucleus {ECO:0000256|SAAS:SAAS00550310}.	nucleus [GO:0005634]	NA	DNA binding [GO:0003677]; DNA-binding transcription factor activity [GO:0003700]
TRINITY_DN1048_c0_g1_i2	1422	tr|A0A072U9S6|A0A072U9S6_MEDTR	224	73.8	225	55	3	457	1122	1	224	4.2e-78	297	A0A072U9S6	A0A072U9S6_MEDTR	unreviewed	Ethylene response factor (Putative transcription factor AP2-EREBP family)	25498220 MTR_7g055857 MtrunA17_Chr7g0235291	Medicago truncatula (Barrel medic) (Medicago tribuloides)	224	NA	NA	nucleus [GO:0005634]; DNA binding [GO:0003677]; DNA-binding transcription factor activity [GO:0003700]	GO:0003677; GO:0003700; GO:0005634	NA	IPR001471;IPR036955;IPR016177;	NA	NA	NA	NA	mtr:MTR_7g055857;	NA	XP_013448558.1;	NA	1221791at2759;	NA	NA	NA	NA	PF00847;	NA	NA	NA	SUBCELLULAR LOCATION: Nucleus {ECO:0000256|SAAS:SAAS00550310}.	nucleus [GO:0005634]	NA	DNA binding [GO:0003677]; DNA-binding transcription factor activity [GO:0003700]
TRINITY_DN1048_c1_g1_i1	1986	tr|A0A1S3UA87|A0A1S3UA87_VIGRR	469	56.5	441	142	10	1496	231	60	469	3.4e-70	271.2	A0A1S3UA87	A0A1S3UA87_VIGRR	unreviewed	protein LATERAL ROOT PRIMORDIUM 1-like	LOC106763248	Vigna radiata var. radiata (Mung bean) (Phaseolus aureus)	470	NA	NA	NA	NA	NA	IPR007818;IPR006511;IPR006510;	NA	NA	NA	NA	vra:106763248;	NA	XP_014502940.1;XP_014502940.2;	NA	NA	NA	NA	NA	PTHR31604;	NA	TIGR01624;TIGR01623;	NA	NA	NA	NA	NA	NA
TRINITY_DN10491_c0_g1_i1	1203	tr|A0A2K3MPN4|A0A2K3MPN4_TRIPR	280	86.8	280	37	0	1022	183	1	280	4.5e-134	482.6	A0A2K3MPN4	A0A2K3MPN4_TRIPR	unreviewed	Chalcone-flavonone isomerase-like protein	L195_g015932 L195_g015941	Trifolium pratense (Red clover)	280	NA	NA	intramolecular lyase activity [GO:0016872]	GO:0016872	NA	IPR016087;IPR016088;IPR016089;IPR036298;	NA	NA	NA	NA	NA	NA	NA	NA	1185120at2759;	NA	NA	NA	NA	PF16035;	NA	NA	NA	NA	NA	NA	intramolecular lyase activity [GO:0016872]
TRINITY_DN10497_c0_g1_i2	2764	tr|A0A2K3MR87|A0A2K3MR87_TRIPR	475	78.2	481	73	10	2157	790	2	475	1.8e-101	375.6	A0A2K3MR87	A0A2K3MR87_TRIPR	unreviewed	Transcription factor TCP2-like protein	L195_g016380	Trifolium pratense (Red clover)	475	NA	NA	NA	NA	NA	IPR017888;IPR017887;IPR005333;	NA	NA	NA	NA	NA	NA	NA	NA	1110972at2759;	NA	NA	NA	PTHR31072;	PF03634;	NA	PS51370;PS51369;	NA	NA	NA	NA	NA
TRINITY_DN10497_c0_g1_i3	2313	tr|A0A2K3MR87|A0A2K3MR87_TRIPR	475	78.2	481	73	10	1706	339	2	475	1.5e-101	375.6	A0A2K3MR87	A0A2K3MR87_TRIPR	unreviewed	Transcription factor TCP2-like protein	L195_g016380	Trifolium pratense (Red clover)	475	NA	NA	NA	NA	NA	IPR017888;IPR017887;IPR005333;	NA	NA	NA	NA	NA	NA	NA	NA	1110972at2759;	NA	NA	NA	PTHR31072;	PF03634;	NA	PS51370;PS51369;	NA	NA	NA	NA	NA
TRINITY_DN10497_c0_g1_i4	2278	tr|A0A2K3MR87|A0A2K3MR87_TRIPR	475	78.2	481	73	10	1706	339	2	475	1.5e-101	375.6	A0A2K3MR87	A0A2K3MR87_TRIPR	unreviewed	Transcription factor TCP2-like protein	L195_g016380	Trifolium pratense (Red clover)	475	NA	NA	NA	NA	NA	IPR017888;IPR017887;IPR005333;	NA	NA	NA	NA	NA	NA	NA	NA	1110972at2759;	NA	NA	NA	PTHR31072;	PF03634;	NA	PS51370;PS51369;	NA	NA	NA	NA	NA
TRINITY_DN10497_c0_g2_i1	1844	tr|A0A2K3NI44|A0A2K3NI44_TRIPR	362	59.4	389	101	11	1380	301	2	362	1.7e-79	302	A0A2K3NI44	A0A2K3NI44_TRIPR	unreviewed	Transcription factor TCP2-like protein	L195_g026037	Trifolium pratense (Red clover)	362	NA	NA	NA	NA	NA	IPR017887;IPR005333;	NA	NA	NA	NA	NA	NA	NA	NA	1110972at2759;	NA	NA	NA	PTHR31072;	PF03634;	NA	PS51369;	NA	NA	NA	NA	NA
TRINITY_DN10497_c0_g2_i2	2255	tr|A0A2K3NI44|A0A2K3NI44_TRIPR	362	59.4	389	101	11	1791	712	2	362	1.2e-79	302.8	A0A2K3NI44	A0A2K3NI44_TRIPR	unreviewed	Transcription factor TCP2-like protein	L195_g026037	Trifolium pratense (Red clover)	362	NA	NA	NA	NA	NA	IPR017887;IPR005333;	NA	NA	NA	NA	NA	NA	NA	NA	1110972at2759;	NA	NA	NA	PTHR31072;	PF03634;	NA	PS51369;	NA	NA	NA	NA	NA
TRINITY_DN10497_c2_g1_i1	2203	tr|A0A1S2YW91|A0A1S2YW91_CICAR	502	90.3	503	48	1	357	1865	1	502	6.3e-235	818.5	A0A1S2YW91	A0A1S2YW91_CICAR	unreviewed	synaptotagmin-5-like	LOC101503139	Cicer arietinum (Chickpea) (Garbanzo)	502	NA	NA	integral component of membrane [GO:0016021]; lipid binding [GO:0008289]; lipid transport [GO:0006869]; regulation of transcription, DNA-templated [GO:0006355]	GO:0006355; GO:0006869; GO:0008289; GO:0016021	NA	IPR000008;IPR035892;IPR031069;IPR031468;IPR039010;	NA	NA	NA	NA	cam:101503139;	NA	XP_004510925.1;	NA	52746at2759;	NA	NA	NA	PTHR10774:SF51;	PF00168;PF17047;	NA	PS50004;PS51847;	NA	NA	integral component of membrane [GO:0016021]	lipid transport [GO:0006869]; regulation of transcription, DNA-templated [GO:0006355]	lipid binding [GO:0008289]
TRINITY_DN10499_c0_g1_i1	1611	tr|A0A072UHT4|A0A072UHT4_MEDTR	1038	80.3	456	88	2	1426	62	1	455	5.8e-52	210.3	A0A072UHT4	A0A072UHT4_MEDTR	unreviewed	LRR receptor-like kinase	25491737 MTR_4g029710	Medicago truncatula (Barrel medic) (Medicago tribuloides)	1038	NA	NA	integral component of membrane [GO:0016021]; ATP binding [GO:0005524]; protein serine/threonine kinase activity [GO:0004674]	GO:0004674; GO:0005524; GO:0016021	Protein kinase superfamily, Ser/Thr protein kinase family	IPR011009;IPR001611;IPR003591;IPR032675;IPR013210;IPR000719;IPR017441;IPR008271;	NA	NA	NA	NA	mtr:MTR_4g029710;	NA	XP_013455206.1;	NA	826997at2759;	NA	NA	NA	NA	PF13855;PF08263;PF00069;	NA	PS00107;PS50011;PS00108;	NA	NA	integral component of membrane [GO:0016021]	NA	ATP binding [GO:0005524]; protein serine/threonine kinase activity [GO:0004674]
TRINITY_DN10499_c0_g1_i2	923	tr|A0A072U2A4|A0A072U2A4_MEDTR	216	78.6	103	22	0	792	484	1	103	1.6e-38	164.9	A0A072U2A4	A0A072U2A4_MEDTR	unreviewed	LRR receptor-like kinase family protein	MTR_8g469610	Medicago truncatula (Barrel medic) (Medicago tribuloides)	216	NA	NA	kinase activity [GO:0016301]	GO:0016301	NA	IPR001611;IPR032675;IPR013210;	NA	NA	NA	NA	mtr:MTR_8g469610;	NA	XP_013445834.1;	NA	1295759at2759;	NA	NA	NA	NA	PF00560;PF13855;PF08263;	NA	NA	NA	NA	NA	NA	kinase activity [GO:0016301]
TRINITY_DN1049_c0_g1_i1	1044	tr|A0A1S3E7W0|A0A1S3E7W0_CICAR	326	90.7	193	18	0	355	933	1	193	6.1e-95	352.4	A0A1S3E7W0	A0A1S3E7W0_CICAR	unreviewed	protein ABIL2-like	LOC101488326	Cicer arietinum (Chickpea) (Garbanzo)	326	NA	NA	NA	NA	NA	IPR028457;	NA	NA	NA	NA	cam:101488326;	NA	XP_004502669.1;XP_012571895.1;	NA	989253at2759;	NA	NA	NA	PTHR10460;	NA	NA	NA	NA	NA	NA	NA	NA
TRINITY_DN1049_c0_g1_i2	1314	tr|A0A1S3E7W0|A0A1S3E7W0_CICAR	326	61.8	283	18	1	355	1203	1	193	1.8e-83	314.7	A0A1S3E7W0	A0A1S3E7W0_CICAR	unreviewed	protein ABIL2-like	LOC101488326	Cicer arietinum (Chickpea) (Garbanzo)	326	NA	NA	NA	NA	NA	IPR028457;	NA	NA	NA	NA	cam:101488326;	NA	XP_004502669.1;XP_012571895.1;	NA	989253at2759;	NA	NA	NA	PTHR10460;	NA	NA	NA	NA	NA	NA	NA	NA
TRINITY_DN1049_c0_g1_i3	1648	tr|A0A1S3E7W0|A0A1S3E7W0_CICAR	326	84.1	327	51	1	429	1409	1	326	2.3e-133	480.7	A0A1S3E7W0	A0A1S3E7W0_CICAR	unreviewed	protein ABIL2-like	LOC101488326	Cicer arietinum (Chickpea) (Garbanzo)	326	NA	NA	NA	NA	NA	IPR028457;	NA	NA	NA	NA	cam:101488326;	NA	XP_004502669.1;XP_012571895.1;	NA	989253at2759;	NA	NA	NA	PTHR10460;	NA	NA	NA	NA	NA	NA	NA	NA
TRINITY_DN1049_c0_g1_i4	980	tr|A0A1S3E7W0|A0A1S3E7W0_CICAR	326	73.8	103	25	2	101	406	144	245	1.1e-32	145.6	A0A1S3E7W0	A0A1S3E7W0_CICAR	unreviewed	protein ABIL2-like	LOC101488326	Cicer arietinum (Chickpea) (Garbanzo)	326	NA	NA	NA	NA	NA	IPR028457;	NA	NA	NA	NA	cam:101488326;	NA	XP_004502669.1;XP_012571895.1;	NA	989253at2759;	NA	NA	NA	PTHR10460;	NA	NA	NA	NA	NA	NA	NA	NA
TRINITY_DN1049_c0_g1_i5	1574	tr|A0A1S3E7W0|A0A1S3E7W0_CICAR	326	84.1	327	51	1	355	1335	1	326	1.7e-133	481.1	A0A1S3E7W0	A0A1S3E7W0_CICAR	unreviewed	protein ABIL2-like	LOC101488326	Cicer arietinum (Chickpea) (Garbanzo)	326	NA	NA	NA	NA	NA	IPR028457;	NA	NA	NA	NA	cam:101488326;	NA	XP_004502669.1;XP_012571895.1;	NA	989253at2759;	NA	NA	NA	PTHR10460;	NA	NA	NA	NA	NA	NA	NA	NA
TRINITY_DN1049_c0_g1_i6	1214	tr|A0A218WTL4|A0A218WTL4_PUNGR	341	91.2	57	5	0	805	975	285	341	2.6e-20	104.8	A0A218WTL4	A0A218WTL4_PUNGR	unreviewed	Uncharacterized protein	CDL15_Pgr021705	Punica granatum (Pomegranate)	341	NA	NA	NA	NA	NA	IPR028457;	NA	NA	NA	NA	NA	NA	NA	NA	NA	NA	NA	NA	PTHR10460;	NA	NA	NA	NA	NA	NA	NA	NA
TRINITY_DN1049_c0_g2_i1	1226	tr|A0A072VD45|A0A072VD45_MEDTR	342	86.7	75	10	0	85	309	163	237	5.2e-29	133.7	A0A072VD45	A0A072VD45_MEDTR	unreviewed	ABIL1-like protein	11425660 MTR_1g007880	Medicago truncatula (Barrel medic) (Medicago tribuloides)	342	NA	NA	NA	NA	NA	IPR028457;	NA	NA	NA	NA	NA	NA	XP_013465691.1;	NA	989253at2759;	NA	NA	NA	PTHR10460;	NA	NA	NA	NA	NA	NA	NA	NA
TRINITY_DN1049_c0_g2_i4	1199	tr|A0A072VD45|A0A072VD45_MEDTR	342	86.7	75	10	0	85	309	163	237	5.1e-29	133.7	A0A072VD45	A0A072VD45_MEDTR	unreviewed	ABIL1-like protein	11425660 MTR_1g007880	Medicago truncatula (Barrel medic) (Medicago tribuloides)	342	NA	NA	NA	NA	NA	IPR028457;	NA	NA	NA	NA	NA	NA	XP_013465691.1;	NA	989253at2759;	NA	NA	NA	PTHR10460;	NA	NA	NA	NA	NA	NA	NA	NA
TRINITY_DN1049_c0_g2_i5	1790	tr|A0A072VD45|A0A072VD45_MEDTR	342	91.1	326	29	0	351	1328	17	342	4.5e-146	523.1	A0A072VD45	A0A072VD45_MEDTR	unreviewed	ABIL1-like protein	11425660 MTR_1g007880	Medicago truncatula (Barrel medic) (Medicago tribuloides)	342	NA	NA	NA	NA	NA	IPR028457;	NA	NA	NA	NA	NA	NA	XP_013465691.1;	NA	989253at2759;	NA	NA	NA	PTHR10460;	NA	NA	NA	NA	NA	NA	NA	NA
TRINITY_DN1049_c0_g3_i1	844	tr|G7J7H6|G7J7H6_MEDTR	95	86.3	95	13	0	490	206	1	95	1.5e-38	164.9	G7J7H6	G7J7H6_MEDTR	unreviewed	Putative CTAG/Pcc1 family protein (Transcription factor Pcc1)	11437336 MTR_3g091850 MtrunA17_Chr3g0127221	Medicago truncatula (Barrel medic) (Medicago tribuloides)	95	NA	NA	NA	NA	NA	IPR015419;	NA	NA	NA	NA	mtr:MTR_3g091850;	NA	XP_003602286.1;	NA	1584653at2759;	NA	NA	NA	PTHR31283;	PF09341;	NA	NA	NA	NA	NA	NA	NA
TRINITY_DN1049_c0_g3_i2	864	tr|G7J7H6|G7J7H6_MEDTR	95	86.3	95	13	0	490	206	1	95	1.5e-38	164.9	G7J7H6	G7J7H6_MEDTR	unreviewed	Putative CTAG/Pcc1 family protein (Transcription factor Pcc1)	11437336 MTR_3g091850 MtrunA17_Chr3g0127221	Medicago truncatula (Barrel medic) (Medicago tribuloides)	95	NA	NA	NA	NA	NA	IPR015419;	NA	NA	NA	NA	mtr:MTR_3g091850;	NA	XP_003602286.1;	NA	1584653at2759;	NA	NA	NA	PTHR31283;	PF09341;	NA	NA	NA	NA	NA	NA	NA
TRINITY_DN1049_c0_g3_i3	603	tr|A0A1S2XZW6|A0A1S2XZW6_CICAR	97	85.4	96	14	0	507	220	1	96	7.5e-37	158.7	A0A1S2XZW6	A0A1S2XZW6_CICAR	unreviewed	uncharacterized protein LOC101490809	LOC101490809	Cicer arietinum (Chickpea) (Garbanzo)	97	NA	NA	NA	NA	NA	IPR015419;	NA	NA	NA	NA	cam:101490809;	NA	XP_004496546.1;	NA	1584653at2759;	NA	NA	NA	PTHR31283;	PF09341;	NA	NA	NA	NA	NA	NA	NA
TRINITY_DN10501_c0_g1_i1	1806	tr|A0A072VJR5|A0A072VJR5_MEDTR	372	85.5	372	48	1	1703	606	1	372	1.1e-176	624.8	A0A072VJR5	A0A072VJR5_MEDTR	unreviewed	Uncharacterized protein	25483501 MTR_1g053780	Medicago truncatula (Barrel medic) (Medicago tribuloides)	372	NA	NA	NA	NA	NA	NA	NA	NA	NA	NA	mtr:MTR_1g053780;	NA	XP_013467651.1;	NA	884054at2759;	NA	NA	NA	NA	NA	NA	NA	NA	NA	NA	NA	NA
TRINITY_DN10502_c0_g1_i1	2160	tr|A0A072UWP8|A0A072UWP8_MEDTR	531	89.9	527	47	2	2002	422	1	521	7e-279	964.5	A0A072UWP8	A0A072UWP8_MEDTR	unreviewed	Non-specific phospholipase C4 (Putative phosphoesterase)	25490867 MTR_3g463760 MtrunA17_Chr3g0104681	Medicago truncatula (Barrel medic) (Medicago tribuloides)	531	NA	NA	hydrolase activity, acting on ester bonds [GO:0016788]	GO:0016788	NA	IPR017849;IPR007312;	NA	NA	NA	NA	mtr:MTR_3g463760;	NA	XP_013460228.1;	NA	480237at2759;	NA	NA	NA	PTHR31956;	PF04185;	NA	NA	NA	NA	NA	NA	hydrolase activity, acting on ester bonds [GO:0016788]
TRINITY_DN10503_c0_g2_i1	1981	tr|A0A1S2Z445|A0A1S2Z445_CICAR	276	64	197	48	3	1730	1200	1	194	4.8e-56	224.2	A0A1S2Z445	A0A1S2Z445_CICAR	unreviewed	bZIP transcription factor 60	LOC101495099	Cicer arietinum (Chickpea) (Garbanzo)	276	NA	NA	integral component of membrane [GO:0016021]; DNA-binding transcription factor activity [GO:0003700]	GO:0003700; GO:0016021	NA	IPR004827;	NA	NA	NA	NA	cam:101495099;	NA	XP_004514723.1;	NA	1315234at2759;	NA	NA	NA	NA	PF00170;	NA	PS50217;PS00036;	NA	NA	integral component of membrane [GO:0016021]	NA	DNA-binding transcription factor activity [GO:0003700]
TRINITY_DN10503_c0_g2_i3	1311	tr|A0A1S2Z445|A0A1S2Z445_CICAR	276	68.1	279	64	5	1060	290	1	276	9.7e-90	335.5	A0A1S2Z445	A0A1S2Z445_CICAR	unreviewed	bZIP transcription factor 60	LOC101495099	Cicer arietinum (Chickpea) (Garbanzo)	276	NA	NA	integral component of membrane [GO:0016021]; DNA-binding transcription factor activity [GO:0003700]	GO:0003700; GO:0016021	NA	IPR004827;	NA	NA	NA	NA	cam:101495099;	NA	XP_004514723.1;	NA	1315234at2759;	NA	NA	NA	NA	PF00170;	NA	PS50217;PS00036;	NA	NA	integral component of membrane [GO:0016021]	NA	DNA-binding transcription factor activity [GO:0003700]
TRINITY_DN10503_c0_g2_i4	1363	tr|A0A072VTK0|A0A072VTK0_MEDTR	268	82.9	82	11	2	529	293	186	267	2.3e-25	121.7	A0A072VTK0	A0A072VTK0_MEDTR	unreviewed	BZIP transcription factor (Putative transcription factor bZIP family)	25483259 MTR_1g050502 MtrunA17_Chr1g0171291	Medicago truncatula (Barrel medic) (Medicago tribuloides)	268	NA	NA	DNA-binding transcription factor activity [GO:0003700]; response to endoplasmic reticulum stress [GO:0034976]	GO:0003700; GO:0034976	NA	IPR004827;	NA	NA	NA	NA	NA	NA	XP_013467378.1;	NA	1315234at2759;	NA	NA	NA	NA	PF00170;	NA	PS50217;PS00036;	NA	NA	NA	response to endoplasmic reticulum stress [GO:0034976]	DNA-binding transcription factor activity [GO:0003700]
TRINITY_DN10503_c0_g2_i6	1822	tr|A0A1S2Z445|A0A1S2Z445_CICAR	276	64	197	48	3	1571	1041	1	194	4.4e-56	224.2	A0A1S2Z445	A0A1S2Z445_CICAR	unreviewed	bZIP transcription factor 60	LOC101495099	Cicer arietinum (Chickpea) (Garbanzo)	276	NA	NA	integral component of membrane [GO:0016021]; DNA-binding transcription factor activity [GO:0003700]	GO:0003700; GO:0016021	NA	IPR004827;	NA	NA	NA	NA	cam:101495099;	NA	XP_004514723.1;	NA	1315234at2759;	NA	NA	NA	NA	PF00170;	NA	PS50217;PS00036;	NA	NA	integral component of membrane [GO:0016021]	NA	DNA-binding transcription factor activity [GO:0003700]
TRINITY_DN10503_c1_g1_i3	682	tr|A0A067K434|A0A067K434_JATCU	485	82.6	46	8	0	136	273	440	485	1.1e-12	78.6	A0A067K434	A0A067K434_JATCU	unreviewed	Uncharacterized protein	JCGZ_17722	Jatropha curcas (Barbados nut)	485	NA	NA	U4/U6 x U5 tri-snRNP complex [GO:0046540]; spliceosomal tri-snRNP complex assembly [GO:0000244]	GO:0000244; GO:0046540	NA	IPR029012;IPR002687;IPR036070;IPR012976;IPR027105;IPR019175;	NA	NA	NA	NA	NA	NA	XP_012085347.1;	NA	NA	NA	NA	NA	PTHR13904;	PF01798;PF09785;	NA	PS51358;	NA	NA	U4/U6 x U5 tri-snRNP complex [GO:0046540]	spliceosomal tri-snRNP complex assembly [GO:0000244]	NA
TRINITY_DN10504_c0_g1_i1	1891	tr|A0A072VJ58|A0A072VJ58_MEDTR	452	63.3	420	110	5	1368	214	42	452	2.6e-96	357.8	A0A072VJ58	A0A072VJ58_MEDTR	unreviewed	TPX2 (Targeting protein for Xklp2) family protein	25483638 MTR_1g055085 MtrunA17_Chr1g0176611	Medicago truncatula (Barrel medic) (Medicago tribuloides)	452	NA	NA	NA	NA	NA	IPR027329;	NA	NA	NA	NA	mtr:MTR_1g055085;	NA	XP_013467790.1;	NA	1307210at2759;	NA	NA	NA	NA	PF06886;	NA	NA	NA	NA	NA	NA	NA
TRINITY_DN10504_c0_g1_i2	1291	tr|A0A072VJ58|A0A072VJ58_MEDTR	452	55.8	206	62	3	768	226	42	243	5.3e-40	170.2	A0A072VJ58	A0A072VJ58_MEDTR	unreviewed	TPX2 (Targeting protein for Xklp2) family protein	25483638 MTR_1g055085 MtrunA17_Chr1g0176611	Medicago truncatula (Barrel medic) (Medicago tribuloides)	452	NA	NA	NA	NA	NA	IPR027329;	NA	NA	NA	NA	mtr:MTR_1g055085;	NA	XP_013467790.1;	NA	1307210at2759;	NA	NA	NA	NA	PF06886;	NA	NA	NA	NA	NA	NA	NA
TRINITY_DN10504_c0_g1_i3	1981	tr|A0A072VJ58|A0A072VJ58_MEDTR	452	59.1	450	110	6	1458	214	42	452	2.4e-92	344.7	A0A072VJ58	A0A072VJ58_MEDTR	unreviewed	TPX2 (Targeting protein for Xklp2) family protein	25483638 MTR_1g055085 MtrunA17_Chr1g0176611	Medicago truncatula (Barrel medic) (Medicago tribuloides)	452	NA	NA	NA	NA	NA	IPR027329;	NA	NA	NA	NA	mtr:MTR_1g055085;	NA	XP_013467790.1;	NA	1307210at2759;	NA	NA	NA	NA	PF06886;	NA	NA	NA	NA	NA	NA	NA
TRINITY_DN10506_c0_g2_i1	1626	tr|A0A1S2YFQ6|A0A1S2YFQ6_CICAR	285	81.3	284	52	1	304	1152	2	285	1.1e-130	471.9	A0A1S2YFQ6	A0A1S2YFQ6_CICAR	unreviewed	uncharacterized protein LOC101507202	LOC101507202	Cicer arietinum (Chickpea) (Garbanzo)	285	NA	NA	integral component of membrane [GO:0016021]	GO:0016021	NA	IPR010605;	NA	NA	NA	NA	cam:101507202;	NA	XP_004503649.1;	NA	1245247at2759;	NA	NA	NA	PTHR33512;	PF06697;	NA	NA	NA	NA	integral component of membrane [GO:0016021]	NA	NA
TRINITY_DN10507_c0_g1_i1	3640	tr|A0A2K3PMT6|A0A2K3PMT6_TRIPR	1038	90.6	1041	93	3	237	3353	1	1038	0	1848.6	A0A2K3PMT6	A0A2K3PMT6_TRIPR	unreviewed	Double CLP-N motif-containing P-loop nucleoside triphosphate hydrolases superfamily protein	L195_g013315	Trifolium pratense (Red clover)	1038	NA	NA	hydrolase activity [GO:0016787]; protein metabolic process [GO:0019538]	GO:0016787; GO:0019538	NA	IPR036628;IPR027417;	NA	NA	NA	NA	NA	NA	NA	NA	173851at2759;	NA	NA	NA	NA	NA	NA	NA	NA	NA	NA	protein metabolic process [GO:0019538]	hydrolase activity [GO:0016787]
TRINITY_DN10510_c0_g1_i1	1827	tr|A0A1S2YUI7|A0A1S2YUI7_CICAR	462	67.9	523	107	3	1707	139	1	462	1.5e-197	694.1	A0A1S2YUI7	A0A1S2YUI7_CICAR	unreviewed	protein TRIGALACTOSYLDIACYLGLYCEROL 4, chloroplastic	LOC101511387	Cicer arietinum (Chickpea) (Garbanzo)	462	NA	NA	NA	NA	NA	NA	NA	NA	NA	NA	cam:101511387;	NA	XP_004510138.1;	NA	666397at2759;	NA	NA	NA	NA	NA	NA	NA	NA	NA	NA	NA	NA
TRINITY_DN10510_c0_g1_i2	1656	tr|A0A1S2YUI7|A0A1S2YUI7_CICAR	462	76.2	466	107	2	1536	139	1	462	6.7e-205	718.4	A0A1S2YUI7	A0A1S2YUI7_CICAR	unreviewed	protein TRIGALACTOSYLDIACYLGLYCEROL 4, chloroplastic	LOC101511387	Cicer arietinum (Chickpea) (Garbanzo)	462	NA	NA	NA	NA	NA	NA	NA	NA	NA	NA	cam:101511387;	NA	XP_004510138.1;	NA	666397at2759;	NA	NA	NA	NA	NA	NA	NA	NA	NA	NA	NA	NA
TRINITY_DN10513_c0_g1_i1	1895	tr|A0A072UVL6|A0A072UVL6_MEDTR	480	89.1	485	48	1	1667	213	1	480	2.7e-250	869.4	A0A072UVL6	A0A072UVL6_MEDTR	unreviewed	Putative aminoacyltransferase, E1 ubiquitin-activating enzyme (EC 2.3.2.-) (EC 6.2.1.45) (Zinc finger, C3HC4 type (RING finger) protein)	25488807 MTR_3g037230 MtrunA17_Chr3g0091571	Medicago truncatula (Barrel medic) (Medicago tribuloides)	480	2.3.2.-; 6.2.1.45	NA	transferase activity, transferring acyl groups [GO:0016746]; ubiquitin activating enzyme activity [GO:0004839]	GO:0004839; GO:0016746	NA	IPR003111;IPR015947;IPR011990;IPR001841;IPR013083;IPR017907;	NA	NA	NA	NA	mtr:MTR_3g037230;	NA	XP_013459405.1;	NA	458276at2759;	NA	NA	NA	NA	PF02190;	NA	PS51787;PS00518;PS50089;	NA	NA	NA	NA	transferase activity, transferring acyl groups [GO:0016746]; ubiquitin activating enzyme activity [GO:0004839]
TRINITY_DN10513_c0_g1_i2	525	tr|A0A1S2Y680|A0A1S2Y680_CICAR	485	73.7	57	15	0	297	127	1	57	7e-15	85.5	A0A1S2Y680	A0A1S2Y680_CICAR	unreviewed	LON peptidase N-terminal domain and RING finger protein 1	LOC101515241	Cicer arietinum (Chickpea) (Garbanzo)	485	NA	NA	NA	NA	NA	IPR003111;IPR015947;IPR011990;IPR019734;IPR001841;IPR013083;IPR017907;	NA	NA	NA	NA	cam:101515241;	NA	XP_004500017.1;	NA	458276at2759;	NA	NA	NA	NA	PF02190;	NA	PS51787;PS00518;PS50089;	NA	NA	NA	NA	NA
TRINITY_DN10514_c0_g1_i1	1469	tr|A0A2K3NQ55|A0A2K3NQ55_TRIPR	302	91.1	302	26	1	1085	183	1	302	1.3e-154	551.2	A0A2K3NQ55	A0A2K3NQ55_TRIPR	unreviewed	Formimidoyltransferase-cyclodeaminase-like protein	L195_g001606	Trifolium pratense (Red clover)	302	NA	NA	folic acid binding [GO:0005542]; transferase activity [GO:0016740]	GO:0005542; GO:0016740	NA	IPR013802;IPR037070;IPR012886;IPR037064;IPR022384;	NA	NA	NA	NA	NA	NA	NA	NA	1063278at2759;	NA	NA	NA	NA	PF07837;	NA	NA	NA	NA	NA	NA	folic acid binding [GO:0005542]; transferase activity [GO:0016740]
TRINITY_DN10515_c0_g1_i1	2139	tr|B7FIS3|B7FIS3_MEDTR	296	92.9	296	21	0	1972	1085	1	296	5.9e-153	546.2	B7FIS3	B7FIS3_MEDTR	unreviewed	Gamma-soluble NSF attachment protein (Putative NSF attachment protein)	25486665 MTR_2g047110 MtrunA17_Chr2g0303081	Medicago truncatula (Barrel medic) (Medicago tribuloides)	296	NA	NA	cell [GO:0005623]; intracellular protein transport [GO:0006886]	GO:0005623; GO:0006886	NA	IPR000744;IPR011990;	NA	NA	NA	NA	mtr:MTR_2g047110;	NA	XP_013463738.1;	NA	1540214at2759;	NA	NA	NA	PTHR13768;	NA	NA	NA	NA	NA	cell [GO:0005623]	intracellular protein transport [GO:0006886]	NA
TRINITY_DN10519_c0_g1_i1	1551	tr|A0A2K3NLM6|A0A2K3NLM6_TRIPR	363	93.5	325	21	0	1343	369	39	363	3e-183	646.4	A0A2K3NLM6	A0A2K3NLM6_TRIPR	unreviewed	DNA-(apurinic or apyrimidinic site) lyase (EC 4.2.99.18)	L195_g000347	Trifolium pratense (Red clover)	363	4.2.99.18	NA	class I DNA-(apurinic or apyrimidinic site) endonuclease activity [GO:0140078]; metal ion binding [GO:0046872]; nuclease activity [GO:0004518]; DNA repair [GO:0006281]	GO:0004518; GO:0006281; GO:0046872; GO:0140078	DNA repair enzymes AP/ExoA family	IPR004808;IPR036691;IPR005135;	NA	NA	NA	NA	NA	NA	NA	NA	1105625at2759;	NA	NA	NA	PTHR22748;	PF03372;	TIGR00633;	PS51435;	NA	NA	NA	DNA repair [GO:0006281]	class I DNA-(apurinic or apyrimidinic site) endonuclease activity [GO:0140078]; metal ion binding [GO:0046872]; nuclease activity [GO:0004518]
TRINITY_DN10520_c0_g1_i1	1792	tr|G7ZYL1|G7ZYL1_MEDTR	660	79.9	536	95	2	11	1612	136	660	1.3e-249	867.1	G7ZYL1	G7ZYL1_MEDTR	unreviewed	Glycoside hydrolase family 81 protein (Putative glucan endo-1,3-beta-D-glucosidase) (EC 3.2.1.39)	25495548 MTR_6g016810 MtrunA17_Chr6g0456581	Medicago truncatula (Barrel medic) (Medicago tribuloides)	660	3.2.1.39	NA	glucan endo-1,3-beta-D-glucosidase activity [GO:0042973]; glucan endo-1,3-beta-glucanase activity, C-3 substituted reducing group [GO:0052861]; metabolic process [GO:0008152]	GO:0008152; GO:0042973; GO:0052861	NA	IPR005200;IPR040720;IPR040451;	NA	NA	NA	NA	mtr:MTR_6g016810;	NA	XP_013451225.1;	NA	276151at2759;	NA	NA	NA	PTHR31983;	PF17652;PF03639;	NA	NA	NA	NA	NA	metabolic process [GO:0008152]	glucan endo-1,3-beta-D-glucosidase activity [GO:0042973]; glucan endo-1,3-beta-glucanase activity, C-3 substituted reducing group [GO:0052861]
TRINITY_DN10522_c0_g1_i1	1896	tr|A0A2K3PC05|A0A2K3PC05_TRIPR	398	94.2	398	20	1	1471	287	1	398	5.7e-208	728.8	A0A2K3PC05	A0A2K3PC05_TRIPR	unreviewed	Equilibrative nucleotide transporter 1-like protein	L195_g009459	Trifolium pratense (Red clover)	398	NA	NA	integral component of membrane [GO:0016021]; nucleoside transmembrane transporter activity [GO:0005337]	GO:0005337; GO:0016021	NA	IPR002259;	NA	NA	NA	NA	NA	NA	NA	NA	674800at2759;	NA	NA	NA	PTHR10332;	PF01733;	NA	NA	NA	NA	integral component of membrane [GO:0016021]	NA	nucleoside transmembrane transporter activity [GO:0005337]
TRINITY_DN10523_c0_g2_i1	972	tr|G7JIY3|G7JIY3_MEDTR	234	80.8	234	39	1	918	235	1	234	8.2e-94	348.6	G7JIY3	G7JIY3_MEDTR	unreviewed	Putative ybaK/aminoacyl-tRNA synthetase-associated domain-containing protein (YbaK/proline-tRNA ligase associated domain protein)	11407917 MTR_4g101100 MtrunA17_Chr4g0056311	Medicago truncatula (Barrel medic) (Medicago tribuloides)	234	NA	NA	aminoacyl-tRNA editing activity [GO:0002161]; aminoacyl-tRNA ligase activity [GO:0004812]	GO:0002161; GO:0004812	NA	IPR036754;IPR007214;	NA	NA	NA	NA	mtr:MTR_4g101100;	NA	XP_003608729.1;	NA	1530197at2759;	NA	NA	NA	NA	PF04073;	NA	NA	NA	NA	NA	NA	aminoacyl-tRNA editing activity [GO:0002161]; aminoacyl-tRNA ligase activity [GO:0004812]
TRINITY_DN10524_c0_g1_i1	2951	tr|A0A2K3NYX0|A0A2K3NYX0_TRIPR	1224	92.7	754	52	3	2636	378	473	1224	0	1409.4	A0A2K3NYX0	A0A2K3NYX0_TRIPR	unreviewed	Uncharacterized protein	L195_g004742	Trifolium pratense (Red clover)	1224	NA	NA	catalytic activity [GO:0003824]; zinc ion binding [GO:0008270]	GO:0003824; GO:0008270	NA	IPR000192;IPR018289;IPR000270;IPR015424;IPR015421;IPR004332;IPR006564;IPR007527;	NA	NA	NA	NA	NA	NA	NA	NA	158825at2759;	NA	NA	NA	NA	PF00266;PF03108;PF10551;PF00564;PF04434;	NA	PS50966;	NA	NA	NA	NA	catalytic activity [GO:0003824]; zinc ion binding [GO:0008270]
TRINITY_DN10524_c0_g1_i2	2843	tr|A0A2K3NYX0|A0A2K3NYX0_TRIPR	1224	88.9	754	45	4	2528	378	473	1224	0	1330.9	A0A2K3NYX0	A0A2K3NYX0_TRIPR	unreviewed	Uncharacterized protein	L195_g004742	Trifolium pratense (Red clover)	1224	NA	NA	catalytic activity [GO:0003824]; zinc ion binding [GO:0008270]	GO:0003824; GO:0008270	NA	IPR000192;IPR018289;IPR000270;IPR015424;IPR015421;IPR004332;IPR006564;IPR007527;	NA	NA	NA	NA	NA	NA	NA	NA	158825at2759;	NA	NA	NA	NA	PF00266;PF03108;PF10551;PF00564;PF04434;	NA	PS50966;	NA	NA	NA	NA	catalytic activity [GO:0003824]; zinc ion binding [GO:0008270]
TRINITY_DN10525_c0_g1_i1	751	tr|A0A1S2YDV3|A0A1S2YDV3_CICAR	178	73	178	43	3	36	554	1	178	1.6e-73	280.8	A0A1S2YDV3	A0A1S2YDV3_CICAR	unreviewed	protein PLANT CADMIUM RESISTANCE 11-like	LOC101500354	Cicer arietinum (Chickpea) (Garbanzo)	178	NA	NA	integral component of membrane [GO:0016021]	GO:0016021	NA	IPR006461;	NA	NA	NA	NA	cam:101500354;	NA	XP_004503374.1;	NA	1354725at2759;	NA	NA	NA	PTHR15907;	PF04749;	TIGR01571;	NA	NA	NA	integral component of membrane [GO:0016021]	NA	NA
TRINITY_DN10529_c0_g1_i1	2537	tr|G7KF01|G7KF01_MEDTR	439	76.9	441	97	2	2269	956	1	439	3.6e-173	613.6	G7KF01	G7KF01_MEDTR	unreviewed	Plant/F18B3-190 protein, putative	11410095 MTR_5g020870 MtrunA17_Chr5g0404591	Medicago truncatula (Barrel medic) (Medicago tribuloides)	439	NA	NA	integral component of membrane [GO:0016021]	GO:0016021	NA	NA	NA	NA	NA	NA	mtr:MTR_5g020870;	NA	XP_003612063.1;	NA	1135906at2759;	NA	NA	NA	NA	NA	NA	NA	NA	NA	integral component of membrane [GO:0016021]	NA	NA
TRINITY_DN1052_c0_g1_i1	2947	tr|D3YBE1|D3YBE1_TRIRP	329	90.2	256	23	1	458	1219	74	329	7.9e-132	476.5	D3YBE1	D3YBE1_TRIRP	unreviewed	Uncharacterized protein	NA	Trifolium repens (Creeping white clover)	329	NA	NA	phosphoglycerate mutase activity [GO:0004619]; glycolytic process [GO:0006096]	GO:0004619; GO:0006096	NA	IPR013078;IPR029033;IPR001345;IPR005952;	NA	NA	NA	NA	NA	NA	NA	NA	NA	NA	NA	NA	PTHR11931;	PF00300;	NA	PS00175;	NA	NA	NA	glycolytic process [GO:0006096]	phosphoglycerate mutase activity [GO:0004619]
TRINITY_DN1052_c0_g1_i11	878	tr|D3YBE1|D3YBE1_TRIRP	329	91.4	139	12	0	462	878	101	239	4.8e-69	266.2	D3YBE1	D3YBE1_TRIRP	unreviewed	Uncharacterized protein	NA	Trifolium repens (Creeping white clover)	329	NA	NA	phosphoglycerate mutase activity [GO:0004619]; glycolytic process [GO:0006096]	GO:0004619; GO:0006096	NA	IPR013078;IPR029033;IPR001345;IPR005952;	NA	NA	NA	NA	NA	NA	NA	NA	NA	NA	NA	NA	PTHR11931;	PF00300;	NA	PS00175;	NA	NA	NA	glycolytic process [GO:0006096]	phosphoglycerate mutase activity [GO:0004619]
TRINITY_DN1052_c0_g1_i13	1195	tr|D3YBE1|D3YBE1_TRIRP	329	90.2	256	23	1	264	1025	74	329	3.2e-132	476.5	D3YBE1	D3YBE1_TRIRP	unreviewed	Uncharacterized protein	NA	Trifolium repens (Creeping white clover)	329	NA	NA	phosphoglycerate mutase activity [GO:0004619]; glycolytic process [GO:0006096]	GO:0004619; GO:0006096	NA	IPR013078;IPR029033;IPR001345;IPR005952;	NA	NA	NA	NA	NA	NA	NA	NA	NA	NA	NA	NA	PTHR11931;	PF00300;	NA	PS00175;	NA	NA	NA	glycolytic process [GO:0006096]	phosphoglycerate mutase activity [GO:0004619]
TRINITY_DN1052_c0_g1_i15	1091	tr|D3YBE1|D3YBE1_TRIRP	329	91.6	167	14	0	458	958	74	240	4.9e-87	326.2	D3YBE1	D3YBE1_TRIRP	unreviewed	Uncharacterized protein	NA	Trifolium repens (Creeping white clover)	329	NA	NA	phosphoglycerate mutase activity [GO:0004619]; glycolytic process [GO:0006096]	GO:0004619; GO:0006096	NA	IPR013078;IPR029033;IPR001345;IPR005952;	NA	NA	NA	NA	NA	NA	NA	NA	NA	NA	NA	NA	PTHR11931;	PF00300;	NA	PS00175;	NA	NA	NA	glycolytic process [GO:0006096]	phosphoglycerate mutase activity [GO:0004619]
TRINITY_DN1052_c0_g1_i9	3141	tr|D3YBE1|D3YBE1_TRIRP	329	85.1	315	44	2	256	1191	1	315	3.8e-148	530.8	D3YBE1	D3YBE1_TRIRP	unreviewed	Uncharacterized protein	NA	Trifolium repens (Creeping white clover)	329	NA	NA	phosphoglycerate mutase activity [GO:0004619]; glycolytic process [GO:0006096]	GO:0004619; GO:0006096	NA	IPR013078;IPR029033;IPR001345;IPR005952;	NA	NA	NA	NA	NA	NA	NA	NA	NA	NA	NA	NA	PTHR11931;	PF00300;	NA	PS00175;	NA	NA	NA	glycolytic process [GO:0006096]	phosphoglycerate mutase activity [GO:0004619]
TRINITY_DN10530_c0_g1_i1	2436	tr|A0A072VPA0|A0A072VPA0_MEDTR	511	83.1	474	55	5	119	1510	1	459	7.8e-202	708.8	A0A072VPA0	A0A072VPA0_MEDTR	unreviewed	30S ribosomal protein S1 (Putative nucleic acid-binding protein)	25485041 MTR_1g097610 MtrunA17_Chr1g0201261	Medicago truncatula (Barrel medic) (Medicago tribuloides)	511	NA	NA	ribosome [GO:0005840]; nucleic acid binding [GO:0003676]	GO:0003676; GO:0005840	NA	IPR012340;IPR037320;IPR022967;IPR003029;	NA	NA	NA	NA	mtr:MTR_1g097610;	NA	XP_013469599.1;	NA	913895at2759;	NA	NA	NA	PTHR15838;	PF00575;	NA	PS50126;	NA	NA	ribosome [GO:0005840]	NA	nucleic acid binding [GO:0003676]
TRINITY_DN10530_c0_g1_i2	2128	tr|A0A072VPA0|A0A072VPA0_MEDTR	511	82.5	527	66	6	119	1669	1	511	4e-226	789.3	A0A072VPA0	A0A072VPA0_MEDTR	unreviewed	30S ribosomal protein S1 (Putative nucleic acid-binding protein)	25485041 MTR_1g097610 MtrunA17_Chr1g0201261	Medicago truncatula (Barrel medic) (Medicago tribuloides)	511	NA	NA	ribosome [GO:0005840]; nucleic acid binding [GO:0003676]	GO:0003676; GO:0005840	NA	IPR012340;IPR037320;IPR022967;IPR003029;	NA	NA	NA	NA	mtr:MTR_1g097610;	NA	XP_013469599.1;	NA	913895at2759;	NA	NA	NA	PTHR15838;	PF00575;	NA	PS50126;	NA	NA	ribosome [GO:0005840]	NA	nucleic acid binding [GO:0003676]
TRINITY_DN10532_c0_g1_i1	1216	tr|G7KMG2|G7KMG2_MEDTR	250	78	250	39	2	51	788	1	238	5.1e-101	372.9	G7KMG2	G7KMG2_MEDTR	unreviewed	Class I peptide chain release factor	MTR_6g059330	Medicago truncatula (Barrel medic) (Medicago tribuloides)	250	NA	NA	translation release factor activity [GO:0003747]	GO:0003747	NA	IPR000352;	NA	NA	NA	NA	mtr:MTR_6g059330;	NA	XP_003619547.2;	NA	1278772at2759;	NA	NA	NA	NA	PF00472;	NA	NA	NA	NA	NA	NA	translation release factor activity [GO:0003747]
TRINITY_DN10532_c0_g1_i2	1229	tr|G7KMG2|G7KMG2_MEDTR	250	78	250	39	2	51	788	1	238	5.1e-101	372.9	G7KMG2	G7KMG2_MEDTR	unreviewed	Class I peptide chain release factor	MTR_6g059330	Medicago truncatula (Barrel medic) (Medicago tribuloides)	250	NA	NA	translation release factor activity [GO:0003747]	GO:0003747	NA	IPR000352;	NA	NA	NA	NA	mtr:MTR_6g059330;	NA	XP_003619547.2;	NA	1278772at2759;	NA	NA	NA	NA	PF00472;	NA	NA	NA	NA	NA	NA	translation release factor activity [GO:0003747]
TRINITY_DN10533_c0_g2_i2	1148	tr|A0A072VH86|A0A072VH86_MEDTR	461	71.5	281	80	0	211	1053	24	304	5.3e-116	422.5	A0A072VH86	A0A072VH86_MEDTR	unreviewed	Benzyl alcohol O-benzoyltransferase (Putative benzyl alcohol O-benzoyltransferase) (EC 2.3.1.196)	25482871 MTR_1g040215 MtrunA17_Chr1g0165681	Medicago truncatula (Barrel medic) (Medicago tribuloides)	461	2.3.1.196	NA	transferase activity, transferring acyl groups other than amino-acyl groups [GO:0016747]	GO:0016747	NA	IPR023213;IPR003480;	NA	NA	NA	NA	mtr:MTR_1g040215;	NA	XP_013466935.1;	NA	1130893at2759;	NA	NA	NA	NA	PF02458;	NA	NA	NA	NA	NA	NA	transferase activity, transferring acyl groups other than amino-acyl groups [GO:0016747]
TRINITY_DN10534_c0_g1_i1	1637	tr|G7I3X1|G7I3X1_MEDTR	212	73.8	164	42	1	1428	937	1	163	1.9e-63	248.4	G7I3X1	G7I3X1_MEDTR	unreviewed	Putative thioredoxin-like protein (Thioredoxin)	11421344 MTR_1g075100 MtrunA17_Chr1g0186921	Medicago truncatula (Barrel medic) (Medicago tribuloides)	212	NA	NA	cell [GO:0005623]; cell redox homeostasis [GO:0045454]	GO:0005623; GO:0045454	NA	IPR036249;IPR013766;	NA	NA	NA	NA	mtr:MTR_1g075100;	NA	XP_003590774.1;	NA	1371400at2759;	NA	NA	NA	NA	PF00085;	NA	NA	NA	NA	cell [GO:0005623]	cell redox homeostasis [GO:0045454]	NA
TRINITY_DN10534_c0_g1_i2	1089	tr|G7I3X1|G7I3X1_MEDTR	212	79.2	212	43	1	880	245	1	211	1e-92	345.1	G7I3X1	G7I3X1_MEDTR	unreviewed	Putative thioredoxin-like protein (Thioredoxin)	11421344 MTR_1g075100 MtrunA17_Chr1g0186921	Medicago truncatula (Barrel medic) (Medicago tribuloides)	212	NA	NA	cell [GO:0005623]; cell redox homeostasis [GO:0045454]	GO:0005623; GO:0045454	NA	IPR036249;IPR013766;	NA	NA	NA	NA	mtr:MTR_1g075100;	NA	XP_003590774.1;	NA	1371400at2759;	NA	NA	NA	NA	PF00085;	NA	NA	NA	NA	cell [GO:0005623]	cell redox homeostasis [GO:0045454]	NA
TRINITY_DN10538_c0_g1_i1	1343	tr|A2Q3Z1|A2Q3Z1_MEDTR	303	80.6	310	39	4	1312	425	1	303	8e-140	501.9	A2Q3Z1	A2Q3Z1_MEDTR	unreviewed	NLI interacting factor-like phosphatase (Putative 5'(3')-deoxyribonucleotidase, HAD-like domain-containing protein) (Tac7077, putative)	11445481 MTR_2g044900 MtrDRAFT_AC155891g4v1 MtrunA17_Chr2g0302031	Medicago truncatula (Barrel medic) (Medicago tribuloides)	303	NA	NA	5'-nucleotidase activity [GO:0008253]; deoxyribonucleotide catabolic process [GO:0009264]	GO:0008253; GO:0009264	NA	IPR010708;IPR036412;IPR023214;	NA	NA	NA	NA	mtr:MTR_2g044900;	NA	XP_003595388.1;	NA	1316201at2759;	NA	NA	NA	NA	PF06941;	NA	NA	NA	NA	NA	deoxyribonucleotide catabolic process [GO:0009264]	5'-nucleotidase activity [GO:0008253]
TRINITY_DN10538_c0_g1_i2	1439	tr|A0A1S2XEL5|A0A1S2XEL5_CICAR	302	74.4	336	40	5	1408	431	1	300	2.9e-135	486.9	A0A1S2XEL5	A0A1S2XEL5_CICAR	unreviewed	uncharacterized protein LOC101514725	LOC101514725	Cicer arietinum (Chickpea) (Garbanzo)	302	NA	NA	5'-nucleotidase activity [GO:0008253]; deoxyribonucleotide catabolic process [GO:0009264]	GO:0008253; GO:0009264	NA	IPR010708;IPR036412;IPR023214;	NA	NA	NA	NA	cam:101514725;	NA	XP_004488158.1;	NA	1316201at2759;	NA	NA	NA	NA	PF06941;	NA	NA	NA	NA	NA	deoxyribonucleotide catabolic process [GO:0009264]	5'-nucleotidase activity [GO:0008253]
TRINITY_DN10539_c0_g1_i7	2066	tr|A0A1S2YIU1|A0A1S2YIU1_CICAR	533	73.8	550	124	2	1880	234	1	531	2.7e-235	819.7	A0A1S2YIU1	A0A1S2YIU1_CICAR	unreviewed	Hexosyltransferase (EC 2.4.1.-)	LOC101489109	Cicer arietinum (Chickpea) (Garbanzo)	533	2.4.1.-	NA	Golgi membrane [GO:0000139]; integral component of membrane [GO:0016021]; polygalacturonate 4-alpha-galacturonosyltransferase activity [GO:0047262]; cell wall organization [GO:0071555]; pectin biosynthetic process [GO:0045489]	GO:0000139; GO:0016021; GO:0045489; GO:0047262; GO:0071555	Glycosyltransferase 8 family	IPR029993;IPR002495;IPR029044;	NA	NA	NA	NA	cam:101489109;	NA	XP_004505434.1;	NA	590731at2759;	NA	NA	UPA00845	PTHR32116;	PF01501;	NA	NA	NA	SUBCELLULAR LOCATION: Golgi apparatus membrane {ECO:0000256|RuleBase:RU362027}; Single-pass type II membrane protein {ECO:0000256|RuleBase:RU362027}.	Golgi membrane [GO:0000139]; integral component of membrane [GO:0016021]	cell wall organization [GO:0071555]; pectin biosynthetic process [GO:0045489]	polygalacturonate 4-alpha-galacturonosyltransferase activity [GO:0047262]
TRINITY_DN10539_c0_g3_i1	2622	tr|A0A2K3NRH6|A0A2K3NRH6_TRIPR	532	92.8	531	38	0	1962	370	1	531	1.4e-294	1016.9	A0A2K3NRH6	A0A2K3NRH6_TRIPR	unreviewed	Hexosyltransferase (EC 2.4.1.-)	L195_g002090	Trifolium pratense (Red clover)	532	2.4.1.-	NA	Golgi membrane [GO:0000139]; integral component of membrane [GO:0016021]; polygalacturonate 4-alpha-galacturonosyltransferase activity [GO:0047262]; cell wall organization [GO:0071555]; pectin biosynthetic process [GO:0045489]	GO:0000139; GO:0016021; GO:0045489; GO:0047262; GO:0071555	Glycosyltransferase 8 family	IPR029993;IPR002495;IPR029044;	NA	NA	NA	NA	NA	NA	NA	NA	404188at2759;	NA	NA	UPA00845	PTHR32116;	PF01501;	NA	NA	NA	SUBCELLULAR LOCATION: Golgi apparatus membrane {ECO:0000256|RuleBase:RU362027}; Single-pass type II membrane protein {ECO:0000256|RuleBase:RU362027}.	Golgi membrane [GO:0000139]; integral component of membrane [GO:0016021]	cell wall organization [GO:0071555]; pectin biosynthetic process [GO:0045489]	polygalacturonate 4-alpha-galacturonosyltransferase activity [GO:0047262]
TRINITY_DN1053_c0_g1_i1	1389	tr|G7LGH2|G7LGH2_MEDTR	315	63.6	313	109	4	226	1152	1	312	1.3e-84	318.5	G7LGH2	G7LGH2_MEDTR	unreviewed	Myb transcription factor (Putative transcription factor MYB-HB-like family)	11443109 MTR_8g095390 MtrunA17_Chr8g0385321	Medicago truncatula (Barrel medic) (Medicago tribuloides)	315	NA	NA	nucleus [GO:0005634]; DNA binding [GO:0003677]	GO:0003677; GO:0005634	NA	IPR009057;IPR015495;IPR017930;IPR001005;	NA	NA	NA	NA	mtr:MTR_8g095390;	NA	XP_003630424.1;	NA	724033at2759;	NA	NA	NA	PTHR10641;	PF00249;	NA	PS51294;	NA	SUBCELLULAR LOCATION: Nucleus {ECO:0000256|SAAS:SAAS01085420}.	nucleus [GO:0005634]	NA	DNA binding [GO:0003677]
TRINITY_DN10541_c0_g1_i1	1709	tr|A0A2K3NBR7|A0A2K3NBR7_TRIPR	284	82.6	155	21	3	1650	1189	1	150	2.5e-53	214.9	A0A2K3NBR7	A0A2K3NBR7_TRIPR	unreviewed	Chloroplast processing peptidase-like protein	L195_g023756	Trifolium pratense (Red clover)	284	NA	NA	integral component of membrane [GO:0016021]; serine-type peptidase activity [GO:0008236]	GO:0008236; GO:0016021	NA	IPR036286;IPR000223;IPR019758;IPR015927;	NA	NA	NA	NA	NA	NA	NA	NA	1211147at2759;	NA	NA	NA	NA	PF00717;	TIGR02227;	PS00761;	NA	NA	integral component of membrane [GO:0016021]	NA	serine-type peptidase activity [GO:0008236]
TRINITY_DN10541_c0_g1_i2	1408	tr|G7L8W8|G7L8W8_MEDTR	292	85.9	298	35	3	1349	459	1	292	3.4e-133	479.9	G7L8W8	G7L8W8_MEDTR	unreviewed	Putative signal peptidase I (EC 3.4.21.89) (Signal peptidase I family protein)	11417003 MTR_8g103470 MtrunA17_Chr8g0390491	Medicago truncatula (Barrel medic) (Medicago tribuloides)	292	3.4.21.89	NA	integral component of membrane [GO:0016021]; serine-type peptidase activity [GO:0008236]	GO:0008236; GO:0016021	NA	IPR036286;IPR000223;IPR019758;IPR019533;	NA	NA	NA	NA	mtr:MTR_8g103470;	NA	XP_003630792.1;	NA	1211147at2759;	NA	NA	NA	NA	PF10502;	TIGR02227;	PS00761;	NA	NA	integral component of membrane [GO:0016021]	NA	serine-type peptidase activity [GO:0008236]
TRINITY_DN10543_c0_g1_i1	1446	tr|A0A0R0LCQ5|A0A0R0LCQ5_SOYBN	1417	49.9	493	189	7	2	1324	409	895	7.6e-120	435.6	A0A0R0LCQ5	A0A0R0LCQ5_SOYBN	unreviewed	Uncharacterized protein	100812457 GLYMA_01G033200	Glycine max (Soybean) (Glycine hispida)	1417	NA	NA	ADP binding [GO:0043531]; signal transduction [GO:0007165]	GO:0007165; GO:0043531	NA	IPR032675;IPR002182;IPR027417;IPR000157;IPR035897;	NA	NA	NA	NA	NA	NA	XP_014626795.1;XP_014626804.1;XP_014626810.1;XP_014626816.1;	NA	98974at2759;	NA	NA	NA	NA	PF00931;PF01582;	NA	PS50104;	NA	NA	NA	signal transduction [GO:0007165]	ADP binding [GO:0043531]
TRINITY_DN10543_c0_g1_i5	825	tr|A0A2K3NUH9|A0A2K3NUH9_TRIPR	1076	64.6	209	73	1	11	634	425	633	3.4e-72	276.6	A0A2K3NUH9	A0A2K3NUH9_TRIPR	unreviewed	Disease resistance protein (TIR-NBS-LRR class)	L195_g003161	Trifolium pratense (Red clover)	1076	NA	NA	ADP binding [GO:0043531]; signal transduction [GO:0007165]	GO:0007165; GO:0043531	NA	IPR011713;IPR032675;IPR002182;IPR027417;IPR000157;IPR035897;IPR036390;	NA	NA	NA	NA	NA	NA	NA	NA	98974at2759;	NA	NA	NA	NA	PF07725;PF00931;PF01582;	NA	PS50104;	NA	NA	NA	signal transduction [GO:0007165]	ADP binding [GO:0043531]
TRINITY_DN10543_c0_g1_i7	909	tr|A0A2K3LXV3|A0A2K3LXV3_TRIPR	453	55.8	226	96	2	101	778	2	223	2.3e-58	230.7	A0A2K3LXV3	A0A2K3LXV3_TRIPR	unreviewed	Disease resistance protein (TIR-NBS-LRR class) (Fragment)	L195_g039407	Trifolium pratense (Red clover)	453	NA	NA	NA	NA	NA	IPR003591;IPR032675;	NA	NA	NA	NA	NA	NA	NA	NA	340670at2759;	NA	NA	NA	NA	NA	NA	NA	NA	NA	NA	NA	NA
TRINITY_DN10543_c0_g1_i8	1515	tr|A0A0R0LCQ5|A0A0R0LCQ5_SOYBN	1417	49.3	497	209	8	2	1393	409	895	8.2e-117	425.6	A0A0R0LCQ5	A0A0R0LCQ5_SOYBN	unreviewed	Uncharacterized protein	100812457 GLYMA_01G033200	Glycine max (Soybean) (Glycine hispida)	1417	NA	NA	ADP binding [GO:0043531]; signal transduction [GO:0007165]	GO:0007165; GO:0043531	NA	IPR032675;IPR002182;IPR027417;IPR000157;IPR035897;	NA	NA	NA	NA	NA	NA	XP_014626795.1;XP_014626804.1;XP_014626810.1;XP_014626816.1;	NA	98974at2759;	NA	NA	NA	NA	PF00931;PF01582;	NA	PS50104;	NA	NA	NA	signal transduction [GO:0007165]	ADP binding [GO:0043531]
TRINITY_DN10543_c0_g1_i9	433	tr|A0A2K3N041|A0A2K3N041_TRIPR	707	70.6	109	32	0	8	334	404	512	1.4e-37	160.6	A0A2K3N041	A0A2K3N041_TRIPR	unreviewed	TIR-NBS-LRR resistance protein	L195_g019617	Trifolium pratense (Red clover)	707	NA	NA	ADP binding [GO:0043531]; signal transduction [GO:0007165]	GO:0007165; GO:0043531	NA	IPR032675;IPR002182;IPR027417;IPR000157;IPR035897;IPR036390;	NA	NA	NA	NA	NA	NA	NA	NA	282372at2759;	NA	NA	NA	NA	PF00931;PF01582;	NA	PS50104;	NA	NA	NA	signal transduction [GO:0007165]	ADP binding [GO:0043531]
TRINITY_DN10547_c0_g1_i1	1529	tr|G7LD00|G7LD00_MEDTR	282	87.5	281	35	0	315	1157	1	281	2e-134	484.2	G7LD00	G7LD00_MEDTR	unreviewed	Transmembrane protein, putative	11413751 MTR_8g076220 MtrunA17_Chr8g0372221	Medicago truncatula (Barrel medic) (Medicago tribuloides)	282	NA	NA	chloroplast inner membrane [GO:0009706]; integral component of membrane [GO:0016021]	GO:0009706; GO:0016021	NA	IPR021788;	NA	NA	NA	NA	mtr:MTR_8g076220;	NA	XP_003629355.1;	NA	1076947at2759;	NA	NA	NA	PTHR33372;	PF11833;	NA	NA	NA	NA	chloroplast inner membrane [GO:0009706]; integral component of membrane [GO:0016021]	NA	NA
TRINITY_DN10547_c0_g1_i3	2171	tr|G7LD00|G7LD00_MEDTR	282	87.5	281	35	0	957	1799	1	281	2.8e-134	484.2	G7LD00	G7LD00_MEDTR	unreviewed	Transmembrane protein, putative	11413751 MTR_8g076220 MtrunA17_Chr8g0372221	Medicago truncatula (Barrel medic) (Medicago tribuloides)	282	NA	NA	chloroplast inner membrane [GO:0009706]; integral component of membrane [GO:0016021]	GO:0009706; GO:0016021	NA	IPR021788;	NA	NA	NA	NA	mtr:MTR_8g076220;	NA	XP_003629355.1;	NA	1076947at2759;	NA	NA	NA	PTHR33372;	PF11833;	NA	NA	NA	NA	chloroplast inner membrane [GO:0009706]; integral component of membrane [GO:0016021]	NA	NA
TRINITY_DN10548_c0_g1_i3	1050	tr|A0A2K3LER8|A0A2K3LER8_TRIPR	236	89.5	238	22	2	158	868	1	236	2.4e-115	420.2	A0A2K3LER8	A0A2K3LER8_TRIPR	unreviewed	Uncharacterized protein	L195_g032995	Trifolium pratense (Red clover)	236	NA	NA	NA	NA	NA	IPR014729;IPR006015;IPR006016;	NA	NA	NA	NA	NA	NA	NA	NA	1397071at2759;	NA	NA	NA	PTHR31964;	PF00582;	NA	NA	NA	NA	NA	NA	NA
TRINITY_DN1054_c0_g1_i2	2325	tr|G7KUM8|G7KUM8_MEDTR	466	90.5	472	39	2	1863	448	1	466	1.1e-253	880.9	G7KUM8	G7KUM8_MEDTR	unreviewed	Polygalacturonase/glycoside hydrolase family protein (Putative galacturan 1,4-alpha-galacturonidase) (EC 3.2.1.67)	11435313 MTR_7g110710 MtrunA17_Chr7g0270821	Medicago truncatula (Barrel medic) (Medicago tribuloides)	466	3.2.1.67	NA	extracellular region [GO:0005576]; galacturan 1,4-alpha-galacturonidase activity [GO:0047911]; polygalacturonase activity [GO:0004650]; carbohydrate metabolic process [GO:0005975]; cell wall organization [GO:0071555]	GO:0004650; GO:0005576; GO:0005975; GO:0047911; GO:0071555	Glycosyl hydrolase 28 family	IPR000743;IPR006626;IPR012334;IPR011050;	NA	NA	NA	NA	mtr:MTR_7g110710;	NA	XP_003626072.1;	NA	1028572at2759;	NA	NA	NA	NA	PF00295;	NA	NA	NA	SUBCELLULAR LOCATION: Secreted {ECO:0000256|SAAS:SAAS00566510}.	extracellular region [GO:0005576]	carbohydrate metabolic process [GO:0005975]; cell wall organization [GO:0071555]	galacturan 1,4-alpha-galacturonidase activity [GO:0047911]; polygalacturonase activity [GO:0004650]
TRINITY_DN1054_c0_g1_i6	2412	tr|A0A1S2XVV5|A0A1S2XVV5_CICAR	467	91.5	469	37	2	1950	547	1	467	1.7e-257	893.6	A0A1S2XVV5	A0A1S2XVV5_CICAR	unreviewed	probable polygalacturonase isoform X1	LOC101488610	Cicer arietinum (Chickpea) (Garbanzo)	467	NA	NA	extracellular region [GO:0005576]; polygalacturonase activity [GO:0004650]; carbohydrate metabolic process [GO:0005975]; cell wall organization [GO:0071555]	GO:0004650; GO:0005576; GO:0005975; GO:0071555	Glycosyl hydrolase 28 family	IPR000743;IPR006626;IPR012334;IPR011050;	NA	NA	NA	NA	cam:101488610;	NA	XP_004494474.1;	NA	1028572at2759;	NA	NA	NA	NA	PF00295;	NA	NA	NA	SUBCELLULAR LOCATION: Secreted {ECO:0000256|SAAS:SAAS00566510}.	extracellular region [GO:0005576]	carbohydrate metabolic process [GO:0005975]; cell wall organization [GO:0071555]	polygalacturonase activity [GO:0004650]
TRINITY_DN10551_c0_g1_i1	2053	tr|A0A072V5X1|A0A072V5X1_MEDTR	388	78.5	405	65	11	335	1537	2	388	6e-94	350.1	A0A072V5X1	A0A072V5X1_MEDTR	unreviewed	Uncharacterized protein	25488100 MTR_2g436340 MtrunA17_Chr2g0295691	Medicago truncatula (Barrel medic) (Medicago tribuloides)	388	NA	NA	NA	NA	NA	NA	NA	NA	NA	NA	mtr:MTR_2g436340;	NA	XP_013463213.1;	NA	1294365at2759;	NA	NA	NA	NA	NA	NA	NA	NA	NA	NA	NA	NA
TRINITY_DN10554_c0_g1_i2	412	tr|A0A2K3PPX1|A0A2K3PPX1_TRIPR	481	79.5	44	9	0	360	229	438	481	4.8e-11	72.4	A0A2K3PPX1	A0A2K3PPX1_TRIPR	unreviewed	Protein DETOXIFICATION (Multidrug and toxic compound extrusion protein)	L195_g014062	Trifolium pratense (Red clover)	481	NA	NA	integral component of membrane [GO:0016021]; antiporter activity [GO:0015297]; drug transmembrane transporter activity [GO:0015238]	GO:0015238; GO:0015297; GO:0016021	Multi antimicrobial extrusion (MATE) (TC 2.A.66.1) family	IPR002528;	NA	NA	NA	NA	NA	NA	NA	NA	743037at2759;	NA	NA	NA	NA	PF01554;	TIGR00797;	NA	NA	NA	integral component of membrane [GO:0016021]	NA	antiporter activity [GO:0015297]; drug transmembrane transporter activity [GO:0015238]
TRINITY_DN10555_c0_g1_i1	1108	tr|A0A072U258|A0A072U258_MEDTR	392	91.5	164	14	0	188	679	229	392	3.8e-79	300.1	A0A072U258	A0A072U258_MEDTR	unreviewed	Uncharacterized protein	25498842 MTR_7g073510 MtrunA17_Chr7g0245011	Medicago truncatula (Barrel medic) (Medicago tribuloides)	392	NA	NA	NA	NA	NA	IPR011033;	NA	NA	NA	NA	mtr:MTR_7g073510;	NA	XP_013449251.1;	NA	1065410at2759;	NA	NA	NA	NA	NA	NA	NA	NA	NA	NA	NA	NA
TRINITY_DN10555_c0_g1_i2	1550	tr|A0A072U258|A0A072U258_MEDTR	392	69.8	394	67	7	90	1121	1	392	4.9e-133	479.6	A0A072U258	A0A072U258_MEDTR	unreviewed	Uncharacterized protein	25498842 MTR_7g073510 MtrunA17_Chr7g0245011	Medicago truncatula (Barrel medic) (Medicago tribuloides)	392	NA	NA	NA	NA	NA	IPR011033;	NA	NA	NA	NA	mtr:MTR_7g073510;	NA	XP_013449251.1;	NA	1065410at2759;	NA	NA	NA	NA	NA	NA	NA	NA	NA	NA	NA	NA
TRINITY_DN10555_c0_g1_i3	1707	tr|A0A072U258|A0A072U258_MEDTR	392	91.1	191	17	0	706	1278	202	392	1.6e-92	345.1	A0A072U258	A0A072U258_MEDTR	unreviewed	Uncharacterized protein	25498842 MTR_7g073510 MtrunA17_Chr7g0245011	Medicago truncatula (Barrel medic) (Medicago tribuloides)	392	NA	NA	NA	NA	NA	IPR011033;	NA	NA	NA	NA	mtr:MTR_7g073510;	NA	XP_013449251.1;	NA	1065410at2759;	NA	NA	NA	NA	NA	NA	NA	NA	NA	NA	NA	NA
TRINITY_DN10555_c0_g1_i4	1616	tr|A0A072U258|A0A072U258_MEDTR	392	75.4	394	67	6	90	1187	1	392	1.9e-148	530.8	A0A072U258	A0A072U258_MEDTR	unreviewed	Uncharacterized protein	25498842 MTR_7g073510 MtrunA17_Chr7g0245011	Medicago truncatula (Barrel medic) (Medicago tribuloides)	392	NA	NA	NA	NA	NA	IPR011033;	NA	NA	NA	NA	mtr:MTR_7g073510;	NA	XP_013449251.1;	NA	1065410at2759;	NA	NA	NA	NA	NA	NA	NA	NA	NA	NA	NA	NA
TRINITY_DN10555_c0_g1_i5	2160	tr|A0A072U258|A0A072U258_MEDTR	392	92.8	139	10	0	1315	1731	254	392	8.5e-67	260	A0A072U258	A0A072U258_MEDTR	unreviewed	Uncharacterized protein	25498842 MTR_7g073510 MtrunA17_Chr7g0245011	Medicago truncatula (Barrel medic) (Medicago tribuloides)	392	NA	NA	NA	NA	NA	IPR011033;	NA	NA	NA	NA	mtr:MTR_7g073510;	NA	XP_013449251.1;	NA	1065410at2759;	NA	NA	NA	NA	NA	NA	NA	NA	NA	NA	NA	NA
TRINITY_DN10556_c0_g1_i1	1451	tr|A0A2K3L9D4|A0A2K3L9D4_TRIPR	326	69.4	327	99	1	1330	350	1	326	4.3e-131	473	A0A2K3L9D4	A0A2K3L9D4_TRIPR	unreviewed	Cysteine protease	L195_g031064	Trifolium pratense (Red clover)	326	NA	NA	cysteine-type peptidase activity [GO:0008234]	GO:0008234	Peptidase C1 family	IPR038765;IPR025661;IPR000169;IPR025660;IPR013128;IPR000668;IPR039417;IPR013201;	NA	NA	NA	NA	NA	NA	NA	NA	1275401at2759;	NA	NA	NA	PTHR12411;	PF08246;PF00112;	NA	PS00640;PS00139;PS00639;	NA	NA	NA	NA	cysteine-type peptidase activity [GO:0008234]
TRINITY_DN10557_c0_g1_i1	2588	tr|A0A1S2XYA1|A0A1S2XYA1_CICAR	359	78.1	351	77	0	204	1256	1	351	1.3e-157	562	A0A1S2XYA1	A0A1S2XYA1_CICAR	unreviewed	uncharacterized protein LOC101510903	LOC101510903	Cicer arietinum (Chickpea) (Garbanzo)	359	NA	NA	NA	NA	NA	IPR007374;IPR015947;IPR039128;	NA	NA	NA	NA	cam:101510903;	NA	XP_004495568.1;	NA	1208578at2759;	NA	NA	NA	PTHR12963;	PF04266;	NA	NA	NA	NA	NA	NA	NA
TRINITY_DN10557_c0_g1_i2	1657	tr|A0A1S2XYA1|A0A1S2XYA1_CICAR	359	78.1	351	77	0	204	1256	1	351	1.4e-157	561.2	A0A1S2XYA1	A0A1S2XYA1_CICAR	unreviewed	uncharacterized protein LOC101510903	LOC101510903	Cicer arietinum (Chickpea) (Garbanzo)	359	NA	NA	NA	NA	NA	IPR007374;IPR015947;IPR039128;	NA	NA	NA	NA	cam:101510903;	NA	XP_004495568.1;	NA	1208578at2759;	NA	NA	NA	PTHR12963;	PF04266;	NA	NA	NA	NA	NA	NA	NA
TRINITY_DN10557_c0_g1_i4	1915	tr|A0A1S2XYA1|A0A1S2XYA1_CICAR	359	78.1	351	77	0	204	1256	1	351	1.2e-157	561.6	A0A1S2XYA1	A0A1S2XYA1_CICAR	unreviewed	uncharacterized protein LOC101510903	LOC101510903	Cicer arietinum (Chickpea) (Garbanzo)	359	NA	NA	NA	NA	NA	IPR007374;IPR015947;IPR039128;	NA	NA	NA	NA	cam:101510903;	NA	XP_004495568.1;	NA	1208578at2759;	NA	NA	NA	PTHR12963;	PF04266;	NA	NA	NA	NA	NA	NA	NA
TRINITY_DN10557_c1_g2_i1	2859	tr|A0A1S2Y5E1|A0A1S2Y5E1_CICAR	762	88.7	763	82	2	2551	272	1	762	0	1241.9	A0A1S2Y5E1	A0A1S2Y5E1_CICAR	unreviewed	Chloride channel protein	LOC101512312	Cicer arietinum (Chickpea) (Garbanzo)	762	NA	NA	integral component of membrane [GO:0016021]; voltage-gated chloride channel activity [GO:0005247]	GO:0005247; GO:0016021	Chloride channel (TC 2.A.49) family	IPR000644;IPR014743;IPR001807;	NA	NA	NA	NA	cam:101512312;	NA	XP_004499681.1;XP_004499682.1;	NA	250996at2759;	NA	NA	NA	NA	PF00571;PF00654;	NA	PS51371;	NA	SUBCELLULAR LOCATION: Membrane {ECO:0000256|RuleBase:RU361221}; Multi-pass membrane protein {ECO:0000256|RuleBase:RU361221}.	integral component of membrane [GO:0016021]	NA	voltage-gated chloride channel activity [GO:0005247]
TRINITY_DN10558_c0_g1_i1	1766	tr|G7KAD2|G7KAD2_MEDTR	506	88.4	413	46	1	1514	282	92	504	5.5e-205	718.8	G7KAD2	G7KAD2_MEDTR	unreviewed	MFS transporter (Putative major facilitator superfamily)	11433553 MTR_5g063390 MtrunA17_Chr5g0425781	Medicago truncatula (Barrel medic) (Medicago tribuloides)	506	NA	NA	integral component of membrane [GO:0016021]; transmembrane transport [GO:0055085]	GO:0016021; GO:0055085	NA	IPR011701;IPR020846;IPR036259;	NA	NA	NA	NA	mtr:MTR_5g063390;	NA	XP_003615076.1;	NA	891881at2759;	NA	NA	NA	NA	PF07690;	NA	PS50850;	NA	NA	integral component of membrane [GO:0016021]	transmembrane transport [GO:0055085]	NA
TRINITY_DN10558_c0_g1_i2	2044	tr|G7KAD2|G7KAD2_MEDTR	506	85.6	529	49	2	1862	282	1	504	2.2e-253	879.8	G7KAD2	G7KAD2_MEDTR	unreviewed	MFS transporter (Putative major facilitator superfamily)	11433553 MTR_5g063390 MtrunA17_Chr5g0425781	Medicago truncatula (Barrel medic) (Medicago tribuloides)	506	NA	NA	integral component of membrane [GO:0016021]; transmembrane transport [GO:0055085]	GO:0016021; GO:0055085	NA	IPR011701;IPR020846;IPR036259;	NA	NA	NA	NA	mtr:MTR_5g063390;	NA	XP_003615076.1;	NA	891881at2759;	NA	NA	NA	NA	PF07690;	NA	PS50850;	NA	NA	integral component of membrane [GO:0016021]	transmembrane transport [GO:0055085]	NA
TRINITY_DN10558_c0_g1_i3	1984	tr|G7KAD2|G7KAD2_MEDTR	506	89	509	49	2	1802	282	1	504	2.2e-255	886.3	G7KAD2	G7KAD2_MEDTR	unreviewed	MFS transporter (Putative major facilitator superfamily)	11433553 MTR_5g063390 MtrunA17_Chr5g0425781	Medicago truncatula (Barrel medic) (Medicago tribuloides)	506	NA	NA	integral component of membrane [GO:0016021]; transmembrane transport [GO:0055085]	GO:0016021; GO:0055085	NA	IPR011701;IPR020846;IPR036259;	NA	NA	NA	NA	mtr:MTR_5g063390;	NA	XP_003615076.1;	NA	891881at2759;	NA	NA	NA	NA	PF07690;	NA	PS50850;	NA	NA	integral component of membrane [GO:0016021]	transmembrane transport [GO:0055085]	NA
TRINITY_DN1055_c0_g1_i1	3123	tr|A0A1S2XEE0|A0A1S2XEE0_CICAR	743	87.2	745	92	3	2706	475	1	743	0	1314.7	A0A1S2XEE0	A0A1S2XEE0_CICAR	unreviewed	protein FAR1-RELATED SEQUENCE 4	LOC101490641	Cicer arietinum (Chickpea) (Garbanzo)	743	NA	NA	zinc ion binding [GO:0008270]; regulation of transcription, DNA-templated [GO:0006355]	GO:0006355; GO:0008270	NA	IPR004330;IPR031052;IPR018289;IPR006564;IPR007527;	NA	NA	NA	NA	cam:101490641;	NA	XP_004486947.1;	NA	231112at2759;	NA	NA	NA	PTHR31669;	PF03101;PF10551;PF04434;	NA	PS50966;	NA	NA	NA	regulation of transcription, DNA-templated [GO:0006355]	zinc ion binding [GO:0008270]
TRINITY_DN1055_c0_g1_i2	3079	tr|A0A2K3L2D6|A0A2K3L2D6_TRIPR	698	90	687	68	1	2791	731	1	686	0	1262.3	A0A2K3L2D6	A0A2K3L2D6_TRIPR	unreviewed	Protein far-red impaired response 1-like (Fragment)	L195_g028586	Trifolium pratense (Red clover)	698	NA	NA	zinc ion binding [GO:0008270]; regulation of transcription, DNA-templated [GO:0006355]	GO:0006355; GO:0008270	NA	IPR004330;IPR031052;IPR018289;IPR006564;IPR007527;	NA	NA	NA	NA	NA	NA	NA	NA	231112at2759;	NA	NA	NA	PTHR31669;	PF03101;PF10551;PF04434;	NA	PS50966;	NA	NA	NA	regulation of transcription, DNA-templated [GO:0006355]	zinc ion binding [GO:0008270]
TRINITY_DN10562_c0_g1_i1	1532	tr|V7C0U2|V7C0U2_PHAVU	490	68	450	100	7	67	1293	36	482	4.9e-101	373.2	V7C0U2	V7C0U2_PHAVU	unreviewed	Uncharacterized protein	PHAVU_004G075300g	Phaseolus vulgaris (Kidney bean) (French bean)	490	NA	NA	integral component of membrane [GO:0016021]	GO:0016021	NA	IPR025064;IPR000048;	NA	NA	NA	NA	NA	NA	XP_007151793.1;	NA	799418at2759;	NA	NA	NA	NA	PF13178;PF00612;	NA	PS50096;	NA	NA	integral component of membrane [GO:0016021]	NA	NA
TRINITY_DN10567_c0_g1_i1	1811	tr|G7KM25|G7KM25_MEDTR	379	79.1	374	67	1	1414	326	4	377	1.8e-179	634	G7KM25	G7KM25_MEDTR	unreviewed	Nucleotide-diphospho-sugar transferase family protein (Putative nucleotide-diphospho-sugar transferase)	11417309 MTR_6g081060 MtrunA17_Chr6g0481291	Medicago truncatula (Barrel medic) (Medicago tribuloides)	379	NA	NA	integral component of membrane [GO:0016021]; transferase activity [GO:0016740]	GO:0016021; GO:0016740	NA	IPR005069;	NA	NA	NA	NA	mtr:MTR_6g081060;	NA	XP_003620328.1;	NA	1012752at2759;	NA	NA	NA	NA	PF03407;	NA	NA	NA	NA	integral component of membrane [GO:0016021]	NA	transferase activity [GO:0016740]
TRINITY_DN10567_c0_g1_i2	2115	tr|G7KM25|G7KM25_MEDTR	379	79.1	374	67	1	1718	630	4	377	1.6e-179	634.4	G7KM25	G7KM25_MEDTR	unreviewed	Nucleotide-diphospho-sugar transferase family protein (Putative nucleotide-diphospho-sugar transferase)	11417309 MTR_6g081060 MtrunA17_Chr6g0481291	Medicago truncatula (Barrel medic) (Medicago tribuloides)	379	NA	NA	integral component of membrane [GO:0016021]; transferase activity [GO:0016740]	GO:0016021; GO:0016740	NA	IPR005069;	NA	NA	NA	NA	mtr:MTR_6g081060;	NA	XP_003620328.1;	NA	1012752at2759;	NA	NA	NA	NA	PF03407;	NA	NA	NA	NA	integral component of membrane [GO:0016021]	NA	transferase activity [GO:0016740]
TRINITY_DN10569_c0_g1_i1	651	tr|I1LU59|I1LU59_SOYBN	82	84.4	77	12	0	83	313	3	79	3.4e-35	153.3	I1LU59	I1LU59_SOYBN	unreviewed	Uncharacterized protein	GLYMA_12G194300	Glycine max (Soybean) (Glycine hispida)	82	NA	NA	NA	NA	NA	NA	NA	NA	NA	NA	NA	NA	NA	NA	NA	NA	NA	NA	NA	NA	NA	NA	NA	NA	NA	NA	NA
TRINITY_DN10569_c0_g1_i2	686	tr|A0A2K3MNS4|A0A2K3MNS4_TRIPR	89	97.8	89	1	1	80	343	1	89	3.1e-47	193.4	A0A2K3MNS4	A0A2K3MNS4_TRIPR	unreviewed	Uncharacterized protein	L195_g015572	Trifolium pratense (Red clover)	89	NA	NA	NA	NA	NA	NA	NA	NA	NA	NA	NA	NA	NA	NA	1615884at2759;	NA	NA	NA	NA	NA	NA	NA	NA	NA	NA	NA	NA
TRINITY_DN1056_c0_g1_i1	3220	tr|A0A1S2XEK5|A0A1S2XEK5_CICAR	755	89.3	756	80	1	544	2811	1	755	0	1377.1	A0A1S2XEK5	A0A1S2XEK5_CICAR	unreviewed	AT-rich interactive domain-containing protein 4	LOC101512025	Cicer arietinum (Chickpea) (Garbanzo)	755	NA	NA	nucleus [GO:0005634]; DNA binding [GO:0003677]; metal ion binding [GO:0046872]	GO:0003677; GO:0005634; GO:0046872	NA	IPR001606;IPR036431;IPR011011;IPR013083;	NA	NA	NA	NA	cam:101512025;	NA	XP_004488152.1;	NA	174616at2759;	NA	NA	NA	NA	PF01388;	NA	PS51011;	NA	SUBCELLULAR LOCATION: Nucleus {ECO:0000256|SAAS:SAAS00704572}.	nucleus [GO:0005634]	NA	DNA binding [GO:0003677]; metal ion binding [GO:0046872]
TRINITY_DN1056_c0_g1_i3	2012	tr|A0A1S2XEK5|A0A1S2XEK5_CICAR	755	86.5	408	55	0	544	1767	1	408	7.4e-198	695.3	A0A1S2XEK5	A0A1S2XEK5_CICAR	unreviewed	AT-rich interactive domain-containing protein 4	LOC101512025	Cicer arietinum (Chickpea) (Garbanzo)	755	NA	NA	nucleus [GO:0005634]; DNA binding [GO:0003677]; metal ion binding [GO:0046872]	GO:0003677; GO:0005634; GO:0046872	NA	IPR001606;IPR036431;IPR011011;IPR013083;	NA	NA	NA	NA	cam:101512025;	NA	XP_004488152.1;	NA	174616at2759;	NA	NA	NA	NA	PF01388;	NA	PS51011;	NA	SUBCELLULAR LOCATION: Nucleus {ECO:0000256|SAAS:SAAS00704572}.	nucleus [GO:0005634]	NA	DNA binding [GO:0003677]; metal ion binding [GO:0046872]
TRINITY_DN10572_c0_g1_i1	1879	tr|A0A072VN65|A0A072VN65_MEDTR	500	89.5	287	30	0	854	1714	212	498	1.5e-152	544.7	A0A072VN65	A0A072VN65_MEDTR	unreviewed	Galactose oxidase/kelch repeat protein (Putative kelch-type beta propeller, galactose oxidase, beta-propeller)	25485821 MTR_1g492850 MtrunA17_Chr1g0198221	Medicago truncatula (Barrel medic) (Medicago tribuloides)	500	NA	NA	protein storage vacuole [GO:0000326]; trans-Golgi network [GO:0005802]; intracellular protein transport [GO:0006886]	GO:0000326; GO:0005802; GO:0006886	NA	IPR015915;IPR006652;	NA	NA	NA	NA	NA	NA	XP_013469391.1;	NA	1263405at2759;	NA	NA	NA	NA	NA	NA	NA	NA	NA	protein storage vacuole [GO:0000326]; trans-Golgi network [GO:0005802]	intracellular protein transport [GO:0006886]	NA
TRINITY_DN10572_c0_g1_i2	1856	tr|A0A072VN65|A0A072VN65_MEDTR	500	92.4	498	38	0	198	1691	1	498	1.9e-285	986.1	A0A072VN65	A0A072VN65_MEDTR	unreviewed	Galactose oxidase/kelch repeat protein (Putative kelch-type beta propeller, galactose oxidase, beta-propeller)	25485821 MTR_1g492850 MtrunA17_Chr1g0198221	Medicago truncatula (Barrel medic) (Medicago tribuloides)	500	NA	NA	protein storage vacuole [GO:0000326]; trans-Golgi network [GO:0005802]; intracellular protein transport [GO:0006886]	GO:0000326; GO:0005802; GO:0006886	NA	IPR015915;IPR006652;	NA	NA	NA	NA	NA	NA	XP_013469391.1;	NA	1263405at2759;	NA	NA	NA	NA	NA	NA	NA	NA	NA	protein storage vacuole [GO:0000326]; trans-Golgi network [GO:0005802]	intracellular protein transport [GO:0006886]	NA
TRINITY_DN10574_c0_g1_i1	2093	tr|A0A1S2YG62|A0A1S2YG62_CICAR	499	92.5	505	31	2	464	1978	2	499	3e-282	975.7	A0A1S2YG62	A0A1S2YG62_CICAR	unreviewed	uncharacterized protein LOC101505568 isoform X1	LOC101505568	Cicer arietinum (Chickpea) (Garbanzo)	499	NA	NA	integral component of membrane [GO:0016021]; hydrolase activity, acting on carbon-nitrogen (but not peptide) bonds, in linear amides [GO:0016811]; ceramide metabolic process [GO:0006672]	GO:0006672; GO:0016021; GO:0016811	NA	IPR008901;IPR006852;	NA	NA	NA	NA	cam:101505568;	NA	XP_004504320.1;	NA	552466at2759;	NA	NA	NA	PTHR12956;	PF04765;	NA	NA	NA	NA	integral component of membrane [GO:0016021]	ceramide metabolic process [GO:0006672]	hydrolase activity, acting on carbon-nitrogen (but not peptide) bonds, in linear amides [GO:0016811]
TRINITY_DN10576_c0_g1_i1	2213	tr|Q2HRK3|Q2HRK3_MEDTR	324	78	332	62	3	111	1103	1	322	6.6e-139	499.6	Q2HRK3	Q2HRK3_MEDTR	unreviewed	Syntaxin 6, amino-terminal protein (T-snare)	11417872 MTR_1g018550 MtrDRAFT_AC158501g7v2 MtrunA17_Chr1g0152781	Medicago truncatula (Barrel medic) (Medicago tribuloides)	324	NA	NA	integral component of membrane [GO:0016021]; Golgi vesicle transport [GO:0048193]	GO:0016021; GO:0048193	NA	IPR010989;IPR015260;	NA	NA	NA	NA	mtr:MTR_1g018550;	NA	XP_003589106.1;	NA	1123919at2759;	NA	NA	NA	NA	PF09177;	NA	NA	NA	NA	integral component of membrane [GO:0016021]	Golgi vesicle transport [GO:0048193]	NA
TRINITY_DN10577_c0_g1_i1	314	tr|A0A1S2XEW1|A0A1S2XEW1_CICAR	1198	90.2	41	4	0	3	125	718	758	5.6e-12	75.1	A0A1S2XEW1	A0A1S2XEW1_CICAR	unreviewed	regulator of nonsense transcripts UPF2 isoform X2	LOC101507130	Cicer arietinum (Chickpea) (Garbanzo)	1198	NA	NA	RNA binding [GO:0003723]; nuclear-transcribed mRNA catabolic process, nonsense-mediated decay [GO:0000184]	GO:0000184; GO:0003723	NA	IPR016024;IPR016021;IPR003890;IPR039762;IPR007193;	NA	NA	NA	NA	NA	NA	XP_004488277.1;	NA	653534at2759;	NA	NA	NA	PTHR12839;	PF02854;PF04050;	NA	NA	NA	NA	NA	nuclear-transcribed mRNA catabolic process, nonsense-mediated decay [GO:0000184]	RNA binding [GO:0003723]
TRINITY_DN1057_c0_g1_i1	784	tr|G7LCJ1|G7LCJ1_MEDTR	115	85.2	115	12	1	36	365	1	115	3.9e-46	189.9	G7LCJ1	G7LCJ1_MEDTR	unreviewed	Ethphon-induced protein (Putative transcription factor interactor and regulator LIM family)	11419880 MTR_8g008840 MtrunA17_Chr8g0336591	Medicago truncatula (Barrel medic) (Medicago tribuloides)	115	NA	NA	cytosol [GO:0005829]; nucleus [GO:0005634]; kinase binding [GO:0019900]; response to starvation [GO:0042594]	GO:0005634; GO:0005829; GO:0019900; GO:0042594	NA	IPR007650;	NA	NA	NA	NA	mtr:MTR_8g008840;	NA	XP_003626766.1;	NA	1567308at2759;	NA	NA	NA	NA	PF04570;	NA	PS51795;	NA	NA	cytosol [GO:0005829]; nucleus [GO:0005634]	response to starvation [GO:0042594]	kinase binding [GO:0019900]
TRINITY_DN1058_c0_g1_i1	711	tr|A0A072V9V8|A0A072V9V8_MEDTR	89	95.5	88	4	0	259	522	2	89	5e-40	169.5	A0A072V9V8	A0A072V9V8_MEDTR	unreviewed	Wound-responsive family protein	25488438 MTR_2g481150 MtrunA17_Chr2g0318601	Medicago truncatula (Barrel medic) (Medicago tribuloides)	89	NA	NA	NA	NA	NA	IPR022251;	NA	NA	NA	NA	mtr:MTR_2g481150;	NA	XP_013464784.1;	NA	1610750at2759;	NA	NA	NA	PTHR33090;	PF12609;	NA	NA	NA	NA	NA	NA	NA
TRINITY_DN1058_c0_g2_i1	930	tr|A0A072V9V8|A0A072V9V8_MEDTR	89	96.6	88	3	0	254	517	2	89	2.9e-40	170.6	A0A072V9V8	A0A072V9V8_MEDTR	unreviewed	Wound-responsive family protein	25488438 MTR_2g481150 MtrunA17_Chr2g0318601	Medicago truncatula (Barrel medic) (Medicago tribuloides)	89	NA	NA	NA	NA	NA	IPR022251;	NA	NA	NA	NA	mtr:MTR_2g481150;	NA	XP_013464784.1;	NA	1610750at2759;	NA	NA	NA	PTHR33090;	PF12609;	NA	NA	NA	NA	NA	NA	NA
TRINITY_DN10591_c0_g1_i1	1182	tr|A0A1S3E688|A0A1S3E688_CICAR	209	64	197	64	3	184	762	1	194	7.7e-54	216.1	A0A1S3E688	A0A1S3E688_CICAR	unreviewed	mediator-associated protein 2-like	LOC101507085	Cicer arietinum (Chickpea) (Garbanzo)	209	NA	NA	NA	NA	NA	IPR038823;	NA	NA	NA	NA	cam:101507085;	NA	XP_004499521.1;XP_012570938.1;XP_012570939.1;	NA	1407483at2759;	NA	NA	NA	PTHR36407;	NA	NA	NA	NA	NA	NA	NA	NA
TRINITY_DN10591_c0_g1_i3	1223	tr|A0A1S3E688|A0A1S3E688_CICAR	209	64	197	64	3	225	803	1	194	6.1e-54	216.5	A0A1S3E688	A0A1S3E688_CICAR	unreviewed	mediator-associated protein 2-like	LOC101507085	Cicer arietinum (Chickpea) (Garbanzo)	209	NA	NA	NA	NA	NA	IPR038823;	NA	NA	NA	NA	cam:101507085;	NA	XP_004499521.1;XP_012570938.1;XP_012570939.1;	NA	1407483at2759;	NA	NA	NA	PTHR36407;	NA	NA	NA	NA	NA	NA	NA	NA
TRINITY_DN10591_c0_g1_i4	2473	tr|A0A1S3E688|A0A1S3E688_CICAR	209	61.8	157	53	3	1595	2053	41	194	6.2e-37	161	A0A1S3E688	A0A1S3E688_CICAR	unreviewed	mediator-associated protein 2-like	LOC101507085	Cicer arietinum (Chickpea) (Garbanzo)	209	NA	NA	NA	NA	NA	IPR038823;	NA	NA	NA	NA	cam:101507085;	NA	XP_004499521.1;XP_012570938.1;XP_012570939.1;	NA	1407483at2759;	NA	NA	NA	PTHR36407;	NA	NA	NA	NA	NA	NA	NA	NA
TRINITY_DN10596_c0_g1_i1	4544	tr|G7JPM2|G7JPM2_MEDTR	1322	70.5	1360	363	2	152	4231	1	1322	3.1e-111	408.7	G7JPM2	G7JPM2_MEDTR	unreviewed	Uro-adherence factor A, putative	MTR_4g076030	Medicago truncatula (Barrel medic) (Medicago tribuloides)	1322	NA	NA	integral component of membrane [GO:0016021]	GO:0016021	NA	NA	NA	NA	NA	NA	mtr:MTR_4g076030;	NA	XP_003607292.1;	NA	164587at2759;	NA	NA	NA	NA	NA	NA	NA	NA	NA	integral component of membrane [GO:0016021]	NA	NA
TRINITY_DN1059_c0_g1_i1	4491	tr|A0A2K3P788|A0A2K3P788_TRIPR	1215	67.3	211	66	2	4163	3531	1	208	3.4e-49	202.6	A0A2K3P788	A0A2K3P788_TRIPR	unreviewed	Leucine-rich repeat-containing protein ddb_g0290503-like protein	L195_g007739	Trifolium pratense (Red clover)	1215	NA	NA	actin binding [GO:0003779]	GO:0003779	NA	IPR011684;	NA	NA	NA	NA	NA	NA	NA	NA	893811at2759;	NA	NA	NA	NA	PF07765;	NA	PS51774;	NA	NA	NA	NA	actin binding [GO:0003779]
TRINITY_DN1059_c0_g1_i3	518	tr|A0A2P5B682|A0A2P5B682_PARAD	1656	40.4	183	50	1	425	54	333	515	1.5e-17	94.4	A0A2P5B682	A0A2P5B682_PARAD	unreviewed	Protein Networked (NET), actin-binding (NAB) domain containing protein	PanWU01x14_268050	Parasponia andersonii (Sponia andersonii)	1656	NA	NA	actin binding [GO:0003779]	GO:0003779	NA	IPR011684;	NA	NA	NA	NA	NA	NA	NA	NA	893811at2759;	NA	NA	NA	NA	PF07765;	NA	PS51774;	NA	NA	NA	NA	actin binding [GO:0003779]
TRINITY_DN1059_c0_g1_i5	1866	tr|A0A2K3P788|A0A2K3P788_TRIPR	1215	67.3	211	66	2	1427	795	1	208	1.4e-49	202.6	A0A2K3P788	A0A2K3P788_TRIPR	unreviewed	Leucine-rich repeat-containing protein ddb_g0290503-like protein	L195_g007739	Trifolium pratense (Red clover)	1215	NA	NA	actin binding [GO:0003779]	GO:0003779	NA	IPR011684;	NA	NA	NA	NA	NA	NA	NA	NA	893811at2759;	NA	NA	NA	NA	PF07765;	NA	PS51774;	NA	NA	NA	NA	actin binding [GO:0003779]
TRINITY_DN10601_c0_g1_i2	456	tr|A0A1S2YZF0|A0A1S2YZF0_CICAR	1028	68.2	85	27	0	2	256	938	1022	2.9e-25	119.8	A0A1S2YZF0	A0A1S2YZF0_CICAR	unreviewed	probable LRR receptor-like serine/threonine-protein kinase At3g47570 isoform X1	LOC101494126	Cicer arietinum (Chickpea) (Garbanzo)	1028	NA	NA	integral component of membrane [GO:0016021]; ATP binding [GO:0005524]; protein serine/threonine kinase activity [GO:0004674]	GO:0004674; GO:0005524; GO:0016021	Protein kinase superfamily, Ser/Thr protein kinase family	IPR011009;IPR001611;IPR003591;IPR032675;IPR013210;IPR000719;IPR017441;IPR008271;	NA	NA	NA	NA	cam:101494126;	NA	XP_004512338.2;	NA	335055at2759;	NA	NA	NA	NA	PF13855;PF08263;PF00069;	NA	PS00107;PS50011;PS00108;	NA	NA	integral component of membrane [GO:0016021]	NA	ATP binding [GO:0005524]; protein serine/threonine kinase activity [GO:0004674]
TRINITY_DN10601_c0_g1_i3	779	tr|A0A2K3MUK3|A0A2K3MUK3_TRIPR	129	74.2	128	33	0	164	547	1	128	1.1e-48	198.4	A0A2K3MUK3	A0A2K3MUK3_TRIPR	unreviewed	Kinase-like protein	L195_g017612	Trifolium pratense (Red clover)	129	NA	NA	kinase activity [GO:0016301]	GO:0016301	NA	IPR011009;	NA	NA	NA	NA	NA	NA	NA	NA	273207at33090;	NA	NA	NA	NA	NA	NA	NA	NA	NA	NA	NA	kinase activity [GO:0016301]
TRINITY_DN10601_c0_g1_i4	804	tr|A0A2K3MUK3|A0A2K3MUK3_TRIPR	129	74.6	126	32	0	164	541	1	126	2.5e-48	197.2	A0A2K3MUK3	A0A2K3MUK3_TRIPR	unreviewed	Kinase-like protein	L195_g017612	Trifolium pratense (Red clover)	129	NA	NA	kinase activity [GO:0016301]	GO:0016301	NA	IPR011009;	NA	NA	NA	NA	NA	NA	NA	NA	273207at33090;	NA	NA	NA	NA	NA	NA	NA	NA	NA	NA	NA	kinase activity [GO:0016301]
TRINITY_DN10609_c0_g2_i1	402	tr|I3SUF3|I3SUF3_MEDTR	104	61.3	106	38	2	28	342	1	104	3.5e-30	136	I3SUF3	I3SUF3_MEDTR	unreviewed	Uncharacterized protein	NA	Medicago truncatula (Barrel medic) (Medicago tribuloides)	104	NA	NA	fatty acid binding [GO:0005504]; systemic acquired resistance [GO:0009627]	GO:0005504; GO:0009627	NA	IPR036312;IPR016140;IPR039265;	NA	NA	NA	NA	NA	NA	NA	NA	NA	NA	NA	NA	PTHR33122;	PF14368;	NA	NA	NA	NA	NA	systemic acquired resistance [GO:0009627]	fatty acid binding [GO:0005504]
TRINITY_DN1060_c0_g1_i1	2771	tr|A0A1S2Y609|A0A1S2Y609_CICAR	658	83.2	601	67	4	445	2148	58	657	2.1e-288	996.5	A0A1S2Y609	A0A1S2Y609_CICAR	unreviewed	Hexosyltransferase (EC 2.4.1.-)	LOC101489630	Cicer arietinum (Chickpea) (Garbanzo)	658	2.4.1.-	NA	Golgi membrane [GO:0000139]; polygalacturonate 4-alpha-galacturonosyltransferase activity [GO:0047262]; cell wall organization [GO:0071555]; pectin biosynthetic process [GO:0045489]	GO:0000139; GO:0045489; GO:0047262; GO:0071555	Glycosyltransferase 8 family	IPR029993;IPR002495;IPR029044;	NA	NA	NA	NA	cam:101489630;	NA	XP_004499343.1;	NA	290395at2759;	NA	NA	UPA00845	PTHR32116;	PF01501;	NA	NA	NA	SUBCELLULAR LOCATION: Golgi apparatus membrane {ECO:0000256|RuleBase:RU362027}; Single-pass type II membrane protein {ECO:0000256|RuleBase:RU362027}.	Golgi membrane [GO:0000139]	cell wall organization [GO:0071555]; pectin biosynthetic process [GO:0045489]	polygalacturonate 4-alpha-galacturonosyltransferase activity [GO:0047262]
TRINITY_DN1060_c0_g1_i2	2704	tr|A0A1S2Y609|A0A1S2Y609_CICAR	658	81.9	658	80	5	222	2081	1	657	3.1e-308	1062.4	A0A1S2Y609	A0A1S2Y609_CICAR	unreviewed	Hexosyltransferase (EC 2.4.1.-)	LOC101489630	Cicer arietinum (Chickpea) (Garbanzo)	658	2.4.1.-	NA	Golgi membrane [GO:0000139]; polygalacturonate 4-alpha-galacturonosyltransferase activity [GO:0047262]; cell wall organization [GO:0071555]; pectin biosynthetic process [GO:0045489]	GO:0000139; GO:0045489; GO:0047262; GO:0071555	Glycosyltransferase 8 family	IPR029993;IPR002495;IPR029044;	NA	NA	NA	NA	cam:101489630;	NA	XP_004499343.1;	NA	290395at2759;	NA	NA	UPA00845	PTHR32116;	PF01501;	NA	NA	NA	SUBCELLULAR LOCATION: Golgi apparatus membrane {ECO:0000256|RuleBase:RU362027}; Single-pass type II membrane protein {ECO:0000256|RuleBase:RU362027}.	Golgi membrane [GO:0000139]	cell wall organization [GO:0071555]; pectin biosynthetic process [GO:0045489]	polygalacturonate 4-alpha-galacturonosyltransferase activity [GO:0047262]
TRINITY_DN1060_c0_g1_i3	2863	tr|A0A1S2Y609|A0A1S2Y609_CICAR	658	75	711	86	8	222	2240	1	657	2.7e-294	1016.1	A0A1S2Y609	A0A1S2Y609_CICAR	unreviewed	Hexosyltransferase (EC 2.4.1.-)	LOC101489630	Cicer arietinum (Chickpea) (Garbanzo)	658	2.4.1.-	NA	Golgi membrane [GO:0000139]; polygalacturonate 4-alpha-galacturonosyltransferase activity [GO:0047262]; cell wall organization [GO:0071555]; pectin biosynthetic process [GO:0045489]	GO:0000139; GO:0045489; GO:0047262; GO:0071555	Glycosyltransferase 8 family	IPR029993;IPR002495;IPR029044;	NA	NA	NA	NA	cam:101489630;	NA	XP_004499343.1;	NA	290395at2759;	NA	NA	UPA00845	PTHR32116;	PF01501;	NA	NA	NA	SUBCELLULAR LOCATION: Golgi apparatus membrane {ECO:0000256|RuleBase:RU362027}; Single-pass type II membrane protein {ECO:0000256|RuleBase:RU362027}.	Golgi membrane [GO:0000139]	cell wall organization [GO:0071555]; pectin biosynthetic process [GO:0045489]	polygalacturonate 4-alpha-galacturonosyltransferase activity [GO:0047262]
TRINITY_DN1060_c0_g1_i4	3038	tr|G7ISN0|G7ISN0_MEDTR	667	77.5	763	69	5	344	2611	1	667	0	1142.5	G7ISN0	G7ISN0_MEDTR	unreviewed	Hexosyltransferase (EC 2.4.1.-)	11410773 MTR_2g027740 MtrunA17_Chr2g0290961	Medicago truncatula (Barrel medic) (Medicago tribuloides)	667	2.4.1.-	NA	Golgi membrane [GO:0000139]; polygalacturonate 4-alpha-galacturonosyltransferase activity [GO:0047262]; cell wall organization [GO:0071555]; pectin biosynthetic process [GO:0045489]	GO:0000139; GO:0045489; GO:0047262; GO:0071555	Glycosyltransferase 8 family	IPR029993;IPR002495;IPR029044;	NA	NA	NA	NA	mtr:MTR_2g027740;	NA	XP_003594361.1;	NA	290395at2759;	NA	NA	UPA00845	PTHR32116;	PF01501;	NA	NA	NA	SUBCELLULAR LOCATION: Golgi apparatus membrane {ECO:0000256|RuleBase:RU362027}; Single-pass type II membrane protein {ECO:0000256|RuleBase:RU362027}.	Golgi membrane [GO:0000139]	cell wall organization [GO:0071555]; pectin biosynthetic process [GO:0045489]	polygalacturonate 4-alpha-galacturonosyltransferase activity [GO:0047262]
TRINITY_DN1060_c0_g1_i5	2750	tr|G7ISN0|G7ISN0_MEDTR	667	88.6	667	69	4	344	2323	1	667	0	1182.2	G7ISN0	G7ISN0_MEDTR	unreviewed	Hexosyltransferase (EC 2.4.1.-)	11410773 MTR_2g027740 MtrunA17_Chr2g0290961	Medicago truncatula (Barrel medic) (Medicago tribuloides)	667	2.4.1.-	NA	Golgi membrane [GO:0000139]; polygalacturonate 4-alpha-galacturonosyltransferase activity [GO:0047262]; cell wall organization [GO:0071555]; pectin biosynthetic process [GO:0045489]	GO:0000139; GO:0045489; GO:0047262; GO:0071555	Glycosyltransferase 8 family	IPR029993;IPR002495;IPR029044;	NA	NA	NA	NA	mtr:MTR_2g027740;	NA	XP_003594361.1;	NA	290395at2759;	NA	NA	UPA00845	PTHR32116;	PF01501;	NA	NA	NA	SUBCELLULAR LOCATION: Golgi apparatus membrane {ECO:0000256|RuleBase:RU362027}; Single-pass type II membrane protein {ECO:0000256|RuleBase:RU362027}.	Golgi membrane [GO:0000139]	cell wall organization [GO:0071555]; pectin biosynthetic process [GO:0045489]	polygalacturonate 4-alpha-galacturonosyltransferase activity [GO:0047262]
TRINITY_DN1060_c0_g1_i6	2659	tr|A0A1S2Y609|A0A1S2Y609_CICAR	658	80.1	658	77	6	222	2036	1	657	1.1e-297	1027.3	A0A1S2Y609	A0A1S2Y609_CICAR	unreviewed	Hexosyltransferase (EC 2.4.1.-)	LOC101489630	Cicer arietinum (Chickpea) (Garbanzo)	658	2.4.1.-	NA	Golgi membrane [GO:0000139]; polygalacturonate 4-alpha-galacturonosyltransferase activity [GO:0047262]; cell wall organization [GO:0071555]; pectin biosynthetic process [GO:0045489]	GO:0000139; GO:0045489; GO:0047262; GO:0071555	Glycosyltransferase 8 family	IPR029993;IPR002495;IPR029044;	NA	NA	NA	NA	cam:101489630;	NA	XP_004499343.1;	NA	290395at2759;	NA	NA	UPA00845	PTHR32116;	PF01501;	NA	NA	NA	SUBCELLULAR LOCATION: Golgi apparatus membrane {ECO:0000256|RuleBase:RU362027}; Single-pass type II membrane protein {ECO:0000256|RuleBase:RU362027}.	Golgi membrane [GO:0000139]	cell wall organization [GO:0071555]; pectin biosynthetic process [GO:0045489]	polygalacturonate 4-alpha-galacturonosyltransferase activity [GO:0047262]
TRINITY_DN10612_c0_g2_i1	2056	tr|G7KNZ7|G7KNZ7_MEDTR	487	85.6	487	70	0	394	1854	1	487	2.4e-236	823.2	G7KNZ7	G7KNZ7_MEDTR	unreviewed	Ninja-family protein mc410 (Putative Ninja family, Jas TPL-binding domain-containing protein)	MTR_6g087140 MtrunA17_Chr6g0486641	Medicago truncatula (Barrel medic) (Medicago tribuloides)	487	NA	NA	signal transduction [GO:0007165]	GO:0007165	NA	IPR032308;IPR031307;	NA	NA	NA	NA	mtr:MTR_6g087140;	NA	XP_003620575.1;	NA	641759at2759;	NA	NA	NA	PTHR31413;	PF16135;	NA	NA	NA	NA	NA	signal transduction [GO:0007165]	NA
TRINITY_DN10615_c0_g1_i1	2084	tr|A0A1S2XUD4|A0A1S2XUD4_CICAR	526	89.1	339	37	0	883	1899	188	526	7.7e-190	668.7	A0A1S2XUD4	A0A1S2XUD4_CICAR	unreviewed	probable glycosyltransferase At5g03795	LOC101491844	Cicer arietinum (Chickpea) (Garbanzo)	526	NA	NA	integral component of membrane [GO:0016021]; transferase activity, transferring glycosyl groups [GO:0016757]; protein glycosylation [GO:0006486]	GO:0006486; GO:0016021; GO:0016757	Glycosyltransferase 47 family	IPR004263;IPR040911;	NA	NA	NA	NA	cam:101491844;	NA	XP_004494122.1;	NA	789556at2759;	NA	NA	NA	PTHR11062;	PF03016;	NA	NA	NA	NA	integral component of membrane [GO:0016021]	protein glycosylation [GO:0006486]	transferase activity, transferring glycosyl groups [GO:0016757]
TRINITY_DN10615_c0_g1_i2	2010	tr|A0A1S2XUD4|A0A1S2XUD4_CICAR	526	79.8	509	71	4	386	1825	21	526	4.4e-243	845.5	A0A1S2XUD4	A0A1S2XUD4_CICAR	unreviewed	probable glycosyltransferase At5g03795	LOC101491844	Cicer arietinum (Chickpea) (Garbanzo)	526	NA	NA	integral component of membrane [GO:0016021]; transferase activity, transferring glycosyl groups [GO:0016757]; protein glycosylation [GO:0006486]	GO:0006486; GO:0016021; GO:0016757	Glycosyltransferase 47 family	IPR004263;IPR040911;	NA	NA	NA	NA	cam:101491844;	NA	XP_004494122.1;	NA	789556at2759;	NA	NA	NA	PTHR11062;	PF03016;	NA	NA	NA	NA	integral component of membrane [GO:0016021]	protein glycosylation [GO:0006486]	transferase activity, transferring glycosyl groups [GO:0016757]
TRINITY_DN1061_c0_g1_i1	1099	tr|A0A072UE02|A0A072UE02_MEDTR	769	90.6	212	15	1	822	187	563	769	3.1e-105	386.7	A0A072UE02	A0A072UE02_MEDTR	unreviewed	Acylamino-acid-releasing enzyme-like protein, putative	11420124 MTR_5g042400	Medicago truncatula (Barrel medic) (Medicago tribuloides)	769	NA	NA	serine-type endopeptidase activity [GO:0004252]	GO:0004252	NA	IPR029058;IPR011659;IPR002471;IPR001375;	NA	NA	NA	NA	NA	NA	XP_013453801.1;	NA	265965at2759;	NA	NA	NA	NA	PF07676;PF00326;	NA	PS00708;	NA	NA	NA	NA	serine-type endopeptidase activity [GO:0004252]
TRINITY_DN1061_c0_g1_i2	2780	tr|G7JWI6|G7JWI6_MEDTR	832	84.3	823	115	5	2652	187	23	832	0	1384.4	G7JWI6	G7JWI6_MEDTR	unreviewed	Acylamino-acid-releasing enzyme-like protein, putative (Putative acylaminoacyl-peptidase transcription factor WD40-like family) (EC 3.4.19.1)	11420124 MTR_5g042400 MtrunA17_Chr5g0417971	Medicago truncatula (Barrel medic) (Medicago tribuloides)	832	3.4.19.1	NA	serine-type endopeptidase activity [GO:0004252]	GO:0004252	NA	IPR029058;IPR011659;IPR002471;IPR001375;	NA	NA	NA	NA	NA	NA	XP_003613901.1;	NA	265965at2759;	NA	NA	NA	NA	PF07676;PF00326;	NA	PS00708;	NA	NA	NA	NA	serine-type endopeptidase activity [GO:0004252]
TRINITY_DN10624_c0_g1_i1	532	tr|A0A2K3NS79|A0A2K3NS79_TRIPR	569	88.1	67	8	0	532	332	234	300	8.9e-26	121.7	A0A2K3NS79	A0A2K3NS79_TRIPR	unreviewed	Amidophosphoribosyltransferase (ATase) (EC 2.4.2.14) (Glutamine phosphoribosylpyrophosphate amidotransferase)	L195_g002340 L195_g022392 L195_g022609	Trifolium pratense (Red clover)	569	2.4.2.14	NA	amidophosphoribosyltransferase activity [GO:0004044]; iron-sulfur cluster binding [GO:0051536]; metal ion binding [GO:0046872]; 'de novo' IMP biosynthetic process [GO:0006189]; nucleoside metabolic process [GO:0009116]; purine nucleobase biosynthetic process [GO:0009113]	GO:0004044; GO:0006189; GO:0009113; GO:0009116; GO:0046872; GO:0051536	Purine/pyrimidine phosphoribosyltransferase family	IPR017932;IPR029055;IPR000836;IPR029057;IPR005854;IPR035584;	NA	NA	NA	NA	NA	NA	NA	NA	400911at2759;	NA	NA	UPA00074;UER00124	NA	PF13537;PF00156;	TIGR01134;	PS51278;	NA	NA	NA	'de novo' IMP biosynthetic process [GO:0006189]; nucleoside metabolic process [GO:0009116]; purine nucleobase biosynthetic process [GO:0009113]	amidophosphoribosyltransferase activity [GO:0004044]; iron-sulfur cluster binding [GO:0051536]; metal ion binding [GO:0046872]
TRINITY_DN10624_c0_g1_i2	343	tr|A0A2K3MMM0|A0A2K3MMM0_TRIPR	565	79.6	54	11	0	303	142	438	491	7.5e-18	94.7	A0A2K3MMM0	A0A2K3MMM0_TRIPR	unreviewed	Glutamate-tRNA chloroplastic/mitochondrial-like	L195_g015123	Trifolium pratense (Red clover)	565	NA	NA	ATP binding [GO:0005524]; glutamate-tRNA ligase activity [GO:0004818]; tRNA binding [GO:0000049]; zinc ion binding [GO:0008270]; glutamyl-tRNA aminoacylation [GO:0006424]	GO:0000049; GO:0004818; GO:0005524; GO:0006424; GO:0008270	Class-I aminoacyl-tRNA synthetase family	IPR008925;IPR020751;IPR001412;IPR004527;IPR000924;IPR020058;IPR033910;IPR014729;	NA	NA	NA	NA	NA	NA	NA	NA	879920at2759;	NA	NA	NA	NA	PF00749;	TIGR00464;	PS00178;	NA	NA	NA	glutamyl-tRNA aminoacylation [GO:0006424]	ATP binding [GO:0005524]; glutamate-tRNA ligase activity [GO:0004818]; tRNA binding [GO:0000049]; zinc ion binding [GO:0008270]
TRINITY_DN10625_c0_g1_i1	992	tr|A0A2K3JWS3|A0A2K3JWS3_TRIPR	178	66.3	181	43	5	939	400	1	164	1.3e-41	175.3	A0A2K3JWS3	A0A2K3JWS3_TRIPR	unreviewed	Uncharacterized protein	L195_g050928	Trifolium pratense (Red clover)	178	NA	NA	NA	NA	NA	NA	NA	NA	NA	NA	NA	NA	NA	NA	1580431at2759;	NA	NA	NA	NA	NA	NA	NA	NA	NA	NA	NA	NA
TRINITY_DN10626_c0_g1_i1	813	tr|A0A2K3JMZ1|A0A2K3JMZ1_TRIPR	338	68.1	191	55	2	703	149	49	239	3.2e-67	260	A0A2K3JMZ1	A0A2K3JMZ1_TRIPR	unreviewed	Uncharacterized protein (Fragment)	L195_g049041	Trifolium pratense (Red clover)	338	NA	NA	NA	NA	NA	NA	NA	NA	NA	NA	NA	NA	NA	NA	1548094at2759;	NA	NA	NA	NA	NA	NA	NA	NA	NA	NA	NA	NA
TRINITY_DN10629_c0_g1_i1	2176	tr|G7KCD8|G7KCD8_MEDTR	402	84.7	426	37	4	447	1712	1	402	2e-140	504.6	G7KCD8	G7KCD8_MEDTR	unreviewed	Putative transcription factor MYB-HB-like family (Transcription factor KAN2)	11420549 MTR_5g029470 MtrunA17_Chr5g0410741	Medicago truncatula (Barrel medic) (Medicago tribuloides)	402	NA	NA	nucleus [GO:0005634]; DNA binding [GO:0003677]	GO:0003677; GO:0005634	NA	IPR009057;IPR006447;IPR001005;	NA	NA	NA	NA	mtr:MTR_5g029470;	NA	XP_003612825.1;	NA	1076377at2759;	NA	NA	NA	NA	PF00249;	TIGR01557;	NA	NA	SUBCELLULAR LOCATION: Nucleus {ECO:0000256|SAAS:SAAS00566530}.	nucleus [GO:0005634]	NA	DNA binding [GO:0003677]
TRINITY_DN10631_c0_g1_i1	1689	tr|A0A1S2XT93|A0A1S2XT93_CICAR	283	72.1	283	73	3	1402	572	1	283	1.9e-98	364.8	A0A1S2XT93	A0A1S2XT93_CICAR	unreviewed	uncharacterized protein LOC101512495	LOC101512495	Cicer arietinum (Chickpea) (Garbanzo)	283	NA	NA	NA	NA	NA	NA	NA	NA	NA	NA	cam:101512495;	NA	XP_004494190.1;	NA	975367at2759;	NA	NA	NA	NA	NA	NA	NA	NA	NA	NA	NA	NA
TRINITY_DN10631_c0_g2_i1	1266	tr|A0A1S2XT93|A0A1S2XT93_CICAR	283	71.6	74	21	0	979	758	1	74	1.3e-22	112.5	A0A1S2XT93	A0A1S2XT93_CICAR	unreviewed	uncharacterized protein LOC101512495	LOC101512495	Cicer arietinum (Chickpea) (Garbanzo)	283	NA	NA	NA	NA	NA	NA	NA	NA	NA	NA	cam:101512495;	NA	XP_004494190.1;	NA	975367at2759;	NA	NA	NA	NA	NA	NA	NA	NA	NA	NA	NA	NA
TRINITY_DN10634_c0_g2_i1	1444	tr|G7JFD7|G7JFD7_MEDTR	464	78.8	406	82	2	1294	86	60	464	1.7e-188	663.7	G7JFD7	G7JFD7_MEDTR	unreviewed	Exostosin family protein (Putative xylogalacturonan beta-1,3-xylosyltransferase) (EC 2.4.2.41)	11442877 MTR_4g115460 MtrunA17_Chr4g0064411	Medicago truncatula (Barrel medic) (Medicago tribuloides)	464	2.4.2.41	NA	integral component of membrane [GO:0016021]; xylogalacturonan beta-1,3-xylosyltransferase activity [GO:0102983]; protein glycosylation [GO:0006486]	GO:0006486; GO:0016021; GO:0102983	Glycosyltransferase 47 family	IPR004263;IPR040911;	NA	NA	NA	NA	mtr:MTR_4g115460;	NA	XP_003609416.2;	NA	789556at2759;	NA	NA	NA	PTHR11062;	PF03016;	NA	NA	NA	NA	integral component of membrane [GO:0016021]	protein glycosylation [GO:0006486]	xylogalacturonan beta-1,3-xylosyltransferase activity [GO:0102983]
TRINITY_DN10637_c0_g1_i1	795	tr|A0A1S2Z007|A0A1S2Z007_CICAR	134	85.8	141	11	2	148	564	1	134	1.3e-25	121.7	A0A1S2Z007	A0A1S2Z007_CICAR	unreviewed	keratin-associated protein 19-2	LOC101494655	Cicer arietinum (Chickpea) (Garbanzo)	134	NA	NA	integral component of membrane [GO:0016021]	GO:0016021	NA	NA	NA	NA	NA	NA	cam:101494655;	NA	XP_004512593.1;	NA	1626229at2759;	NA	NA	NA	NA	NA	NA	NA	NA	NA	integral component of membrane [GO:0016021]	NA	NA
TRINITY_DN10639_c0_g1_i1	7106	tr|A0A072VFE1|A0A072VFE1_MEDTR	2132	89.3	2115	227	0	380	6724	18	2132	0	3372	A0A072VFE1	A0A072VFE1_MEDTR	unreviewed	Armadillo/beta-catenin-like repeat protein	MTR_1g029790	Medicago truncatula (Barrel medic) (Medicago tribuloides)	2132	NA	NA	NA	NA	NA	IPR011989;IPR016024;IPR000225;IPR000008;IPR035892;	NA	NA	NA	NA	mtr:MTR_1g029790;	NA	XP_013466471.1;	NA	14104at2759;	NA	NA	NA	NA	PF00514;PF00168;	NA	PS50176;PS50004;	NA	NA	NA	NA	NA
TRINITY_DN1063_c0_g2_i1	1678	tr|A0A072VED4|A0A072VED4_MEDTR	493	76.3	481	53	5	1597	161	1	422	4.3e-207	725.7	A0A072VED4	A0A072VED4_MEDTR	unreviewed	Vacuolar-processing enzyme (EC 3.4.22.-)	25482000 MTR_1g016780 MtrunA17_Chr1g0151801	Medicago truncatula (Barrel medic) (Medicago tribuloides)	493	3.4.22.-	NA	peptidase activity [GO:0008233]	GO:0008233	NA	IPR001096;	NA	NA	NA	NA	mtr:MTR_1g016780;	NA	XP_013465905.1;	NA	826971at2759;	NA	NA	NA	PTHR12000;	PF01650;	NA	NA	NA	NA	NA	NA	peptidase activity [GO:0008233]
TRINITY_DN1063_c0_g2_i2	2234	tr|A0A072VED4|A0A072VED4_MEDTR	493	90.1	496	44	3	2153	672	1	493	2.2e-267	926.4	A0A072VED4	A0A072VED4_MEDTR	unreviewed	Vacuolar-processing enzyme (EC 3.4.22.-)	25482000 MTR_1g016780 MtrunA17_Chr1g0151801	Medicago truncatula (Barrel medic) (Medicago tribuloides)	493	3.4.22.-	NA	peptidase activity [GO:0008233]	GO:0008233	NA	IPR001096;	NA	NA	NA	NA	mtr:MTR_1g016780;	NA	XP_013465905.1;	NA	826971at2759;	NA	NA	NA	PTHR12000;	PF01650;	NA	NA	NA	NA	NA	NA	peptidase activity [GO:0008233]
TRINITY_DN1063_c0_g3_i1	3779	tr|A0A1S2Y9H1|A0A1S2Y9H1_CICAR	488	82.5	274	39	2	3444	2644	1	272	8e-129	466.8	A0A1S2Y9H1	A0A1S2Y9H1_CICAR	unreviewed	vacuolar-processing enzyme-like	LOC101515346	Cicer arietinum (Chickpea) (Garbanzo)	488	NA	NA	peptidase activity [GO:0008233]	GO:0008233	NA	IPR001096;	NA	NA	NA	NA	cam:101515346;	NA	XP_004501477.1;	NA	826971at2759;	NA	NA	NA	PTHR12000;	PF01650;	NA	NA	NA	NA	NA	NA	peptidase activity [GO:0008233]
TRINITY_DN1063_c0_g3_i2	3571	tr|A0A1S2Y9H1|A0A1S2Y9H1_CICAR	488	82.5	274	39	2	3236	2436	1	272	7.6e-129	466.8	A0A1S2Y9H1	A0A1S2Y9H1_CICAR	unreviewed	vacuolar-processing enzyme-like	LOC101515346	Cicer arietinum (Chickpea) (Garbanzo)	488	NA	NA	peptidase activity [GO:0008233]	GO:0008233	NA	IPR001096;	NA	NA	NA	NA	cam:101515346;	NA	XP_004501477.1;	NA	826971at2759;	NA	NA	NA	PTHR12000;	PF01650;	NA	NA	NA	NA	NA	NA	peptidase activity [GO:0008233]
TRINITY_DN1063_c0_g3_i3	3403	tr|A0A1S2Y9H1|A0A1S2Y9H1_CICAR	488	82.5	274	39	2	3068	2268	1	272	7.2e-129	466.8	A0A1S2Y9H1	A0A1S2Y9H1_CICAR	unreviewed	vacuolar-processing enzyme-like	LOC101515346	Cicer arietinum (Chickpea) (Garbanzo)	488	NA	NA	peptidase activity [GO:0008233]	GO:0008233	NA	IPR001096;	NA	NA	NA	NA	cam:101515346;	NA	XP_004501477.1;	NA	826971at2759;	NA	NA	NA	PTHR12000;	PF01650;	NA	NA	NA	NA	NA	NA	peptidase activity [GO:0008233]
TRINITY_DN1063_c0_g3_i4	2097	tr|A0A1S2Y9H1|A0A1S2Y9H1_CICAR	488	85.3	490	63	2	1762	314	1	488	7.9e-251	871.3	A0A1S2Y9H1	A0A1S2Y9H1_CICAR	unreviewed	vacuolar-processing enzyme-like	LOC101515346	Cicer arietinum (Chickpea) (Garbanzo)	488	NA	NA	peptidase activity [GO:0008233]	GO:0008233	NA	IPR001096;	NA	NA	NA	NA	cam:101515346;	NA	XP_004501477.1;	NA	826971at2759;	NA	NA	NA	PTHR12000;	PF01650;	NA	NA	NA	NA	NA	NA	peptidase activity [GO:0008233]
TRINITY_DN1063_c0_g3_i5	2305	tr|A0A1S2Y9H1|A0A1S2Y9H1_CICAR	488	84.7	431	57	2	1970	699	1	429	3.1e-216	756.5	A0A1S2Y9H1	A0A1S2Y9H1_CICAR	unreviewed	vacuolar-processing enzyme-like	LOC101515346	Cicer arietinum (Chickpea) (Garbanzo)	488	NA	NA	peptidase activity [GO:0008233]	GO:0008233	NA	IPR001096;	NA	NA	NA	NA	cam:101515346;	NA	XP_004501477.1;	NA	826971at2759;	NA	NA	NA	PTHR12000;	PF01650;	NA	NA	NA	NA	NA	NA	peptidase activity [GO:0008233]
TRINITY_DN10642_c0_g1_i1	972	tr|G7JN28|G7JN28_MEDTR	223	91.5	223	16	2	85	753	1	220	1.7e-94	350.9	G7JN28	G7JN28_MEDTR	unreviewed	Putative selenoprotein, Rdx type (SelT/selW/selH selenoprotein domain protein)	11437317 MTR_4g015610 MtrunA17_Chr4g0006231	Medicago truncatula (Barrel medic) (Medicago tribuloides)	223	NA	NA	NA	NA	NA	IPR011893;IPR019389;IPR036249;	NA	NA	NA	NA	mtr:MTR_4g015610;	NA	XP_003604657.1;	NA	1542197at2759;	NA	NA	NA	PTHR13544;	PF10262;	TIGR02174;	NA	NA	NA	NA	NA	NA
TRINITY_DN10646_c0_g1_i1	1065	tr|A0A2K3MSI4|A0A2K3MSI4_TRIPR	221	77.8	221	49	0	828	166	1	221	8.1e-95	352.1	A0A2K3MSI4	A0A2K3MSI4_TRIPR	unreviewed	NHL1	NHL1 L195_g016840 L195_g019005 L195_g022251	Trifolium pratense (Red clover)	221	NA	NA	integral component of membrane [GO:0016021]	GO:0016021	NA	IPR004864;	NA	NA	NA	NA	NA	NA	NA	NA	1336602at2759;	NA	NA	NA	NA	PF03168;	NA	NA	NA	NA	integral component of membrane [GO:0016021]	NA	NA
TRINITY_DN10647_c0_g1_i2	2473	tr|A0A1S2XSF1|A0A1S2XSF1_CICAR	696	75.5	698	154	3	2281	233	1	696	2.7e-303	1045.8	A0A1S2XSF1	A0A1S2XSF1_CICAR	unreviewed	BRCA1-associated RING domain protein 1	LOC101498370	Cicer arietinum (Chickpea) (Garbanzo)	696	NA	NA	metal ion binding [GO:0046872]; DNA repair [GO:0006281]	GO:0006281; GO:0046872	NA	IPR031099;IPR001357;IPR036420;IPR034732;IPR001841;IPR013083;IPR017907;	NA	NA	NA	NA	cam:101498370;	NA	XP_004493812.1;	NA	854133at2759;	NA	NA	NA	PTHR13763;	PF00533;PF16589;	NA	PS50172;PS51805;PS00518;PS50089;	NA	NA	NA	DNA repair [GO:0006281]	metal ion binding [GO:0046872]
TRINITY_DN10647_c0_g1_i3	967	tr|A0A1S2XSF1|A0A1S2XSF1_CICAR	696	84.4	205	32	0	847	233	492	696	2.3e-96	357.1	A0A1S2XSF1	A0A1S2XSF1_CICAR	unreviewed	BRCA1-associated RING domain protein 1	LOC101498370	Cicer arietinum (Chickpea) (Garbanzo)	696	NA	NA	metal ion binding [GO:0046872]; DNA repair [GO:0006281]	GO:0006281; GO:0046872	NA	IPR031099;IPR001357;IPR036420;IPR034732;IPR001841;IPR013083;IPR017907;	NA	NA	NA	NA	cam:101498370;	NA	XP_004493812.1;	NA	854133at2759;	NA	NA	NA	PTHR13763;	PF00533;PF16589;	NA	PS50172;PS51805;PS00518;PS50089;	NA	NA	NA	DNA repair [GO:0006281]	metal ion binding [GO:0046872]
TRINITY_DN10647_c0_g1_i5	2440	tr|A0A1S2XSF1|A0A1S2XSF1_CICAR	696	74.4	698	151	4	2248	233	1	696	3.2e-296	1022.3	A0A1S2XSF1	A0A1S2XSF1_CICAR	unreviewed	BRCA1-associated RING domain protein 1	LOC101498370	Cicer arietinum (Chickpea) (Garbanzo)	696	NA	NA	metal ion binding [GO:0046872]; DNA repair [GO:0006281]	GO:0006281; GO:0046872	NA	IPR031099;IPR001357;IPR036420;IPR034732;IPR001841;IPR013083;IPR017907;	NA	NA	NA	NA	cam:101498370;	NA	XP_004493812.1;	NA	854133at2759;	NA	NA	NA	PTHR13763;	PF00533;PF16589;	NA	PS50172;PS51805;PS00518;PS50089;	NA	NA	NA	DNA repair [GO:0006281]	metal ion binding [GO:0046872]
TRINITY_DN10649_c0_g1_i4	711	tr|A0A072UKE5|A0A072UKE5_MEDTR	268	93.9	196	12	0	124	711	30	225	3.9e-101	372.5	A0A072UKE5	A0A072UKE5_MEDTR	unreviewed	Enoyl-(Acyl carrier) reductase	25492542 MTR_4g064883	Medicago truncatula (Barrel medic) (Medicago tribuloides)	268	NA	NA	NA	NA	NA	IPR036291;IPR002347;	NA	NA	NA	NA	mtr:MTR_4g064883;	NA	XP_013456156.1;	NA	1194344at2759;	NA	NA	NA	NA	NA	NA	NA	NA	NA	NA	NA	NA
TRINITY_DN1064_c0_g1_i1	1889	tr|A0A072UR90|A0A072UR90_MEDTR	447	81.3	278	51	1	1673	840	1	277	2.8e-122	444.1	A0A072UR90	A0A072UR90_MEDTR	unreviewed	Carboxy-terminal domain phosphatase-like protein	25494112 MTR_4g121140 MtrunA17_Chr4g0068041	Medicago truncatula (Barrel medic) (Medicago tribuloides)	447	NA	NA	nucleus [GO:0005634]; RNA polymerase II CTD heptapeptide repeat phosphatase activity [GO:0008420]; dephosphorylation of RNA polymerase II C-terminal domain [GO:0070940]	GO:0005634; GO:0008420; GO:0070940	NA	IPR001357;IPR036420;IPR039189;IPR004274;IPR011947;IPR036412;IPR023214;	NA	NA	NA	NA	mtr:MTR_4g121140;	NA	XP_013458303.1;	NA	683531at2759;	NA	NA	NA	PTHR23081;	PF03031;PF12738;	TIGR02250;	PS50172;PS50969;	NA	NA	nucleus [GO:0005634]	dephosphorylation of RNA polymerase II C-terminal domain [GO:0070940]	RNA polymerase II CTD heptapeptide repeat phosphatase activity [GO:0008420]
TRINITY_DN1064_c0_g1_i10	1264	tr|A0A072V2K8|A0A072V2K8_MEDTR	444	76.1	180	43	0	1058	519	1	180	8.2e-62	242.7	A0A072V2K8	A0A072V2K8_MEDTR	unreviewed	Carboxy-terminal domain phosphatase-like protein	25494112 MTR_4g121140	Medicago truncatula (Barrel medic) (Medicago tribuloides)	444	NA	NA	nucleus [GO:0005634]; RNA polymerase II CTD heptapeptide repeat phosphatase activity [GO:0008420]; dephosphorylation of RNA polymerase II C-terminal domain [GO:0070940]	GO:0005634; GO:0008420; GO:0070940	NA	IPR001357;IPR036420;IPR039189;IPR004274;IPR011947;IPR036412;IPR023214;	NA	NA	NA	NA	NA	NA	XP_013458304.1;	NA	683531at2759;	NA	NA	NA	PTHR23081;	PF03031;PF12738;	TIGR02250;	PS50172;PS50969;	NA	NA	nucleus [GO:0005634]	dephosphorylation of RNA polymerase II C-terminal domain [GO:0070940]	RNA polymerase II CTD heptapeptide repeat phosphatase activity [GO:0008420]
TRINITY_DN1064_c0_g1_i2	713	tr|A0A072UR90|A0A072UR90_MEDTR	447	80.2	126	25	0	652	275	320	445	1.1e-50	204.9	A0A072UR90	A0A072UR90_MEDTR	unreviewed	Carboxy-terminal domain phosphatase-like protein	25494112 MTR_4g121140 MtrunA17_Chr4g0068041	Medicago truncatula (Barrel medic) (Medicago tribuloides)	447	NA	NA	nucleus [GO:0005634]; RNA polymerase II CTD heptapeptide repeat phosphatase activity [GO:0008420]; dephosphorylation of RNA polymerase II C-terminal domain [GO:0070940]	GO:0005634; GO:0008420; GO:0070940	NA	IPR001357;IPR036420;IPR039189;IPR004274;IPR011947;IPR036412;IPR023214;	NA	NA	NA	NA	mtr:MTR_4g121140;	NA	XP_013458303.1;	NA	683531at2759;	NA	NA	NA	PTHR23081;	PF03031;PF12738;	TIGR02250;	PS50172;PS50969;	NA	NA	nucleus [GO:0005634]	dephosphorylation of RNA polymerase II C-terminal domain [GO:0070940]	RNA polymerase II CTD heptapeptide repeat phosphatase activity [GO:0008420]
TRINITY_DN1064_c0_g1_i3	1857	tr|A0A072UR90|A0A072UR90_MEDTR	447	81.3	278	51	1	1623	790	1	277	4.7e-122	443.4	A0A072UR90	A0A072UR90_MEDTR	unreviewed	Carboxy-terminal domain phosphatase-like protein	25494112 MTR_4g121140 MtrunA17_Chr4g0068041	Medicago truncatula (Barrel medic) (Medicago tribuloides)	447	NA	NA	nucleus [GO:0005634]; RNA polymerase II CTD heptapeptide repeat phosphatase activity [GO:0008420]; dephosphorylation of RNA polymerase II C-terminal domain [GO:0070940]	GO:0005634; GO:0008420; GO:0070940	NA	IPR001357;IPR036420;IPR039189;IPR004274;IPR011947;IPR036412;IPR023214;	NA	NA	NA	NA	mtr:MTR_4g121140;	NA	XP_013458303.1;	NA	683531at2759;	NA	NA	NA	PTHR23081;	PF03031;PF12738;	TIGR02250;	PS50172;PS50969;	NA	NA	nucleus [GO:0005634]	dephosphorylation of RNA polymerase II C-terminal domain [GO:0070940]	RNA polymerase II CTD heptapeptide repeat phosphatase activity [GO:0008420]
TRINITY_DN1064_c0_g1_i4	1856	tr|A0A072V2K8|A0A072V2K8_MEDTR	444	85.3	442	65	0	1650	325	1	442	1.3e-209	734.2	A0A072V2K8	A0A072V2K8_MEDTR	unreviewed	Carboxy-terminal domain phosphatase-like protein	25494112 MTR_4g121140	Medicago truncatula (Barrel medic) (Medicago tribuloides)	444	NA	NA	nucleus [GO:0005634]; RNA polymerase II CTD heptapeptide repeat phosphatase activity [GO:0008420]; dephosphorylation of RNA polymerase II C-terminal domain [GO:0070940]	GO:0005634; GO:0008420; GO:0070940	NA	IPR001357;IPR036420;IPR039189;IPR004274;IPR011947;IPR036412;IPR023214;	NA	NA	NA	NA	NA	NA	XP_013458304.1;	NA	683531at2759;	NA	NA	NA	PTHR23081;	PF03031;PF12738;	TIGR02250;	PS50172;PS50969;	NA	NA	nucleus [GO:0005634]	dephosphorylation of RNA polymerase II C-terminal domain [GO:0070940]	RNA polymerase II CTD heptapeptide repeat phosphatase activity [GO:0008420]
TRINITY_DN1064_c0_g1_i5	1833	tr|A0A072V2K8|A0A072V2K8_MEDTR	444	84.8	442	67	0	1600	275	1	442	3.4e-210	736.1	A0A072V2K8	A0A072V2K8_MEDTR	unreviewed	Carboxy-terminal domain phosphatase-like protein	25494112 MTR_4g121140	Medicago truncatula (Barrel medic) (Medicago tribuloides)	444	NA	NA	nucleus [GO:0005634]; RNA polymerase II CTD heptapeptide repeat phosphatase activity [GO:0008420]; dephosphorylation of RNA polymerase II C-terminal domain [GO:0070940]	GO:0005634; GO:0008420; GO:0070940	NA	IPR001357;IPR036420;IPR039189;IPR004274;IPR011947;IPR036412;IPR023214;	NA	NA	NA	NA	NA	NA	XP_013458304.1;	NA	683531at2759;	NA	NA	NA	PTHR23081;	PF03031;PF12738;	TIGR02250;	PS50172;PS50969;	NA	NA	nucleus [GO:0005634]	dephosphorylation of RNA polymerase II C-terminal domain [GO:0070940]	RNA polymerase II CTD heptapeptide repeat phosphatase activity [GO:0008420]
TRINITY_DN1064_c0_g1_i6	1303	tr|A0A072UR90|A0A072UR90_MEDTR	447	89.3	270	29	0	1134	325	176	445	1.3e-139	501.1	A0A072UR90	A0A072UR90_MEDTR	unreviewed	Carboxy-terminal domain phosphatase-like protein	25494112 MTR_4g121140 MtrunA17_Chr4g0068041	Medicago truncatula (Barrel medic) (Medicago tribuloides)	447	NA	NA	nucleus [GO:0005634]; RNA polymerase II CTD heptapeptide repeat phosphatase activity [GO:0008420]; dephosphorylation of RNA polymerase II C-terminal domain [GO:0070940]	GO:0005634; GO:0008420; GO:0070940	NA	IPR001357;IPR036420;IPR039189;IPR004274;IPR011947;IPR036412;IPR023214;	NA	NA	NA	NA	mtr:MTR_4g121140;	NA	XP_013458303.1;	NA	683531at2759;	NA	NA	NA	PTHR23081;	PF03031;PF12738;	TIGR02250;	PS50172;PS50969;	NA	NA	nucleus [GO:0005634]	dephosphorylation of RNA polymerase II C-terminal domain [GO:0070940]	RNA polymerase II CTD heptapeptide repeat phosphatase activity [GO:0008420]
TRINITY_DN1064_c0_g1_i9	1893	tr|A0A072UR90|A0A072UR90_MEDTR	447	84	445	71	0	1659	325	1	445	2.5e-216	756.5	A0A072UR90	A0A072UR90_MEDTR	unreviewed	Carboxy-terminal domain phosphatase-like protein	25494112 MTR_4g121140 MtrunA17_Chr4g0068041	Medicago truncatula (Barrel medic) (Medicago tribuloides)	447	NA	NA	nucleus [GO:0005634]; RNA polymerase II CTD heptapeptide repeat phosphatase activity [GO:0008420]; dephosphorylation of RNA polymerase II C-terminal domain [GO:0070940]	GO:0005634; GO:0008420; GO:0070940	NA	IPR001357;IPR036420;IPR039189;IPR004274;IPR011947;IPR036412;IPR023214;	NA	NA	NA	NA	mtr:MTR_4g121140;	NA	XP_013458303.1;	NA	683531at2759;	NA	NA	NA	PTHR23081;	PF03031;PF12738;	TIGR02250;	PS50172;PS50969;	NA	NA	nucleus [GO:0005634]	dephosphorylation of RNA polymerase II C-terminal domain [GO:0070940]	RNA polymerase II CTD heptapeptide repeat phosphatase activity [GO:0008420]
TRINITY_DN10650_c0_g1_i1	855	tr|A0A072TTD9|A0A072TTD9_MEDTR	123	82.9	123	17	2	705	349	1	123	4.2e-49	199.9	A0A072TTD9	A0A072TTD9_MEDTR	unreviewed	Uncharacterized protein	25501628 MTR_8g077145 MtrunA17_Chr8g0372921	Medicago truncatula (Barrel medic) (Medicago tribuloides)	123	NA	NA	NA	NA	NA	NA	NA	NA	NA	NA	mtr:MTR_8g077145;	NA	XP_013446394.1;	NA	1490367at2759;	NA	NA	NA	NA	NA	NA	NA	NA	NA	NA	NA	NA
TRINITY_DN10650_c0_g2_i2	1324	tr|I3SU47|I3SU47_MEDTR	62	56.5	62	27	0	1187	1002	1	62	1.1e-08	66.2	I3SU47	I3SU47_MEDTR	unreviewed	Uncharacterized protein	MtrunA17_Chr4g0048031	Medicago truncatula (Barrel medic) (Medicago tribuloides)	62	NA	NA	NA	NA	NA	NA	NA	NA	NA	NA	NA	NA	NA	NA	NA	NA	NA	NA	NA	NA	NA	NA	NA	NA	NA	NA	NA
TRINITY_DN10650_c0_g2_i4	1647	tr|I3SU47|I3SU47_MEDTR	62	56.5	62	27	0	1510	1325	1	62	1.4e-08	66.2	I3SU47	I3SU47_MEDTR	unreviewed	Uncharacterized protein	MtrunA17_Chr4g0048031	Medicago truncatula (Barrel medic) (Medicago tribuloides)	62	NA	NA	NA	NA	NA	NA	NA	NA	NA	NA	NA	NA	NA	NA	NA	NA	NA	NA	NA	NA	NA	NA	NA	NA	NA	NA	NA
TRINITY_DN10650_c0_g3_i1	1403	tr|A0A2K3NVP4|A0A2K3NVP4_TRIPR	122	83.5	121	13	3	1216	875	1	121	9.2e-46	189.5	A0A2K3NVP4	A0A2K3NVP4_TRIPR	unreviewed	Uncharacterized protein	L195_g003600	Trifolium pratense (Red clover)	122	NA	NA	NA	NA	NA	NA	NA	NA	NA	NA	NA	NA	NA	NA	1490367at2759;	NA	NA	NA	NA	NA	NA	NA	NA	NA	NA	NA	NA
TRINITY_DN10651_c0_g1_i2	3730	tr|A0A2K3LRT0|A0A2K3LRT0_TRIPR	107	95.3	107	5	0	710	390	1	107	6.4e-54	218	A0A2K3LRT0	A0A2K3LRT0_TRIPR	unreviewed	DNA-damage-repair/toleration protein DRT111 chloroplastic-like protein	L195_g037259	Trifolium pratense (Red clover)	107	NA	NA	RNA binding [GO:0003723]	GO:0003723	NA	IPR012677;IPR035979;IPR000504;IPR003954;	NA	NA	NA	NA	NA	NA	NA	NA	1101846at2759;	NA	NA	NA	NA	NA	NA	PS50102;	NA	NA	NA	NA	RNA binding [GO:0003723]
TRINITY_DN10652_c0_g1_i2	1654	tr|A0A1S2XFX4|A0A1S2XFX4_CICAR	394	88.8	394	42	1	34	1209	1	394	6.1e-198	695.3	A0A1S2XFX4	A0A1S2XFX4_CICAR	unreviewed	uncharacterized protein LOC101507232	LOC101507232	Cicer arietinum (Chickpea) (Garbanzo)	394	NA	NA	ATP binding [GO:0005524]; metalloendopeptidase activity [GO:0004222]	GO:0004222; GO:0005524	NA	IPR037219;	NA	NA	NA	NA	cam:101507232;	NA	XP_004488764.1;	NA	1023538at2759;	NA	NA	NA	NA	NA	NA	NA	NA	NA	NA	NA	ATP binding [GO:0005524]; metalloendopeptidase activity [GO:0004222]
TRINITY_DN10654_c0_g1_i2	1701	tr|A0A1S2XZ28|A0A1S2XZ28_CICAR	477	66.3	478	142	6	1553	174	1	477	8.2e-174	615.1	A0A1S2XZ28	A0A1S2XZ28_CICAR	unreviewed	OBERON-like protein isoform X2	LOC101515003	Cicer arietinum (Chickpea) (Garbanzo)	477	NA	NA	NA	NA	NA	IPR032881;	NA	NA	NA	NA	cam:101515003;	NA	XP_004496717.1;	NA	978952at2759;	NA	NA	NA	NA	PF07227;	NA	NA	NA	NA	NA	NA	NA
TRINITY_DN10654_c0_g1_i4	702	tr|A0A1S2XZ28|A0A1S2XZ28_CICAR	477	62.9	143	47	1	584	174	335	477	6e-38	162.5	A0A1S2XZ28	A0A1S2XZ28_CICAR	unreviewed	OBERON-like protein isoform X2	LOC101515003	Cicer arietinum (Chickpea) (Garbanzo)	477	NA	NA	NA	NA	NA	IPR032881;	NA	NA	NA	NA	cam:101515003;	NA	XP_004496717.1;	NA	978952at2759;	NA	NA	NA	NA	PF07227;	NA	NA	NA	NA	NA	NA	NA
TRINITY_DN10655_c0_g1_i1	1311	tr|A0A1S2YVU3|A0A1S2YVU3_CICAR	272	84.8	269	36	3	1136	345	4	272	1.1e-133	481.5	A0A1S2YVU3	A0A1S2YVU3_CICAR	unreviewed	ribonuclease 2	LOC101515174	Cicer arietinum (Chickpea) (Garbanzo)	272	NA	NA	ribonuclease T2 activity [GO:0033897]; RNA binding [GO:0003723]	GO:0003723; GO:0033897	RNase T2 family	IPR033697;IPR001568;IPR036430;IPR018188;IPR033130;	NA	NA	NA	NA	cam:101515174;	NA	XP_004510730.1;	NA	994722at2759;	NA	NA	NA	PTHR11240;	PF00445;	NA	PS00530;PS00531;	NA	NA	NA	NA	ribonuclease T2 activity [GO:0033897]; RNA binding [GO:0003723]
TRINITY_DN10659_c0_g1_i1	4222	tr|G7IJX0|G7IJX0_MEDTR	808	84.7	810	120	2	2701	275	1	807	0	1346.6	G7IJX0	G7IJX0_MEDTR	unreviewed	DUF639 family protein	11424205 MTR_2g007330 MtrunA17_Chr2g0278061	Medicago truncatula (Barrel medic) (Medicago tribuloides)	808	NA	NA	integral component of membrane [GO:0016021]	GO:0016021	NA	IPR006927;	NA	NA	NA	NA	mtr:MTR_2g007330;	NA	XP_003593057.1;	NA	204949at2759;	NA	NA	NA	NA	PF04842;	NA	NA	NA	NA	integral component of membrane [GO:0016021]	NA	NA
TRINITY_DN10660_c0_g2_i1	1640	tr|A0A072VK01|A0A072VK01_MEDTR	540	75.8	393	79	3	157	1329	1	379	1.7e-112	411.4	A0A072VK01	A0A072VK01_MEDTR	unreviewed	PPR containing plant-like protein	MTR_2g072170	Medicago truncatula (Barrel medic) (Medicago tribuloides)	540	NA	NA	NA	NA	NA	IPR002885;IPR011990;	NA	NA	NA	NA	mtr:MTR_2g072170;	NA	XP_013464425.1;	NA	1344243at2759;	NA	NA	NA	NA	PF01535;PF13041;	TIGR00756;	PS51375;	NA	NA	NA	NA	NA
TRINITY_DN10661_c0_g1_i1	2174	tr|G7JY18|G7JY18_MEDTR	578	84.4	583	81	4	1962	229	1	578	1.6e-251	873.6	G7JY18	G7JY18_MEDTR	unreviewed	PfkB family carbohydrate kinase (Putative fructokinase) (EC 2.7.1.4)	11428684 MTR_5g044990 MtrunA17_Chr5g0419371	Medicago truncatula (Barrel medic) (Medicago tribuloides)	578	2.7.1.4	NA	chloroplast nucleoid [GO:0042644]; plastid-encoded plastid RNA polymerase complex [GO:0000427]; fructokinase activity [GO:0008865]; chloroplast organization [GO:0009658]; etioplast organization [GO:0009662]; plastid transcription [GO:0042793]; regulation of transcription, DNA-templated [GO:0006355]	GO:0000427; GO:0006355; GO:0008865; GO:0009658; GO:0009662; GO:0042644; GO:0042793	NA	IPR011611;IPR029056;	NA	NA	NA	NA	mtr:MTR_5g044990;	NA	XP_003614114.1;	NA	918144at2759;	NA	NA	NA	NA	PF00294;	NA	NA	NA	NA	chloroplast nucleoid [GO:0042644]; plastid-encoded plastid RNA polymerase complex [GO:0000427]	chloroplast organization [GO:0009658]; etioplast organization [GO:0009662]; plastid transcription [GO:0042793]; regulation of transcription, DNA-templated [GO:0006355]	fructokinase activity [GO:0008865]
TRINITY_DN10663_c0_g1_i1	1718	tr|A0A072V2C0|A0A072V2C0_MEDTR	340	73.3	307	74	4	553	1455	35	339	5.2e-83	313.5	A0A072V2C0	A0A072V2C0_MEDTR	unreviewed	Transcription factor	25494055 MTR_4g117990	Medicago truncatula (Barrel medic) (Medicago tribuloides)	340	NA	NA	NA	NA	NA	IPR006578;IPR017877;	NA	NA	NA	NA	mtr:MTR_4g117990;	NA	XP_013458224.1;	NA	1361808at2759;	NA	NA	NA	NA	NA	NA	PS50090;	NA	NA	NA	NA	NA
TRINITY_DN10665_c0_g1_i1	2930	tr|A0A1S2YP42|A0A1S2YP42_CICAR	603	80.8	613	103	4	797	2620	1	603	1.5e-239	834.3	A0A1S2YP42	A0A1S2YP42_CICAR	unreviewed	QWRF motif-containing protein 8-like	LOC101493989	Cicer arietinum (Chickpea) (Garbanzo)	603	NA	NA	NA	NA	NA	IPR007573;	NA	NA	NA	NA	cam:101493989;	NA	XP_004507757.1;XP_004507758.1;	NA	722743at2759;	NA	NA	NA	NA	PF04484;	NA	NA	NA	NA	NA	NA	NA
TRINITY_DN10668_c0_g1_i1	1339	tr|G7KYP1|G7KYP1_MEDTR	251	85.5	249	32	3	1202	459	6	251	9.5e-117	425.2	G7KYP1	G7KYP1_MEDTR	unreviewed	Chaperone protein DnaJ (Putative DnaJ domain-containing protein)	11423164 MTR_7g113530 MtrunA17_Chr7g0272881	Medicago truncatula (Barrel medic) (Medicago tribuloides)	251	NA	NA	chloroplast [GO:0009507]	GO:0009507	NA	IPR001623;IPR036869;	NA	NA	NA	NA	mtr:MTR_7g113530;	NA	XP_003626291.1;	NA	1255297at2759;	NA	NA	NA	NA	PF00226;	NA	PS50076;	NA	NA	chloroplast [GO:0009507]	NA	NA
TRINITY_DN1066_c0_g1_i10	2744	tr|G7I3G4|G7I3G4_MEDTR	411	91.4	175	14	1	2472	1951	1	175	3.2e-87	328.2	G7I3G4	G7I3G4_MEDTR	unreviewed	Alpha/beta fold hydrolase (Putative carboxylesterase) (EC 3.1.1.1)	11429786 MTR_1g007860 MtrunA17_Chr1g0146881	Medicago truncatula (Barrel medic) (Medicago tribuloides)	411	3.1.1.1	NA	methyl indole-3-acetate esterase activity [GO:0080030]	GO:0080030	NA	IPR029058;IPR000073;IPR000639;	NA	NA	NA	NA	mtr:MTR_1g007860;	NA	XP_003588498.1;	NA	1106156at2759;	NA	NA	NA	NA	PF00561;	NA	NA	NA	NA	NA	NA	methyl indole-3-acetate esterase activity [GO:0080030]
TRINITY_DN1066_c0_g1_i12	3292	tr|A0A1S2Y2V3|A0A1S2Y2V3_CICAR	411	91.5	342	29	0	3020	1995	1	342	1.9e-182	644.8	A0A1S2Y2V3	A0A1S2Y2V3_CICAR	unreviewed	uncharacterized protein LOC101488974	LOC101488974	Cicer arietinum (Chickpea) (Garbanzo)	411	NA	NA	catalytic activity [GO:0003824]	GO:0003824	NA	IPR029058;IPR000073;IPR000639;	NA	NA	NA	NA	cam:101488974;	NA	XP_004498507.1;	NA	1106156at2759;	NA	NA	NA	NA	PF00561;	NA	NA	NA	NA	NA	NA	catalytic activity [GO:0003824]
TRINITY_DN1066_c0_g1_i13	1086	tr|A0A2K3PB32|A0A2K3PB32_TRIPR	255	57.9	152	5	1	599	144	110	202	3.5e-37	160.6	A0A2K3PB32	A0A2K3PB32_TRIPR	unreviewed	Alpha/beta fold hydrolase (Fragment)	L195_g009130	Trifolium pratense (Red clover)	255	NA	NA	hydrolase activity [GO:0016787]	GO:0016787	NA	IPR029058;IPR000073;IPR000639;	NA	NA	NA	NA	NA	NA	NA	NA	1106156at2759;	NA	NA	NA	NA	PF00561;	NA	NA	NA	NA	NA	NA	hydrolase activity [GO:0016787]
TRINITY_DN1066_c0_g1_i2	1246	tr|A0A2K3PB32|A0A2K3PB32_TRIPR	255	61.4	171	7	1	656	144	91	202	7.4e-47	193	A0A2K3PB32	A0A2K3PB32_TRIPR	unreviewed	Alpha/beta fold hydrolase (Fragment)	L195_g009130	Trifolium pratense (Red clover)	255	NA	NA	hydrolase activity [GO:0016787]	GO:0016787	NA	IPR029058;IPR000073;IPR000639;	NA	NA	NA	NA	NA	NA	NA	NA	1106156at2759;	NA	NA	NA	NA	PF00561;	NA	NA	NA	NA	NA	NA	hydrolase activity [GO:0016787]
TRINITY_DN1066_c0_g1_i3	2289	tr|G7I3G4|G7I3G4_MEDTR	411	91.8	207	16	1	2017	1400	1	207	2.2e-105	388.3	G7I3G4	G7I3G4_MEDTR	unreviewed	Alpha/beta fold hydrolase (Putative carboxylesterase) (EC 3.1.1.1)	11429786 MTR_1g007860 MtrunA17_Chr1g0146881	Medicago truncatula (Barrel medic) (Medicago tribuloides)	411	3.1.1.1	NA	methyl indole-3-acetate esterase activity [GO:0080030]	GO:0080030	NA	IPR029058;IPR000073;IPR000639;	NA	NA	NA	NA	mtr:MTR_1g007860;	NA	XP_003588498.1;	NA	1106156at2759;	NA	NA	NA	NA	PF00561;	NA	NA	NA	NA	NA	NA	methyl indole-3-acetate esterase activity [GO:0080030]
TRINITY_DN1066_c0_g1_i5	1357	tr|G7I3G4|G7I3G4_MEDTR	411	88.6	298	33	1	1356	463	115	411	8.6e-150	535	G7I3G4	G7I3G4_MEDTR	unreviewed	Alpha/beta fold hydrolase (Putative carboxylesterase) (EC 3.1.1.1)	11429786 MTR_1g007860 MtrunA17_Chr1g0146881	Medicago truncatula (Barrel medic) (Medicago tribuloides)	411	3.1.1.1	NA	methyl indole-3-acetate esterase activity [GO:0080030]	GO:0080030	NA	IPR029058;IPR000073;IPR000639;	NA	NA	NA	NA	mtr:MTR_1g007860;	NA	XP_003588498.1;	NA	1106156at2759;	NA	NA	NA	NA	PF00561;	NA	NA	NA	NA	NA	NA	methyl indole-3-acetate esterase activity [GO:0080030]
TRINITY_DN1066_c0_g1_i6	3213	tr|A0A1S2Y2V3|A0A1S2Y2V3_CICAR	411	91.5	342	29	0	2941	1916	1	342	1.8e-182	644.8	A0A1S2Y2V3	A0A1S2Y2V3_CICAR	unreviewed	uncharacterized protein LOC101488974	LOC101488974	Cicer arietinum (Chickpea) (Garbanzo)	411	NA	NA	catalytic activity [GO:0003824]	GO:0003824	NA	IPR029058;IPR000073;IPR000639;	NA	NA	NA	NA	cam:101488974;	NA	XP_004498507.1;	NA	1106156at2759;	NA	NA	NA	NA	PF00561;	NA	NA	NA	NA	NA	NA	catalytic activity [GO:0003824]
TRINITY_DN1066_c0_g1_i8	2465	tr|A0A1S2Y2V3|A0A1S2Y2V3_CICAR	411	62	577	53	1	2193	463	1	411	3.5e-189	666.8	A0A1S2Y2V3	A0A1S2Y2V3_CICAR	unreviewed	uncharacterized protein LOC101488974	LOC101488974	Cicer arietinum (Chickpea) (Garbanzo)	411	NA	NA	catalytic activity [GO:0003824]	GO:0003824	NA	IPR029058;IPR000073;IPR000639;	NA	NA	NA	NA	cam:101488974;	NA	XP_004498507.1;	NA	1106156at2759;	NA	NA	NA	NA	PF00561;	NA	NA	NA	NA	NA	NA	catalytic activity [GO:0003824]
TRINITY_DN1066_c1_g1_i2	1584	tr|A0A072V4C7|A0A072V4C7_MEDTR	411	86.2	195	26	1	1518	934	1	194	1.3e-88	332	A0A072V4C7	A0A072V4C7_MEDTR	unreviewed	Inositol monophosphatase family protein (Putative 3'(2'),5'-bisphosphate nucleotidase) (EC 3.1.3.7)	25485918 MTR_2g011680 MtrunA17_Chr2g0281081	Medicago truncatula (Barrel medic) (Medicago tribuloides)	411	3.1.3.7	NA	3'(2'),5'-bisphosphate nucleotidase activity [GO:0008441]; phosphatidylinositol phosphorylation [GO:0046854]	GO:0008441; GO:0046854	NA	IPR020583;IPR000760;	NA	NA	NA	NA	mtr:MTR_2g011680;	NA	XP_013462471.1;	NA	1096950at2759;	NA	NA	NA	NA	PF00459;	NA	PS00629;	NA	NA	NA	phosphatidylinositol phosphorylation [GO:0046854]	3'(2'),5'-bisphosphate nucleotidase activity [GO:0008441]
TRINITY_DN1066_c1_g1_i6	1643	tr|A0A072V4C7|A0A072V4C7_MEDTR	411	73.9	437	88	2	1577	267	1	411	1.4e-183	647.5	A0A072V4C7	A0A072V4C7_MEDTR	unreviewed	Inositol monophosphatase family protein (Putative 3'(2'),5'-bisphosphate nucleotidase) (EC 3.1.3.7)	25485918 MTR_2g011680 MtrunA17_Chr2g0281081	Medicago truncatula (Barrel medic) (Medicago tribuloides)	411	3.1.3.7	NA	3'(2'),5'-bisphosphate nucleotidase activity [GO:0008441]; phosphatidylinositol phosphorylation [GO:0046854]	GO:0008441; GO:0046854	NA	IPR020583;IPR000760;	NA	NA	NA	NA	mtr:MTR_2g011680;	NA	XP_013462471.1;	NA	1096950at2759;	NA	NA	NA	NA	PF00459;	NA	PS00629;	NA	NA	NA	phosphatidylinositol phosphorylation [GO:0046854]	3'(2'),5'-bisphosphate nucleotidase activity [GO:0008441]
TRINITY_DN10671_c0_g1_i1	1419	tr|G7JGK7|G7JGK7_MEDTR	532	81	326	50	6	209	1162	1	322	4.2e-139	499.6	G7JGK7	G7JGK7_MEDTR	unreviewed	Anion transporter 4, putative (Putative major facilitator superfamily)	11445491 MTR_4g116030 MtrunA17_Chr4g0064801	Medicago truncatula (Barrel medic) (Medicago tribuloides)	532	NA	NA	integral component of membrane [GO:0016021]; transmembrane transport [GO:0055085]	GO:0016021; GO:0055085	NA	IPR011701;IPR020846;IPR036259;	NA	NA	NA	NA	mtr:MTR_4g116030;	NA	XP_003609470.2;	NA	497052at2759;	NA	NA	NA	NA	PF07690;	NA	PS50850;	NA	NA	integral component of membrane [GO:0016021]	transmembrane transport [GO:0055085]	NA
TRINITY_DN10671_c0_g1_i2	1329	tr|G7JGK7|G7JGK7_MEDTR	532	95.6	158	7	0	559	1032	374	531	2.5e-77	294.3	G7JGK7	G7JGK7_MEDTR	unreviewed	Anion transporter 4, putative (Putative major facilitator superfamily)	11445491 MTR_4g116030 MtrunA17_Chr4g0064801	Medicago truncatula (Barrel medic) (Medicago tribuloides)	532	NA	NA	integral component of membrane [GO:0016021]; transmembrane transport [GO:0055085]	GO:0016021; GO:0055085	NA	IPR011701;IPR020846;IPR036259;	NA	NA	NA	NA	mtr:MTR_4g116030;	NA	XP_003609470.2;	NA	497052at2759;	NA	NA	NA	NA	PF07690;	NA	PS50850;	NA	NA	integral component of membrane [GO:0016021]	transmembrane transport [GO:0055085]	NA
TRINITY_DN10671_c0_g1_i3	2043	tr|G7JGK7|G7JGK7_MEDTR	532	84.4	409	52	6	209	1411	1	405	9.8e-190	668.3	G7JGK7	G7JGK7_MEDTR	unreviewed	Anion transporter 4, putative (Putative major facilitator superfamily)	11445491 MTR_4g116030 MtrunA17_Chr4g0064801	Medicago truncatula (Barrel medic) (Medicago tribuloides)	532	NA	NA	integral component of membrane [GO:0016021]; transmembrane transport [GO:0055085]	GO:0016021; GO:0055085	NA	IPR011701;IPR020846;IPR036259;	NA	NA	NA	NA	mtr:MTR_4g116030;	NA	XP_003609470.2;	NA	497052at2759;	NA	NA	NA	NA	PF07690;	NA	PS50850;	NA	NA	integral component of membrane [GO:0016021]	transmembrane transport [GO:0055085]	NA
TRINITY_DN10671_c0_g1_i5	2086	tr|G7JGK7|G7JGK7_MEDTR	532	86.9	535	58	6	209	1789	1	531	3.2e-260	902.5	G7JGK7	G7JGK7_MEDTR	unreviewed	Anion transporter 4, putative (Putative major facilitator superfamily)	11445491 MTR_4g116030 MtrunA17_Chr4g0064801	Medicago truncatula (Barrel medic) (Medicago tribuloides)	532	NA	NA	integral component of membrane [GO:0016021]; transmembrane transport [GO:0055085]	GO:0016021; GO:0055085	NA	IPR011701;IPR020846;IPR036259;	NA	NA	NA	NA	mtr:MTR_4g116030;	NA	XP_003609470.2;	NA	497052at2759;	NA	NA	NA	NA	PF07690;	NA	PS50850;	NA	NA	integral component of membrane [GO:0016021]	transmembrane transport [GO:0055085]	NA
TRINITY_DN10675_c0_g1_i1	1428	tr|A0A1S2YDS4|A0A1S2YDS4_CICAR	361	59.6	349	139	2	138	1178	13	361	3.6e-122	443.4	A0A1S2YDS4	A0A1S2YDS4_CICAR	unreviewed	caffeic acid 3-O-methyltransferase-like isoform X1	LOC101511139	Cicer arietinum (Chickpea) (Garbanzo)	361	NA	NA	O-methyltransferase activity [GO:0008171]	GO:0008171	NA	IPR016461;IPR001077;IPR029063;IPR036388;IPR036390;	NA	NA	NA	NA	cam:101511139;	NA	XP_004502926.1;	NA	817726at2759;	NA	NA	NA	NA	PF00891;	NA	PS51683;	NA	NA	NA	NA	O-methyltransferase activity [GO:0008171]
TRINITY_DN10675_c0_g1_i2	1493	tr|A0A1S2YDS4|A0A1S2YDS4_CICAR	361	58.1	234	96	2	548	1243	128	361	5.7e-78	296.6	A0A1S2YDS4	A0A1S2YDS4_CICAR	unreviewed	caffeic acid 3-O-methyltransferase-like isoform X1	LOC101511139	Cicer arietinum (Chickpea) (Garbanzo)	361	NA	NA	O-methyltransferase activity [GO:0008171]	GO:0008171	NA	IPR016461;IPR001077;IPR029063;IPR036388;IPR036390;	NA	NA	NA	NA	cam:101511139;	NA	XP_004502926.1;	NA	817726at2759;	NA	NA	NA	NA	PF00891;	NA	PS51683;	NA	NA	NA	NA	O-methyltransferase activity [GO:0008171]
TRINITY_DN10678_c0_g1_i1	1793	tr|A0A1S2YND6|A0A1S2YND6_CICAR	491	89.2	437	44	1	262	1563	55	491	1.7e-222	776.9	A0A1S2YND6	A0A1S2YND6_CICAR	unreviewed	BTB/POZ domain-containing protein At3g05675-like	LOC101504729	Cicer arietinum (Chickpea) (Garbanzo)	491	NA	NA	NA	NA	NA	IPR038920;	NA	NA	NA	NA	cam:101504729;	NA	XP_004507442.1;	NA	717095at2759;	NA	NA	NA	PTHR31060;	NA	NA	NA	NA	NA	NA	NA	NA
TRINITY_DN1067_c0_g1_i1	827	tr|A0A151TXC0|A0A151TXC0_CAJCA	63	88.9	63	7	0	130	318	1	63	3.6e-26	123.6	A0A151TXC0	A0A151TXC0_CAJCA	unreviewed	Uncharacterized protein	KK1_010969	Cajanus cajan (Pigeon pea) (Cajanus indicus)	63	NA	NA	NA	NA	NA	NA	NA	NA	NA	NA	NA	NA	NA	NA	NA	NA	NA	NA	NA	NA	NA	NA	NA	NA	NA	NA	NA
TRINITY_DN1067_c0_g1_i2	829	tr|A0A151TXC0|A0A151TXC0_CAJCA	63	88.9	63	7	0	132	320	1	63	3.6e-26	123.6	A0A151TXC0	A0A151TXC0_CAJCA	unreviewed	Uncharacterized protein	KK1_010969	Cajanus cajan (Pigeon pea) (Cajanus indicus)	63	NA	NA	NA	NA	NA	NA	NA	NA	NA	NA	NA	NA	NA	NA	NA	NA	NA	NA	NA	NA	NA	NA	NA	NA	NA	NA	NA
TRINITY_DN1067_c0_g1_i3	879	tr|A0A151TXC0|A0A151TXC0_CAJCA	63	88.9	63	7	0	182	370	1	63	3.9e-26	123.6	A0A151TXC0	A0A151TXC0_CAJCA	unreviewed	Uncharacterized protein	KK1_010969	Cajanus cajan (Pigeon pea) (Cajanus indicus)	63	NA	NA	NA	NA	NA	NA	NA	NA	NA	NA	NA	NA	NA	NA	NA	NA	NA	NA	NA	NA	NA	NA	NA	NA	NA	NA	NA
TRINITY_DN10680_c0_g1_i2	1716	tr|G7J2U5|G7J2U5_MEDTR	392	86.7	392	52	0	207	1382	1	392	1.4e-210	737.3	G7J2U5	G7J2U5_MEDTR	unreviewed	Kinase C-like zinc finger protein	11427353 MTR_3g109120 MtrunA17_Chr3g0139141	Medicago truncatula (Barrel medic) (Medicago tribuloides)	392	NA	NA	cell [GO:0005623]; kinase activity [GO:0016301]; oxidoreductase activity [GO:0016491]; cell redox homeostasis [GO:0045454]; intracellular signal transduction [GO:0035556]	GO:0005623; GO:0016301; GO:0016491; GO:0035556; GO:0045454	NA	IPR004146;IPR002219;IPR012336;IPR036249;IPR013766;	NA	NA	NA	NA	mtr:MTR_3g109120;	NA	XP_003603563.1;	NA	1350271at2759;	NA	NA	NA	NA	PF03107;PF13905;	NA	PS51352;PS50081;	NA	NA	cell [GO:0005623]	cell redox homeostasis [GO:0045454]; intracellular signal transduction [GO:0035556]	kinase activity [GO:0016301]; oxidoreductase activity [GO:0016491]
TRINITY_DN10681_c0_g1_i1	1750	tr|G7IJA2|G7IJA2_MEDTR	415	94.1	119	5	1	372	728	94	210	1.2e-55	222.6	G7IJA2	G7IJA2_MEDTR	unreviewed	Putative nucleotide-binding alpha-beta plait domain, RNPS1, RNA recognition (RNA recognition motif)	11406805 MTR_2g069490 MtrunA17_Chr2g0312111	Medicago truncatula (Barrel medic) (Medicago tribuloides)	415	NA	NA	RNA binding [GO:0003723]	GO:0003723	NA	IPR012677;IPR035979;IPR034201;IPR000504;	NA	NA	NA	NA	mtr:MTR_2g069490;	NA	XP_003596202.1;	NA	1524222at2759;	NA	NA	NA	NA	PF00076;	NA	PS50102;	NA	NA	NA	NA	RNA binding [GO:0003723]
TRINITY_DN10682_c0_g1_i1	2351	tr|A0A1S2XU93|A0A1S2XU93_CICAR	410	82.5	417	65	2	194	1441	1	410	6e-191	672.5	A0A1S2XU93	A0A1S2XU93_CICAR	unreviewed	F-box/kelch-repeat protein OR23 isoform X1	LOC101509705	Cicer arietinum (Chickpea) (Garbanzo)	410	NA	NA	NA	NA	NA	IPR036047;IPR001810;IPR015915;IPR006652;	NA	NA	NA	NA	cam:101509705;	NA	XP_004493760.1;	NA	779052at2759;	NA	NA	NA	NA	PF00646;PF01344;	NA	NA	NA	NA	NA	NA	NA
TRINITY_DN10683_c0_g2_i1	1035	tr|G7KBN9|G7KBN9_MEDTR	211	83.1	213	26	2	211	831	1	209	5.5e-88	329.3	G7KBN9	G7KBN9_MEDTR	unreviewed	Plastid movement impaired protein	11435586 MTR_5g079610 MtrunA17_Chr5g0435091	Medicago truncatula (Barrel medic) (Medicago tribuloides)	211	NA	NA	NA	NA	NA	IPR025322;	NA	NA	NA	NA	mtr:MTR_5g079610;	NA	XP_003616384.1;	NA	1249368at2759;	NA	NA	NA	NA	PF14009;	NA	NA	NA	NA	NA	NA	NA
[truncated: 25,088 more rows]
