# Supplementary material for: Insights into the Host-Pathogen Interaction Pathways through RNA-Seq Analysis of Lens culinaris Medik. in Response to Rhizoctonia bataticola Infection
Source: Genes (Basel). 2021 Dec 29;13(1):90. doi: 10.3390/genes13010090 (PMC8774501; doi:10.3390/genes13010090)
Supplement: Supplementary file 1 [file genes-13-00090-s001.zip › Table S4. Annotations details of the total DEGs with that of Rhizoctonia..xlsx]

## Sheet: Sheet1
Table S4. Annotations details of the total DEGs with that of Rhizoctonia.
Trinity_id	qlen	sseqid	slen	pident	length	mismatch	gapopen	qstart	qend	sstart	send	evalue	bitscore	Entry	Entry name	Status	Protein names	Gene names	Organism	Length	EC number	Domain [CC]	Gene ontology (GO)	Gene ontology IDs	Protein families	Cross-reference (InterPro)	Developmental stage	Temperature dependence	Tissue specificity	pH dependence	Cross-reference (KEGG)	Cross-reference (PDB)	Cross-reference (RefSeq)	Cross-reference (eggNOG)	Cross-reference (OrthoDB)	Cross-reference (BioCyc)	Cross-reference (BRENDA)	Cross-reference (UniPathway)	Cross-reference (PANTHER)	Cross-reference (Pfam)	Cross-reference (TIGRFAMs)	Cross-reference (PROSITE)	Cross-reference (TAIR)	Subcellular location [CC]	Gene ontology (cellular component)	Gene ontology (biological process)	Gene ontology (molecular function)
TRINITY_DN0_c0_g3_i1	1982	tr|A0A0K6G299|A0A0K6G299_9HOMO	443	43.6	337	149	6	1263	352	111	439	4.8e-71	268.1	A0A0K6G299	A0A0K6G299_9HOMO	unreviewed	Vacuolar protein-sorting-associated protein 4	RSOLAG22IIIB_01024	Rhizoctonia solani	443	NA	NA	ATP binding [GO:0005524]	GO:0005524	AAA ATPase family	IPR003593;IPR003959;IPR003960;IPR007330;IPR036181;IPR027417;IPR015415;	NA	NA	NA	NA	NA	NA	NA	NA	787710at2759;	NA	NA	NA	NA	PF00004;PF04212;PF09336;	NA	PS00674;	NA	NA	NA	NA	ATP binding [GO:0005524]
TRINITY_DN10017_c0_g1_i1	2614	tr|A0A0K6FU75|A0A0K6FU75_9HOMO	1126	38.6	609	293	11	2289	700	428	1034	3.3e-104	378.6	A0A0K6FU75	A0A0K6FU75_9HOMO	unreviewed	Uncharacterized protein	RSOLAG22IIIB_08635	Rhizoctonia solani	1126	NA	NA	integral component of membrane [GO:0016021]; ATP binding [GO:0005524]; ATP-dependent helicase activity [GO:0008026]; nucleic acid binding [GO:0003676]; DNA recombination [GO:0006310]	GO:0003676; GO:0005524; GO:0006310; GO:0008026; GO:0016021	NA	IPR011545;IPR002464;IPR004589;IPR014001;IPR001650;IPR027417;IPR032284;IPR036388;	NA	NA	NA	NA	NA	NA	NA	NA	445763at2759;	NA	NA	NA	NA	PF00270;PF00271;PF16124;	TIGR00614;	PS00690;PS51192;PS51194;	NA	NA	integral component of membrane [GO:0016021]	DNA recombination [GO:0006310]	ATP binding [GO:0005524]; ATP-dependent helicase activity [GO:0008026]; nucleic acid binding [GO:0003676]
TRINITY_DN10031_c0_g1_i1	1554	tr|A0A0K6FV40|A0A0K6FV40_9HOMO	968	47.8	320	160	3	1248	307	7	325	3.9e-76	284.6	A0A0K6FV40	A0A0K6FV40_9HOMO	unreviewed	Methylenetetrahydrofolate dehydrogenase (NADP+) / methenyltetrahydrofolate cyclohydrolase / formyltetrahydrofolate synthetase	RSOLAG22IIIB_00403	Rhizoctonia solani	968	NA	NA	ATP binding [GO:0005524]; formate-tetrahydrofolate ligase activity [GO:0004329]; hydrolase activity [GO:0016787]; methylenetetrahydrofolate dehydrogenase (NADP+) activity [GO:0004488]	GO:0004329; GO:0004488; GO:0005524; GO:0016787	NA	IPR000559;IPR020628;IPR036291;IPR027417;IPR000672;IPR020630;IPR020867;IPR020631;	NA	NA	NA	NA	NA	NA	NA	NA	690393at2759;	NA	NA	NA	NA	PF01268;PF00763;PF02882;	NA	PS00721;PS00766;	NA	NA	NA	NA	ATP binding [GO:0005524]; formate-tetrahydrofolate ligase activity [GO:0004329]; hydrolase activity [GO:0016787]; methylenetetrahydrofolate dehydrogenase (NADP+) activity [GO:0004488]
TRINITY_DN1004_c0_g2_i2	1359	tr|A0A0K6GDZ1|A0A0K6GDZ1_9HOMO	474	52	150	70	1	1019	576	5	154	1.2e-36	153.3	A0A0K6GDZ1	A0A0K6GDZ1_9HOMO	unreviewed	Serine/arginine repetitive matrix protein 1 [Gallus gallus]	RSOLAG22IIIB_02167	Rhizoctonia solani	474	NA	NA	mRNA processing [GO:0006397]	GO:0006397	NA	IPR002483;IPR036483;	NA	NA	NA	NA	NA	NA	NA	NA	1537672at2759;	NA	NA	NA	NA	PF01480;	NA	PS51025;	NA	NA	NA	mRNA processing [GO:0006397]	NA
TRINITY_DN1004_c0_g2_i5	1410	tr|A0A0K6GDZ1|A0A0K6GDZ1_9HOMO	474	52	150	70	1	1070	627	5	154	9.4e-37	153.7	A0A0K6GDZ1	A0A0K6GDZ1_9HOMO	unreviewed	Serine/arginine repetitive matrix protein 1 [Gallus gallus]	RSOLAG22IIIB_02167	Rhizoctonia solani	474	NA	NA	mRNA processing [GO:0006397]	GO:0006397	NA	IPR002483;IPR036483;	NA	NA	NA	NA	NA	NA	NA	NA	1537672at2759;	NA	NA	NA	NA	PF01480;	NA	PS51025;	NA	NA	NA	mRNA processing [GO:0006397]	NA
TRINITY_DN10071_c0_g1_i1	1603	tr|A0A0K6FLJ2|A0A0K6FLJ2_9HOMO	320	38.3	300	176	4	398	1273	9	307	4.6e-48	191.4	A0A0K6FLJ2	A0A0K6FLJ2_9HOMO	unreviewed	Succinate/fumarate mitochondrial transporter	RSOLAG22IIIB_02945	Rhizoctonia solani	320	NA	NA	integral component of membrane [GO:0016021]; transmembrane transporter activity [GO:0022857]	GO:0016021; GO:0022857	Mitochondrial carrier (TC 2.A.29) family	IPR002067;IPR040062;IPR018108;IPR023395;	NA	NA	NA	NA	NA	NA	NA	NA	945010at2759;	NA	NA	NA	PTHR24089;	PF00153;	NA	PS50920;	NA	NA	integral component of membrane [GO:0016021]	NA	transmembrane transporter activity [GO:0022857]
TRINITY_DN10071_c0_g1_i2	1933	tr|A0A0K6FLJ2|A0A0K6FLJ2_9HOMO	320	38.3	300	176	4	728	1603	9	307	5.6e-48	191.4	A0A0K6FLJ2	A0A0K6FLJ2_9HOMO	unreviewed	Succinate/fumarate mitochondrial transporter	RSOLAG22IIIB_02945	Rhizoctonia solani	320	NA	NA	integral component of membrane [GO:0016021]; transmembrane transporter activity [GO:0022857]	GO:0016021; GO:0022857	Mitochondrial carrier (TC 2.A.29) family	IPR002067;IPR040062;IPR018108;IPR023395;	NA	NA	NA	NA	NA	NA	NA	NA	945010at2759;	NA	NA	NA	PTHR24089;	PF00153;	NA	PS50920;	NA	NA	integral component of membrane [GO:0016021]	NA	transmembrane transporter activity [GO:0022857]
TRINITY_DN10071_c0_g1_i3	1520	tr|A0A0K6FLJ2|A0A0K6FLJ2_9HOMO	320	38.3	300	176	4	315	1190	9	307	4.4e-48	191.4	A0A0K6FLJ2	A0A0K6FLJ2_9HOMO	unreviewed	Succinate/fumarate mitochondrial transporter	RSOLAG22IIIB_02945	Rhizoctonia solani	320	NA	NA	integral component of membrane [GO:0016021]; transmembrane transporter activity [GO:0022857]	GO:0016021; GO:0022857	Mitochondrial carrier (TC 2.A.29) family	IPR002067;IPR040062;IPR018108;IPR023395;	NA	NA	NA	NA	NA	NA	NA	NA	945010at2759;	NA	NA	NA	PTHR24089;	PF00153;	NA	PS50920;	NA	NA	integral component of membrane [GO:0016021]	NA	transmembrane transporter activity [GO:0022857]
TRINITY_DN10077_c0_g1_i1	1593	tr|A0A0K6FL89|A0A0K6FL89_9HOMO	626	27.6	192	84	3	873	1283	391	582	4.1e-12	72	A0A0K6FL89	A0A0K6FL89_9HOMO	unreviewed	Phosphatidate cytidylyltransferase (EC 2.7.7.41)	RSOLAG22IIIB_00217	Rhizoctonia solani	626	2.7.7.41	NA	integral component of membrane [GO:0016021]; phosphatidate cytidylyltransferase activity [GO:0004605]; CDP-diacylglycerol biosynthetic process [GO:0016024]	GO:0004605; GO:0016021; GO:0016024	CDS family	IPR000374;	NA	NA	NA	NA	NA	NA	NA	NA	1072976at2759;	NA	NA	UPA00557;UER00614	PTHR13773;	NA	NA	PS01315;	NA	NA	integral component of membrane [GO:0016021]	CDP-diacylglycerol biosynthetic process [GO:0016024]	phosphatidate cytidylyltransferase activity [GO:0004605]
TRINITY_DN10077_c0_g1_i2	1527	tr|A0A0K6FL89|A0A0K6FL89_9HOMO	626	27.6	192	84	3	807	1217	391	582	3.9e-12	72	A0A0K6FL89	A0A0K6FL89_9HOMO	unreviewed	Phosphatidate cytidylyltransferase (EC 2.7.7.41)	RSOLAG22IIIB_00217	Rhizoctonia solani	626	2.7.7.41	NA	integral component of membrane [GO:0016021]; phosphatidate cytidylyltransferase activity [GO:0004605]; CDP-diacylglycerol biosynthetic process [GO:0016024]	GO:0004605; GO:0016021; GO:0016024	CDS family	IPR000374;	NA	NA	NA	NA	NA	NA	NA	NA	1072976at2759;	NA	NA	UPA00557;UER00614	PTHR13773;	NA	NA	PS01315;	NA	NA	integral component of membrane [GO:0016021]	CDP-diacylglycerol biosynthetic process [GO:0016024]	phosphatidate cytidylyltransferase activity [GO:0004605]
TRINITY_DN10105_c0_g1_i8	910	tr|A0A0K6FSY5|A0A0K6FSY5_9HOMO	810	46	163	85	2	909	424	586	746	1e-20	99.8	A0A0K6FSY5	A0A0K6FSY5_9HOMO	unreviewed	Pre-mRNA-splicing factor CLF1 [Cryptococcus neoformans var, neoformans B-3501A]	RSOLAG22IIIB_08437	Rhizoctonia solani	810	NA	NA	RNA processing [GO:0006396]	GO:0006396	NA	IPR003107;IPR013026;IPR011990;	NA	NA	NA	NA	NA	NA	NA	NA	355408at2759;	NA	NA	NA	NA	PF02184;	NA	PS50293;	NA	NA	NA	RNA processing [GO:0006396]	NA
TRINITY_DN1012_c0_g2_i2	1172	tr|A0A0K6FZ62|A0A0K6FZ62_9HOMO	384	51.2	129	61	1	183	563	6	134	1.1e-35	149.8	A0A0K6FZ62	A0A0K6FZ62_9HOMO	unreviewed	Uncharacterized protein	RSOLAG22IIIB_04598	Rhizoctonia solani	384	NA	NA	GTPase activator activity [GO:0005096]; metal ion binding [GO:0046872]	GO:0005096; GO:0046872	NA	IPR037278;IPR001164;IPR038508;	NA	NA	NA	NA	NA	NA	NA	NA	1097163at2759;	NA	NA	NA	NA	PF01412;	NA	PS50115;	NA	NA	NA	NA	GTPase activator activity [GO:0005096]; metal ion binding [GO:0046872]
TRINITY_DN1012_c1_g1_i1	1919	tr|A0A0K6FZ62|A0A0K6FZ62_9HOMO	384	51.2	129	61	1	1695	1315	6	134	2e-34	146.4	A0A0K6FZ62	A0A0K6FZ62_9HOMO	unreviewed	Uncharacterized protein	RSOLAG22IIIB_04598	Rhizoctonia solani	384	NA	NA	GTPase activator activity [GO:0005096]; metal ion binding [GO:0046872]	GO:0005096; GO:0046872	NA	IPR037278;IPR001164;IPR038508;	NA	NA	NA	NA	NA	NA	NA	NA	1097163at2759;	NA	NA	NA	NA	PF01412;	NA	PS50115;	NA	NA	NA	NA	GTPase activator activity [GO:0005096]; metal ion binding [GO:0046872]
TRINITY_DN10130_c1_g1_i2	1672	tr|A0A0K6G1Q4|A0A0K6G1Q4_9HOMO	542	32.5	194	104	5	898	332	369	540	1.2e-14	80.5	A0A0K6G1Q4	A0A0K6G1Q4_9HOMO	unreviewed	Rhomboid-like protein (EC 3.4.21.-)	RSOLAG22IIIB_01095	Rhizoctonia solani	542	3.4.21.-	NA	integral component of membrane [GO:0016021]; serine-type endopeptidase activity [GO:0004252]	GO:0004252; GO:0016021	Peptidase S54 family	IPR002610;IPR022764;IPR035952;	NA	NA	NA	NA	NA	NA	NA	NA	1253228at2759;	NA	NA	NA	PTHR22936;	PF01694;	NA	NA	NA	SUBCELLULAR LOCATION: Membrane {ECO:0000256|RuleBase:RU362115}; Multi-pass membrane protein {ECO:0000256|RuleBase:RU362115}.	integral component of membrane [GO:0016021]	NA	serine-type endopeptidase activity [GO:0004252]
TRINITY_DN10138_c0_g1_i12	2661	tr|A0A0K6GEW0|A0A0K6GEW0_9HOMO	193	55	40	18	0	2329	2448	26	65	1e-07	58.2	A0A0K6GEW0	A0A0K6GEW0_9HOMO	unreviewed	Putative ABC transporter ATP-binding protein C20G4,01 [Schizosaccharomyces pombe 972h-]	RSOLAG22IIIB_02404	Rhizoctonia solani	193	NA	NA	ATP binding [GO:0005524]	GO:0005524	NA	IPR027417;	NA	NA	NA	NA	NA	NA	NA	NA	1097883at2759;	NA	NA	NA	NA	NA	NA	NA	NA	NA	NA	NA	ATP binding [GO:0005524]
TRINITY_DN10138_c0_g1_i5	3227	tr|A0A0K6GEW0|A0A0K6GEW0_9HOMO	193	45.5	88	41	2	2251	2511	5	86	1.4e-14	81.3	A0A0K6GEW0	A0A0K6GEW0_9HOMO	unreviewed	Putative ABC transporter ATP-binding protein C20G4,01 [Schizosaccharomyces pombe 972h-]	RSOLAG22IIIB_02404	Rhizoctonia solani	193	NA	NA	ATP binding [GO:0005524]	GO:0005524	NA	IPR027417;	NA	NA	NA	NA	NA	NA	NA	NA	1097883at2759;	NA	NA	NA	NA	NA	NA	NA	NA	NA	NA	NA	ATP binding [GO:0005524]
TRINITY_DN1015_c0_g1_i1	4560	tr|A0A0K6G7K4|A0A0K6G7K4_9HOMO	685	40.5	671	336	8	4327	2459	8	663	8.9e-129	461.1	A0A0K6G7K4	A0A0K6G7K4_9HOMO	unreviewed	Urea-proton symporter DUR3	RSOLAG22IIIB_05550	Rhizoctonia solani	685	NA	NA	integral component of membrane [GO:0016021]; transmembrane transporter activity [GO:0022857]	GO:0016021; GO:0022857	Sodium:solute symporter (SSF) (TC 2.A.21) family	IPR038377;IPR001734;	NA	NA	NA	NA	NA	NA	NA	NA	327628at2759;	NA	NA	NA	NA	PF00474;	TIGR00813;	PS50283;	NA	NA	integral component of membrane [GO:0016021]	NA	transmembrane transporter activity [GO:0022857]
TRINITY_DN1015_c0_g1_i10	4737	tr|A0A0K6G7K4|A0A0K6G7K4_9HOMO	685	40.5	671	336	8	4504	2636	8	663	9.2e-129	461.1	A0A0K6G7K4	A0A0K6G7K4_9HOMO	unreviewed	Urea-proton symporter DUR3	RSOLAG22IIIB_05550	Rhizoctonia solani	685	NA	NA	integral component of membrane [GO:0016021]; transmembrane transporter activity [GO:0022857]	GO:0016021; GO:0022857	Sodium:solute symporter (SSF) (TC 2.A.21) family	IPR038377;IPR001734;	NA	NA	NA	NA	NA	NA	NA	NA	327628at2759;	NA	NA	NA	NA	PF00474;	TIGR00813;	PS50283;	NA	NA	integral component of membrane [GO:0016021]	NA	transmembrane transporter activity [GO:0022857]
TRINITY_DN1015_c0_g1_i4	7327	tr|A0A0K6G7K4|A0A0K6G7K4_9HOMO	685	40.5	671	336	8	7094	5226	8	663	1.4e-128	461.1	A0A0K6G7K4	A0A0K6G7K4_9HOMO	unreviewed	Urea-proton symporter DUR3	RSOLAG22IIIB_05550	Rhizoctonia solani	685	NA	NA	integral component of membrane [GO:0016021]; transmembrane transporter activity [GO:0022857]	GO:0016021; GO:0022857	Sodium:solute symporter (SSF) (TC 2.A.21) family	IPR038377;IPR001734;	NA	NA	NA	NA	NA	NA	NA	NA	327628at2759;	NA	NA	NA	NA	PF00474;	TIGR00813;	PS50283;	NA	NA	integral component of membrane [GO:0016021]	NA	transmembrane transporter activity [GO:0022857]
TRINITY_DN10184_c0_g1_i1	1738	tr|A0A0K6G029|A0A0K6G029_9HOMO	363	40.7	329	175	8	299	1282	33	342	1.5e-55	216.5	A0A0K6G029	A0A0K6G029_9HOMO	unreviewed	NADH dehydrogenase (Ubiquinone) 1 alpha subcomplex 9	RSOLAG22IIIB_09691	Rhizoctonia solani	363	NA	NA	NA	NA	NA	IPR016040;IPR036291;	NA	NA	NA	NA	NA	NA	NA	NA	721605at2759;	NA	NA	NA	NA	PF13460;	NA	NA	NA	NA	NA	NA	NA
TRINITY_DN10188_c0_g1_i2	2283	tr|A0A0K6G1H6|A0A0K6G1H6_9HOMO	564	35.7	569	319	11	2109	478	4	550	4.8e-83	308.1	A0A0K6G1H6	A0A0K6G1H6_9HOMO	unreviewed	tRNA (guanine(26)-N(2))-dimethyltransferase (EC 2.1.1.216)	RSOLAG22IIIB_00914	Rhizoctonia solani	564	2.1.1.216	NA	tRNA (guanine-N2-)-methyltransferase activity [GO:0004809]; tRNA binding [GO:0000049]	GO:0000049; GO:0004809	Class I-like SAM-binding methyltransferase superfamily, Trm1 family	IPR029063;IPR002905;	NA	NA	NA	NA	NA	NA	NA	NA	1414511at2759;	NA	NA	NA	PTHR10631;	PF02005;	TIGR00308;	PS51626;	NA	NA	NA	NA	tRNA (guanine-N2-)-methyltransferase activity [GO:0004809]; tRNA binding [GO:0000049]
TRINITY_DN10194_c0_g1_i1	2433	tr|A0A0K6GFK1|A0A0K6GFK1_9HOMO	546	32.4	204	120	6	1264	1848	253	447	2.5e-21	103.2	A0A0K6GFK1	A0A0K6GFK1_9HOMO	unreviewed	Tyrosine-protein kinase Src-2	RSOLAG22IIIB_12576	Rhizoctonia solani	546	NA	NA	ATP binding [GO:0005524]; protein kinase activity [GO:0004672]	GO:0004672; GO:0005524	NA	IPR011009;IPR000719;IPR008266;	NA	NA	NA	NA	NA	NA	NA	NA	95617at2759;	NA	NA	NA	NA	PF00069;	NA	PS50011;PS00109;	NA	NA	NA	NA	ATP binding [GO:0005524]; protein kinase activity [GO:0004672]
TRINITY_DN10194_c0_g1_i2	1424	tr|A0A0K6GFK1|A0A0K6GFK1_9HOMO	546	31.9	204	121	6	321	905	253	447	8.6e-22	104	A0A0K6GFK1	A0A0K6GFK1_9HOMO	unreviewed	Tyrosine-protein kinase Src-2	RSOLAG22IIIB_12576	Rhizoctonia solani	546	NA	NA	ATP binding [GO:0005524]; protein kinase activity [GO:0004672]	GO:0004672; GO:0005524	NA	IPR011009;IPR000719;IPR008266;	NA	NA	NA	NA	NA	NA	NA	NA	95617at2759;	NA	NA	NA	NA	PF00069;	NA	PS50011;PS00109;	NA	NA	NA	NA	ATP binding [GO:0005524]; protein kinase activity [GO:0004672]
TRINITY_DN10194_c0_g1_i3	2514	tr|A0A0K6GFK1|A0A0K6GFK1_9HOMO	546	32.4	204	120	6	1345	1929	253	447	2.6e-21	103.2	A0A0K6GFK1	A0A0K6GFK1_9HOMO	unreviewed	Tyrosine-protein kinase Src-2	RSOLAG22IIIB_12576	Rhizoctonia solani	546	NA	NA	ATP binding [GO:0005524]; protein kinase activity [GO:0004672]	GO:0004672; GO:0005524	NA	IPR011009;IPR000719;IPR008266;	NA	NA	NA	NA	NA	NA	NA	NA	95617at2759;	NA	NA	NA	NA	PF00069;	NA	PS50011;PS00109;	NA	NA	NA	NA	ATP binding [GO:0005524]; protein kinase activity [GO:0004672]
TRINITY_DN10200_c0_g1_i2	767	tr|A0A0K6GGP9|A0A0K6GGP9_9HOMO	152	87.5	96	12	0	536	249	53	148	1.2e-41	169.1	A0A0K6GGP9	A0A0K6GGP9_9HOMO	unreviewed	Histone H2B	RSOLAG22IIIB_02654	Rhizoctonia solani	152	NA	NA	nucleosome [GO:0000786]; nucleus [GO:0005634]; DNA binding [GO:0003677]; protein heterodimerization activity [GO:0046982]	GO:0000786; GO:0003677; GO:0005634; GO:0046982	Histone H2B family	IPR009072;IPR007125;IPR000558;	NA	NA	NA	NA	NA	NA	NA	NA	1536672at2759;	NA	NA	NA	PTHR23428;	PF00125;	NA	PS00357;	NA	SUBCELLULAR LOCATION: Chromosome {ECO:0000256|SAAS:SAAS00680978}. Nucleus {ECO:0000256|RuleBase:RU000451, ECO:0000256|SAAS:SAAS00593244}.	nucleosome [GO:0000786]; nucleus [GO:0005634]	NA	DNA binding [GO:0003677]; protein heterodimerization activity [GO:0046982]
TRINITY_DN10200_c0_g2_i1	767	tr|A0A0K6GGP9|A0A0K6GGP9_9HOMO	152	87	100	13	0	569	270	49	148	1.3e-43	175.6	A0A0K6GGP9	A0A0K6GGP9_9HOMO	unreviewed	Histone H2B	RSOLAG22IIIB_02654	Rhizoctonia solani	152	NA	NA	nucleosome [GO:0000786]; nucleus [GO:0005634]; DNA binding [GO:0003677]; protein heterodimerization activity [GO:0046982]	GO:0000786; GO:0003677; GO:0005634; GO:0046982	Histone H2B family	IPR009072;IPR007125;IPR000558;	NA	NA	NA	NA	NA	NA	NA	NA	1536672at2759;	NA	NA	NA	PTHR23428;	PF00125;	NA	PS00357;	NA	SUBCELLULAR LOCATION: Chromosome {ECO:0000256|SAAS:SAAS00680978}. Nucleus {ECO:0000256|RuleBase:RU000451, ECO:0000256|SAAS:SAAS00593244}.	nucleosome [GO:0000786]; nucleus [GO:0005634]	NA	DNA binding [GO:0003677]; protein heterodimerization activity [GO:0046982]
TRINITY_DN10204_c0_g1_i1	401	tr|A0A0K6FWB4|A0A0K6FWB4_9HOMO	90	58.6	29	12	0	8	94	22	50	5.4e-06	49.7	A0A0K6FWB4	A0A0K6FWB4_9HOMO	unreviewed	Uncharacterized protein	RSOLAG22IIIB_04191	Rhizoctonia solani	90	NA	NA	RNA binding [GO:0003723]	GO:0003723	NA	IPR012677;IPR035979;IPR000504;IPR003954;	NA	NA	NA	NA	NA	NA	NA	NA	1579773at2759;	NA	NA	NA	NA	PF00076;	NA	PS50102;	NA	NA	NA	NA	RNA binding [GO:0003723]
TRINITY_DN10204_c0_g1_i2	473	tr|A0A0K6FWB4|A0A0K6FWB4_9HOMO	90	58.6	29	12	0	8	94	22	50	6.4e-06	49.7	A0A0K6FWB4	A0A0K6FWB4_9HOMO	unreviewed	Uncharacterized protein	RSOLAG22IIIB_04191	Rhizoctonia solani	90	NA	NA	RNA binding [GO:0003723]	GO:0003723	NA	IPR012677;IPR035979;IPR000504;IPR003954;	NA	NA	NA	NA	NA	NA	NA	NA	1579773at2759;	NA	NA	NA	NA	PF00076;	NA	PS50102;	NA	NA	NA	NA	RNA binding [GO:0003723]
TRINITY_DN10204_c0_g1_i4	306	tr|A0A0K6FWB4|A0A0K6FWB4_9HOMO	90	58.6	29	12	0	8	94	22	50	4.1e-06	49.7	A0A0K6FWB4	A0A0K6FWB4_9HOMO	unreviewed	Uncharacterized protein	RSOLAG22IIIB_04191	Rhizoctonia solani	90	NA	NA	RNA binding [GO:0003723]	GO:0003723	NA	IPR012677;IPR035979;IPR000504;IPR003954;	NA	NA	NA	NA	NA	NA	NA	NA	1579773at2759;	NA	NA	NA	NA	PF00076;	NA	PS50102;	NA	NA	NA	NA	RNA binding [GO:0003723]
TRINITY_DN10204_c0_g1_i6	560	tr|A0A0K6FWB4|A0A0K6FWB4_9HOMO	90	58.6	29	12	0	8	94	22	50	7.6e-06	49.7	A0A0K6FWB4	A0A0K6FWB4_9HOMO	unreviewed	Uncharacterized protein	RSOLAG22IIIB_04191	Rhizoctonia solani	90	NA	NA	RNA binding [GO:0003723]	GO:0003723	NA	IPR012677;IPR035979;IPR000504;IPR003954;	NA	NA	NA	NA	NA	NA	NA	NA	1579773at2759;	NA	NA	NA	NA	PF00076;	NA	PS50102;	NA	NA	NA	NA	RNA binding [GO:0003723]
TRINITY_DN10210_c0_g1_i1	2092	tr|A0A0K6FX07|A0A0K6FX07_9HOMO	756	40.4	260	148	4	1657	884	26	280	1.9e-54	213	A0A0K6FX07	A0A0K6FX07_9HOMO	unreviewed	Non-specific serine/threonine protein kinase (EC 2.7.11.1)	RSOLAG22IIIB_04270	Rhizoctonia solani	756	2.7.11.1	NA	ATP binding [GO:0005524]; protein serine/threonine kinase activity [GO:0004674]	GO:0004674; GO:0005524	NA	IPR032270;IPR028375;IPR011009;IPR000719;IPR017441;IPR008271;	NA	NA	NA	NA	NA	NA	NA	NA	1127668at2759;	NA	NA	NA	NA	PF16579;PF00069;	NA	PS00107;PS50011;PS00108;	NA	NA	NA	NA	ATP binding [GO:0005524]; protein serine/threonine kinase activity [GO:0004674]
TRINITY_DN10252_c0_g2_i2	1733	tr|A0A0K6GIJ6|A0A0K6GIJ6_9HOMO	458	30.1	302	187	9	1225	350	166	453	2.9e-19	95.9	A0A0K6GIJ6	A0A0K6GIJ6_9HOMO	unreviewed	Protein BFR2 [Yarrowia lipolytica CLIB122]	RSOLAG22IIIB_07013	Rhizoctonia solani	458	NA	NA	nucleus [GO:0005634]	GO:0005634	NA	IPR025160;IPR039223;IPR012617;	NA	NA	NA	NA	NA	NA	NA	NA	794860at2759;	NA	NA	NA	PTHR15565;	PF13339;PF08164;	NA	NA	NA	NA	nucleus [GO:0005634]	NA	NA
TRINITY_DN10280_c0_g1_i1	514	tr|A0A0K6G8B6|A0A0K6G8B6_9HOMO	111	88.3	111	13	0	79	411	1	111	4.2e-51	199.9	A0A0K6G8B6	A0A0K6G8B6_9HOMO	unreviewed	Uncharacterized protein	RSOLAG22IIIB_11537	Rhizoctonia solani	111	NA	NA	NA	NA	NA	IPR010530;	NA	NA	NA	NA	NA	NA	NA	NA	1552648at2759;	NA	NA	NA	PTHR14256;	PF06522;	NA	NA	NA	NA	NA	NA	NA
TRINITY_DN10284_c0_g1_i1	2669	tr|A0A0K6FYB4|A0A0K6FYB4_9HOMO	770	33	634	343	14	2497	806	36	657	6e-77	288.1	A0A0K6FYB4	A0A0K6FYB4_9HOMO	unreviewed	High affinity potassium transporter [Schwanniomyces occidentalis]	RSOLAG22IIIB_09244	Rhizoctonia solani	770	NA	NA	integral component of membrane [GO:0016021]; potassium ion transmembrane transporter activity [GO:0015079]	GO:0015079; GO:0016021	NA	IPR003855;	NA	NA	NA	NA	NA	NA	NA	NA	332035at2759;	NA	NA	NA	PTHR30540;	PF02705;	TIGR00794;	NA	NA	NA	integral component of membrane [GO:0016021]	NA	potassium ion transmembrane transporter activity [GO:0015079]
TRINITY_DN10294_c0_g1_i2	947	tr|A0A0K6G2T0|A0A0K6G2T0_9HOMO	368	42	81	47	0	823	581	1	81	4.5e-11	67.8	A0A0K6G2T0	A0A0K6G2T0_9HOMO	unreviewed	Myocyte-specific enhancer factor 2A [Bos taurus]	RSOLAG22IIIB_10318	Rhizoctonia solani	368	NA	NA	nucleus [GO:0005634]; protein dimerization activity [GO:0046983]; RNA polymerase II regulatory region sequence-specific DNA binding [GO:0000977]; positive regulation of transcription by RNA polymerase II [GO:0045944]	GO:0000977; GO:0005634; GO:0045944; GO:0046983	NA	IPR033896;IPR002100;IPR036879;	NA	NA	NA	NA	NA	NA	NA	NA	1609924at2759;	NA	NA	NA	NA	PF00319;	NA	PS50066;	NA	SUBCELLULAR LOCATION: Nucleus {ECO:0000256|SAAS:SAAS00579852}.	nucleus [GO:0005634]	positive regulation of transcription by RNA polymerase II [GO:0045944]	protein dimerization activity [GO:0046983]; RNA polymerase II regulatory region sequence-specific DNA binding [GO:0000977]
TRINITY_DN1031_c0_g1_i1	1729	tr|A0A0K6G8W8|A0A0K6G8W8_9HOMO	348	28.1	210	132	6	1486	881	10	208	1.3e-11	70.5	A0A0K6G8W8	A0A0K6G8W8_9HOMO	unreviewed	Uncharacterized protein	RSOLAG22IIIB_01562	Rhizoctonia solani	348	NA	NA	hydrolase activity [GO:0016787]; lipid catabolic process [GO:0016042]	GO:0016042; GO:0016787	NA	IPR016035;IPR002641;	NA	NA	NA	NA	NA	NA	NA	NA	1209603at2759;	NA	NA	NA	NA	PF01734;	NA	PS51635;	NA	NA	NA	lipid catabolic process [GO:0016042]	hydrolase activity [GO:0016787]
TRINITY_DN1031_c0_g1_i2	1895	tr|A0A0K6G8W8|A0A0K6G8W8_9HOMO	348	28.1	210	132	6	1652	1047	10	208	1.4e-11	70.5	A0A0K6G8W8	A0A0K6G8W8_9HOMO	unreviewed	Uncharacterized protein	RSOLAG22IIIB_01562	Rhizoctonia solani	348	NA	NA	hydrolase activity [GO:0016787]; lipid catabolic process [GO:0016042]	GO:0016042; GO:0016787	NA	IPR016035;IPR002641;	NA	NA	NA	NA	NA	NA	NA	NA	1209603at2759;	NA	NA	NA	NA	PF01734;	NA	PS51635;	NA	NA	NA	lipid catabolic process [GO:0016042]	hydrolase activity [GO:0016787]
TRINITY_DN10324_c0_g1_i1	1669	tr|A0A0K6FYT1|A0A0K6FYT1_9HOMO	325	37	219	129	3	1280	642	72	287	8.5e-37	154.1	A0A0K6FYT1	A0A0K6FYT1_9HOMO	unreviewed	Methylsterol monooxygenase	RSOLAG22IIIB_09451	Rhizoctonia solani	325	NA	NA	iron ion binding [GO:0005506]; monooxygenase activity [GO:0004497]; lipid biosynthetic process [GO:0008610]	GO:0004497; GO:0005506; GO:0008610	Sterol desaturase family	IPR006694;	NA	NA	NA	NA	NA	NA	NA	NA	1493916at2759;	NA	NA	NA	NA	PF04116;	NA	NA	NA	NA	NA	lipid biosynthetic process [GO:0008610]	iron ion binding [GO:0005506]; monooxygenase activity [GO:0004497]
TRINITY_DN10340_c2_g1_i1	250	tr|A0A0K6G4G7|A0A0K6G4G7_9HOMO	578	41.2	68	38	1	38	235	443	510	2.9e-10	63.2	A0A0K6G4G7	A0A0K6G4G7_9HOMO	unreviewed	Cytochrome P450 52E2	RSOLAG22IIIB_05237	Rhizoctonia solani	578	NA	NA	heme binding [GO:0020037]; iron ion binding [GO:0005506]; monooxygenase activity [GO:0004497]; oxidoreductase activity, acting on paired donors, with incorporation or reduction of molecular oxygen [GO:0016705]	GO:0004497; GO:0005506; GO:0016705; GO:0020037	Cytochrome P450 family	IPR001128;IPR017972;IPR002401;IPR036396;	NA	NA	NA	NA	NA	NA	NA	NA	1247045at2759;	NA	NA	NA	NA	PF00067;	NA	PS00086;	NA	NA	NA	NA	heme binding [GO:0020037]; iron ion binding [GO:0005506]; monooxygenase activity [GO:0004497]; oxidoreductase activity, acting on paired donors, with incorporation or reduction of molecular oxygen [GO:0016705]
TRINITY_DN10415_c0_g1_i2	1877	tr|A0A0K6FT31|A0A0K6FT31_9HOMO	457	41.7	331	167	3	536	1453	123	452	8e-68	257.3	A0A0K6FT31	A0A0K6FT31_9HOMO	unreviewed	Bystin [Bos taurus]	RSOLAG22IIIB_03925	Rhizoctonia solani	457	NA	NA	NA	NA	NA	IPR007955;	NA	NA	NA	NA	NA	NA	NA	NA	1193442at2759;	NA	NA	NA	PTHR12821;	PF05291;	NA	NA	NA	NA	NA	NA	NA
TRINITY_DN10437_c0_g1_i1	1010	tr|A0A0K6FYS3|A0A0K6FYS3_9HOMO	191	43.2	139	64	1	862	446	64	187	1.3e-27	122.9	A0A0K6FYS3	A0A0K6FYS3_9HOMO	unreviewed	Trafficking protein particle complex subunit 6B [Mus musculus]	RSOLAG22IIIB_04611	Rhizoctonia solani	191	NA	NA	Golgi vesicle transport [GO:0048193]; regulation of GTPase activity [GO:0043087]	GO:0043087; GO:0048193	NA	IPR024096;IPR007194;IPR037992;	NA	NA	NA	NA	NA	NA	NA	NA	1566836at2759;	NA	NA	NA	PTHR12817;	PF04051;	NA	NA	NA	NA	NA	Golgi vesicle transport [GO:0048193]; regulation of GTPase activity [GO:0043087]	NA
TRINITY_DN10448_c0_g1_i2	1910	tr|A0A0K6G615|A0A0K6G615_9HOMO	563	37.5	493	274	9	293	1720	88	563	4.5e-82	304.7	A0A0K6G615	A0A0K6G615_9HOMO	unreviewed	Fatty-acyl-CoA synthase	RSOLAG22IIIB_01457	Rhizoctonia solani	563	NA	NA	catalytic activity [GO:0003824]	GO:0003824	NA	IPR025110;IPR020845;IPR000873;	NA	NA	NA	NA	NA	NA	NA	NA	312083at2759;	NA	NA	NA	NA	PF00501;PF13193;	NA	PS00455;	NA	NA	NA	NA	catalytic activity [GO:0003824]
TRINITY_DN10448_c0_g1_i3	2085	tr|A0A0K6G615|A0A0K6G615_9HOMO	563	37.2	554	309	11	300	1895	27	563	1.1e-89	330.1	A0A0K6G615	A0A0K6G615_9HOMO	unreviewed	Fatty-acyl-CoA synthase	RSOLAG22IIIB_01457	Rhizoctonia solani	563	NA	NA	catalytic activity [GO:0003824]	GO:0003824	NA	IPR025110;IPR020845;IPR000873;	NA	NA	NA	NA	NA	NA	NA	NA	312083at2759;	NA	NA	NA	NA	PF00501;PF13193;	NA	PS00455;	NA	NA	NA	NA	catalytic activity [GO:0003824]
TRINITY_DN10451_c0_g1_i1	1902	tr|A0A0K6G732|A0A0K6G732_9HOMO	868	32.5	194	116	7	851	1417	606	789	2.7e-15	82.8	A0A0K6G732	A0A0K6G732_9HOMO	unreviewed	UDP-glucose flavonoid 3-O-glucosyltransferase 7	RSOLAG22IIIB_11089	Rhizoctonia solani	868	NA	NA	transferase activity, transferring hexosyl groups [GO:0016758]	GO:0016758	NA	IPR002213;	NA	NA	NA	NA	NA	NA	NA	NA	508327at2759;	NA	NA	NA	NA	PF00201;	NA	NA	NA	NA	NA	NA	transferase activity, transferring hexosyl groups [GO:0016758]
TRINITY_DN10458_c0_g1_i5	2020	tr|A0A0K6FWV2|A0A0K6FWV2_9HOMO	350	24.1	336	199	11	245	1165	2	310	1.3e-10	67.4	A0A0K6FWV2	A0A0K6FWV2_9HOMO	unreviewed	Uncharacterized protein	RSOLAG22IIIB_09063	Rhizoctonia solani	350	NA	NA	ATP binding [GO:0005524]; protein kinase activity [GO:0004672]	GO:0004672; GO:0005524	NA	IPR011009;IPR000719;IPR001245;	NA	NA	NA	NA	NA	NA	NA	NA	207926at4751;	NA	NA	NA	NA	PF07714;	NA	PS50011;	NA	NA	NA	NA	ATP binding [GO:0005524]; protein kinase activity [GO:0004672]
TRINITY_DN1045_c0_g1_i1	5458	tr|A0A0K6FKG2|A0A0K6FKG2_9HOMO	669	26.6	286	172	9	2577	3398	402	661	1.7e-17	91.7	A0A0K6FKG2	A0A0K6FKG2_9HOMO	unreviewed	Putative serine/threonine-protein kinase drkB	RSOLAG22IIIB_00192	Rhizoctonia solani	669	NA	NA	ATP binding [GO:0005524]; protein kinase activity [GO:0004672]	GO:0004672; GO:0005524	NA	IPR008942;IPR011009;IPR000719;IPR001245;IPR008271;	NA	NA	NA	NA	NA	NA	NA	NA	556386at2759;	NA	NA	NA	NA	PF07714;	NA	PS50011;PS00108;	NA	NA	NA	NA	ATP binding [GO:0005524]; protein kinase activity [GO:0004672]
TRINITY_DN1045_c0_g1_i2	5882	tr|A0A0K6FKG2|A0A0K6FKG2_9HOMO	669	26.6	286	172	9	2577	3398	402	661	1.8e-17	91.7	A0A0K6FKG2	A0A0K6FKG2_9HOMO	unreviewed	Putative serine/threonine-protein kinase drkB	RSOLAG22IIIB_00192	Rhizoctonia solani	669	NA	NA	ATP binding [GO:0005524]; protein kinase activity [GO:0004672]	GO:0004672; GO:0005524	NA	IPR008942;IPR011009;IPR000719;IPR001245;IPR008271;	NA	NA	NA	NA	NA	NA	NA	NA	556386at2759;	NA	NA	NA	NA	PF07714;	NA	PS50011;PS00108;	NA	NA	NA	NA	ATP binding [GO:0005524]; protein kinase activity [GO:0004672]
TRINITY_DN10482_c0_g1_i1	602	tr|A0A0K6GIG3|A0A0K6GIG3_9HOMO	397	49.7	197	96	3	583	2	6	202	2e-44	177.9	A0A0K6GIG3	A0A0K6GIG3_9HOMO	unreviewed	Putative inactive dehydrogenase EasA	RSOLAG22IIIB_06988	Rhizoctonia solani	397	NA	NA	FMN binding [GO:0010181]; oxidoreductase activity [GO:0016491]	GO:0010181; GO:0016491	NA	IPR013785;IPR001155;	NA	NA	NA	NA	NA	NA	NA	NA	978998at2759;	NA	NA	NA	NA	PF00724;	NA	NA	NA	NA	NA	NA	FMN binding [GO:0010181]; oxidoreductase activity [GO:0016491]
TRINITY_DN10482_c0_g1_i3	602	tr|A0A0K6FXC9|A0A0K6FXC9_9HOMO	382	51.8	197	92	3	583	2	6	202	1.5e-47	188.3	A0A0K6FXC9	A0A0K6FXC9_9HOMO	unreviewed	Putative inactive dehydrogenase EasA	RSOLAG22IIIB_09142	Rhizoctonia solani	382	NA	NA	FMN binding [GO:0010181]; oxidoreductase activity [GO:0016491]	GO:0010181; GO:0016491	NA	IPR013785;IPR001155;	NA	NA	NA	NA	NA	NA	NA	NA	978998at2759;	NA	NA	NA	NA	PF00724;	NA	NA	NA	NA	NA	NA	FMN binding [GO:0010181]; oxidoreductase activity [GO:0016491]
TRINITY_DN10485_c0_g1_i1	2147	tr|A0A0K6G7J2|A0A0K6G7J2_9HOMO	409	37.2	242	133	6	1150	1827	161	399	1.1e-31	137.5	A0A0K6G7J2	A0A0K6G7J2_9HOMO	unreviewed	Protein phosphatase PTC7 homolog fig	RSOLAG22IIIB_05496	Rhizoctonia solani	409	NA	NA	catalytic activity [GO:0003824]	GO:0003824	NA	IPR036457;IPR001932;IPR039123;	NA	NA	NA	NA	NA	NA	NA	NA	826926at2759;	NA	NA	NA	PTHR12320;	NA	NA	PS51746;	NA	NA	NA	NA	catalytic activity [GO:0003824]
TRINITY_DN1050_c0_g1_i1	1629	tr|A0A0K6FPS4|A0A0K6FPS4_9HOMO	1273	42.1	242	110	5	2	643	799	1038	2.2e-45	182.6	A0A0K6FPS4	A0A0K6FPS4_9HOMO	unreviewed	Putative cyclin-dependent kinase 9	RSOLAG22IIIB_07799	Rhizoctonia solani	1273	NA	NA	extracellular region [GO:0005576]; ATP binding [GO:0005524]; lyase activity [GO:0016829]; protein kinase activity [GO:0004672]; polysaccharide catabolic process [GO:0000272]	GO:0000272; GO:0004672; GO:0005524; GO:0005576; GO:0016829	Polysaccharide lyase 1 family	IPR011009;IPR002022;IPR012334;IPR011050;IPR000719;IPR017441;IPR008271;	NA	NA	NA	NA	NA	NA	NA	NA	925637at2759;	NA	NA	NA	NA	PF00544;PF00069;	NA	PS00107;PS50011;PS00108;	NA	SUBCELLULAR LOCATION: Secreted {ECO:0000256|RuleBase:RU361173}.	extracellular region [GO:0005576]	polysaccharide catabolic process [GO:0000272]	ATP binding [GO:0005524]; lyase activity [GO:0016829]; protein kinase activity [GO:0004672]
TRINITY_DN1050_c0_g1_i2	1715	tr|A0A0K6FPS4|A0A0K6FPS4_9HOMO	1273	42.1	242	110	5	2	643	799	1038	2.3e-45	182.6	A0A0K6FPS4	A0A0K6FPS4_9HOMO	unreviewed	Putative cyclin-dependent kinase 9	RSOLAG22IIIB_07799	Rhizoctonia solani	1273	NA	NA	extracellular region [GO:0005576]; ATP binding [GO:0005524]; lyase activity [GO:0016829]; protein kinase activity [GO:0004672]; polysaccharide catabolic process [GO:0000272]	GO:0000272; GO:0004672; GO:0005524; GO:0005576; GO:0016829	Polysaccharide lyase 1 family	IPR011009;IPR002022;IPR012334;IPR011050;IPR000719;IPR017441;IPR008271;	NA	NA	NA	NA	NA	NA	NA	NA	925637at2759;	NA	NA	NA	NA	PF00544;PF00069;	NA	PS00107;PS50011;PS00108;	NA	SUBCELLULAR LOCATION: Secreted {ECO:0000256|RuleBase:RU361173}.	extracellular region [GO:0005576]	polysaccharide catabolic process [GO:0000272]	ATP binding [GO:0005524]; lyase activity [GO:0016829]; protein kinase activity [GO:0004672]
TRINITY_DN1050_c0_g1_i5	1773	tr|A0A0K6GIC5|A0A0K6GIC5_9HOMO	296	54.2	308	125	5	337	1254	1	294	5.8e-92	337.4	A0A0K6GIC5	A0A0K6GIC5_9HOMO	unreviewed	Cyclin-dependent kinase 5	cdk5 RSOLAG22IIIB_07032	Rhizoctonia solani	296	NA	NA	ATP binding [GO:0005524]; protein serine/threonine kinase activity [GO:0004674]	GO:0004674; GO:0005524	Protein kinase superfamily	IPR011009;IPR000719;IPR017441;IPR008271;	NA	NA	NA	NA	NA	NA	NA	NA	1010560at2759;	NA	NA	NA	NA	PF00069;	NA	PS00107;PS50011;PS00108;	NA	NA	NA	NA	ATP binding [GO:0005524]; protein serine/threonine kinase activity [GO:0004674]
TRINITY_DN1050_c0_g1_i6	1737	tr|A0A0K6FPS4|A0A0K6FPS4_9HOMO	1273	42.1	242	110	5	2	643	799	1038	2.3e-45	182.6	A0A0K6FPS4	A0A0K6FPS4_9HOMO	unreviewed	Putative cyclin-dependent kinase 9	RSOLAG22IIIB_07799	Rhizoctonia solani	1273	NA	NA	extracellular region [GO:0005576]; ATP binding [GO:0005524]; lyase activity [GO:0016829]; protein kinase activity [GO:0004672]; polysaccharide catabolic process [GO:0000272]	GO:0000272; GO:0004672; GO:0005524; GO:0005576; GO:0016829	Polysaccharide lyase 1 family	IPR011009;IPR002022;IPR012334;IPR011050;IPR000719;IPR017441;IPR008271;	NA	NA	NA	NA	NA	NA	NA	NA	925637at2759;	NA	NA	NA	NA	PF00544;PF00069;	NA	PS00107;PS50011;PS00108;	NA	SUBCELLULAR LOCATION: Secreted {ECO:0000256|RuleBase:RU361173}.	extracellular region [GO:0005576]	polysaccharide catabolic process [GO:0000272]	ATP binding [GO:0005524]; lyase activity [GO:0016829]; protein kinase activity [GO:0004672]
TRINITY_DN10546_c0_g1_i1	3830	tr|A0A0K6G5G0|A0A0K6G5G0_9HOMO	681	55.3	680	288	6	2727	700	12	679	4.1e-228	790.8	A0A0K6G5G0	A0A0K6G5G0_9HOMO	unreviewed	1,4-alpha-glucan branching enzyme	RSOLAG22IIIB_01383	Rhizoctonia solani	681	NA	NA	1,4-alpha-glucan branching enzyme activity [GO:0003844]; cation binding [GO:0043169]; hydrolase activity, hydrolyzing O-glycosyl compounds [GO:0004553]; glycogen biosynthetic process [GO:0005978]	GO:0003844; GO:0004553; GO:0005978; GO:0043169	NA	IPR006048;IPR037439;IPR006047;IPR004193;IPR013780;IPR017853;IPR013783;IPR014756;	NA	NA	NA	NA	NA	NA	NA	NA	165238at2759;	NA	NA	NA	PTHR43651;	PF00128;PF02806;PF02922;	NA	NA	NA	NA	NA	glycogen biosynthetic process [GO:0005978]	1,4-alpha-glucan branching enzyme activity [GO:0003844]; cation binding [GO:0043169]; hydrolase activity, hydrolyzing O-glycosyl compounds [GO:0004553]
TRINITY_DN1063_c0_g1_i3	2428	tr|A0A0K6GE63|A0A0K6GE63_9HOMO	337	46.8	190	100	1	2280	1711	66	254	3.3e-45	182.6	A0A0K6GE63	A0A0K6GE63_9HOMO	unreviewed	NADH-cytochrome b5 reductase (EC 1.6.2.2)	CBR1 RSOLAG22IIIB_02233	Rhizoctonia solani	337	1.6.2.2	NA	integral component of membrane [GO:0016021]; cytochrome-b5 reductase activity, acting on NAD(P)H [GO:0004128]	GO:0004128; GO:0016021	Flavoprotein pyridine nucleotide cytochrome reductase family	IPR001834;IPR008333;IPR017927;IPR001709;IPR039261;IPR001433;IPR017938;	NA	NA	NA	NA	NA	NA	NA	NA	1311668at2759;	NA	NA	NA	NA	PF00970;PF00175;	NA	PS51384;	NA	NA	integral component of membrane [GO:0016021]	NA	cytochrome-b5 reductase activity, acting on NAD(P)H [GO:0004128]
TRINITY_DN10640_c0_g1_i2	2540	tr|A0A0K6FTT1|A0A0K6FTT1_9HOMO	665	33.6	622	358	14	360	2114	3	606	1.2e-87	323.6	A0A0K6FTT1	A0A0K6FTT1_9HOMO	unreviewed	Phosphoinositide phosphatase SAC1	RSOLAG22IIIB_08556	Rhizoctonia solani	665	NA	NA	integral component of membrane [GO:0016021]; phosphoric ester hydrolase activity [GO:0042578]	GO:0016021; GO:0042578	NA	IPR002013;	NA	NA	NA	NA	NA	NA	NA	NA	359616at2759;	NA	NA	NA	NA	PF02383;	NA	PS50275;	NA	NA	integral component of membrane [GO:0016021]	NA	phosphoric ester hydrolase activity [GO:0042578]
TRINITY_DN10641_c0_g1_i1	2448	tr|A0A0K6G2I2|A0A0K6G2I2_9HOMO	1218	35.2	284	159	6	2088	1291	247	523	3.2e-40	166	A0A0K6G2I2	A0A0K6G2I2_9HOMO	unreviewed	Non-specific serine/threonine protein kinase (EC 2.7.11.1)	KIN1 RSOLAG22IIIB_10256	Rhizoctonia solani	1218	2.7.11.1	NA	ATP binding [GO:0005524]; protein serine/threonine kinase activity [GO:0004674]	GO:0004674; GO:0005524	NA	IPR028375;IPR001772;IPR011009;IPR000719;IPR017441;IPR008271;	NA	NA	NA	NA	NA	NA	NA	NA	1127668at2759;	NA	NA	NA	NA	PF02149;PF00069;	NA	PS50032;PS00107;PS50011;PS00108;	NA	NA	NA	NA	ATP binding [GO:0005524]; protein serine/threonine kinase activity [GO:0004674]
TRINITY_DN10687_c0_g1_i1	1450	tr|A0A0K6FRH6|A0A0K6FRH6_9HOMO	346	37.6	351	203	8	118	1140	2	346	2.1e-52	205.7	A0A0K6FRH6	A0A0K6FRH6_9HOMO	unreviewed	Uncharacterized protein	RSOLAG22IIIB_08078	Rhizoctonia solani	346	NA	NA	oxidoreductase activity [GO:0016491]	GO:0016491	NA	IPR013149;IPR011032;IPR036291;IPR020843;	NA	NA	NA	NA	NA	NA	NA	NA	884151at2759;	NA	NA	NA	NA	PF00107;	NA	NA	NA	NA	NA	NA	oxidoreductase activity [GO:0016491]
TRINITY_DN10689_c0_g1_i3	3773	tr|A0A0K6FPS1|A0A0K6FPS1_9HOMO	748	44.8	67	34	1	2349	2540	364	430	1.3e-08	61.6	A0A0K6FPS1	A0A0K6FPS1_9HOMO	unreviewed	Pumilio homolog 2 [Mus musculus]	RSOLAG22IIIB_03325	Rhizoctonia solani	748	NA	NA	RNA binding [GO:0003723]	GO:0003723	NA	IPR011989;IPR016024;IPR033133;IPR033712;IPR001313;	NA	NA	NA	NA	NA	NA	NA	NA	1364009at2759;	NA	NA	NA	NA	PF00806;	NA	PS50302;PS50303;	NA	NA	NA	NA	RNA binding [GO:0003723]
TRINITY_DN10689_c0_g1_i4	4223	tr|A0A0K6FPS1|A0A0K6FPS1_9HOMO	748	44.8	67	34	1	2026	2217	364	430	1.5e-08	61.6	A0A0K6FPS1	A0A0K6FPS1_9HOMO	unreviewed	Pumilio homolog 2 [Mus musculus]	RSOLAG22IIIB_03325	Rhizoctonia solani	748	NA	NA	RNA binding [GO:0003723]	GO:0003723	NA	IPR011989;IPR016024;IPR033133;IPR033712;IPR001313;	NA	NA	NA	NA	NA	NA	NA	NA	1364009at2759;	NA	NA	NA	NA	PF00806;	NA	PS50302;PS50303;	NA	NA	NA	NA	RNA binding [GO:0003723]
TRINITY_DN106_c2_g1_i5	3173	tr|A0A0K6FLH9|A0A0K6FLH9_9HOMO	354	25.8	376	212	12	1549	422	35	343	2.1e-23	110.5	A0A0K6FLH9	A0A0K6FLH9_9HOMO	unreviewed	Guanine nucleotide-binding protein subunit alpha [Cryptococcus neoformans var, neoformans B-3501A]	RSOLAG22IIIB_02929	Rhizoctonia solani	354	NA	NA	heterotrimeric G-protein complex [GO:0005834]; G protein-coupled receptor binding [GO:0001664]; G-protein beta/gamma-subunit complex binding [GO:0031683]; GTP binding [GO:0005525]; GTPase activity [GO:0003924]; G protein-coupled receptor signaling pathway [GO:0007186]	GO:0001664; GO:0003924; GO:0005525; GO:0005834; GO:0007186; GO:0031683	NA	IPR002975;IPR001019;IPR011025;IPR027417;	NA	NA	NA	NA	NA	NA	NA	NA	754573at2759;	NA	NA	NA	PTHR10218;	PF00503;	NA	NA	NA	NA	heterotrimeric G-protein complex [GO:0005834]	G protein-coupled receptor signaling pathway [GO:0007186]	G-protein beta/gamma-subunit complex binding [GO:0031683]; G protein-coupled receptor binding [GO:0001664]; GTPase activity [GO:0003924]; GTP binding [GO:0005525]
TRINITY_DN10701_c0_g2_i1	1088	tr|A0A0K6G244|A0A0K6G244_9HOMO	220	43.3	178	75	1	197	652	1	178	3.7e-33	141.4	A0A0K6G244	A0A0K6G244_9HOMO	unreviewed	AP-3 complex subunit sigma	RSOLAG22IIIB_01097	Rhizoctonia solani	220	NA	NA	AP-3 adaptor complex [GO:0030123]; protein transporter activity [GO:0008565]; intracellular protein transport [GO:0006886]; vesicle-mediated transport [GO:0016192]	GO:0006886; GO:0008565; GO:0016192; GO:0030123	NA	IPR016635;IPR022775;IPR027155;IPR000804;IPR011012;	NA	NA	NA	NA	NA	NA	NA	NA	1458249at2759;	NA	NA	NA	PTHR11753;PTHR11753:SF2;	PF01217;	NA	PS00989;	NA	NA	AP-3 adaptor complex [GO:0030123]	intracellular protein transport [GO:0006886]; vesicle-mediated transport [GO:0016192]	protein transporter activity [GO:0008565]
TRINITY_DN10719_c0_g1_i1	1732	tr|A0A0K6FV72|A0A0K6FV72_9HOMO	420	37	381	213	3	300	1379	45	419	2e-60	232.6	A0A0K6FV72	A0A0K6FV72_9HOMO	unreviewed	Vacuolar calcium ion transporter	RSOLAG22IIIB_00439	Rhizoctonia solani	420	NA	NA	integral component of membrane [GO:0016021]; vacuolar membrane [GO:0005774]; calcium:proton antiporter activity [GO:0015369]	GO:0005774; GO:0015369; GO:0016021	Ca(2+):cation antiporter (CaCA) (TC 2.A.19) family	IPR004713;IPR004798;IPR004837;	NA	NA	NA	NA	NA	NA	NA	NA	727723at2759;	NA	NA	NA	NA	PF01699;	TIGR00846;TIGR00378;	NA	NA	SUBCELLULAR LOCATION: Vacuole membrane {ECO:0000256|RuleBase:RU365028}.	integral component of membrane [GO:0016021]; vacuolar membrane [GO:0005774]	NA	calcium:proton antiporter activity [GO:0015369]
TRINITY_DN1071_c0_g3_i1	4196	tr|A0A0K6G8G5|A0A0K6G8G5_9HOMO	1119	37.7	1139	600	27	3853	656	1	1102	1.2e-193	676.4	A0A0K6G8G5	A0A0K6G8G5_9HOMO	unreviewed	Ubiquitin carboxyl-terminal hydrolase 7	RSOLAG22IIIB_01550	Rhizoctonia solani	1119	NA	NA	thiol-dependent ubiquitinyl hydrolase activity [GO:0036459]; protein deubiquitination [GO:0016579]; ubiquitin-dependent protein catabolic process [GO:0006511]	GO:0006511; GO:0016579; GO:0036459	Peptidase C19 family	IPR002083;IPR038765;IPR001394;IPR008974;IPR024729;IPR029346;IPR018200;IPR028889;	NA	NA	NA	NA	NA	NA	NA	NA	77113at2759;	NA	NA	NA	NA	PF00917;PF00443;PF14533;PF12436;	NA	PS50144;PS00972;PS00973;PS50235;	NA	NA	NA	protein deubiquitination [GO:0016579]; ubiquitin-dependent protein catabolic process [GO:0006511]	thiol-dependent ubiquitinyl hydrolase activity [GO:0036459]
TRINITY_DN1071_c0_g3_i3	3620	tr|A0A0K6G8G5|A0A0K6G8G5_9HOMO	1119	38.8	1114	593	29	3267	52	38	1104	3e-196	684.9	A0A0K6G8G5	A0A0K6G8G5_9HOMO	unreviewed	Ubiquitin carboxyl-terminal hydrolase 7	RSOLAG22IIIB_01550	Rhizoctonia solani	1119	NA	NA	thiol-dependent ubiquitinyl hydrolase activity [GO:0036459]; protein deubiquitination [GO:0016579]; ubiquitin-dependent protein catabolic process [GO:0006511]	GO:0006511; GO:0016579; GO:0036459	Peptidase C19 family	IPR002083;IPR038765;IPR001394;IPR008974;IPR024729;IPR029346;IPR018200;IPR028889;	NA	NA	NA	NA	NA	NA	NA	NA	77113at2759;	NA	NA	NA	NA	PF00917;PF00443;PF14533;PF12436;	NA	PS50144;PS00972;PS00973;PS50235;	NA	NA	NA	protein deubiquitination [GO:0016579]; ubiquitin-dependent protein catabolic process [GO:0006511]	thiol-dependent ubiquitinyl hydrolase activity [GO:0036459]
TRINITY_DN1071_c0_g3_i4	3607	tr|A0A0K6G8G5|A0A0K6G8G5_9HOMO	1119	37.9	1141	602	28	3264	52	1	1104	3.3e-195	681.4	A0A0K6G8G5	A0A0K6G8G5_9HOMO	unreviewed	Ubiquitin carboxyl-terminal hydrolase 7	RSOLAG22IIIB_01550	Rhizoctonia solani	1119	NA	NA	thiol-dependent ubiquitinyl hydrolase activity [GO:0036459]; protein deubiquitination [GO:0016579]; ubiquitin-dependent protein catabolic process [GO:0006511]	GO:0006511; GO:0016579; GO:0036459	Peptidase C19 family	IPR002083;IPR038765;IPR001394;IPR008974;IPR024729;IPR029346;IPR018200;IPR028889;	NA	NA	NA	NA	NA	NA	NA	NA	77113at2759;	NA	NA	NA	NA	PF00917;PF00443;PF14533;PF12436;	NA	PS50144;PS00972;PS00973;PS50235;	NA	NA	NA	protein deubiquitination [GO:0016579]; ubiquitin-dependent protein catabolic process [GO:0006511]	thiol-dependent ubiquitinyl hydrolase activity [GO:0036459]
TRINITY_DN10725_c0_g2_i1	2668	tr|A0A0K6FW22|A0A0K6FW22_9HOMO	568	28.5	295	194	6	1901	1050	97	385	5.9e-32	138.7	A0A0K6FW22	A0A0K6FW22_9HOMO	unreviewed	ABC1 family protein C10F6,14c [Schizosaccharomyces pombe 972h-]	RSOLAG22IIIB_00695	Rhizoctonia solani	568	NA	NA	NA	NA	NA	IPR011009;IPR004147;	NA	NA	NA	NA	NA	NA	NA	NA	790106at2759;	NA	NA	NA	NA	PF03109;	NA	NA	NA	NA	NA	NA	NA
TRINITY_DN10725_c0_g2_i2	2525	tr|A0A0K6FW22|A0A0K6FW22_9HOMO	568	28.5	295	194	6	1758	907	97	385	5.6e-32	138.7	A0A0K6FW22	A0A0K6FW22_9HOMO	unreviewed	ABC1 family protein C10F6,14c [Schizosaccharomyces pombe 972h-]	RSOLAG22IIIB_00695	Rhizoctonia solani	568	NA	NA	NA	NA	NA	IPR011009;IPR004147;	NA	NA	NA	NA	NA	NA	NA	NA	790106at2759;	NA	NA	NA	NA	PF03109;	NA	NA	NA	NA	NA	NA	NA
TRINITY_DN10747_c0_g2_i4	1233	tr|A0A0K6FYE6|A0A0K6FYE6_9HOMO	224	53.1	196	83	4	1079	501	10	199	1.1e-49	196.4	A0A0K6FYE6	A0A0K6FYE6_9HOMO	unreviewed	Ras-related protein Rab-18-B	RSOLAG22IIIB_09454	Rhizoctonia solani	224	NA	NA	GTP binding [GO:0005525]; GTPase activity [GO:0003924]	GO:0003924; GO:0005525	NA	IPR027417;IPR005225;IPR001806;	NA	NA	NA	NA	NA	NA	NA	NA	1247169at2759;	NA	NA	NA	NA	PF00071;	TIGR00231;	NA	NA	NA	NA	NA	GTPase activity [GO:0003924]; GTP binding [GO:0005525]
TRINITY_DN1076_c0_g1_i1	931	tr|A0A0K6GEI6|A0A0K6GEI6_9HOMO	353	34.5	119	65	4	890	549	56	166	1.5e-06	52.8	A0A0K6GEI6	A0A0K6GEI6_9HOMO	unreviewed	Mitogen-activated protein kinase (EC 2.7.11.24)	RSOLAG22IIIB_02380	Rhizoctonia solani	353	2.7.11.24	NA	ATP binding [GO:0005524]; MAP kinase activity [GO:0004707]	GO:0004707; GO:0005524	Protein kinase superfamily, Ser/Thr protein kinase family, MAP kinase subfamily	IPR011009;IPR003527;IPR008352;IPR000719;IPR017441;IPR008271;	NA	NA	NA	NA	NA	NA	NA	NA	741207at2759;	NA	NA	NA	NA	PF00069;	NA	PS01351;PS00107;PS50011;PS00108;	NA	NA	NA	NA	ATP binding [GO:0005524]; MAP kinase activity [GO:0004707]
TRINITY_DN1076_c0_g1_i3	1447	tr|A0A0K6GEI6|A0A0K6GEI6_9HOMO	353	34.5	119	65	4	1406	1065	56	166	2.3e-06	52.8	A0A0K6GEI6	A0A0K6GEI6_9HOMO	unreviewed	Mitogen-activated protein kinase (EC 2.7.11.24)	RSOLAG22IIIB_02380	Rhizoctonia solani	353	2.7.11.24	NA	ATP binding [GO:0005524]; MAP kinase activity [GO:0004707]	GO:0004707; GO:0005524	Protein kinase superfamily, Ser/Thr protein kinase family, MAP kinase subfamily	IPR011009;IPR003527;IPR008352;IPR000719;IPR017441;IPR008271;	NA	NA	NA	NA	NA	NA	NA	NA	741207at2759;	NA	NA	NA	NA	PF00069;	NA	PS01351;PS00107;PS50011;PS00108;	NA	NA	NA	NA	ATP binding [GO:0005524]; MAP kinase activity [GO:0004707]
TRINITY_DN1076_c0_g1_i5	1248	tr|A0A0K6GEI6|A0A0K6GEI6_9HOMO	353	34.5	119	65	4	1207	866	56	166	2e-06	52.8	A0A0K6GEI6	A0A0K6GEI6_9HOMO	unreviewed	Mitogen-activated protein kinase (EC 2.7.11.24)	RSOLAG22IIIB_02380	Rhizoctonia solani	353	2.7.11.24	NA	ATP binding [GO:0005524]; MAP kinase activity [GO:0004707]	GO:0004707; GO:0005524	Protein kinase superfamily, Ser/Thr protein kinase family, MAP kinase subfamily	IPR011009;IPR003527;IPR008352;IPR000719;IPR017441;IPR008271;	NA	NA	NA	NA	NA	NA	NA	NA	741207at2759;	NA	NA	NA	NA	PF00069;	NA	PS01351;PS00107;PS50011;PS00108;	NA	NA	NA	NA	ATP binding [GO:0005524]; MAP kinase activity [GO:0004707]
TRINITY_DN10804_c0_g1_i1	1718	tr|A0A0K6FVC2|A0A0K6FVC2_9HOMO	376	62.4	367	131	3	94	1188	14	375	1.5e-124	445.7	A0A0K6FVC2	A0A0K6FVC2_9HOMO	unreviewed	Pyruvate dehydrogenase E1 component subunit beta (EC 1.2.4.1)	PDHB RSOLAG22IIIB_00415	Rhizoctonia solani	376	1.2.4.1	NA	mitochondrial matrix [GO:0005759]; pyruvate dehydrogenase (acetyl-transferring) activity [GO:0004739]; acetyl-CoA biosynthetic process from pyruvate [GO:0006086]; glycolytic process [GO:0006096]	GO:0004739; GO:0005759; GO:0006086; GO:0006096	NA	IPR027110;IPR029061;IPR009014;IPR005475;IPR033248;	NA	NA	NA	NA	NA	NA	NA	NA	875272at2759;	NA	NA	NA	PTHR11624:SF94;	PF02779;PF02780;	NA	NA	NA	SUBCELLULAR LOCATION: Mitochondrion matrix {ECO:0000256|RuleBase:RU364074}.	mitochondrial matrix [GO:0005759]	acetyl-CoA biosynthetic process from pyruvate [GO:0006086]; glycolytic process [GO:0006096]	pyruvate dehydrogenase (acetyl-transferring) activity [GO:0004739]
TRINITY_DN10809_c0_g1_i1	6337	tr|A0A0K6FTL0|A0A0K6FTL0_9HOMO	1679	39.7	209	117	3	5180	5785	1470	1676	2e-41	171.4	A0A0K6FTL0	A0A0K6FTL0_9HOMO	unreviewed	E3 ubiquitin-protein ligase listerin	RSOLAG22IIIB_08463	Rhizoctonia solani	1679	NA	NA	RQC complex [GO:1990112]; ligase activity [GO:0016874]; ubiquitin protein ligase activity [GO:0061630]; zinc ion binding [GO:0008270]; ribosome-associated ubiquitin-dependent protein catabolic process [GO:1990116]	GO:0008270; GO:0016874; GO:0061630; GO:1990112; GO:1990116	NA	IPR016024;IPR039795;IPR039804;IPR001841;IPR011016;IPR013083;	NA	NA	NA	NA	NA	NA	NA	NA	19753at2759;	NA	NA	NA	PTHR12389;	PF13639;	NA	PS50089;	NA	NA	RQC complex [GO:1990112]	ribosome-associated ubiquitin-dependent protein catabolic process [GO:1990116]	ligase activity [GO:0016874]; ubiquitin protein ligase activity [GO:0061630]; zinc ion binding [GO:0008270]
TRINITY_DN10809_c0_g1_i2	6392	tr|A0A0K6FTL0|A0A0K6FTL0_9HOMO	1679	39.7	209	117	3	5235	5840	1470	1676	2e-41	171.4	A0A0K6FTL0	A0A0K6FTL0_9HOMO	unreviewed	E3 ubiquitin-protein ligase listerin	RSOLAG22IIIB_08463	Rhizoctonia solani	1679	NA	NA	RQC complex [GO:1990112]; ligase activity [GO:0016874]; ubiquitin protein ligase activity [GO:0061630]; zinc ion binding [GO:0008270]; ribosome-associated ubiquitin-dependent protein catabolic process [GO:1990116]	GO:0008270; GO:0016874; GO:0061630; GO:1990112; GO:1990116	NA	IPR016024;IPR039795;IPR039804;IPR001841;IPR011016;IPR013083;	NA	NA	NA	NA	NA	NA	NA	NA	19753at2759;	NA	NA	NA	PTHR12389;	PF13639;	NA	PS50089;	NA	NA	RQC complex [GO:1990112]	ribosome-associated ubiquitin-dependent protein catabolic process [GO:1990116]	ligase activity [GO:0016874]; ubiquitin protein ligase activity [GO:0061630]; zinc ion binding [GO:0008270]
TRINITY_DN10827_c0_g1_i1	2107	tr|A0A0K6FVP8|A0A0K6FVP8_9HOMO	484	46.5	454	216	9	290	1603	37	479	2.3e-108	392.1	A0A0K6FVP8	A0A0K6FVP8_9HOMO	unreviewed	Uncharacterized protein	CBK1 RSOLAG22IIIB_00569	Rhizoctonia solani	484	NA	NA	ATP binding [GO:0005524]; protein serine/threonine kinase activity [GO:0004674]	GO:0004674; GO:0005524	Protein kinase superfamily	IPR000961;IPR011009;IPR000719;IPR017441;IPR008271;	NA	NA	NA	NA	NA	NA	NA	NA	759391at2759;	NA	NA	NA	NA	PF00069;	NA	PS51285;PS00107;PS50011;PS00108;	NA	NA	NA	NA	ATP binding [GO:0005524]; protein serine/threonine kinase activity [GO:0004674]
TRINITY_DN1083_c0_g1_i1	1136	tr|A0A0K6G6N0|A0A0K6G6N0_9HOMO	356	25	316	188	10	1022	186	37	340	6.2e-15	80.9	A0A0K6G6N0	A0A0K6G6N0_9HOMO	unreviewed	Uncharacterized protein	RSOLAG22IIIB_01520	Rhizoctonia solani	356	NA	NA	metal ion binding [GO:0046872]; oxidoreductase activity [GO:0016491]	GO:0016491; GO:0046872	Iron/ascorbate-dependent oxidoreductase family	IPR026992;IPR027443;IPR005123;	NA	NA	NA	NA	NA	NA	NA	NA	622449at2759;	NA	NA	NA	NA	PF03171;PF14226;	NA	PS51471;	NA	NA	NA	NA	metal ion binding [GO:0046872]; oxidoreductase activity [GO:0016491]
TRINITY_DN10847_c0_g2_i1	485	tr|A0A0K6GHH3|A0A0K6GHH3_9HOMO	112	92.4	66	5	0	71	268	1	66	1.5e-26	118.2	A0A0K6GHH3	A0A0K6GHH3_9HOMO	unreviewed	Uncharacterized protein	RSOLAG22IIIB_02677	Rhizoctonia solani	112	NA	NA	ribosome [GO:0005840]; structural constituent of ribosome [GO:0003735]; translational elongation [GO:0006414]	GO:0003735; GO:0005840; GO:0006414	Eukaryotic ribosomal protein P1/P2 family	IPR038716;IPR027534;	NA	NA	NA	NA	NA	NA	NA	NA	1626327at2759;	NA	NA	NA	NA	NA	NA	NA	NA	NA	ribosome [GO:0005840]	translational elongation [GO:0006414]	structural constituent of ribosome [GO:0003735]
TRINITY_DN10851_c0_g2_i1	3014	tr|A0A0K6G912|A0A0K6G912_9HOMO	1074	29.6	287	166	12	2062	2865	220	489	7.4e-23	108.6	A0A0K6G912	A0A0K6G912_9HOMO	unreviewed	Rap guanine nucleotide exchange factor	RSOLAG22IIIB_01595	Rhizoctonia solani	1074	NA	NA	ATP binding [GO:0005524]; guanyl-nucleotide exchange factor activity [GO:0005085]; protein kinase activity [GO:0004672]; small GTPase mediated signal transduction [GO:0007264]	GO:0004672; GO:0005085; GO:0005524; GO:0007264	NA	IPR011009;IPR000719;IPR000651;IPR019804;IPR023578;IPR001895;IPR036964;IPR001245;IPR008266;	NA	NA	NA	NA	NA	NA	NA	NA	127698at2759;	NA	NA	NA	NA	PF07714;PF00617;	NA	PS50011;PS00109;PS00720;PS50009;PS50212;	NA	NA	NA	small GTPase mediated signal transduction [GO:0007264]	ATP binding [GO:0005524]; guanyl-nucleotide exchange factor activity [GO:0005085]; protein kinase activity [GO:0004672]
TRINITY_DN10859_c0_g1_i1	2824	tr|A0A0K6GEI0|A0A0K6GEI0_9HOMO	1058	40.3	700	275	14	493	2217	98	779	4.1e-124	444.9	A0A0K6GEI0	A0A0K6GEI0_9HOMO	unreviewed	Lymphoid-specific helicase	RSOLAG22IIIB_06440	Rhizoctonia solani	1058	NA	NA	nucleus [GO:0005634]; ATP binding [GO:0005524]; helicase activity [GO:0004386]; protein heterodimerization activity [GO:0046982]	GO:0004386; GO:0005524; GO:0005634; GO:0046982	NA	IPR003958;IPR014001;IPR001650;IPR009072;IPR027417;IPR038718;IPR000330;	NA	NA	NA	NA	NA	NA	NA	NA	61251at2759;	NA	NA	NA	NA	PF00808;PF00271;PF00176;	NA	PS51192;PS51194;	NA	SUBCELLULAR LOCATION: Nucleus {ECO:0000256|SAAS:SAAS01000636}.	nucleus [GO:0005634]	NA	ATP binding [GO:0005524]; helicase activity [GO:0004386]; protein heterodimerization activity [GO:0046982]
TRINITY_DN1086_c0_g1_i11	2303	tr|A0A0K6FKM9|A0A0K6FKM9_9HOMO	1765	32.1	209	141	1	1676	2302	341	548	2.1e-25	116.7	A0A0K6FKM9	A0A0K6FKM9_9HOMO	unreviewed	Transmembrane 9 superfamily member 2	RSOLAG22IIIB_00229	Rhizoctonia solani	1765	NA	NA	integral component of membrane [GO:0016021]; autophagy [GO:0006914]; transmembrane transport [GO:0055085]	GO:0006914; GO:0016021; GO:0055085	NA	IPR007135;IPR019461;IPR004240;IPR011701;IPR020846;IPR036259;	NA	NA	NA	NA	NA	NA	NA	NA	641127at2759;	NA	NA	NA	PTHR10766;	PF03987;PF10381;PF02990;PF07690;	NA	NA	NA	NA	integral component of membrane [GO:0016021]	autophagy [GO:0006914]; transmembrane transport [GO:0055085]	NA
TRINITY_DN1086_c0_g1_i2	1850	tr|A0A0K6FKM9|A0A0K6FKM9_9HOMO	1765	31.8	157	106	1	1379	1849	393	548	9.8e-18	90.9	A0A0K6FKM9	A0A0K6FKM9_9HOMO	unreviewed	Transmembrane 9 superfamily member 2	RSOLAG22IIIB_00229	Rhizoctonia solani	1765	NA	NA	integral component of membrane [GO:0016021]; autophagy [GO:0006914]; transmembrane transport [GO:0055085]	GO:0006914; GO:0016021; GO:0055085	NA	IPR007135;IPR019461;IPR004240;IPR011701;IPR020846;IPR036259;	NA	NA	NA	NA	NA	NA	NA	NA	641127at2759;	NA	NA	NA	PTHR10766;	PF03987;PF10381;PF02990;PF07690;	NA	NA	NA	NA	integral component of membrane [GO:0016021]	autophagy [GO:0006914]; transmembrane transport [GO:0055085]	NA
TRINITY_DN10877_c0_g1_i1	1399	tr|A0A0K6FKD6|A0A0K6FKD6_9HOMO	297	35.4	308	174	7	179	1066	1	295	2.7e-36	152.1	A0A0K6FKD6	A0A0K6FKD6_9HOMO	unreviewed	Protein kti12 [Schizosaccharomyces pombe 972h-]	RSOLAG22IIIB_00037	Rhizoctonia solani	297	NA	NA	NA	NA	NA	IPR013641;IPR027417;	NA	NA	NA	NA	NA	NA	NA	NA	1300128at2759;	NA	NA	NA	PTHR12435;	PF08433;	NA	NA	NA	NA	NA	NA	NA
TRINITY_DN10894_c0_g1_i2	2634	tr|A0A0K6GI48|A0A0K6GI48_9HOMO	654	46.9	392	178	9	1464	355	264	647	1.1e-83	310.5	A0A0K6GI48	A0A0K6GI48_9HOMO	unreviewed	Kinesin-like protein KIFC1	RSOLAG22IIIB_02739	Rhizoctonia solani	654	NA	NA	ATP binding [GO:0005524]; microtubule binding [GO:0008017]; microtubule motor activity [GO:0003777]; microtubule-based movement [GO:0007018]	GO:0003777; GO:0005524; GO:0007018; GO:0008017	TRAFAC class myosin-kinesin ATPase superfamily, Kinesin family	IPR027640;IPR001752;IPR036961;IPR027417;	NA	NA	NA	NA	NA	NA	NA	NA	364605at2759;	NA	NA	NA	PTHR24115;	PF00225;	NA	PS50067;	NA	NA	NA	microtubule-based movement [GO:0007018]	ATP binding [GO:0005524]; microtubule binding [GO:0008017]; microtubule motor activity [GO:0003777]
TRINITY_DN10894_c0_g1_i3	2813	tr|A0A0K6GI48|A0A0K6GI48_9HOMO	654	46.9	392	178	9	1464	355	264	647	1.2e-83	310.5	A0A0K6GI48	A0A0K6GI48_9HOMO	unreviewed	Kinesin-like protein KIFC1	RSOLAG22IIIB_02739	Rhizoctonia solani	654	NA	NA	ATP binding [GO:0005524]; microtubule binding [GO:0008017]; microtubule motor activity [GO:0003777]; microtubule-based movement [GO:0007018]	GO:0003777; GO:0005524; GO:0007018; GO:0008017	TRAFAC class myosin-kinesin ATPase superfamily, Kinesin family	IPR027640;IPR001752;IPR036961;IPR027417;	NA	NA	NA	NA	NA	NA	NA	NA	364605at2759;	NA	NA	NA	PTHR24115;	PF00225;	NA	PS50067;	NA	NA	NA	microtubule-based movement [GO:0007018]	ATP binding [GO:0005524]; microtubule binding [GO:0008017]; microtubule motor activity [GO:0003777]
TRINITY_DN10894_c0_g1_i4	2568	tr|A0A0K6GI48|A0A0K6GI48_9HOMO	654	46.9	392	178	9	1464	355	264	647	1.1e-83	310.5	A0A0K6GI48	A0A0K6GI48_9HOMO	unreviewed	Kinesin-like protein KIFC1	RSOLAG22IIIB_02739	Rhizoctonia solani	654	NA	NA	ATP binding [GO:0005524]; microtubule binding [GO:0008017]; microtubule motor activity [GO:0003777]; microtubule-based movement [GO:0007018]	GO:0003777; GO:0005524; GO:0007018; GO:0008017	TRAFAC class myosin-kinesin ATPase superfamily, Kinesin family	IPR027640;IPR001752;IPR036961;IPR027417;	NA	NA	NA	NA	NA	NA	NA	NA	364605at2759;	NA	NA	NA	PTHR24115;	PF00225;	NA	PS50067;	NA	NA	NA	microtubule-based movement [GO:0007018]	ATP binding [GO:0005524]; microtubule binding [GO:0008017]; microtubule motor activity [GO:0003777]
TRINITY_DN10907_c0_g1_i1	627	tr|A0A0K6G4U0|A0A0K6G4U0_9HOMO	160	78.4	162	33	1	43	528	1	160	2.9e-70	263.8	A0A0K6G4U0	A0A0K6G4U0_9HOMO	unreviewed	Uncharacterized protein	RSOLAG22IIIB_10742	Rhizoctonia solani	160	NA	NA	serine-type endopeptidase inhibitor activity [GO:0004867]	GO:0004867	NA	IPR031755;IPR035992;	NA	NA	NA	NA	NA	NA	NA	NA	1743909at2759;	NA	NA	NA	NA	PF16850;	NA	NA	NA	NA	NA	NA	serine-type endopeptidase inhibitor activity [GO:0004867]
TRINITY_DN10931_c0_g2_i1	1238	tr|A0A0K6FKZ3|A0A0K6FKZ3_9HOMO	244	34.3	239	147	5	52	747	8	243	4.2e-33	141.4	A0A0K6FKZ3	A0A0K6FKZ3_9HOMO	unreviewed	Uncharacterized protein	RSOLAG22IIIB_00331	Rhizoctonia solani	244	NA	NA	phosphatase activity [GO:0016791]	GO:0016791	NA	IPR036412;IPR023214;IPR016965;IPR006384;	NA	NA	NA	NA	NA	NA	NA	NA	1454608at2759;	NA	NA	NA	PTHR20889;	PF06888;	TIGR01489;	NA	NA	NA	NA	NA	phosphatase activity [GO:0016791]
TRINITY_DN10932_c0_g1_i2	1094	tr|A0A0K6G9Y1|A0A0K6G9Y1_9HOMO	181	50.3	181	90	0	859	317	1	181	6.3e-49	193.7	A0A0K6G9Y1	A0A0K6G9Y1_9HOMO	unreviewed	ADP-ribosylation factor-like protein 8A [Gallus gallus]	RSOLAG22IIIB_01822	Rhizoctonia solani	181	NA	NA	GTP binding [GO:0005525]	GO:0005525	Small GTPase superfamily, Arf family	IPR027417;IPR005225;IPR006689;	NA	NA	NA	NA	NA	NA	NA	NA	1123043at2759;	NA	NA	NA	NA	PF00025;	TIGR00231;	NA	NA	NA	NA	NA	GTP binding [GO:0005525]
TRINITY_DN10944_c0_g1_i1	2239	tr|A0A0K6GBA7|A0A0K6GBA7_9HOMO	533	32.7	428	233	13	319	1452	5	427	3.5e-38	159.1	A0A0K6GBA7	A0A0K6GBA7_9HOMO	unreviewed	Galactokinase	RSOLAG22IIIB_01899	Rhizoctonia solani	533	NA	NA	cytoplasm [GO:0005737]; ATP binding [GO:0005524]; galactokinase activity [GO:0004335]; galactose binding [GO:0005534]; galactose metabolic process [GO:0006012]	GO:0004335; GO:0005524; GO:0005534; GO:0005737; GO:0006012	NA	IPR000705;IPR019741;IPR019539;IPR013750;IPR036554;IPR006204;IPR006203;IPR006206;IPR020568;IPR014721;	NA	NA	NA	NA	NA	NA	NA	NA	860024at2759;	NA	NA	NA	NA	PF10509;PF08544;PF00288;	TIGR00131;	PS00106;PS00627;	NA	NA	cytoplasm [GO:0005737]	galactose metabolic process [GO:0006012]	ATP binding [GO:0005524]; galactokinase activity [GO:0004335]; galactose binding [GO:0005534]
TRINITY_DN10944_c0_g1_i2	1933	tr|A0A0K6GBA7|A0A0K6GBA7_9HOMO	533	35	540	288	16	319	1785	5	532	3.8e-65	248.4	A0A0K6GBA7	A0A0K6GBA7_9HOMO	unreviewed	Galactokinase	RSOLAG22IIIB_01899	Rhizoctonia solani	533	NA	NA	cytoplasm [GO:0005737]; ATP binding [GO:0005524]; galactokinase activity [GO:0004335]; galactose binding [GO:0005534]; galactose metabolic process [GO:0006012]	GO:0004335; GO:0005524; GO:0005534; GO:0005737; GO:0006012	NA	IPR000705;IPR019741;IPR019539;IPR013750;IPR036554;IPR006204;IPR006203;IPR006206;IPR020568;IPR014721;	NA	NA	NA	NA	NA	NA	NA	NA	860024at2759;	NA	NA	NA	NA	PF10509;PF08544;PF00288;	TIGR00131;	PS00106;PS00627;	NA	NA	cytoplasm [GO:0005737]	galactose metabolic process [GO:0006012]	ATP binding [GO:0005524]; galactokinase activity [GO:0004335]; galactose binding [GO:0005534]
TRINITY_DN10982_c0_g1_i1	1690	tr|A0A0K6GEB1|A0A0K6GEB1_9HOMO	388	68.8	388	118	3	175	1338	1	385	2.3e-159	561.2	A0A0K6GEB1	A0A0K6GEB1_9HOMO	unreviewed	60S ribosomal protein L3 [Neurospora crassa OR74A]	RSOLAG22IIIB_02193	Rhizoctonia solani	388	NA	NA	ribosome [GO:0005840]; structural constituent of ribosome [GO:0003735]; translation [GO:0006412]	GO:0003735; GO:0005840; GO:0006412	Universal ribosomal protein uL3 family	IPR000597;IPR019926;IPR009000;	NA	NA	NA	NA	NA	NA	NA	NA	793191at2759;	NA	NA	NA	NA	PF00297;	NA	PS00474;	NA	NA	ribosome [GO:0005840]	translation [GO:0006412]	structural constituent of ribosome [GO:0003735]
TRINITY_DN10995_c0_g1_i1	1675	tr|A0A0K6FMU5|A0A0K6FMU5_9HOMO	420	64.6	198	63	2	341	913	10	207	5.9e-70	264.2	A0A0K6FMU5	A0A0K6FMU5_9HOMO	unreviewed	GPN-loop GTPase (EC 3.6.5.-)	RSOLAG22IIIB_07356	Rhizoctonia solani	420	3.6.5.-	NA	cytoplasm [GO:0005737]; nucleus [GO:0005634]; GTP binding [GO:0005525]; GTPase activity [GO:0003924]	GO:0003924; GO:0005525; GO:0005634; GO:0005737	GPN-loop GTPase family	IPR004130;IPR030230;IPR027417;	NA	NA	NA	NA	NA	NA	NA	NA	1096688at2759;	NA	NA	NA	PTHR21231;PTHR21231:SF8;	PF03029;	NA	NA	NA	SUBCELLULAR LOCATION: Cytoplasm {ECO:0000256|RuleBase:RU365059}. Nucleus {ECO:0000256|RuleBase:RU365059}.	cytoplasm [GO:0005737]; nucleus [GO:0005634]	NA	GTPase activity [GO:0003924]; GTP binding [GO:0005525]
TRINITY_DN10995_c0_g1_i2	1966	tr|A0A0K6FMU5|A0A0K6FMU5_9HOMO	420	56.6	304	117	3	341	1207	10	313	4.9e-92	337.8	A0A0K6FMU5	A0A0K6FMU5_9HOMO	unreviewed	GPN-loop GTPase (EC 3.6.5.-)	RSOLAG22IIIB_07356	Rhizoctonia solani	420	3.6.5.-	NA	cytoplasm [GO:0005737]; nucleus [GO:0005634]; GTP binding [GO:0005525]; GTPase activity [GO:0003924]	GO:0003924; GO:0005525; GO:0005634; GO:0005737	GPN-loop GTPase family	IPR004130;IPR030230;IPR027417;	NA	NA	NA	NA	NA	NA	NA	NA	1096688at2759;	NA	NA	NA	PTHR21231;PTHR21231:SF8;	PF03029;	NA	NA	NA	SUBCELLULAR LOCATION: Cytoplasm {ECO:0000256|RuleBase:RU365059}. Nucleus {ECO:0000256|RuleBase:RU365059}.	cytoplasm [GO:0005737]; nucleus [GO:0005634]	NA	GTPase activity [GO:0003924]; GTP binding [GO:0005525]
TRINITY_DN10_c1_g1_i3	4117	tr|A0A0K6FLA2|A0A0K6FLA2_9HOMO	973	34.5	417	240	8	3561	2386	280	688	1.2e-63	244.6	A0A0K6FLA2	A0A0K6FLA2_9HOMO	unreviewed	Alpha 1,3-glucosidase	RSOLAG22IIIB_02958	Rhizoctonia solani	973	NA	NA	carbohydrate binding [GO:0030246]; hydrolase activity, hydrolyzing O-glycosyl compounds [GO:0004553]; carbohydrate metabolic process [GO:0005975]	GO:0004553; GO:0005975; GO:0030246	Glycosyl hydrolase 31 family	IPR011013;IPR000322;IPR025887;IPR013780;IPR017853;	NA	NA	NA	NA	NA	NA	NA	NA	100626at2759;	NA	NA	NA	NA	PF13802;PF01055;	NA	NA	NA	NA	NA	carbohydrate metabolic process [GO:0005975]	carbohydrate binding [GO:0030246]; hydrolase activity, hydrolyzing O-glycosyl compounds [GO:0004553]
TRINITY_DN11006_c0_g1_i1	2388	tr|A0A0K6GHS5|A0A0K6GHS5_9HOMO	797	26.3	262	165	8	364	1113	428	673	2.6e-18	93.2	A0A0K6GHS5	A0A0K6GHS5_9HOMO	unreviewed	ATP-binding cassette sub-family A member 3 [Mus musculus]	RSOLAG22IIIB_02781	Rhizoctonia solani	797	NA	NA	ATP binding [GO:0005524]	GO:0005524	NA	IPR029044;	NA	NA	NA	NA	NA	NA	NA	NA	480373at2759;	NA	NA	NA	NA	NA	NA	NA	NA	NA	NA	NA	ATP binding [GO:0005524]
TRINITY_DN11010_c0_g1_i1	3445	tr|A0A0K6FPX4|A0A0K6FPX4_9HOMO	581	26	296	196	6	1169	300	23	301	1.9e-19	97.4	A0A0K6FPX4	A0A0K6FPX4_9HOMO	unreviewed	Putative serine/threonine-protein kinase/receptor R818	RSOLAG22IIIB_07773	Rhizoctonia solani	581	NA	NA	ATP binding [GO:0005524]; protein kinase activity [GO:0004672]	GO:0004672; GO:0005524	NA	IPR011009;IPR000719;IPR001245;IPR008271;IPR013026;IPR011990;IPR019734;	NA	NA	NA	NA	NA	NA	NA	NA	173077at2759;	NA	NA	NA	NA	PF07714;	NA	PS50011;PS00108;PS50005;PS50293;	NA	NA	NA	NA	ATP binding [GO:0005524]; protein kinase activity [GO:0004672]
TRINITY_DN11014_c0_g1_i1	2875	tr|A0A0K6FYB4|A0A0K6FYB4_9HOMO	770	33.9	658	342	14	270	2027	17	653	1.5e-86	320.1	A0A0K6FYB4	A0A0K6FYB4_9HOMO	unreviewed	High affinity potassium transporter [Schwanniomyces occidentalis]	RSOLAG22IIIB_09244	Rhizoctonia solani	770	NA	NA	integral component of membrane [GO:0016021]; potassium ion transmembrane transporter activity [GO:0015079]	GO:0015079; GO:0016021	NA	IPR003855;	NA	NA	NA	NA	NA	NA	NA	NA	332035at2759;	NA	NA	NA	PTHR30540;	PF02705;	TIGR00794;	NA	NA	NA	integral component of membrane [GO:0016021]	NA	potassium ion transmembrane transporter activity [GO:0015079]
TRINITY_DN11025_c0_g1_i1	2009	tr|A0A0K6GG30|A0A0K6GG30_9HOMO	523	41.8	447	224	10	278	1543	3	438	3.7e-87	321.6	A0A0K6GG30	A0A0K6GG30_9HOMO	unreviewed	Squalene monooxygenase	SQLE RSOLAG22IIIB_12683	Rhizoctonia solani	523	NA	NA	integral component of membrane [GO:0016021]; flavin adenine dinucleotide binding [GO:0050660]; squalene monooxygenase activity [GO:0004506]; sterol biosynthetic process [GO:0016126]	GO:0004506; GO:0016021; GO:0016126; GO:0050660	NA	IPR036188;IPR013698;IPR040125;	NA	NA	NA	NA	NA	NA	NA	NA	583514at2759;	NA	NA	NA	PTHR10835;	PF08491;	NA	NA	NA	NA	integral component of membrane [GO:0016021]	sterol biosynthetic process [GO:0016126]	flavin adenine dinucleotide binding [GO:0050660]; squalene monooxygenase activity [GO:0004506]
TRINITY_DN11028_c0_g1_i1	1181	tr|A0A0K6G040|A0A0K6G040_9HOMO	130	44	125	70	0	295	669	6	130	8.7e-28	123.6	A0A0K6G040	A0A0K6G040_9HOMO	unreviewed	40S ribosomal protein S22	RSOLAG22IIIB_04826	Rhizoctonia solani	130	NA	NA	ribosome [GO:0005840]; structural constituent of ribosome [GO:0003735]; translation [GO:0006412]	GO:0003735; GO:0005840; GO:0006412	Universal ribosomal protein uS8 family	IPR000630;IPR035987;	NA	NA	NA	NA	NA	NA	NA	NA	1417658at2759;	NA	NA	NA	PTHR11758;	PF00410;	NA	PS00053;	NA	NA	ribosome [GO:0005840]	translation [GO:0006412]	structural constituent of ribosome [GO:0003735]
TRINITY_DN11033_c0_g1_i1	3062	tr|A0A0K6GEA3|A0A0K6GEA3_9HOMO	863	26.1	501	347	13	996	2471	343	829	2e-44	180.3	A0A0K6GEA3	A0A0K6GEA3_9HOMO	unreviewed	Xenotropic and polytropic retrovirus receptor 1 [Neovison vison]	RSOLAG22IIIB_02182	Rhizoctonia solani	863	NA	NA	integral component of membrane [GO:0016021]	GO:0016021	NA	IPR004342;IPR004331;IPR033507;	NA	NA	NA	NA	NA	NA	NA	NA	536327at2759;	NA	NA	NA	PTHR10783:SF4;	PF03124;PF03105;	NA	PS51380;PS51382;	NA	NA	integral component of membrane [GO:0016021]	NA	NA
TRINITY_DN11037_c0_g2_i1	2188	tr|A0A0K6FVX1|A0A0K6FVX1_9HOMO	1002	35	397	182	11	1643	666	286	677	3.4e-54	212.2	A0A0K6FVX1	A0A0K6FVX1_9HOMO	unreviewed	3-phosphoinositide dependent protein kinase-1	RSOLAG22IIIB_04166	Rhizoctonia solani	1002	NA	NA	ATP binding [GO:0005524]; protein serine/threonine kinase activity [GO:0004674]	GO:0004674; GO:0005524	NA	IPR011009;IPR039046;IPR001849;IPR000719;IPR008271;	NA	NA	NA	NA	NA	NA	NA	NA	1157543at2759;	NA	NA	NA	PTHR24356:SF163;	PF00069;	NA	PS50003;PS50011;PS00108;	NA	NA	NA	NA	ATP binding [GO:0005524]; protein serine/threonine kinase activity [GO:0004674]
TRINITY_DN11044_c0_g2_i2	1737	tr|A0A0K6FXD3|A0A0K6FXD3_9HOMO	528	33.3	360	224	5	1393	338	172	523	2.2e-48	192.6	A0A0K6FXD3	A0A0K6FXD3_9HOMO	unreviewed	Delta8-fatty-acid desaturase	RSOLAG22IIIB_04241	Rhizoctonia solani	528	NA	NA	integral component of membrane [GO:0016021]; oxidoreductase activity [GO:0016491]; lipid metabolic process [GO:0006629]	GO:0006629; GO:0016021; GO:0016491	NA	IPR001199;IPR036400;IPR005804;IPR012171;	NA	NA	NA	NA	NA	NA	NA	NA	1060606at2759;	NA	NA	NA	NA	PF00173;PF00487;	NA	PS50255;	NA	NA	integral component of membrane [GO:0016021]	lipid metabolic process [GO:0006629]	oxidoreductase activity [GO:0016491]
TRINITY_DN1106_c0_g1_i12	6810	tr|A0A0K6G5W4|A0A0K6G5W4_9HOMO	1419	29.8	467	283	7	2263	893	850	1281	1.7e-46	188.3	A0A0K6G5W4	A0A0K6G5W4_9HOMO	unreviewed	Endoribonuclease Dicer	dcr1 RSOLAG22IIIB_01513	Rhizoctonia solani	1419	NA	NA	ribonuclease III activity [GO:0004525]; RNA processing [GO:0006396]	GO:0004525; GO:0006396	NA	IPR027417;IPR003100;IPR000999;IPR036389;	NA	NA	NA	NA	NA	NA	NA	NA	1337630at2759;	NA	NA	NA	NA	PF02170;PF00636;	NA	PS00517;PS50142;	NA	NA	NA	RNA processing [GO:0006396]	ribonuclease III activity [GO:0004525]
TRINITY_DN11077_c0_g1_i1	1614	tr|A0A0K6G098|A0A0K6G098_9HOMO	403	38.8	304	178	5	1446	544	8	306	6.7e-55	214.2	A0A0K6G098	A0A0K6G098_9HOMO	unreviewed	WD repeat-containing protein JIP5 [Coprinopsis cinerea okayama7#130]	RSOLAG22IIIB_09948	Rhizoctonia solani	403	NA	NA	NA	NA	NA	IPR015943;IPR001680;IPR017986;IPR036322;	NA	NA	NA	NA	NA	NA	NA	NA	1173229at2759;	NA	NA	NA	NA	PF00400;	NA	PS50082;PS50294;	NA	NA	NA	NA	NA
TRINITY_DN1107_c0_g1_i1	768	tr|A0A0K6FT63|A0A0K6FT63_9HOMO	267	33.8	80	52	1	427	191	171	250	2.1e-06	52	A0A0K6FT63	A0A0K6FT63_9HOMO	unreviewed	Uncharacterized protein	RSOLAG22IIIB_08462	Rhizoctonia solani	267	NA	NA	NAD binding [GO:0051287]; oxidoreductase activity, acting on the CH-OH group of donors, NAD or NADP as acceptor [GO:0016616]	GO:0016616; GO:0051287	D-isomer specific 2-hydroxyacid dehydrogenase family	IPR006139;IPR006140;IPR036291;	NA	NA	NA	NA	NA	NA	NA	NA	1378766at2759;	NA	NA	NA	NA	PF00389;PF02826;	NA	NA	NA	NA	NA	NA	NAD binding [GO:0051287]; oxidoreductase activity, acting on the CH-OH group of donors, NAD or NADP as acceptor [GO:0016616]
TRINITY_DN11092_c0_g1_i1	2138	tr|A0A0K6FR75|A0A0K6FR75_9HOMO	454	67.3	468	137	5	220	1617	1	454	5.4e-177	620.2	A0A0K6FR75	A0A0K6FR75_9HOMO	unreviewed	Tubulin gamma chain	RSOLAG22IIIB_03511	Rhizoctonia solani	454	NA	NA	gamma-tubulin complex [GO:0000930]; microtubule [GO:0005874]; GTP binding [GO:0005525]; GTPase activity [GO:0003924]; cytoplasmic microtubule organization [GO:0031122]; microtubule nucleation [GO:0007020]	GO:0000930; GO:0003924; GO:0005525; GO:0005874; GO:0007020; GO:0031122	Tubulin family	IPR002454;IPR008280;IPR000217;IPR018316;IPR037103;IPR036525;IPR023123;IPR017975;IPR003008;	NA	NA	NA	NA	NA	NA	NA	NA	687389at2759;	NA	NA	NA	PTHR11588;	PF00091;PF03953;	NA	PS00227;	NA	NA	gamma-tubulin complex [GO:0000930]; microtubule [GO:0005874]	cytoplasmic microtubule organization [GO:0031122]; microtubule nucleation [GO:0007020]	GTPase activity [GO:0003924]; GTP binding [GO:0005525]
TRINITY_DN11092_c0_g1_i2	2228	tr|A0A0K6FR75|A0A0K6FR75_9HOMO	454	67.3	468	137	5	220	1617	1	454	5.6e-177	620.2	A0A0K6FR75	A0A0K6FR75_9HOMO	unreviewed	Tubulin gamma chain	RSOLAG22IIIB_03511	Rhizoctonia solani	454	NA	NA	gamma-tubulin complex [GO:0000930]; microtubule [GO:0005874]; GTP binding [GO:0005525]; GTPase activity [GO:0003924]; cytoplasmic microtubule organization [GO:0031122]; microtubule nucleation [GO:0007020]	GO:0000930; GO:0003924; GO:0005525; GO:0005874; GO:0007020; GO:0031122	Tubulin family	IPR002454;IPR008280;IPR000217;IPR018316;IPR037103;IPR036525;IPR023123;IPR017975;IPR003008;	NA	NA	NA	NA	NA	NA	NA	NA	687389at2759;	NA	NA	NA	PTHR11588;	PF00091;PF03953;	NA	PS00227;	NA	NA	gamma-tubulin complex [GO:0000930]; microtubule [GO:0005874]	cytoplasmic microtubule organization [GO:0031122]; microtubule nucleation [GO:0007020]	GTPase activity [GO:0003924]; GTP binding [GO:0005525]
TRINITY_DN11110_c0_g1_i2	1316	tr|A0A0K6FWF7|A0A0K6FWF7_9HOMO	364	72.7	66	14	2	1159	971	1	65	5.5e-15	81.3	A0A0K6FWF7	A0A0K6FWF7_9HOMO	unreviewed	Uncharacterized protein	RSOLAG22IIIB_08917	Rhizoctonia solani	364	NA	NA	NA	NA	NA	NA	NA	NA	NA	NA	NA	NA	NA	NA	1890006at2759;	NA	NA	NA	NA	NA	NA	NA	NA	NA	NA	NA	NA
TRINITY_DN1112_c0_g1_i1	1950	tr|A0A0K6G6B7|A0A0K6G6B7_9HOMO	532	42	505	265	8	106	1584	33	521	8e-103	373.6	A0A0K6G6B7	A0A0K6G6B7_9HOMO	unreviewed	Pyruvate kinase (EC 2.7.1.40)	pkiA RSOLAG22IIIB_01430	Rhizoctonia solani	532	2.7.1.40	NA	kinase activity [GO:0016301]; magnesium ion binding [GO:0000287]; potassium ion binding [GO:0030955]; pyruvate kinase activity [GO:0004743]	GO:0000287; GO:0004743; GO:0016301; GO:0030955	Pyruvate kinase family	IPR001697;IPR015813;IPR040442;IPR011037;IPR018209;IPR015793;IPR015795;IPR036918;IPR015806;	NA	NA	NA	NA	NA	NA	NA	NA	933620at2759;	NA	NA	UPA00109;UER00188	PTHR11817;	PF00224;PF02887;	TIGR01064;	PS00110;	NA	NA	NA	NA	kinase activity [GO:0016301]; magnesium ion binding [GO:0000287]; potassium ion binding [GO:0030955]; pyruvate kinase activity [GO:0004743]
TRINITY_DN1112_c0_g1_i2	1596	tr|A0A0K6G6B7|A0A0K6G6B7_9HOMO	532	34.7	412	168	5	4	1218	200	517	1.6e-56	219.5	A0A0K6G6B7	A0A0K6G6B7_9HOMO	unreviewed	Pyruvate kinase (EC 2.7.1.40)	pkiA RSOLAG22IIIB_01430	Rhizoctonia solani	532	2.7.1.40	NA	kinase activity [GO:0016301]; magnesium ion binding [GO:0000287]; potassium ion binding [GO:0030955]; pyruvate kinase activity [GO:0004743]	GO:0000287; GO:0004743; GO:0016301; GO:0030955	Pyruvate kinase family	IPR001697;IPR015813;IPR040442;IPR011037;IPR018209;IPR015793;IPR015795;IPR036918;IPR015806;	NA	NA	NA	NA	NA	NA	NA	NA	933620at2759;	NA	NA	UPA00109;UER00188	PTHR11817;	PF00224;PF02887;	TIGR01064;	PS00110;	NA	NA	NA	NA	kinase activity [GO:0016301]; magnesium ion binding [GO:0000287]; potassium ion binding [GO:0030955]; pyruvate kinase activity [GO:0004743]
TRINITY_DN1112_c0_g1_i4	2049	tr|A0A0K6G6B7|A0A0K6G6B7_9HOMO	532	42.7	501	259	8	205	1671	33	517	8.4e-103	373.6	A0A0K6G6B7	A0A0K6G6B7_9HOMO	unreviewed	Pyruvate kinase (EC 2.7.1.40)	pkiA RSOLAG22IIIB_01430	Rhizoctonia solani	532	2.7.1.40	NA	kinase activity [GO:0016301]; magnesium ion binding [GO:0000287]; potassium ion binding [GO:0030955]; pyruvate kinase activity [GO:0004743]	GO:0000287; GO:0004743; GO:0016301; GO:0030955	Pyruvate kinase family	IPR001697;IPR015813;IPR040442;IPR011037;IPR018209;IPR015793;IPR015795;IPR036918;IPR015806;	NA	NA	NA	NA	NA	NA	NA	NA	933620at2759;	NA	NA	UPA00109;UER00188	PTHR11817;	PF00224;PF02887;	TIGR01064;	PS00110;	NA	NA	NA	NA	kinase activity [GO:0016301]; magnesium ion binding [GO:0000287]; potassium ion binding [GO:0030955]; pyruvate kinase activity [GO:0004743]
TRINITY_DN11146_c0_g1_i1	1501	tr|A0A0K6G666|A0A0K6G666_9HOMO	535	37.6	282	126	8	1175	456	240	513	3.1e-46	185.3	A0A0K6G666	A0A0K6G666_9HOMO	unreviewed	Metacaspase CasA	RSOLAG22IIIB_05408	Rhizoctonia solani	535	NA	NA	NA	NA	NA	IPR029030;	NA	NA	NA	NA	NA	NA	NA	NA	821819at2759;	NA	NA	NA	NA	NA	NA	NA	NA	NA	NA	NA	NA
TRINITY_DN11146_c0_g1_i2	2419	tr|A0A0K6G663|A0A0K6G663_9HOMO	1141	37.6	237	124	4	2093	1449	179	413	1.3e-41	170.6	A0A0K6G663	A0A0K6G663_9HOMO	unreviewed	Metacaspase-1	RSOLAG22IIIB_05407	Rhizoctonia solani	1141	NA	NA	integral component of membrane [GO:0016021]; transmembrane transport [GO:0055085]	GO:0016021; GO:0055085	NA	IPR004813;	NA	NA	NA	NA	NA	NA	NA	NA	525938at2759;	NA	NA	NA	NA	PF03169;	TIGR00728;	NA	NA	NA	integral component of membrane [GO:0016021]	transmembrane transport [GO:0055085]	NA
TRINITY_DN11164_c0_g1_i1	1257	tr|A0A0K6GHQ0|A0A0K6GHQ0_9HOMO	276	35.9	259	115	7	345	1007	11	256	6.2e-32	137.5	A0A0K6GHQ0	A0A0K6GHQ0_9HOMO	unreviewed	Very-long-chain (3R)-3-hydroxyacyl-CoA dehydratase (EC 4.2.1.134)	RSOLAG22IIIB_12997	Rhizoctonia solani	276	4.2.1.134	NA	endoplasmic reticulum membrane [GO:0005789]; integral component of membrane [GO:0016021]; 3-hydroxy-arachidoyl-CoA dehydratase activity [GO:0102343]; 3-hydroxy-behenoyl-CoA dehydratase activity [GO:0102344]; 3-hydroxy-lignoceroyl-CoA dehydratase activity [GO:0102345]; very-long-chain 3-hydroxyacyl-CoA dehydratase activity [GO:0102158]; fatty acid biosynthetic process [GO:0006633]	GO:0005789; GO:0006633; GO:0016021; GO:0102158; GO:0102343; GO:0102344; GO:0102345	Very long-chain fatty acids dehydratase HACD family	IPR007482;	NA	NA	NA	NA	NA	NA	NA	NA	1458293at2759;	NA	NA	UPA00094	PTHR11035;	PF04387;	NA	NA	NA	SUBCELLULAR LOCATION: Endoplasmic reticulum membrane {ECO:0000256|RuleBase:RU363109}; Multi-pass membrane protein {ECO:0000256|RuleBase:RU363109}.	endoplasmic reticulum membrane [GO:0005789]; integral component of membrane [GO:0016021]	fatty acid biosynthetic process [GO:0006633]	3-hydroxy-arachidoyl-CoA dehydratase activity [GO:0102343]; 3-hydroxy-behenoyl-CoA dehydratase activity [GO:0102344]; 3-hydroxy-lignoceroyl-CoA dehydratase activity [GO:0102345]; very-long-chain 3-hydroxyacyl-CoA dehydratase activity [GO:0102158]
TRINITY_DN11166_c0_g1_i4	2292	tr|A0A0K6FLX2|A0A0K6FLX2_9HOMO	519	24.6	549	339	18	197	1771	19	516	1.7e-32	140.2	A0A0K6FLX2	A0A0K6FLX2_9HOMO	unreviewed	Laccase, multicopper oxidase, benzenediol:oxygen oxidorectuctase	lcc8 RSOLAG22IIIB_02884	Rhizoctonia solani	519	NA	NA	copper ion binding [GO:0005507]; oxidoreductase activity [GO:0016491]	GO:0005507; GO:0016491	Multicopper oxidase family	IPR001117;IPR011706;IPR011707;IPR033138;IPR002355;IPR008972;	NA	NA	NA	NA	NA	NA	NA	NA	454773at2759;	NA	NA	NA	NA	PF00394;PF07731;PF07732;	NA	PS00079;PS00080;	NA	NA	NA	NA	copper ion binding [GO:0005507]; oxidoreductase activity [GO:0016491]
TRINITY_DN11193_c0_g1_i2	2140	tr|A0A0K6G9H9|A0A0K6G9H9_9HOMO	425	35.8	402	213	11	537	1622	11	407	5.4e-68	258.1	A0A0K6G9H9	A0A0K6G9H9_9HOMO	unreviewed	Endoplasmic reticulum-Golgi intermediate compartment protein 3 [Bos taurus]	RSOLAG22IIIB_01777	Rhizoctonia solani	425	NA	NA	integral component of membrane [GO:0016021]	GO:0016021	NA	IPR012936;IPR039542;	NA	NA	NA	NA	NA	NA	NA	NA	1318747at2759;	NA	NA	NA	NA	PF07970;PF13850;	NA	NA	NA	NA	integral component of membrane [GO:0016021]	NA	NA
TRINITY_DN11204_c0_g1_i1	899	tr|A0A0K6FSC5|A0A0K6FSC5_9HOMO	125	60.3	121	48	0	67	429	5	125	1.7e-31	135.6	A0A0K6FSC5	A0A0K6FSC5_9HOMO	unreviewed	Large subunit ribosomal protein L35e	RSOLAG22IIIB_03824	Rhizoctonia solani	125	NA	NA	ribosome [GO:0005840]; structural constituent of ribosome [GO:0003735]; translation [GO:0006412]	GO:0003735; GO:0005840; GO:0006412	NA	IPR001854;IPR036049;IPR018254;	NA	NA	NA	NA	NA	NA	NA	NA	1468839at2759;	NA	NA	NA	NA	PF00831;	TIGR00012;	PS00579;	NA	NA	ribosome [GO:0005840]	translation [GO:0006412]	structural constituent of ribosome [GO:0003735]
TRINITY_DN11252_c0_g1_i1	1851	tr|A0A0K6G248|A0A0K6G248_9HOMO	228	30.5	190	116	7	785	1330	7	188	3.6e-12	72.4	A0A0K6G248	A0A0K6G248_9HOMO	unreviewed	Uncharacterized protein	RSOLAG22IIIB_01102	Rhizoctonia solani	228	NA	NA	fatty-acyl-CoA binding [GO:0000062]	GO:0000062	NA	IPR000582;IPR035984;IPR002110;IPR020683;IPR036770;IPR014352;	NA	NA	NA	NA	NA	NA	NA	NA	1575996at2759;	NA	NA	NA	NA	PF00887;	NA	PS51228;PS50297;PS50088;	NA	NA	NA	NA	fatty-acyl-CoA binding [GO:0000062]
TRINITY_DN11270_c0_g1_i1	1913	tr|A0A0K6FUY8|A0A0K6FUY8_9HOMO	525	44.3	492	245	10	1606	173	45	521	6.4e-121	433.7	A0A0K6FUY8	A0A0K6FUY8_9HOMO	unreviewed	Beta-glucosidase	RSOLAG22IIIB_08748	Rhizoctonia solani	525	NA	NA	hydrolase activity, hydrolyzing O-glycosyl compounds [GO:0004553]; carbohydrate metabolic process [GO:0005975]	GO:0004553; GO:0005975	Glycosyl hydrolase 1 family	IPR001360;IPR018120;IPR033132;IPR017853;	NA	NA	NA	NA	NA	NA	NA	NA	408001at2759;	NA	NA	NA	PTHR10353;	PF00232;	NA	PS00572;PS00653;	NA	NA	NA	carbohydrate metabolic process [GO:0005975]	hydrolase activity, hydrolyzing O-glycosyl compounds [GO:0004553]
TRINITY_DN11270_c0_g1_i2	2243	tr|A0A0K6FUY8|A0A0K6FUY8_9HOMO	525	49.1	328	158	4	1936	974	45	370	1.9e-92	339.3	A0A0K6FUY8	A0A0K6FUY8_9HOMO	unreviewed	Beta-glucosidase	RSOLAG22IIIB_08748	Rhizoctonia solani	525	NA	NA	hydrolase activity, hydrolyzing O-glycosyl compounds [GO:0004553]; carbohydrate metabolic process [GO:0005975]	GO:0004553; GO:0005975	Glycosyl hydrolase 1 family	IPR001360;IPR018120;IPR033132;IPR017853;	NA	NA	NA	NA	NA	NA	NA	NA	408001at2759;	NA	NA	NA	PTHR10353;	PF00232;	NA	PS00572;PS00653;	NA	NA	NA	carbohydrate metabolic process [GO:0005975]	hydrolase activity, hydrolyzing O-glycosyl compounds [GO:0004553]
TRINITY_DN11288_c0_g1_i1	710	tr|A0A0K6GGA1|A0A0K6GGA1_9HOMO	143	70.6	119	35	0	590	234	24	142	1.4e-41	168.7	A0A0K6GGA1	A0A0K6GGA1_9HOMO	unreviewed	Histone H2A	RSOLAG22IIIB_02655	Rhizoctonia solani	143	NA	NA	nucleosome [GO:0000786]; nucleus [GO:0005634]; DNA binding [GO:0003677]; protein heterodimerization activity [GO:0046982]	GO:0000786; GO:0003677; GO:0005634; GO:0046982	Histone H2A family	IPR009072;IPR002119;IPR007125;IPR032454;IPR032458;	NA	NA	NA	NA	NA	NA	NA	NA	1504122at2759;	NA	NA	NA	NA	PF00125;PF16211;	NA	PS00046;	NA	SUBCELLULAR LOCATION: Chromosome {ECO:0000256|SAAS:SAAS00534031}. Nucleus {ECO:0000256|RuleBase:RU003767, ECO:0000256|SAAS:SAAS00534029}.	nucleosome [GO:0000786]; nucleus [GO:0005634]	NA	DNA binding [GO:0003677]; protein heterodimerization activity [GO:0046982]
TRINITY_DN11289_c0_g1_i1	3587	tr|A0A0K6FNL8|A0A0K6FNL8_9HOMO	1155	30.7	1083	660	19	3432	358	77	1126	1.2e-93	344	A0A0K6FNL8	A0A0K6FNL8_9HOMO	unreviewed	Structural maintenance of chromosomes protein 5	RSOLAG22IIIB_03265	Rhizoctonia solani	1155	NA	NA	Smc5-Smc6 complex [GO:0030915]; double-strand break repair via homologous recombination [GO:0000724]; sister chromatid cohesion [GO:0007062]	GO:0000724; GO:0007062; GO:0030915	NA	IPR027417;IPR003395;IPR027131;	NA	NA	NA	NA	NA	NA	NA	NA	100993at2759;	NA	NA	NA	PTHR19306:SF1;	PF02463;	NA	NA	NA	NA	Smc5-Smc6 complex [GO:0030915]	double-strand break repair via homologous recombination [GO:0000724]; sister chromatid cohesion [GO:0007062]	NA
TRINITY_DN1128_c0_g1_i1	2489	tr|A0A0K6FQ21|A0A0K6FQ21_9HOMO	737	29.5	325	196	9	782	1696	65	376	4.2e-24	112.5	A0A0K6FQ21	A0A0K6FQ21_9HOMO	unreviewed	DnaJ homolog subfamily C member 7 [Pongo abelii]	RSOLAG22IIIB_07825	Rhizoctonia solani	737	NA	NA	integral component of membrane [GO:0016021]	GO:0016021	NA	IPR001623;IPR018253;IPR036869;IPR013026;IPR011990;IPR019734;	NA	NA	NA	NA	NA	NA	NA	NA	506649at2759;	NA	NA	NA	NA	PF00226;	NA	PS00636;PS50076;PS50005;PS50293;	NA	NA	integral component of membrane [GO:0016021]	NA	NA
TRINITY_DN1128_c0_g1_i2	2699	tr|A0A0K6FQ21|A0A0K6FQ21_9HOMO	737	29.5	325	196	9	782	1696	65	376	4.6e-24	112.5	A0A0K6FQ21	A0A0K6FQ21_9HOMO	unreviewed	DnaJ homolog subfamily C member 7 [Pongo abelii]	RSOLAG22IIIB_07825	Rhizoctonia solani	737	NA	NA	integral component of membrane [GO:0016021]	GO:0016021	NA	IPR001623;IPR018253;IPR036869;IPR013026;IPR011990;IPR019734;	NA	NA	NA	NA	NA	NA	NA	NA	506649at2759;	NA	NA	NA	NA	PF00226;	NA	PS00636;PS50076;PS50005;PS50293;	NA	NA	integral component of membrane [GO:0016021]	NA	NA
TRINITY_DN1128_c0_g1_i3	2615	tr|A0A0K6FQ21|A0A0K6FQ21_9HOMO	737	29.5	325	196	9	782	1696	65	376	4.4e-24	112.5	A0A0K6FQ21	A0A0K6FQ21_9HOMO	unreviewed	DnaJ homolog subfamily C member 7 [Pongo abelii]	RSOLAG22IIIB_07825	Rhizoctonia solani	737	NA	NA	integral component of membrane [GO:0016021]	GO:0016021	NA	IPR001623;IPR018253;IPR036869;IPR013026;IPR011990;IPR019734;	NA	NA	NA	NA	NA	NA	NA	NA	506649at2759;	NA	NA	NA	NA	PF00226;	NA	PS00636;PS50076;PS50005;PS50293;	NA	NA	integral component of membrane [GO:0016021]	NA	NA
TRINITY_DN11297_c0_g1_i2	3813	tr|A0A0K6GI74|A0A0K6GI74_9HOMO	870	29.4	866	493	21	325	2700	36	857	9.2e-95	347.8	A0A0K6GI74	A0A0K6GI74_9HOMO	unreviewed	Spindle pole body component	RSOLAG22IIIB_02764	Rhizoctonia solani	870	NA	NA	cytoplasm [GO:0005737]; microtubule [GO:0005874]; microtubule organizing center [GO:0005815]; spindle pole [GO:0000922]; gamma-tubulin binding [GO:0043015]; microtubule nucleation [GO:0007020]	GO:0000922; GO:0005737; GO:0005815; GO:0005874; GO:0007020; GO:0043015	TUBGCP family	IPR007259;IPR040457;	NA	NA	NA	NA	NA	NA	NA	NA	480444at2759;	NA	NA	NA	PTHR19302;	PF04130;	NA	NA	NA	SUBCELLULAR LOCATION: Cytoplasm, cytoskeleton, microtubule organizing center {ECO:0000256|RuleBase:RU363050}.	cytoplasm [GO:0005737]; microtubule [GO:0005874]; microtubule organizing center [GO:0005815]; spindle pole [GO:0000922]	microtubule nucleation [GO:0007020]	gamma-tubulin binding [GO:0043015]
TRINITY_DN11299_c0_g1_i2	7538	tr|A0A0K6FMV1|A0A0K6FMV1_9HOMO	794	33.5	322	160	10	1912	1064	104	410	3.4e-40	167.5	A0A0K6FMV1	A0A0K6FMV1_9HOMO	unreviewed	Calpain-3	RSOLAG22IIIB_07463	Rhizoctonia solani	794	NA	NA	calcium-dependent cysteine-type endopeptidase activity [GO:0004198]; zinc ion binding [GO:0008270]	GO:0004198; GO:0008270	Peptidase C2 family	IPR022684;IPR038765;IPR000169;IPR001300;IPR000433;	NA	NA	NA	NA	NA	NA	NA	NA	704215at2759;	NA	NA	NA	NA	PF00648;PF00569;	NA	PS50203;PS00139;PS01357;PS50135;	NA	NA	NA	NA	calcium-dependent cysteine-type endopeptidase activity [GO:0004198]; zinc ion binding [GO:0008270]
TRINITY_DN11307_c0_g1_i1	1788	tr|A0A0K6GHD1|A0A0K6GHD1_9HOMO	354	32.8	344	197	7	487	1419	2	344	3.8e-43	175.3	A0A0K6GHD1	A0A0K6GHD1_9HOMO	unreviewed	Branched-chain-amino-acid aminotransferase (EC 2.6.1.42)	RSOLAG22IIIB_06786	Rhizoctonia solani	354	2.6.1.42	NA	L-isoleucine transaminase activity [GO:0052656]; L-leucine transaminase activity [GO:0052654]; L-valine transaminase activity [GO:0052655]; branched-chain amino acid biosynthetic process [GO:0009082]	GO:0009082; GO:0052654; GO:0052655; GO:0052656	Class-IV pyridoxal-phosphate-dependent aminotransferase family	IPR001544;IPR018300;IPR036038;IPR005786;IPR033939;	NA	NA	NA	NA	NA	NA	NA	NA	853728at2759;	NA	NA	NA	NA	PF01063;	TIGR01123;	PS00770;	NA	NA	NA	branched-chain amino acid biosynthetic process [GO:0009082]	L-isoleucine transaminase activity [GO:0052656]; L-leucine transaminase activity [GO:0052654]; L-valine transaminase activity [GO:0052655]
TRINITY_DN11324_c0_g1_i1	1480	tr|A0A0K6GGM0|A0A0K6GGM0_9HOMO	338	46.1	330	170	5	1271	300	11	338	3.3e-77	288.1	A0A0K6GGM0	A0A0K6GGM0_9HOMO	unreviewed	Mitotic checkpoint protein BUB3,1	RSOLAG22IIIB_02623	Rhizoctonia solani	338	NA	NA	NA	NA	NA	IPR020472;IPR015943;IPR001680;IPR019775;IPR017986;IPR036322;	NA	NA	NA	NA	NA	NA	NA	NA	1048963at2759;	NA	NA	NA	NA	PF00400;	NA	PS00678;PS50082;PS50294;	NA	NA	NA	NA	NA
TRINITY_DN11333_c0_g2_i2	1312	tr|A0A0K6FMW2|A0A0K6FMW2_9HOMO	224	35	217	131	4	183	824	6	215	1.9e-31	136	A0A0K6FMW2	A0A0K6FMW2_9HOMO	unreviewed	Translin	RSOLAG22IIIB_07473	Rhizoctonia solani	224	NA	NA	RNA binding [GO:0003723]; sequence-specific DNA binding [GO:0043565]; single-stranded DNA binding [GO:0003697]; RNA metabolic process [GO:0016070]	GO:0003697; GO:0003723; GO:0016070; GO:0043565	NA	IPR033956;IPR016069;IPR002848;IPR016068;IPR036081;	NA	NA	NA	NA	NA	NA	NA	NA	1187354at2759;	NA	NA	NA	PTHR10741;PTHR10741:SF2;	PF01997;	NA	NA	NA	NA	NA	RNA metabolic process [GO:0016070]	RNA binding [GO:0003723]; sequence-specific DNA binding [GO:0043565]; single-stranded DNA binding [GO:0003697]
TRINITY_DN11336_c0_g1_i2	706	tr|A0A0K6FNQ8|A0A0K6FNQ8_9HOMO	113	55.8	77	24	1	153	353	13	89	6.1e-21	100.1	A0A0K6FNQ8	A0A0K6FNQ8_9HOMO	unreviewed	Cyclin-dependent kinases regulatory subunit	RSOLAG22IIIB_03184	Rhizoctonia solani	113	NA	NA	cyclin-dependent protein serine/threonine kinase regulator activity [GO:0016538]; kinase activity [GO:0016301]; cell cycle [GO:0007049]; cell division [GO:0051301]	GO:0007049; GO:0016301; GO:0016538; GO:0051301	CKS family	IPR000789;IPR036858;	NA	NA	NA	NA	NA	NA	NA	NA	1377855at2759;	NA	NA	NA	NA	PF01111;	NA	PS00944;PS00945;	NA	NA	NA	cell cycle [GO:0007049]; cell division [GO:0051301]	cyclin-dependent protein serine/threonine kinase regulator activity [GO:0016538]; kinase activity [GO:0016301]
TRINITY_DN11348_c0_g1_i1	2095	tr|A0A0K6G0R5|A0A0K6G0R5_9HOMO	1419	27.6	174	97	6	1079	642	832	1004	2.6e-06	53.1	A0A0K6G0R5	A0A0K6G0R5_9HOMO	unreviewed	Brefeldin A-inhibited guanine nucleotide-exchange protein 2	RSOLAG22IIIB_09956	Rhizoctonia solani	1419	NA	NA	NA	NA	NA	IPR007111;IPR027417;IPR011047;IPR015943;IPR001680;IPR019775;IPR017986;	NA	NA	NA	NA	NA	NA	NA	NA	957291at2759;	NA	NA	NA	NA	PF05729;PF00400;	NA	PS50837;PS00678;PS50082;PS50294;	NA	NA	NA	NA	NA
TRINITY_DN11348_c0_g1_i2	2575	tr|A0A0K6G0R5|A0A0K6G0R5_9HOMO	1419	27.6	174	97	6	1079	642	832	1004	3.2e-06	53.1	A0A0K6G0R5	A0A0K6G0R5_9HOMO	unreviewed	Brefeldin A-inhibited guanine nucleotide-exchange protein 2	RSOLAG22IIIB_09956	Rhizoctonia solani	1419	NA	NA	NA	NA	NA	IPR007111;IPR027417;IPR011047;IPR015943;IPR001680;IPR019775;IPR017986;	NA	NA	NA	NA	NA	NA	NA	NA	957291at2759;	NA	NA	NA	NA	PF05729;PF00400;	NA	PS50837;PS00678;PS50082;PS50294;	NA	NA	NA	NA	NA
TRINITY_DN11351_c0_g1_i1	1936	tr|A0A0K6G615|A0A0K6G615_9HOMO	563	38.1	562	298	14	134	1744	27	563	2e-90	332.4	A0A0K6G615	A0A0K6G615_9HOMO	unreviewed	Fatty-acyl-CoA synthase	RSOLAG22IIIB_01457	Rhizoctonia solani	563	NA	NA	catalytic activity [GO:0003824]	GO:0003824	NA	IPR025110;IPR020845;IPR000873;	NA	NA	NA	NA	NA	NA	NA	NA	312083at2759;	NA	NA	NA	NA	PF00501;PF13193;	NA	PS00455;	NA	NA	NA	NA	catalytic activity [GO:0003824]
TRINITY_DN1135_c0_g3_i1	1275	tr|A0A0K6G0W7|A0A0K6G0W7_9HOMO	500	25.4	173	101	3	377	820	81	250	5e-13	74.7	A0A0K6G0W7	A0A0K6G0W7_9HOMO	unreviewed	DNA-directed RNA polymerase III subunit C34	RSOLAG22IIIB_04818	Rhizoctonia solani	500	NA	NA	RNA polymerase III complex [GO:0005666]; DNA-directed 5'-3' RNA polymerase activity [GO:0003899]; transcription by RNA polymerase III [GO:0006383]	GO:0003899; GO:0005666; GO:0006383	NA	IPR007832;IPR016049;IPR036388;IPR036390;	NA	NA	NA	NA	NA	NA	NA	NA	1287786at2759;	NA	NA	NA	PTHR12780;	PF05158;	NA	NA	NA	NA	RNA polymerase III complex [GO:0005666]	transcription by RNA polymerase III [GO:0006383]	DNA-directed 5'-3' RNA polymerase activity [GO:0003899]
TRINITY_DN11361_c0_g2_i1	2099	tr|A0A0K6G0N5|A0A0K6G0N5_9HOMO	564	35.4	144	81	5	1686	2096	93	231	1.7e-13	77	A0A0K6G0N5	A0A0K6G0N5_9HOMO	unreviewed	Serine/threonine-protein kinase BLUS1	RSOLAG22IIIB_09875	Rhizoctonia solani	564	NA	NA	ATP binding [GO:0005524]; protein kinase activity [GO:0004672]	GO:0004672; GO:0005524	NA	IPR011009;IPR000719;IPR001245;IPR008271;	NA	NA	NA	NA	NA	NA	NA	NA	1047190at2759;	NA	NA	NA	NA	PF07714;	NA	PS50011;PS00108;	NA	NA	NA	NA	ATP binding [GO:0005524]; protein kinase activity [GO:0004672]
TRINITY_DN1136_c0_g2_i2	4604	tr|A0A0K6G1J8|A0A0K6G1J8_9HOMO	918	51.1	581	216	14	3411	1828	349	914	6.2e-154	544.7	A0A0K6G1J8	A0A0K6G1J8_9HOMO	unreviewed	Asparagine synthase (Glutamine-hydrolysing)	ASN1 RSOLAG22IIIB_00934	Rhizoctonia solani	918	NA	NA	asparagine synthase (glutamine-hydrolyzing) activity [GO:0004066]; asparagine biosynthetic process [GO:0006529]	GO:0004066; GO:0006529	NA	IPR006426;IPR001962;IPR033738;IPR017932;IPR023210;IPR036812;IPR029055;IPR014729;	NA	NA	NA	NA	NA	NA	NA	NA	782607at2759;	NA	NA	NA	NA	PF00248;PF00733;PF13537;	TIGR01536;	PS51278;	NA	NA	NA	asparagine biosynthetic process [GO:0006529]	asparagine synthase (glutamine-hydrolyzing) activity [GO:0004066]
TRINITY_DN11378_c0_g1_i3	2722	tr|A0A0K6FSB0|A0A0K6FSB0_9HOMO	355	25.9	290	180	10	1554	2378	73	342	3e-15	83.2	A0A0K6FSB0	A0A0K6FSB0_9HOMO	unreviewed	Protein tyrosine kinase, putative	RSOLAG22IIIB_03715	Rhizoctonia solani	355	NA	NA	ATP binding [GO:0005524]; protein kinase activity [GO:0004672]	GO:0004672; GO:0005524	NA	IPR011009;IPR000719;	NA	NA	NA	NA	NA	NA	NA	NA	173077at2759;	NA	NA	NA	NA	PF00069;	NA	PS50011;	NA	NA	NA	NA	ATP binding [GO:0005524]; protein kinase activity [GO:0004672]
TRINITY_DN11378_c0_g2_i1	2112	tr|A0A0K6FP76|A0A0K6FP76_9HOMO	895	31.5	219	127	5	975	1622	620	818	4.1e-20	99	A0A0K6FP76	A0A0K6FP76_9HOMO	unreviewed	Kinesin light chain	RSOLAG22IIIB_13555	Rhizoctonia solani	895	NA	NA	kinesin complex [GO:0005871]; ATP binding [GO:0005524]; microtubule motor activity [GO:0003777]; protein kinase activity [GO:0004672]	GO:0003777; GO:0004672; GO:0005524; GO:0005871	NA	IPR011009;IPR002151;IPR000719;IPR001245;IPR008271;IPR013026;IPR011990;IPR019734;	NA	NA	NA	NA	NA	NA	NA	NA	173077at2759;	NA	NA	NA	NA	PF07714;	NA	PS50011;PS00108;PS50293;	NA	NA	kinesin complex [GO:0005871]	NA	ATP binding [GO:0005524]; microtubule motor activity [GO:0003777]; protein kinase activity [GO:0004672]
TRINITY_DN1139_c0_g4_i1	2938	tr|A0A0K6FWG6|A0A0K6FWG6_9HOMO	783	32	203	116	6	1566	2141	505	696	2.9e-16	86.7	A0A0K6FWG6	A0A0K6FWG6_9HOMO	unreviewed	Focal adhesion kinase 1	RSOLAG22IIIB_09014	Rhizoctonia solani	783	NA	NA	ATP binding [GO:0005524]; protein kinase activity [GO:0004672]	GO:0004672; GO:0005524	NA	IPR015915;IPR011009;IPR000719;IPR008271;	NA	NA	NA	NA	NA	NA	NA	NA	556386at2759;	NA	NA	NA	NA	PF00069;	NA	PS50011;PS00108;	NA	NA	NA	NA	ATP binding [GO:0005524]; protein kinase activity [GO:0004672]
TRINITY_DN11401_c0_g1_i1	2634	tr|A0A0K6G4E5|A0A0K6G4E5_9HOMO	651	42.1	641	350	8	2251	368	15	647	3.4e-133	474.9	A0A0K6G4E5	A0A0K6G4E5_9HOMO	unreviewed	tRNA uridine 5-carboxymethylaminomethyl modification enzyme MnmG	RSOLAG22IIIB_10651	Rhizoctonia solani	651	NA	NA	flavin adenine dinucleotide binding [GO:0050660]; tRNA wobble uridine modification [GO:0002098]	GO:0002098; GO:0050660	NA	IPR036188;IPR026904;IPR004416;IPR002218;IPR020595;	NA	NA	NA	NA	NA	NA	NA	NA	1437708at2759;	NA	NA	NA	PTHR11806;PTHR11806:SF0;	PF13932;	TIGR00136;	PS01280;PS01281;	NA	NA	NA	tRNA wobble uridine modification [GO:0002098]	flavin adenine dinucleotide binding [GO:0050660]
TRINITY_DN11401_c0_g1_i2	1455	tr|A0A0K6G4E5|A0A0K6G4E5_9HOMO	651	39.3	318	185	4	1315	368	336	647	1.2e-55	216.5	A0A0K6G4E5	A0A0K6G4E5_9HOMO	unreviewed	tRNA uridine 5-carboxymethylaminomethyl modification enzyme MnmG	RSOLAG22IIIB_10651	Rhizoctonia solani	651	NA	NA	flavin adenine dinucleotide binding [GO:0050660]; tRNA wobble uridine modification [GO:0002098]	GO:0002098; GO:0050660	NA	IPR036188;IPR026904;IPR004416;IPR002218;IPR020595;	NA	NA	NA	NA	NA	NA	NA	NA	1437708at2759;	NA	NA	NA	PTHR11806;PTHR11806:SF0;	PF13932;	TIGR00136;	PS01280;PS01281;	NA	NA	NA	tRNA wobble uridine modification [GO:0002098]	flavin adenine dinucleotide binding [GO:0050660]
TRINITY_DN11401_c0_g1_i6	2656	tr|A0A0K6G4E5|A0A0K6G4E5_9HOMO	651	41	398	225	5	1555	368	258	647	3.5e-77	288.9	A0A0K6G4E5	A0A0K6G4E5_9HOMO	unreviewed	tRNA uridine 5-carboxymethylaminomethyl modification enzyme MnmG	RSOLAG22IIIB_10651	Rhizoctonia solani	651	NA	NA	flavin adenine dinucleotide binding [GO:0050660]; tRNA wobble uridine modification [GO:0002098]	GO:0002098; GO:0050660	NA	IPR036188;IPR026904;IPR004416;IPR002218;IPR020595;	NA	NA	NA	NA	NA	NA	NA	NA	1437708at2759;	NA	NA	NA	PTHR11806;PTHR11806:SF0;	PF13932;	TIGR00136;	PS01280;PS01281;	NA	NA	NA	tRNA wobble uridine modification [GO:0002098]	flavin adenine dinucleotide binding [GO:0050660]
TRINITY_DN1140_c0_g1_i3	1198	tr|A0A0K6FKW9|A0A0K6FKW9_9HOMO	261	30.1	166	95	7	1019	564	15	173	1.7e-10	66.2	A0A0K6FKW9	A0A0K6FKW9_9HOMO	unreviewed	Uncharacterized protein	RSOLAG22IIIB_00235	Rhizoctonia solani	261	NA	NA	cytoplasm [GO:0005737]; glutathione transferase activity [GO:0004364]	GO:0004364; GO:0005737	GST superfamily	IPR010987;IPR036282;IPR040079;IPR004045;IPR005442;IPR036249;	NA	NA	NA	NA	NA	NA	NA	NA	1225872at2759;	NA	NA	NA	NA	PF13417;	NA	PS50405;PS50404;	NA	NA	cytoplasm [GO:0005737]	NA	glutathione transferase activity [GO:0004364]
TRINITY_DN1140_c0_g1_i4	1858	tr|A0A0K6FKW9|A0A0K6FKW9_9HOMO	261	30.1	166	95	7	1679	1224	15	173	2.6e-10	66.2	A0A0K6FKW9	A0A0K6FKW9_9HOMO	unreviewed	Uncharacterized protein	RSOLAG22IIIB_00235	Rhizoctonia solani	261	NA	NA	cytoplasm [GO:0005737]; glutathione transferase activity [GO:0004364]	GO:0004364; GO:0005737	GST superfamily	IPR010987;IPR036282;IPR040079;IPR004045;IPR005442;IPR036249;	NA	NA	NA	NA	NA	NA	NA	NA	1225872at2759;	NA	NA	NA	NA	PF13417;	NA	PS50405;PS50404;	NA	NA	cytoplasm [GO:0005737]	NA	glutathione transferase activity [GO:0004364]
TRINITY_DN11414_c0_g1_i1	4034	tr|A0A0K6FVT7|A0A0K6FVT7_9HOMO	1219	41.8	1229	592	18	3703	251	34	1217	9.9e-265	912.5	A0A0K6FVT7	A0A0K6FVT7_9HOMO	unreviewed	DNA-directed RNA polymerase subunit beta (EC 2.7.7.6)	rpa2 RSOLAG22IIIB_00617	Rhizoctonia solani	1219	2.7.7.6	NA	nucleus [GO:0005634]; DNA binding [GO:0003677]; DNA-directed 5'-3' RNA polymerase activity [GO:0003899]; ribonucleoside binding [GO:0032549]; transcription, DNA-templated [GO:0006351]	GO:0003677; GO:0003899; GO:0005634; GO:0006351; GO:0032549	RNA polymerase beta chain family	IPR015712;IPR007120;IPR037033;IPR007121;IPR007644;IPR007642;IPR037034;IPR007645;IPR007641;IPR014724;IPR009674;	NA	NA	NA	NA	NA	NA	NA	NA	42570at2759;	NA	NA	NA	PTHR20856;	PF06883;PF04563;PF04561;PF04565;PF00562;PF04560;	NA	PS01166;	NA	NA	nucleus [GO:0005634]	transcription, DNA-templated [GO:0006351]	DNA binding [GO:0003677]; DNA-directed 5'-3' RNA polymerase activity [GO:0003899]; ribonucleoside binding [GO:0032549]
TRINITY_DN1141_c0_g1_i2	4152	tr|A0A0K6FX28|A0A0K6FX28_9HOMO	598	38.5	364	192	11	241	1260	3	358	2.8e-57	223.4	A0A0K6FX28	A0A0K6FX28_9HOMO	unreviewed	Dihydroxyacetone kinase	dak1 RSOLAG22IIIB_04253	Rhizoctonia solani	598	NA	NA	ATP binding [GO:0005524]; glycerone kinase activity [GO:0004371]; glycerol metabolic process [GO:0006071]	GO:0004371; GO:0005524; GO:0006071	NA	IPR012734;IPR004006;IPR004007;IPR036117;	NA	NA	NA	NA	NA	NA	NA	NA	472175at2759;	NA	NA	NA	NA	PF02733;PF02734;	TIGR02361;	PS51481;PS51480;	NA	NA	NA	glycerol metabolic process [GO:0006071]	ATP binding [GO:0005524]; glycerone kinase activity [GO:0004371]
TRINITY_DN1141_c0_g1_i3	4079	tr|A0A0K6FX28|A0A0K6FX28_9HOMO	598	38.5	364	192	11	241	1260	3	358	2.8e-57	223.4	A0A0K6FX28	A0A0K6FX28_9HOMO	unreviewed	Dihydroxyacetone kinase	dak1 RSOLAG22IIIB_04253	Rhizoctonia solani	598	NA	NA	ATP binding [GO:0005524]; glycerone kinase activity [GO:0004371]; glycerol metabolic process [GO:0006071]	GO:0004371; GO:0005524; GO:0006071	NA	IPR012734;IPR004006;IPR004007;IPR036117;	NA	NA	NA	NA	NA	NA	NA	NA	472175at2759;	NA	NA	NA	NA	PF02733;PF02734;	TIGR02361;	PS51481;PS51480;	NA	NA	NA	glycerol metabolic process [GO:0006071]	ATP binding [GO:0005524]; glycerone kinase activity [GO:0004371]
TRINITY_DN1141_c0_g1_i4	1483	tr|A0A0K6FX28|A0A0K6FX28_9HOMO	598	32.1	324	181	9	82	993	279	583	2.2e-28	125.9	A0A0K6FX28	A0A0K6FX28_9HOMO	unreviewed	Dihydroxyacetone kinase	dak1 RSOLAG22IIIB_04253	Rhizoctonia solani	598	NA	NA	ATP binding [GO:0005524]; glycerone kinase activity [GO:0004371]; glycerol metabolic process [GO:0006071]	GO:0004371; GO:0005524; GO:0006071	NA	IPR012734;IPR004006;IPR004007;IPR036117;	NA	NA	NA	NA	NA	NA	NA	NA	472175at2759;	NA	NA	NA	NA	PF02733;PF02734;	TIGR02361;	PS51481;PS51480;	NA	NA	NA	glycerol metabolic process [GO:0006071]	ATP binding [GO:0005524]; glycerone kinase activity [GO:0004371]
TRINITY_DN1141_c0_g1_i7	4186	tr|A0A0K6FX28|A0A0K6FX28_9HOMO	598	38.5	364	192	11	241	1260	3	358	2.9e-57	223.4	A0A0K6FX28	A0A0K6FX28_9HOMO	unreviewed	Dihydroxyacetone kinase	dak1 RSOLAG22IIIB_04253	Rhizoctonia solani	598	NA	NA	ATP binding [GO:0005524]; glycerone kinase activity [GO:0004371]; glycerol metabolic process [GO:0006071]	GO:0004371; GO:0005524; GO:0006071	NA	IPR012734;IPR004006;IPR004007;IPR036117;	NA	NA	NA	NA	NA	NA	NA	NA	472175at2759;	NA	NA	NA	NA	PF02733;PF02734;	TIGR02361;	PS51481;PS51480;	NA	NA	NA	glycerol metabolic process [GO:0006071]	ATP binding [GO:0005524]; glycerone kinase activity [GO:0004371]
TRINITY_DN11428_c0_g1_i1	1517	tr|A0A0K6GBF9|A0A0K6GBF9_9HOMO	392	72.5	418	88	1	148	1401	1	391	7.7e-178	622.5	A0A0K6GBF9	A0A0K6GBF9_9HOMO	unreviewed	Tigger transposable element-derived protein 4 [Mus musculus]	RSOLAG22IIIB_11934	Rhizoctonia solani	392	NA	NA	nucleic acid binding [GO:0003676]	GO:0003676	NA	IPR004875;	NA	NA	NA	NA	NA	NA	NA	NA	1343623at2759;	NA	NA	NA	NA	PF03184;	NA	NA	NA	NA	NA	NA	nucleic acid binding [GO:0003676]
TRINITY_DN11432_c0_g1_i2	1777	tr|A0A0K6GDP7|A0A0K6GDP7_9HOMO	459	29.6	365	198	11	623	1552	85	445	8.5e-35	147.5	A0A0K6GDP7	A0A0K6GDP7_9HOMO	unreviewed	Glycoside hydrolase family 5 protein	RSOLAG22IIIB_06288	Rhizoctonia solani	459	NA	NA	hydrolase activity, hydrolyzing O-glycosyl compounds [GO:0004553]; carbohydrate metabolic process [GO:0005975]	GO:0004553; GO:0005975	Glycosyl hydrolase 5 (cellulase A) family	IPR001547;IPR017853;	NA	NA	NA	NA	NA	NA	NA	NA	896412at2759;	NA	NA	NA	NA	PF00150;	NA	NA	NA	NA	NA	carbohydrate metabolic process [GO:0005975]	hydrolase activity, hydrolyzing O-glycosyl compounds [GO:0004553]
TRINITY_DN1144_c0_g1_i1	1600	tr|A0A0K6FZ62|A0A0K6FZ62_9HOMO	384	47.6	126	66	0	320	697	6	131	5.5e-33	141.4	A0A0K6FZ62	A0A0K6FZ62_9HOMO	unreviewed	Uncharacterized protein	RSOLAG22IIIB_04598	Rhizoctonia solani	384	NA	NA	GTPase activator activity [GO:0005096]; metal ion binding [GO:0046872]	GO:0005096; GO:0046872	NA	IPR037278;IPR001164;IPR038508;	NA	NA	NA	NA	NA	NA	NA	NA	1097163at2759;	NA	NA	NA	NA	PF01412;	NA	PS50115;	NA	NA	NA	NA	GTPase activator activity [GO:0005096]; metal ion binding [GO:0046872]
TRINITY_DN1144_c0_g1_i11	1523	tr|A0A0K6FZ62|A0A0K6FZ62_9HOMO	384	47.6	126	66	0	320	697	6	131	5.2e-33	141.4	A0A0K6FZ62	A0A0K6FZ62_9HOMO	unreviewed	Uncharacterized protein	RSOLAG22IIIB_04598	Rhizoctonia solani	384	NA	NA	GTPase activator activity [GO:0005096]; metal ion binding [GO:0046872]	GO:0005096; GO:0046872	NA	IPR037278;IPR001164;IPR038508;	NA	NA	NA	NA	NA	NA	NA	NA	1097163at2759;	NA	NA	NA	NA	PF01412;	NA	PS50115;	NA	NA	NA	NA	GTPase activator activity [GO:0005096]; metal ion binding [GO:0046872]
TRINITY_DN1144_c0_g1_i12	1693	tr|A0A0K6FZ62|A0A0K6FZ62_9HOMO	384	47.6	126	66	0	320	697	6	131	5.8e-33	141.4	A0A0K6FZ62	A0A0K6FZ62_9HOMO	unreviewed	Uncharacterized protein	RSOLAG22IIIB_04598	Rhizoctonia solani	384	NA	NA	GTPase activator activity [GO:0005096]; metal ion binding [GO:0046872]	GO:0005096; GO:0046872	NA	IPR037278;IPR001164;IPR038508;	NA	NA	NA	NA	NA	NA	NA	NA	1097163at2759;	NA	NA	NA	NA	PF01412;	NA	PS50115;	NA	NA	NA	NA	GTPase activator activity [GO:0005096]; metal ion binding [GO:0046872]
TRINITY_DN1144_c0_g1_i18	2241	tr|A0A0K6FZ62|A0A0K6FZ62_9HOMO	384	48.2	110	57	0	320	649	6	115	1.5e-28	127.1	A0A0K6FZ62	A0A0K6FZ62_9HOMO	unreviewed	Uncharacterized protein	RSOLAG22IIIB_04598	Rhizoctonia solani	384	NA	NA	GTPase activator activity [GO:0005096]; metal ion binding [GO:0046872]	GO:0005096; GO:0046872	NA	IPR037278;IPR001164;IPR038508;	NA	NA	NA	NA	NA	NA	NA	NA	1097163at2759;	NA	NA	NA	NA	PF01412;	NA	PS50115;	NA	NA	NA	NA	GTPase activator activity [GO:0005096]; metal ion binding [GO:0046872]
TRINITY_DN1144_c0_g1_i22	1878	tr|A0A0K6FZ62|A0A0K6FZ62_9HOMO	384	47.6	126	66	0	320	697	6	131	6.4e-33	141.4	A0A0K6FZ62	A0A0K6FZ62_9HOMO	unreviewed	Uncharacterized protein	RSOLAG22IIIB_04598	Rhizoctonia solani	384	NA	NA	GTPase activator activity [GO:0005096]; metal ion binding [GO:0046872]	GO:0005096; GO:0046872	NA	IPR037278;IPR001164;IPR038508;	NA	NA	NA	NA	NA	NA	NA	NA	1097163at2759;	NA	NA	NA	NA	PF01412;	NA	PS50115;	NA	NA	NA	NA	GTPase activator activity [GO:0005096]; metal ion binding [GO:0046872]
TRINITY_DN1144_c0_g1_i8	1782	tr|A0A0K6FZ62|A0A0K6FZ62_9HOMO	384	48.2	110	57	0	320	649	6	115	1.2e-28	127.1	A0A0K6FZ62	A0A0K6FZ62_9HOMO	unreviewed	Uncharacterized protein	RSOLAG22IIIB_04598	Rhizoctonia solani	384	NA	NA	GTPase activator activity [GO:0005096]; metal ion binding [GO:0046872]	GO:0005096; GO:0046872	NA	IPR037278;IPR001164;IPR038508;	NA	NA	NA	NA	NA	NA	NA	NA	1097163at2759;	NA	NA	NA	NA	PF01412;	NA	PS50115;	NA	NA	NA	NA	GTPase activator activity [GO:0005096]; metal ion binding [GO:0046872]
TRINITY_DN1144_c0_g1_i9	1963	tr|A0A0K6FZ62|A0A0K6FZ62_9HOMO	384	48.2	110	57	0	320	649	6	115	1.3e-28	127.1	A0A0K6FZ62	A0A0K6FZ62_9HOMO	unreviewed	Uncharacterized protein	RSOLAG22IIIB_04598	Rhizoctonia solani	384	NA	NA	GTPase activator activity [GO:0005096]; metal ion binding [GO:0046872]	GO:0005096; GO:0046872	NA	IPR037278;IPR001164;IPR038508;	NA	NA	NA	NA	NA	NA	NA	NA	1097163at2759;	NA	NA	NA	NA	PF01412;	NA	PS50115;	NA	NA	NA	NA	GTPase activator activity [GO:0005096]; metal ion binding [GO:0046872]
TRINITY_DN11465_c0_g1_i1	1780	tr|A0A0K6G6J4|A0A0K6G6J4_9HOMO	450	38.9	452	269	4	134	1480	1	448	9.2e-90	330.1	A0A0K6G6J4	A0A0K6G6J4_9HOMO	unreviewed	DDB1-and CUL4-associated factor 13	RSOLAG22IIIB_05483	Rhizoctonia solani	450	NA	NA	NA	NA	NA	IPR020472;IPR007287;IPR015943;IPR001680;IPR019775;IPR017986;IPR036322;	NA	NA	NA	NA	NA	NA	NA	NA	418107at2759;	NA	NA	NA	NA	PF04158;PF00400;	NA	PS00678;PS50082;PS50294;	NA	NA	NA	NA	NA
TRINITY_DN11466_c0_g3_i1	2265	tr|A0A0K6G6B7|A0A0K6G6B7_9HOMO	532	32.2	454	287	7	1652	315	15	455	1.1e-55	217.2	A0A0K6G6B7	A0A0K6G6B7_9HOMO	unreviewed	Pyruvate kinase (EC 2.7.1.40)	pkiA RSOLAG22IIIB_01430	Rhizoctonia solani	532	2.7.1.40	NA	kinase activity [GO:0016301]; magnesium ion binding [GO:0000287]; potassium ion binding [GO:0030955]; pyruvate kinase activity [GO:0004743]	GO:0000287; GO:0004743; GO:0016301; GO:0030955	Pyruvate kinase family	IPR001697;IPR015813;IPR040442;IPR011037;IPR018209;IPR015793;IPR015795;IPR036918;IPR015806;	NA	NA	NA	NA	NA	NA	NA	NA	933620at2759;	NA	NA	UPA00109;UER00188	PTHR11817;	PF00224;PF02887;	TIGR01064;	PS00110;	NA	NA	NA	NA	kinase activity [GO:0016301]; magnesium ion binding [GO:0000287]; potassium ion binding [GO:0030955]; pyruvate kinase activity [GO:0004743]
TRINITY_DN11477_c0_g1_i1	2655	tr|A0A0K6FTA1|A0A0K6FTA1_9HOMO	674	36.9	314	178	10	1925	1008	131	432	4.2e-46	185.7	A0A0K6FTA1	A0A0K6FTA1_9HOMO	unreviewed	Ubiquitin specific peptidase 36	RSOLAG22IIIB_03902	Rhizoctonia solani	674	NA	NA	thiol-dependent ubiquitinyl hydrolase activity [GO:0036459]; protein deubiquitination [GO:0016579]; ubiquitin-dependent protein catabolic process [GO:0006511]	GO:0006511; GO:0016579; GO:0036459	Peptidase C19 family	IPR038765;IPR001394;IPR018200;IPR028889;	NA	NA	NA	NA	NA	NA	NA	NA	561804at2759;	NA	NA	NA	NA	PF00443;	NA	PS00972;PS00973;PS50235;	NA	NA	NA	protein deubiquitination [GO:0016579]; ubiquitin-dependent protein catabolic process [GO:0006511]	thiol-dependent ubiquitinyl hydrolase activity [GO:0036459]
TRINITY_DN11488_c0_g1_i1	1704	tr|A0A0K6G7U9|A0A0K6G7U9_9HOMO	329	40.1	312	178	6	1208	291	14	322	1.8e-50	199.5	A0A0K6G7U9	A0A0K6G7U9_9HOMO	unreviewed	Delta-aminolevulinic acid dehydratase (EC 4.2.1.24)	RSOLAG22IIIB_05677	Rhizoctonia solani	329	4.2.1.24	NA	metal ion binding [GO:0046872]; porphobilinogen synthase activity [GO:0004655]; porphyrin-containing compound biosynthetic process [GO:0006779]	GO:0004655; GO:0006779; GO:0046872	ALAD family	IPR001731;IPR030656;IPR013785;	NA	NA	NA	NA	NA	NA	NA	NA	918089at2759;	NA	NA	NA	PTHR11458;	PF00490;	NA	PS00169;	NA	NA	NA	porphyrin-containing compound biosynthetic process [GO:0006779]	metal ion binding [GO:0046872]; porphobilinogen synthase activity [GO:0004655]
TRINITY_DN11494_c0_g1_i1	3098	tr|A0A0K6GE04|A0A0K6GE04_9HOMO	909	29.2	575	359	16	2256	610	314	866	1e-51	204.5	A0A0K6GE04	A0A0K6GE04_9HOMO	unreviewed	Xenotropic and polytropic retrovirus receptor 1 homolog [Xenopus (Silurana) tropicalis]	RSOLAG22IIIB_02183	Rhizoctonia solani	909	NA	NA	integral component of membrane [GO:0016021]	GO:0016021	NA	IPR004342;IPR004331;IPR033507;	NA	NA	NA	NA	NA	NA	NA	NA	536327at2759;	NA	NA	NA	PTHR10783:SF4;	PF03124;PF03105;	NA	PS51380;PS51382;	NA	NA	integral component of membrane [GO:0016021]	NA	NA
TRINITY_DN11494_c0_g1_i5	3440	tr|A0A0K6GE04|A0A0K6GE04_9HOMO	909	28.8	608	376	18	2355	610	290	866	5.6e-51	202.2	A0A0K6GE04	A0A0K6GE04_9HOMO	unreviewed	Xenotropic and polytropic retrovirus receptor 1 homolog [Xenopus (Silurana) tropicalis]	RSOLAG22IIIB_02183	Rhizoctonia solani	909	NA	NA	integral component of membrane [GO:0016021]	GO:0016021	NA	IPR004342;IPR004331;IPR033507;	NA	NA	NA	NA	NA	NA	NA	NA	536327at2759;	NA	NA	NA	PTHR10783:SF4;	PF03124;PF03105;	NA	PS51380;PS51382;	NA	NA	integral component of membrane [GO:0016021]	NA	NA
TRINITY_DN1149_c0_g1_i3	1453	tr|A0A0K6FXM7|A0A0K6FXM7_9HOMO	285	35.4	161	96	3	368	832	27	185	1.1e-21	103.6	A0A0K6FXM7	A0A0K6FXM7_9HOMO	unreviewed	Uncharacterized protein	RSOLAG22IIIB_04325	Rhizoctonia solani	285	NA	NA	hydroxyacylglutathione hydrolase activity [GO:0004416]; methylglyoxal catabolic process to D-lactate via S-lactoyl-glutathione [GO:0019243]	GO:0004416; GO:0019243	NA	IPR035680;IPR032282;IPR017782;IPR001279;IPR036866;	NA	NA	NA	NA	NA	NA	NA	NA	961826at2759;	NA	NA	NA	NA	PF16123;PF00753;	TIGR03413;	NA	NA	NA	NA	methylglyoxal catabolic process to D-lactate via S-lactoyl-glutathione [GO:0019243]	hydroxyacylglutathione hydrolase activity [GO:0004416]
TRINITY_DN1149_c0_g1_i4	1239	tr|A0A0K6FX71|A0A0K6FX71_9HOMO	253	42.3	175	93	3	2	508	7	179	4.7e-32	137.9	A0A0K6FX71	A0A0K6FX71_9HOMO	unreviewed	Hydroxyacylglutathione hydrolase	hagh RSOLAG22IIIB_04328	Rhizoctonia solani	253	NA	NA	hydroxyacylglutathione hydrolase activity [GO:0004416]; methylglyoxal catabolic process to D-lactate via S-lactoyl-glutathione [GO:0019243]	GO:0004416; GO:0019243	NA	IPR035680;IPR032282;IPR017782;IPR001279;IPR036866;	NA	NA	NA	NA	NA	NA	NA	NA	961826at2759;	NA	NA	NA	NA	PF16123;PF00753;	TIGR03413;	NA	NA	NA	NA	methylglyoxal catabolic process to D-lactate via S-lactoyl-glutathione [GO:0019243]	hydroxyacylglutathione hydrolase activity [GO:0004416]
TRINITY_DN1149_c0_g1_i6	1676	tr|A0A0K6FX71|A0A0K6FX71_9HOMO	253	36.2	260	151	5	516	1277	1	251	3.5e-38	158.7	A0A0K6FX71	A0A0K6FX71_9HOMO	unreviewed	Hydroxyacylglutathione hydrolase	hagh RSOLAG22IIIB_04328	Rhizoctonia solani	253	NA	NA	hydroxyacylglutathione hydrolase activity [GO:0004416]; methylglyoxal catabolic process to D-lactate via S-lactoyl-glutathione [GO:0019243]	GO:0004416; GO:0019243	NA	IPR035680;IPR032282;IPR017782;IPR001279;IPR036866;	NA	NA	NA	NA	NA	NA	NA	NA	961826at2759;	NA	NA	NA	NA	PF16123;PF00753;	TIGR03413;	NA	NA	NA	NA	methylglyoxal catabolic process to D-lactate via S-lactoyl-glutathione [GO:0019243]	hydroxyacylglutathione hydrolase activity [GO:0004416]
TRINITY_DN1149_c0_g1_i8	1546	tr|A0A0K6FX71|A0A0K6FX71_9HOMO	253	36.2	260	151	5	386	1147	1	251	3.2e-38	158.7	A0A0K6FX71	A0A0K6FX71_9HOMO	unreviewed	Hydroxyacylglutathione hydrolase	hagh RSOLAG22IIIB_04328	Rhizoctonia solani	253	NA	NA	hydroxyacylglutathione hydrolase activity [GO:0004416]; methylglyoxal catabolic process to D-lactate via S-lactoyl-glutathione [GO:0019243]	GO:0004416; GO:0019243	NA	IPR035680;IPR032282;IPR017782;IPR001279;IPR036866;	NA	NA	NA	NA	NA	NA	NA	NA	961826at2759;	NA	NA	NA	NA	PF16123;PF00753;	TIGR03413;	NA	NA	NA	NA	methylglyoxal catabolic process to D-lactate via S-lactoyl-glutathione [GO:0019243]	hydroxyacylglutathione hydrolase activity [GO:0004416]
TRINITY_DN1149_c0_g1_i9	1583	tr|A0A0K6FXM7|A0A0K6FXM7_9HOMO	285	35.4	161	96	3	498	962	27	185	1.3e-21	103.6	A0A0K6FXM7	A0A0K6FXM7_9HOMO	unreviewed	Uncharacterized protein	RSOLAG22IIIB_04325	Rhizoctonia solani	285	NA	NA	hydroxyacylglutathione hydrolase activity [GO:0004416]; methylglyoxal catabolic process to D-lactate via S-lactoyl-glutathione [GO:0019243]	GO:0004416; GO:0019243	NA	IPR035680;IPR032282;IPR017782;IPR001279;IPR036866;	NA	NA	NA	NA	NA	NA	NA	NA	961826at2759;	NA	NA	NA	NA	PF16123;PF00753;	TIGR03413;	NA	NA	NA	NA	methylglyoxal catabolic process to D-lactate via S-lactoyl-glutathione [GO:0019243]	hydroxyacylglutathione hydrolase activity [GO:0004416]
TRINITY_DN1151_c0_g2_i12	2171	tr|A0A0K6GI12|A0A0K6GI12_9HOMO	603	43	207	116	2	986	369	6	211	9.7e-33	141	A0A0K6GI12	A0A0K6GI12_9HOMO	unreviewed	SH3 domain-containing protein PJ696,02 [Schizosaccharomyces pombe 972h-]	RSOLAG22IIIB_06964	Rhizoctonia solani	603	NA	NA	NA	NA	NA	IPR036028;IPR001452;IPR033643;IPR007461;	NA	NA	NA	NA	NA	NA	NA	NA	1090526at2759;	NA	NA	NA	NA	PF00018;PF04366;	NA	PS50002;	NA	NA	NA	NA	NA
TRINITY_DN11529_c0_g1_i1	8644	tr|A0A0K6FLU5|A0A0K6FLU5_9HOMO	2707	36.2	1623	957	23	5741	1008	1076	2665	4.6e-259	894.8	A0A0K6FLU5	A0A0K6FLU5_9HOMO	unreviewed	Translational activator gcn1 [Schizosaccharomyces pombe 972h-]	RSOLAG22IIIB_02851	Rhizoctonia solani	2707	NA	NA	protein kinase binding [GO:0019901]; protein kinase regulator activity [GO:0019887]; ribosome binding [GO:0043022]; positive regulation of kinase activity [GO:0033674]; regulation of translation [GO:0006417]	GO:0006417; GO:0019887; GO:0019901; GO:0033674; GO:0043022	NA	IPR011989;IPR016024;IPR033173;IPR022716;IPR021133;IPR034085;	NA	NA	NA	NA	NA	NA	NA	NA	160593at2759;	NA	NA	NA	PTHR23346:SF7;	PF12074;	NA	PS50077;	NA	NA	NA	positive regulation of kinase activity [GO:0033674]; regulation of translation [GO:0006417]	protein kinase binding [GO:0019901]; protein kinase regulator activity [GO:0019887]; ribosome binding [GO:0043022]
TRINITY_DN11530_c0_g1_i1	1906	tr|A0A0K6FPR1|A0A0K6FPR1_9HOMO	492	24.9	437	283	12	230	1474	25	438	3.6e-23	109	A0A0K6FPR1	A0A0K6FPR1_9HOMO	unreviewed	O-methylsterigmatocystin oxidoreductase	RSOLAG22IIIB_07752	Rhizoctonia solani	492	NA	NA	heme binding [GO:0020037]; iron ion binding [GO:0005506]; monooxygenase activity [GO:0004497]; oxidoreductase activity, acting on paired donors, with incorporation or reduction of molecular oxygen [GO:0016705]	GO:0004497; GO:0005506; GO:0016705; GO:0020037	Cytochrome P450 family	IPR001128;IPR017972;IPR002401;IPR036396;	NA	NA	NA	NA	NA	NA	NA	NA	702827at2759;	NA	NA	NA	NA	PF00067;	NA	PS00086;	NA	NA	NA	NA	heme binding [GO:0020037]; iron ion binding [GO:0005506]; monooxygenase activity [GO:0004497]; oxidoreductase activity, acting on paired donors, with incorporation or reduction of molecular oxygen [GO:0016705]
TRINITY_DN11545_c0_g2_i1	1025	tr|A0A0K6FT29|A0A0K6FT29_9HOMO	166	41.7	168	93	5	871	374	1	165	1.5e-28	125.9	A0A0K6FT29	A0A0K6FT29_9HOMO	unreviewed	Translationally-controlled tumor protein homolog	RSOLAG22IIIB_03921	Rhizoctonia solani	166	NA	NA	NA	NA	TCTP family	IPR011057;IPR011323;IPR034737;IPR018103;IPR018105;	NA	NA	NA	NA	NA	NA	NA	NA	1439384at2759;	NA	NA	NA	PTHR11991;	PF00838;	NA	PS01002;PS51797;	NA	NA	NA	NA	NA
TRINITY_DN11549_c0_g1_i2	1245	tr|A0A0K6GEA5|A0A0K6GEA5_9HOMO	269	45.1	91	50	0	598	870	156	246	9.5e-17	87	A0A0K6GEA5	A0A0K6GEA5_9HOMO	unreviewed	Cystinosin homolog [Drosophila melanogaster]	RSOLAG22IIIB_02291	Rhizoctonia solani	269	NA	NA	integral component of membrane [GO:0016021]	GO:0016021	NA	IPR005282;IPR006603;	NA	NA	NA	NA	NA	NA	NA	NA	1138417at2759;	NA	NA	NA	PTHR13131;	PF04193;	TIGR00951;	NA	NA	NA	integral component of membrane [GO:0016021]	NA	NA
TRINITY_DN11550_c0_g1_i1	1909	tr|A0A0K6FL76|A0A0K6FL76_9HOMO	540	26.7	464	311	9	1700	342	22	467	1.7e-41	169.9	A0A0K6FL76	A0A0K6FL76_9HOMO	unreviewed	O-methylsterigmatocystin oxidoreductase	RSOLAG22IIIB_02897	Rhizoctonia solani	540	NA	NA	integral component of membrane [GO:0016021]; heme binding [GO:0020037]; iron ion binding [GO:0005506]; monooxygenase activity [GO:0004497]; oxidoreductase activity, acting on paired donors, with incorporation or reduction of molecular oxygen [GO:0016705]	GO:0004497; GO:0005506; GO:0016021; GO:0016705; GO:0020037	Cytochrome P450 family	IPR001128;IPR017972;IPR002401;IPR036396;	NA	NA	NA	NA	NA	NA	NA	NA	702827at2759;	NA	NA	NA	NA	PF00067;	NA	PS00086;	NA	NA	integral component of membrane [GO:0016021]	NA	heme binding [GO:0020037]; iron ion binding [GO:0005506]; monooxygenase activity [GO:0004497]; oxidoreductase activity, acting on paired donors, with incorporation or reduction of molecular oxygen [GO:0016705]
TRINITY_DN11553_c0_g1_i1	4677	tr|A0A0K6FNV6|A0A0K6FNV6_9HOMO	1654	37.5	427	230	7	3477	2221	482	879	8.1e-77	288.5	A0A0K6FNV6	A0A0K6FNV6_9HOMO	unreviewed	Histone demethylase JARID1	lid RSOLAG22IIIB_03274	Rhizoctonia solani	1654	NA	NA	nucleus [GO:0005634]; DNA binding [GO:0003677]; metal ion binding [GO:0046872]; methyltransferase activity [GO:0008168]	GO:0003677; GO:0005634; GO:0008168; GO:0046872	NA	IPR001606;IPR036431;IPR003347;IPR003349;IPR013637;IPR019786;IPR004198;IPR011011;IPR001965;IPR019787;IPR013083;	NA	NA	NA	NA	NA	NA	NA	NA	664180at2759;	NA	NA	NA	NA	PF01388;PF02373;PF02375;PF00628;PF08429;PF02928;	NA	PS51011;PS51184;PS51183;PS01359;PS50016;	NA	SUBCELLULAR LOCATION: Nucleus {ECO:0000256|SAAS:SAAS00704572}.	nucleus [GO:0005634]	NA	DNA binding [GO:0003677]; metal ion binding [GO:0046872]; methyltransferase activity [GO:0008168]
TRINITY_DN11580_c0_g1_i2	821	tr|A0A0K6FQ38|A0A0K6FQ38_9HOMO	186	90.3	186	16	1	701	150	1	186	1.2e-87	322	A0A0K6FQ38	A0A0K6FQ38_9HOMO	unreviewed	Uncharacterized protein	RSOLAG22IIIB_03353	Rhizoctonia solani	186	NA	NA	NA	NA	NA	IPR008972;	NA	NA	NA	NA	NA	NA	NA	NA	1537588at2759;	NA	NA	NA	NA	NA	NA	NA	NA	NA	NA	NA	NA
TRINITY_DN11587_c0_g2_i1	1297	tr|A0A0K6GAY3|A0A0K6GAY3_9HOMO	332	25.6	156	98	5	618	1037	162	315	7.1e-07	54.3	A0A0K6GAY3	A0A0K6GAY3_9HOMO	unreviewed	Uncharacterized protein	RSOLAG22IIIB_05985	Rhizoctonia solani	332	NA	NA	hydrolase activity, acting on ester bonds [GO:0016788]	GO:0016788	NA	IPR001087;IPR036514;	NA	NA	NA	NA	NA	NA	NA	NA	704138at2759;	NA	NA	NA	NA	PF00657;	NA	NA	NA	NA	NA	NA	hydrolase activity, acting on ester bonds [GO:0016788]
TRINITY_DN11607_c0_g2_i3	4278	tr|A0A0K6GGK3|A0A0K6GGK3_9HOMO	1237	41.1	1288	619	15	295	3906	6	1237	6.2e-124	444.9	A0A0K6GGK3	A0A0K6GGK3_9HOMO	unreviewed	Structural maintenance of chromosomes protein	RSOLAG22IIIB_02603	Rhizoctonia solani	1237	NA	NA	cohesin complex [GO:0008278]; nucleus [GO:0005634]; ATP binding [GO:0005524]; chromatin binding [GO:0003682]; protein heterodimerization activity [GO:0046982]; mitotic sister chromatid cohesion [GO:0007064]	GO:0003682; GO:0005524; GO:0005634; GO:0007064; GO:0008278; GO:0046982	SMC family	IPR027417;IPR003395;IPR024704;IPR028468;IPR010935;IPR036277;	NA	NA	NA	NA	NA	NA	NA	NA	326079at2759;	NA	NA	NA	PTHR18937:SF12;	PF06470;PF02463;	NA	NA	NA	SUBCELLULAR LOCATION: Nucleus {ECO:0000256|PIRNR:PIRNR005719}.	cohesin complex [GO:0008278]; nucleus [GO:0005634]	mitotic sister chromatid cohesion [GO:0007064]	ATP binding [GO:0005524]; chromatin binding [GO:0003682]; protein heterodimerization activity [GO:0046982]
TRINITY_DN11626_c0_g1_i1	1595	tr|A0A0K6FWB0|A0A0K6FWB0_9HOMO	341	27.9	305	180	11	1358	513	50	337	5.5e-17	88.2	A0A0K6FWB0	A0A0K6FWB0_9HOMO	unreviewed	Uncharacterized protein	RSOLAG22IIIB_08915	Rhizoctonia solani	341	NA	NA	hydrolase activity [GO:0016787]	GO:0016787	NA	IPR029058;IPR013094;	NA	NA	NA	NA	NA	NA	NA	NA	1263520at2759;	NA	NA	NA	NA	PF07859;	NA	NA	NA	NA	NA	NA	hydrolase activity [GO:0016787]
TRINITY_DN11637_c0_g1_i2	1319	tr|A0A0K6G955|A0A0K6G955_9HOMO	345	28.4	324	183	11	1128	271	30	342	2.7e-22	105.5	A0A0K6G955	A0A0K6G955_9HOMO	unreviewed	Uncharacterized protein	qor RSOLAG22IIIB_01794	Rhizoctonia solani	345	NA	NA	oxidoreductase activity [GO:0016491]	GO:0016491	NA	IPR011032;IPR036291;IPR020843;	NA	NA	NA	NA	NA	NA	NA	NA	727365at2759;	NA	NA	NA	NA	NA	NA	NA	NA	NA	NA	NA	oxidoreductase activity [GO:0016491]
TRINITY_DN11637_c0_g1_i3	1432	tr|A0A0K6G955|A0A0K6G955_9HOMO	345	28	321	185	11	1182	334	30	342	2.5e-21	102.4	A0A0K6G955	A0A0K6G955_9HOMO	unreviewed	Uncharacterized protein	qor RSOLAG22IIIB_01794	Rhizoctonia solani	345	NA	NA	oxidoreductase activity [GO:0016491]	GO:0016491	NA	IPR011032;IPR036291;IPR020843;	NA	NA	NA	NA	NA	NA	NA	NA	727365at2759;	NA	NA	NA	NA	NA	NA	NA	NA	NA	NA	NA	oxidoreductase activity [GO:0016491]
TRINITY_DN1163_c0_g1_i1	903	tr|A0A0K6FPK9|A0A0K6FPK9_9HOMO	110	59.8	92	37	0	182	457	13	104	1.2e-29	129.4	A0A0K6FPK9	A0A0K6FPK9_9HOMO	unreviewed	Protein yippee-like	RSOLAG22IIIB_03450	Rhizoctonia solani	110	NA	NA	metal ion binding [GO:0046872]	GO:0046872	Yippee family	IPR034751;IPR004910;IPR039058;	NA	NA	NA	NA	NA	NA	NA	NA	1431042at2759;	NA	NA	NA	PTHR13848;	PF03226;	NA	PS51792;	NA	NA	NA	NA	metal ion binding [GO:0046872]
TRINITY_DN1163_c0_g1_i2	1551	tr|A0A0K6FPK9|A0A0K6FPK9_9HOMO	110	58.1	93	39	0	182	460	13	105	7.9e-29	127.5	A0A0K6FPK9	A0A0K6FPK9_9HOMO	unreviewed	Protein yippee-like	RSOLAG22IIIB_03450	Rhizoctonia solani	110	NA	NA	metal ion binding [GO:0046872]	GO:0046872	Yippee family	IPR034751;IPR004910;IPR039058;	NA	NA	NA	NA	NA	NA	NA	NA	1431042at2759;	NA	NA	NA	PTHR13848;	PF03226;	NA	PS51792;	NA	NA	NA	NA	metal ion binding [GO:0046872]
TRINITY_DN1164_c0_g1_i1	1732	tr|A0A0K6FTV7|A0A0K6FTV7_9HOMO	371	60.9	350	130	3	87	1130	2	346	1.8e-114	412.1	A0A0K6FTV7	A0A0K6FTV7_9HOMO	unreviewed	60S ribosomal protein L4-B [Schizosaccharomyces pombe 972h-]	RSOLAG22IIIB_14068	Rhizoctonia solani	371	NA	NA	ribosome [GO:0005840]; structural constituent of ribosome [GO:0003735]; translation [GO:0006412]	GO:0003735; GO:0005840; GO:0006412	NA	IPR025755;IPR002136;IPR013000;IPR023574;	NA	NA	NA	NA	NA	NA	NA	NA	878848at2759;	NA	NA	NA	NA	PF14374;PF00573;	NA	PS00939;	NA	NA	ribosome [GO:0005840]	translation [GO:0006412]	structural constituent of ribosome [GO:0003735]
TRINITY_DN1164_c0_g1_i2	1589	tr|A0A0K6FTV7|A0A0K6FTV7_9HOMO	371	57.5	386	145	5	100	1251	2	370	1.3e-114	412.5	A0A0K6FTV7	A0A0K6FTV7_9HOMO	unreviewed	60S ribosomal protein L4-B [Schizosaccharomyces pombe 972h-]	RSOLAG22IIIB_14068	Rhizoctonia solani	371	NA	NA	ribosome [GO:0005840]; structural constituent of ribosome [GO:0003735]; translation [GO:0006412]	GO:0003735; GO:0005840; GO:0006412	NA	IPR025755;IPR002136;IPR013000;IPR023574;	NA	NA	NA	NA	NA	NA	NA	NA	878848at2759;	NA	NA	NA	NA	PF14374;PF00573;	NA	PS00939;	NA	NA	ribosome [GO:0005840]	translation [GO:0006412]	structural constituent of ribosome [GO:0003735]
TRINITY_DN1164_c0_g1_i3	1709	tr|A0A0K6FTV7|A0A0K6FTV7_9HOMO	371	61.1	350	129	3	178	1221	2	346	1e-114	412.9	A0A0K6FTV7	A0A0K6FTV7_9HOMO	unreviewed	60S ribosomal protein L4-B [Schizosaccharomyces pombe 972h-]	RSOLAG22IIIB_14068	Rhizoctonia solani	371	NA	NA	ribosome [GO:0005840]; structural constituent of ribosome [GO:0003735]; translation [GO:0006412]	GO:0003735; GO:0005840; GO:0006412	NA	IPR025755;IPR002136;IPR013000;IPR023574;	NA	NA	NA	NA	NA	NA	NA	NA	878848at2759;	NA	NA	NA	NA	PF14374;PF00573;	NA	PS00939;	NA	NA	ribosome [GO:0005840]	translation [GO:0006412]	structural constituent of ribosome [GO:0003735]
TRINITY_DN116_c0_g3_i1	1663	tr|A0A0K6GCL9|A0A0K6GCL9_9HOMO	1397	35.9	78	45	4	843	613	1228	1301	4.5e-06	52	A0A0K6GCL9	A0A0K6GCL9_9HOMO	unreviewed	Kinesin-like protein KIF21B	RSOLAG22IIIB_06107	Rhizoctonia solani	1397	NA	NA	NA	NA	NA	IPR020472;IPR007111;IPR027417;IPR015943;IPR001680;IPR019775;IPR017986;IPR036322;	NA	NA	NA	NA	NA	NA	NA	NA	957291at2759;	NA	NA	NA	NA	PF05729;PF00400;	NA	PS50837;PS00678;PS50082;PS50294;	NA	NA	NA	NA	NA
TRINITY_DN116_c0_g3_i2	1090	tr|A0A0K6GCL9|A0A0K6GCL9_9HOMO	1397	30.2	96	58	4	688	404	1214	1301	2.3e-06	52.4	A0A0K6GCL9	A0A0K6GCL9_9HOMO	unreviewed	Kinesin-like protein KIF21B	RSOLAG22IIIB_06107	Rhizoctonia solani	1397	NA	NA	NA	NA	NA	IPR020472;IPR007111;IPR027417;IPR015943;IPR001680;IPR019775;IPR017986;IPR036322;	NA	NA	NA	NA	NA	NA	NA	NA	957291at2759;	NA	NA	NA	NA	PF05729;PF00400;	NA	PS50837;PS00678;PS50082;PS50294;	NA	NA	NA	NA	NA
TRINITY_DN11705_c0_g1_i1	1720	tr|A0A0K6FQM8|A0A0K6FQM8_9HOMO	331	34	326	169	6	1427	531	10	316	3.4e-49	195.3	A0A0K6FQM8	A0A0K6FQM8_9HOMO	unreviewed	Protein arginine methyltransferase NDUFAF7 (EC 2.1.1.320)	RSOLAG22IIIB_03530	Rhizoctonia solani	331	2.1.1.320	NA	mitochondrion [GO:0005739]; methyltransferase activity [GO:0008168]	GO:0005739; GO:0008168	NDUFAF7 family	IPR003788;IPR038375;IPR029063;	NA	NA	NA	NA	NA	NA	NA	NA	491869at2759;	NA	NA	NA	PTHR12049;	PF02636;	NA	NA	NA	SUBCELLULAR LOCATION: Mitochondrion {ECO:0000256|RuleBase:RU364114}.	mitochondrion [GO:0005739]	NA	methyltransferase activity [GO:0008168]
TRINITY_DN1173_c0_g1_i1	1273	tr|A0A0K6FQS2|A0A0K6FQS2_9HOMO	285	55.4	83	37	0	563	315	198	280	2.2e-21	102.4	A0A0K6FQS2	A0A0K6FQS2_9HOMO	unreviewed	Eukaryotic translation initiation factor 3 subunit G (eIF3g) (Eukaryotic translation initiation factor 3 RNA-binding subunit) (eIF-3 RNA-binding subunit) (Translation initiation factor eIF3 p33 subunit homolog) (eIF3 p33 homolog)	TIF35 RSOLAG22IIIB_13761	Rhizoctonia solani	285	NA	NA	eukaryotic 43S preinitiation complex [GO:0016282]; eukaryotic 48S preinitiation complex [GO:0033290]; eukaryotic translation initiation factor 3 complex [GO:0005852]; translation initiation factor activity [GO:0003743]; formation of cytoplasmic translation initiation complex [GO:0001732]	GO:0001732; GO:0003743; GO:0005852; GO:0016282; GO:0033290	EIF-3 subunit G family	IPR017334;IPR024675;IPR034240;IPR012677;IPR035979;IPR000504;	NA	NA	NA	NA	NA	NA	NA	NA	1226059at2759;	NA	NA	NA	PTHR10352:SF0;	PF12353;PF00076;	NA	PS50102;	NA	SUBCELLULAR LOCATION: Cytoplasm {ECO:0000256|HAMAP-Rule:MF_03006, ECO:0000256|SAAS:SAAS00708992}.	eukaryotic 43S preinitiation complex [GO:0016282]; eukaryotic 48S preinitiation complex [GO:0033290]; eukaryotic translation initiation factor 3 complex [GO:0005852]	formation of cytoplasmic translation initiation complex [GO:0001732]	translation initiation factor activity [GO:0003743]
TRINITY_DN1173_c0_g1_i2	1350	tr|A0A0K6FQS2|A0A0K6FQS2_9HOMO	285	55.4	83	37	0	563	315	198	280	2.4e-21	102.4	A0A0K6FQS2	A0A0K6FQS2_9HOMO	unreviewed	Eukaryotic translation initiation factor 3 subunit G (eIF3g) (Eukaryotic translation initiation factor 3 RNA-binding subunit) (eIF-3 RNA-binding subunit) (Translation initiation factor eIF3 p33 subunit homolog) (eIF3 p33 homolog)	TIF35 RSOLAG22IIIB_13761	Rhizoctonia solani	285	NA	NA	eukaryotic 43S preinitiation complex [GO:0016282]; eukaryotic 48S preinitiation complex [GO:0033290]; eukaryotic translation initiation factor 3 complex [GO:0005852]; translation initiation factor activity [GO:0003743]; formation of cytoplasmic translation initiation complex [GO:0001732]	GO:0001732; GO:0003743; GO:0005852; GO:0016282; GO:0033290	EIF-3 subunit G family	IPR017334;IPR024675;IPR034240;IPR012677;IPR035979;IPR000504;	NA	NA	NA	NA	NA	NA	NA	NA	1226059at2759;	NA	NA	NA	PTHR10352:SF0;	PF12353;PF00076;	NA	PS50102;	NA	SUBCELLULAR LOCATION: Cytoplasm {ECO:0000256|HAMAP-Rule:MF_03006, ECO:0000256|SAAS:SAAS00708992}.	eukaryotic 43S preinitiation complex [GO:0016282]; eukaryotic 48S preinitiation complex [GO:0033290]; eukaryotic translation initiation factor 3 complex [GO:0005852]	formation of cytoplasmic translation initiation complex [GO:0001732]	translation initiation factor activity [GO:0003743]
TRINITY_DN1173_c0_g1_i4	1425	tr|A0A0K6FQS2|A0A0K6FQS2_9HOMO	285	55.4	83	37	0	638	390	198	280	2.5e-21	102.4	A0A0K6FQS2	A0A0K6FQS2_9HOMO	unreviewed	Eukaryotic translation initiation factor 3 subunit G (eIF3g) (Eukaryotic translation initiation factor 3 RNA-binding subunit) (eIF-3 RNA-binding subunit) (Translation initiation factor eIF3 p33 subunit homolog) (eIF3 p33 homolog)	TIF35 RSOLAG22IIIB_13761	Rhizoctonia solani	285	NA	NA	eukaryotic 43S preinitiation complex [GO:0016282]; eukaryotic 48S preinitiation complex [GO:0033290]; eukaryotic translation initiation factor 3 complex [GO:0005852]; translation initiation factor activity [GO:0003743]; formation of cytoplasmic translation initiation complex [GO:0001732]	GO:0001732; GO:0003743; GO:0005852; GO:0016282; GO:0033290	EIF-3 subunit G family	IPR017334;IPR024675;IPR034240;IPR012677;IPR035979;IPR000504;	NA	NA	NA	NA	NA	NA	NA	NA	1226059at2759;	NA	NA	NA	PTHR10352:SF0;	PF12353;PF00076;	NA	PS50102;	NA	SUBCELLULAR LOCATION: Cytoplasm {ECO:0000256|HAMAP-Rule:MF_03006, ECO:0000256|SAAS:SAAS00708992}.	eukaryotic 43S preinitiation complex [GO:0016282]; eukaryotic 48S preinitiation complex [GO:0033290]; eukaryotic translation initiation factor 3 complex [GO:0005852]	formation of cytoplasmic translation initiation complex [GO:0001732]	translation initiation factor activity [GO:0003743]
TRINITY_DN1173_c0_g1_i6	1319	tr|A0A0K6FQS2|A0A0K6FQS2_9HOMO	285	55.4	83	37	0	609	361	198	280	1.8e-21	102.8	A0A0K6FQS2	A0A0K6FQS2_9HOMO	unreviewed	Eukaryotic translation initiation factor 3 subunit G (eIF3g) (Eukaryotic translation initiation factor 3 RNA-binding subunit) (eIF-3 RNA-binding subunit) (Translation initiation factor eIF3 p33 subunit homolog) (eIF3 p33 homolog)	TIF35 RSOLAG22IIIB_13761	Rhizoctonia solani	285	NA	NA	eukaryotic 43S preinitiation complex [GO:0016282]; eukaryotic 48S preinitiation complex [GO:0033290]; eukaryotic translation initiation factor 3 complex [GO:0005852]; translation initiation factor activity [GO:0003743]; formation of cytoplasmic translation initiation complex [GO:0001732]	GO:0001732; GO:0003743; GO:0005852; GO:0016282; GO:0033290	EIF-3 subunit G family	IPR017334;IPR024675;IPR034240;IPR012677;IPR035979;IPR000504;	NA	NA	NA	NA	NA	NA	NA	NA	1226059at2759;	NA	NA	NA	PTHR10352:SF0;	PF12353;PF00076;	NA	PS50102;	NA	SUBCELLULAR LOCATION: Cytoplasm {ECO:0000256|HAMAP-Rule:MF_03006, ECO:0000256|SAAS:SAAS00708992}.	eukaryotic 43S preinitiation complex [GO:0016282]; eukaryotic 48S preinitiation complex [GO:0033290]; eukaryotic translation initiation factor 3 complex [GO:0005852]	formation of cytoplasmic translation initiation complex [GO:0001732]	translation initiation factor activity [GO:0003743]
TRINITY_DN1173_c0_g1_i9	1396	tr|A0A0K6FQS2|A0A0K6FQS2_9HOMO	285	55.4	83	37	0	609	361	198	280	1.9e-21	102.8	A0A0K6FQS2	A0A0K6FQS2_9HOMO	unreviewed	Eukaryotic translation initiation factor 3 subunit G (eIF3g) (Eukaryotic translation initiation factor 3 RNA-binding subunit) (eIF-3 RNA-binding subunit) (Translation initiation factor eIF3 p33 subunit homolog) (eIF3 p33 homolog)	TIF35 RSOLAG22IIIB_13761	Rhizoctonia solani	285	NA	NA	eukaryotic 43S preinitiation complex [GO:0016282]; eukaryotic 48S preinitiation complex [GO:0033290]; eukaryotic translation initiation factor 3 complex [GO:0005852]; translation initiation factor activity [GO:0003743]; formation of cytoplasmic translation initiation complex [GO:0001732]	GO:0001732; GO:0003743; GO:0005852; GO:0016282; GO:0033290	EIF-3 subunit G family	IPR017334;IPR024675;IPR034240;IPR012677;IPR035979;IPR000504;	NA	NA	NA	NA	NA	NA	NA	NA	1226059at2759;	NA	NA	NA	PTHR10352:SF0;	PF12353;PF00076;	NA	PS50102;	NA	SUBCELLULAR LOCATION: Cytoplasm {ECO:0000256|HAMAP-Rule:MF_03006, ECO:0000256|SAAS:SAAS00708992}.	eukaryotic 43S preinitiation complex [GO:0016282]; eukaryotic 48S preinitiation complex [GO:0033290]; eukaryotic translation initiation factor 3 complex [GO:0005852]	formation of cytoplasmic translation initiation complex [GO:0001732]	translation initiation factor activity [GO:0003743]
TRINITY_DN11753_c0_g1_i1	3142	tr|A0A0K6G012|A0A0K6G012_9HOMO	763	30	784	377	23	783	2765	3	737	7.6e-63	241.5	A0A0K6G012	A0A0K6G012_9HOMO	unreviewed	DNA polymerase alpha-associated DNA helicase A [Schizosaccharomyces pombe 972h-]	RSOLAG22IIIB_04795	Rhizoctonia solani	763	NA	NA	NA	NA	NA	IPR003593;IPR027417;	NA	NA	NA	NA	NA	NA	NA	NA	633768at2759;	NA	NA	NA	NA	NA	NA	NA	NA	NA	NA	NA	NA
TRINITY_DN11757_c2_g1_i1	3702	tr|A0A0K6G4H7|A0A0K6G4H7_9HOMO	1101	31.5	1089	627	29	209	3343	79	1092	1.7e-125	449.9	A0A0K6G4H7	A0A0K6G4H7_9HOMO	unreviewed	Ubiquitin conjugation factor E4 B	ufd2 RSOLAG22IIIB_10689	Rhizoctonia solani	1101	NA	NA	ubiquitin ligase complex [GO:0000151]; ubiquitin-ubiquitin ligase activity [GO:0034450]; ubiquitin-dependent protein catabolic process [GO:0006511]	GO:0000151; GO:0006511; GO:0034450	NA	IPR019474;IPR003613;IPR013083;	NA	NA	NA	NA	NA	NA	NA	NA	194967at2759;	NA	NA	NA	NA	PF04564;PF10408;	NA	PS51698;	NA	NA	ubiquitin ligase complex [GO:0000151]	ubiquitin-dependent protein catabolic process [GO:0006511]	ubiquitin-ubiquitin ligase activity [GO:0034450]
TRINITY_DN11760_c0_g1_i1	1543	tr|A0A0K6G556|A0A0K6G556_9HOMO	357	25.9	367	181	8	378	1268	10	355	7.4e-27	120.9	A0A0K6G556	A0A0K6G556_9HOMO	unreviewed	Putative mitochondrial carrier YPR011C [Saccharomyces cerevisiae S288c]	RSOLAG22IIIB_05343	Rhizoctonia solani	357	NA	NA	integral component of membrane [GO:0016021]; transmembrane transporter activity [GO:0022857]	GO:0016021; GO:0022857	Mitochondrial carrier (TC 2.A.29) family	IPR002067;IPR040062;IPR018108;IPR023395;	NA	NA	NA	NA	NA	NA	NA	NA	1253450at2759;	NA	NA	NA	PTHR24089;	PF00153;	NA	PS50920;	NA	NA	integral component of membrane [GO:0016021]	NA	transmembrane transporter activity [GO:0022857]
TRINITY_DN11776_c0_g1_i1	1147	tr|A0A0K6FTD2|A0A0K6FTD2_9HOMO	215	37.5	208	126	4	118	732	1	207	1.4e-30	132.9	A0A0K6FTD2	A0A0K6FTD2_9HOMO	unreviewed	Glutathione S-transferase PM239X14	RSOLAG22IIIB_14038	Rhizoctonia solani	215	NA	NA	transferase activity [GO:0016740]	GO:0016740	GST superfamily	IPR010987;IPR036282;IPR004045;IPR004046;IPR034347;IPR036249;	NA	NA	NA	NA	NA	NA	NA	NA	1231780at2759;	NA	NA	NA	NA	PF00043;PF02798;	NA	PS50405;PS50404;	NA	NA	NA	NA	transferase activity [GO:0016740]
TRINITY_DN11788_c1_g1_i2	2255	tr|A0A0K6G6J8|A0A0K6G6J8_9HOMO	1235	50.9	114	50	2	2021	1698	21	134	2.9e-24	112.8	A0A0K6G6J8	A0A0K6G6J8_9HOMO	unreviewed	Potassium/sodium hyperpolarization-activated cyclic nucleotide-gated channel 4	RSOLAG22IIIB_01485	Rhizoctonia solani	1235	NA	NA	TRAPPII protein complex [GO:1990071]; intra-Golgi vesicle-mediated transport [GO:0006891]	GO:0006891; GO:1990071	NA	IPR023473;IPR036071;IPR002733;IPR027485;IPR024662;	NA	NA	NA	NA	NA	NA	NA	NA	499583at2759;	NA	NA	NA	PTHR13016;	PF01871;PF12735;	NA	PS51112;	NA	NA	TRAPPII protein complex [GO:1990071]	intra-Golgi vesicle-mediated transport [GO:0006891]	NA
TRINITY_DN11788_c1_g1_i3	1228	tr|A0A0K6G6J8|A0A0K6G6J8_9HOMO	1235	42.1	171	67	3	994	578	21	191	1.8e-28	125.9	A0A0K6G6J8	A0A0K6G6J8_9HOMO	unreviewed	Potassium/sodium hyperpolarization-activated cyclic nucleotide-gated channel 4	RSOLAG22IIIB_01485	Rhizoctonia solani	1235	NA	NA	TRAPPII protein complex [GO:1990071]; intra-Golgi vesicle-mediated transport [GO:0006891]	GO:0006891; GO:1990071	NA	IPR023473;IPR036071;IPR002733;IPR027485;IPR024662;	NA	NA	NA	NA	NA	NA	NA	NA	499583at2759;	NA	NA	NA	PTHR13016;	PF01871;PF12735;	NA	PS51112;	NA	NA	TRAPPII protein complex [GO:1990071]	intra-Golgi vesicle-mediated transport [GO:0006891]	NA
TRINITY_DN1178_c0_g1_i4	2811	tr|A0A0K6G210|A0A0K6G210_9HOMO	629	30.5	249	153	7	711	1430	123	360	1.4e-20	100.9	A0A0K6G210	A0A0K6G210_9HOMO	unreviewed	ABC1 family protein MCP2	RSOLAG22IIIB_01077	Rhizoctonia solani	629	NA	NA	NA	NA	NA	IPR011009;IPR004147;	NA	NA	NA	NA	NA	NA	NA	NA	790106at2759;	NA	NA	NA	NA	PF03109;	NA	NA	NA	NA	NA	NA	NA
TRINITY_DN1178_c0_g1_i7	2911	tr|A0A0K6G210|A0A0K6G210_9HOMO	629	30.5	249	153	7	711	1430	123	360	1.5e-20	100.9	A0A0K6G210	A0A0K6G210_9HOMO	unreviewed	ABC1 family protein MCP2	RSOLAG22IIIB_01077	Rhizoctonia solani	629	NA	NA	NA	NA	NA	IPR011009;IPR004147;	NA	NA	NA	NA	NA	NA	NA	NA	790106at2759;	NA	NA	NA	NA	PF03109;	NA	NA	NA	NA	NA	NA	NA
TRINITY_DN11804_c0_g1_i1	2654	tr|A0A0K6FSN0|A0A0K6FSN0_9HOMO	1713	24.4	685	431	19	345	2171	870	1543	4.3e-43	175.6	A0A0K6FSN0	A0A0K6FSN0_9HOMO	unreviewed	Uncharacterized protein	RSOLAG22IIIB_08251	Rhizoctonia solani	1713	NA	NA	extracellular region [GO:0005576]; integral component of membrane [GO:0016021]; carbohydrate binding [GO:0030246]; lyase activity [GO:0016829]; carbohydrate metabolic process [GO:0005975]	GO:0005576; GO:0005975; GO:0016021; GO:0016829; GO:0030246	NA	IPR008929;IPR032880;IPR011013;IPR014718;IPR011071;IPR012970;IPR004103;IPR003159;IPR027815;IPR022257;IPR003864;	NA	NA	NA	NA	NA	NA	NA	NA	186546at2759;	NA	NA	NA	NA	PF02278;PF02884;PF08124;PF14703;PF12621;PF02714;PF13967;	NA	NA	NA	NA	extracellular region [GO:0005576]; integral component of membrane [GO:0016021]	carbohydrate metabolic process [GO:0005975]	carbohydrate binding [GO:0030246]; lyase activity [GO:0016829]
TRINITY_DN11804_c0_g1_i2	2829	tr|A0A0K6GDA9|A0A0K6GDA9_9HOMO	531	36.4	121	76	1	1549	1911	143	262	1.8e-15	84	A0A0K6GDA9	A0A0K6GDA9_9HOMO	unreviewed	Uncharacterized protein	RSOLAG22IIIB_06276	Rhizoctonia solani	531	NA	NA	integral component of membrane [GO:0016021]	GO:0016021	NA	IPR003864;	NA	NA	NA	NA	NA	NA	NA	NA	395194at2759;	NA	NA	NA	NA	PF02714;	NA	NA	NA	NA	integral component of membrane [GO:0016021]	NA	NA
TRINITY_DN11824_c0_g1_i1	3379	tr|A0A0K6GBB2|A0A0K6GBB2_9HOMO	909	31.9	138	82	3	2547	2170	723	860	1.2e-08	61.6	A0A0K6GBB2	A0A0K6GBB2_9HOMO	unreviewed	Uncharacterized protein	RSOLAG22IIIB_01904	Rhizoctonia solani	909	NA	NA	protein tyrosine phosphatase activity [GO:0004725]; protein tyrosine/serine/threonine phosphatase activity [GO:0008138]	GO:0004725; GO:0008138	NA	IPR000340;IPR024950;IPR029021;IPR016130;IPR000387;IPR020422;	NA	NA	NA	NA	NA	NA	NA	NA	103710at2759;	NA	NA	NA	PTHR10159;	PF00782;	NA	PS00383;PS50056;PS50054;	NA	NA	NA	NA	protein tyrosine/serine/threonine phosphatase activity [GO:0008138]; protein tyrosine phosphatase activity [GO:0004725]
TRINITY_DN11827_c1_g1_i1	1067	tr|A0A0K6FSY6|A0A0K6FSY6_9HOMO	124	30.3	155	73	2	953	489	2	121	1e-14	80.1	A0A0K6FSY6	A0A0K6FSY6_9HOMO	unreviewed	Cytochrome b5 [Mortierella alpina]	RSOLAG22IIIB_03861	Rhizoctonia solani	124	NA	NA	heme binding [GO:0020037]; metal ion binding [GO:0046872]	GO:0020037; GO:0046872	Cytochrome b5 family	IPR001199;IPR036400;IPR018506;	NA	NA	NA	NA	NA	NA	NA	NA	1566561at2759;	NA	NA	NA	NA	PF00173;	NA	PS00191;PS50255;	NA	NA	NA	NA	heme binding [GO:0020037]; metal ion binding [GO:0046872]
TRINITY_DN11827_c1_g1_i2	980	tr|A0A0K6FSY6|A0A0K6FSY6_9HOMO	124	37.3	126	73	1	866	489	2	121	2.3e-18	92	A0A0K6FSY6	A0A0K6FSY6_9HOMO	unreviewed	Cytochrome b5 [Mortierella alpina]	RSOLAG22IIIB_03861	Rhizoctonia solani	124	NA	NA	heme binding [GO:0020037]; metal ion binding [GO:0046872]	GO:0020037; GO:0046872	Cytochrome b5 family	IPR001199;IPR036400;IPR018506;	NA	NA	NA	NA	NA	NA	NA	NA	1566561at2759;	NA	NA	NA	NA	PF00173;	NA	PS00191;PS50255;	NA	NA	NA	NA	heme binding [GO:0020037]; metal ion binding [GO:0046872]
TRINITY_DN1184_c0_g1_i1	3287	tr|A0A0K6FLC8|A0A0K6FLC8_9HOMO	779	38.5	789	422	8	3081	730	3	733	1.7e-145	516.2	A0A0K6FLC8	A0A0K6FLC8_9HOMO	unreviewed	Heat shock protein homolog pss1 [Schizosaccharomyces pombe 972h-]	RSOLAG22IIIB_00372	Rhizoctonia solani	779	NA	NA	ATP binding [GO:0005524]	GO:0005524	Heat shock protein 70 family	IPR029048;IPR029047;IPR013126;	NA	NA	NA	NA	NA	NA	NA	NA	406172at2759;	NA	NA	NA	PTHR19375;	PF00012;	NA	NA	NA	NA	NA	NA	ATP binding [GO:0005524]
TRINITY_DN1184_c0_g1_i2	3609	tr|A0A0K6FLC8|A0A0K6FLC8_9HOMO	779	40.5	795	403	9	3248	882	3	733	1.2e-157	556.6	A0A0K6FLC8	A0A0K6FLC8_9HOMO	unreviewed	Heat shock protein homolog pss1 [Schizosaccharomyces pombe 972h-]	RSOLAG22IIIB_00372	Rhizoctonia solani	779	NA	NA	ATP binding [GO:0005524]	GO:0005524	Heat shock protein 70 family	IPR029048;IPR029047;IPR013126;	NA	NA	NA	NA	NA	NA	NA	NA	406172at2759;	NA	NA	NA	PTHR19375;	PF00012;	NA	NA	NA	NA	NA	NA	ATP binding [GO:0005524]
TRINITY_DN11872_c0_g1_i1	2329	tr|A0A0K6G439|A0A0K6G439_9HOMO	941	33.2	377	230	9	2060	978	87	457	1.7e-38	160.2	A0A0K6G439	A0A0K6G439_9HOMO	unreviewed	Pumilio homology domain family member 6 [Schizosaccharomyces pombe 972h-]	RSOLAG22IIIB_05134	Rhizoctonia solani	941	NA	NA	integral component of membrane [GO:0016021]; RNA binding [GO:0003723]	GO:0003723; GO:0016021	NA	IPR011989;IPR016024;IPR012959;IPR020846;IPR033133;IPR040059;IPR001313;IPR007568;	NA	NA	NA	NA	NA	NA	NA	NA	845051at2759;	NA	NA	NA	PTHR13389;	PF08144;PF04479;	NA	PS50302;PS50303;	NA	NA	integral component of membrane [GO:0016021]	NA	RNA binding [GO:0003723]
TRINITY_DN1189_c0_g1_i1	2608	tr|A0A0K6GHG8|A0A0K6GHG8_9HOMO	606	29.4	429	261	16	1448	219	51	456	7e-38	158.3	A0A0K6GHG8	A0A0K6GHG8_9HOMO	unreviewed	Carboxypeptidase D	RSOLAG22IIIB_06864	Rhizoctonia solani	606	NA	NA	integral component of membrane [GO:0016021]; serine-type carboxypeptidase activity [GO:0004185]	GO:0004185; GO:0016021	Peptidase S10 family	IPR029058;IPR001563;	NA	NA	NA	NA	NA	NA	NA	NA	607679at2759;	NA	NA	NA	PTHR11802;	PF00450;	NA	NA	NA	NA	integral component of membrane [GO:0016021]	NA	serine-type carboxypeptidase activity [GO:0004185]
TRINITY_DN1189_c0_g1_i3	1629	tr|A0A0K6GHG8|A0A0K6GHG8_9HOMO	606	29.2	383	235	14	1310	219	91	456	1.6e-32	139.8	A0A0K6GHG8	A0A0K6GHG8_9HOMO	unreviewed	Carboxypeptidase D	RSOLAG22IIIB_06864	Rhizoctonia solani	606	NA	NA	integral component of membrane [GO:0016021]; serine-type carboxypeptidase activity [GO:0004185]	GO:0004185; GO:0016021	Peptidase S10 family	IPR029058;IPR001563;	NA	NA	NA	NA	NA	NA	NA	NA	607679at2759;	NA	NA	NA	PTHR11802;	PF00450;	NA	NA	NA	NA	integral component of membrane [GO:0016021]	NA	serine-type carboxypeptidase activity [GO:0004185]
TRINITY_DN1189_c0_g1_i4	2581	tr|A0A0K6GHG8|A0A0K6GHG8_9HOMO	606	29.4	429	261	16	1448	219	51	456	7e-38	158.3	A0A0K6GHG8	A0A0K6GHG8_9HOMO	unreviewed	Carboxypeptidase D	RSOLAG22IIIB_06864	Rhizoctonia solani	606	NA	NA	integral component of membrane [GO:0016021]; serine-type carboxypeptidase activity [GO:0004185]	GO:0004185; GO:0016021	Peptidase S10 family	IPR029058;IPR001563;	NA	NA	NA	NA	NA	NA	NA	NA	607679at2759;	NA	NA	NA	PTHR11802;	PF00450;	NA	NA	NA	NA	integral component of membrane [GO:0016021]	NA	serine-type carboxypeptidase activity [GO:0004185]
TRINITY_DN1189_c1_g1_i1	1455	tr|A0A0K6G269|A0A0K6G269_9HOMO	284	30.7	251	163	5	1078	338	38	281	2.5e-24	112.5	A0A0K6G269	A0A0K6G269_9HOMO	unreviewed	ATP synthase mitochondrial F1 complex assembly factor 2	RSOLAG22IIIB_01133	Rhizoctonia solani	284	NA	NA	proton-transporting ATP synthase complex assembly [GO:0043461]	GO:0043461	NA	IPR011419;IPR023335;	NA	NA	NA	NA	NA	NA	NA	NA	734341at2759;	NA	NA	NA	PTHR21013;	PF07542;	NA	NA	NA	NA	NA	proton-transporting ATP synthase complex assembly [GO:0043461]	NA
TRINITY_DN1189_c1_g1_i2	2182	tr|A0A0K6G269|A0A0K6G269_9HOMO	284	33.1	124	83	0	709	338	158	281	1.3e-13	77.4	A0A0K6G269	A0A0K6G269_9HOMO	unreviewed	ATP synthase mitochondrial F1 complex assembly factor 2	RSOLAG22IIIB_01133	Rhizoctonia solani	284	NA	NA	proton-transporting ATP synthase complex assembly [GO:0043461]	GO:0043461	NA	IPR011419;IPR023335;	NA	NA	NA	NA	NA	NA	NA	NA	734341at2759;	NA	NA	NA	PTHR21013;	PF07542;	NA	NA	NA	NA	NA	proton-transporting ATP synthase complex assembly [GO:0043461]	NA
TRINITY_DN11903_c0_g2_i1	1249	tr|A0A0K6FM12|A0A0K6FM12_9HOMO	651	33.1	242	158	3	844	128	79	319	1.9e-28	125.9	A0A0K6FM12	A0A0K6FM12_9HOMO	unreviewed	Polyubiquitin-C	RSOLAG22IIIB_02936	Rhizoctonia solani	651	NA	NA	NAD binding [GO:0051287]; oxidoreductase activity, acting on the CH-OH group of donors, NAD or NADP as acceptor [GO:0016616]	GO:0016616; GO:0051287	NA	IPR006139;IPR029753;IPR029752;IPR006140;IPR036291;IPR019956;IPR029071;IPR019954;IPR000626;	NA	NA	NA	NA	NA	NA	NA	NA	1536766at2759;	NA	NA	NA	NA	PF00389;PF02826;PF00240;	NA	PS00065;PS00671;PS00299;PS50053;	NA	NA	NA	NA	NAD binding [GO:0051287]; oxidoreductase activity, acting on the CH-OH group of donors, NAD or NADP as acceptor [GO:0016616]
TRINITY_DN11904_c0_g1_i1	1235	tr|A0A0K6GGN9|A0A0K6GGN9_9HOMO	208	48.7	158	81	0	745	272	51	208	9.4e-41	166.8	A0A0K6GGN9	A0A0K6GGN9_9HOMO	unreviewed	Nuclear migration protein nudC	RSOLAG22IIIB_02534	Rhizoctonia solani	208	NA	NA	NA	NA	NA	IPR007052;IPR008978;IPR037898;	NA	NA	NA	NA	NA	NA	NA	NA	1474731at2759;	NA	NA	NA	PTHR12356;	PF04969;	NA	PS51203;	NA	NA	NA	NA	NA
TRINITY_DN11991_c0_g3_i1	1622	tr|A0A0K6FX41|A0A0K6FX41_9HOMO	330	50.9	340	128	5	316	1329	12	314	6.2e-93	340.5	A0A0K6FX41	A0A0K6FX41_9HOMO	unreviewed	Cytosolic Fe-S cluster assembly factor NBP35 (Nucleotide-binding protein 35)	NBP35 RSOLAG22IIIB_04310	Rhizoctonia solani	330	NA	NA	cytoplasm [GO:0005737]; 4 iron, 4 sulfur cluster binding [GO:0051539]; ATP binding [GO:0005524]; metal ion binding [GO:0046872]; iron-sulfur cluster assembly [GO:0016226]	GO:0005524; GO:0005737; GO:0016226; GO:0046872; GO:0051539	Mrp/NBP35 ATP-binding proteins family, NUBP1/NBP35 subfamily	IPR019591;IPR000808;IPR028601;IPR027417;IPR033756;	NA	NA	NA	NA	NA	NA	NA	NA	1166096at2759;	NA	NA	NA	PTHR23264;	PF10609;	NA	PS01215;	NA	SUBCELLULAR LOCATION: Cytoplasm {ECO:0000256|HAMAP-Rule:MF_03038}.	cytoplasm [GO:0005737]	iron-sulfur cluster assembly [GO:0016226]	4 iron, 4 sulfur cluster binding [GO:0051539]; ATP binding [GO:0005524]; metal ion binding [GO:0046872]
TRINITY_DN11998_c1_g2_i1	687	tr|A0A0K6G7J9|A0A0K6G7J9_9HOMO	2103	33.3	75	49	1	408	632	1964	2037	5.4e-06	50.4	A0A0K6G7J9	A0A0K6G7J9_9HOMO	unreviewed	Nephrocystin-3 [Xenopus laevis]	RSOLAG22IIIB_11347	Rhizoctonia solani	2103	NA	NA	endoplasmic reticulum-plasma membrane tethering [GO:0061817]; lipid metabolic process [GO:0006629]	GO:0006629; GO:0061817	NA	IPR016035;IPR000008;IPR035892;IPR037762;IPR027417;IPR002641;IPR011990;	NA	NA	NA	NA	NA	NA	NA	NA	1430387at2759;	NA	NA	NA	NA	PF00168;PF01734;	NA	PS50004;PS51635;	NA	NA	NA	endoplasmic reticulum-plasma membrane tethering [GO:0061817]; lipid metabolic process [GO:0006629]	NA
TRINITY_DN1202_c0_g2_i4	2032	tr|A0A0K6FMA4|A0A0K6FMA4_9HOMO	1326	43.1	239	125	4	1051	1746	1065	1299	1.1e-46	187.2	A0A0K6FMA4	A0A0K6FMA4_9HOMO	unreviewed	Multidrug resistance protein 1	RSOLAG22IIIB_07375	Rhizoctonia solani	1326	NA	NA	integral component of membrane [GO:0016021]; ATP binding [GO:0005524]; ATPase activity, coupled to transmembrane movement of substances [GO:0042626]	GO:0005524; GO:0016021; GO:0042626	NA	IPR003593;IPR011527;IPR036640;IPR003439;IPR017871;IPR027417;IPR039421;	NA	NA	NA	NA	NA	NA	NA	NA	186078at2759;	NA	NA	NA	PTHR24221;	PF00664;PF00005;	NA	PS50929;PS00211;PS50893;	NA	NA	integral component of membrane [GO:0016021]	NA	ATPase activity, coupled to transmembrane movement of substances [GO:0042626]; ATP binding [GO:0005524]
TRINITY_DN12030_c0_g1_i1	1518	tr|A0A0K6GE63|A0A0K6GE63_9HOMO	337	46.3	231	116	3	323	1009	85	309	1.2e-53	209.9	A0A0K6GE63	A0A0K6GE63_9HOMO	unreviewed	NADH-cytochrome b5 reductase (EC 1.6.2.2)	CBR1 RSOLAG22IIIB_02233	Rhizoctonia solani	337	1.6.2.2	NA	integral component of membrane [GO:0016021]; cytochrome-b5 reductase activity, acting on NAD(P)H [GO:0004128]	GO:0004128; GO:0016021	Flavoprotein pyridine nucleotide cytochrome reductase family	IPR001834;IPR008333;IPR017927;IPR001709;IPR039261;IPR001433;IPR017938;	NA	NA	NA	NA	NA	NA	NA	NA	1311668at2759;	NA	NA	NA	NA	PF00970;PF00175;	NA	PS51384;	NA	NA	integral component of membrane [GO:0016021]	NA	cytochrome-b5 reductase activity, acting on NAD(P)H [GO:0004128]
TRINITY_DN12038_c0_g1_i2	1931	tr|A0A0K6GGT6|A0A0K6GGT6_9HOMO	564	32	494	285	11	269	1651	35	510	3.7e-52	205.3	A0A0K6GGT6	A0A0K6GGT6_9HOMO	unreviewed	Putative quinate permease	RSOLAG22IIIB_06813	Rhizoctonia solani	564	NA	NA	integral component of membrane [GO:0016021]; transmembrane transporter activity [GO:0022857]	GO:0016021; GO:0022857	Major facilitator superfamily, Sugar transporter (TC 2.A.1.1) family	IPR020846;IPR005828;IPR036259;IPR003663;IPR005829;	NA	NA	NA	NA	NA	NA	NA	NA	430696at2759;	NA	NA	NA	NA	PF00083;	TIGR00879;	PS50850;PS00216;PS00217;	NA	NA	integral component of membrane [GO:0016021]	NA	transmembrane transporter activity [GO:0022857]
TRINITY_DN1203_c0_g1_i3	4101	tr|A0A0K6FUV6|A0A0K6FUV6_9HOMO	1143	44	1138	561	17	3961	599	3	1081	5.1e-216	750.7	A0A0K6FUV6	A0A0K6FUV6_9HOMO	unreviewed	Ribosome biogenesis protein bms1 [Schizosaccharomyces pombe 972h-]	RSOLAG22IIIB_08821	Rhizoctonia solani	1143	NA	NA	nucleus [GO:0005634]; GTP binding [GO:0005525]; ribosome biogenesis [GO:0042254]	GO:0005525; GO:0005634; GO:0042254	NA	IPR003593;IPR012948;IPR039761;IPR037875;IPR007034;IPR030387;IPR027417;	NA	NA	NA	NA	NA	NA	NA	NA	463678at2759;	NA	NA	NA	PTHR12858;	PF08142;PF04950;	NA	PS51714;	NA	NA	nucleus [GO:0005634]	ribosome biogenesis [GO:0042254]	GTP binding [GO:0005525]
TRINITY_DN12059_c0_g3_i1	2165	tr|A0A0K6FKX3|A0A0K6FKX3_9HOMO	461	55.4	424	174	4	1948	710	33	452	2.4e-132	471.9	A0A0K6FKX3	A0A0K6FKX3_9HOMO	unreviewed	Ornithine aminotransferase (EC 2.6.1.13)	CAR2 RSOLAG22IIIB_00266	Rhizoctonia solani	461	2.6.1.13	NA	ornithine-oxo-acid transaminase activity [GO:0004587]; pyridoxal phosphate binding [GO:0030170]; L-proline biosynthetic process [GO:0055129]	GO:0004587; GO:0030170; GO:0055129	Class-III pyridoxal-phosphate-dependent aminotransferase family	IPR005814;IPR010164;IPR034758;IPR015424;IPR015422;IPR015421;	NA	NA	NA	NA	NA	NA	NA	NA	145181at2759;	NA	NA	UPA00098;UER00358	PTHR11986:SF18;	PF00202;	TIGR01885;	PS00600;	NA	NA	NA	L-proline biosynthetic process [GO:0055129]	ornithine-oxo-acid transaminase activity [GO:0004587]; pyridoxal phosphate binding [GO:0030170]
TRINITY_DN12066_c0_g1_i2	3006	tr|A0A0K6FSU8|A0A0K6FSU8_9HOMO	1728	33.6	244	142	2	1654	938	1212	1440	6.7e-32	138.7	A0A0K6FSU8	A0A0K6FSU8_9HOMO	unreviewed	Hybrid signal transduction histidine kinase J [Dictyostelium discoideum]	RSOLAG22IIIB_08441	Rhizoctonia solani	1728	NA	NA	integral component of membrane [GO:0016021]; phosphorelay sensor kinase activity [GO:0000155]	GO:0000155; GO:0016021	NA	IPR011006;IPR003660;IPR003594;IPR036890;IPR005467;IPR003661;IPR036097;IPR036291;IPR002347;IPR001789;	NA	NA	NA	NA	NA	NA	NA	NA	27870at2759;	NA	NA	NA	NA	PF00106;PF00672;PF02518;PF00512;PF00072;	NA	PS50885;PS50109;PS50110;	NA	NA	integral component of membrane [GO:0016021]	NA	phosphorelay sensor kinase activity [GO:0000155]
TRINITY_DN12073_c0_g1_i1	1944	tr|A0A0K6FQW4|A0A0K6FQW4_9HOMO	987	32	447	253	11	1508	240	520	939	8.4e-44	177.6	A0A0K6FQW4	A0A0K6FQW4_9HOMO	unreviewed	Cu2+-exporting ATPase	CCC2 RSOLAG22IIIB_08014	Rhizoctonia solani	987	NA	NA	integral component of membrane [GO:0016021]; cation-transporting ATPase activity [GO:0019829]; copper ion binding [GO:0005507]; nucleotide binding [GO:0000166]; metal ion transport [GO:0030001]	GO:0000166; GO:0005507; GO:0016021; GO:0019829; GO:0030001	Cation transport ATPase (P-type) (TC 3.A.3) family, Type IB subfamily	IPR023299;IPR018303;IPR023298;IPR008250;IPR036412;IPR023214;IPR017969;IPR006122;IPR006121;IPR036163;IPR027256;IPR001757;	NA	NA	NA	NA	NA	NA	NA	NA	649559at2759;	NA	NA	NA	NA	PF00403;	TIGR01525;TIGR01494;TIGR00003;	PS00154;PS01047;PS50846;	NA	SUBCELLULAR LOCATION: Membrane {ECO:0000256|RuleBase:RU362081}.	integral component of membrane [GO:0016021]	metal ion transport [GO:0030001]	cation-transporting ATPase activity [GO:0019829]; copper ion binding [GO:0005507]; nucleotide binding [GO:0000166]
TRINITY_DN12073_c0_g1_i11	1059	tr|A0A0K6FSF1|A0A0K6FSF1_9HOMO	1110	37.9	145	83	2	1058	624	508	645	3.1e-16	85.1	A0A0K6FSF1	A0A0K6FSF1_9HOMO	unreviewed	Cu2+-exporting ATPase	RSOLAG22IIIB_03856	Rhizoctonia solani	1110	NA	NA	integral component of membrane [GO:0016021]; cation-transporting ATPase activity [GO:0019829]; copper ion binding [GO:0005507]; nucleotide binding [GO:0000166]; metal ion transport [GO:0030001]	GO:0000166; GO:0005507; GO:0016021; GO:0019829; GO:0030001	Cation transport ATPase (P-type) (TC 3.A.3) family, Type IB subfamily	IPR023299;IPR018303;IPR008250;IPR036412;IPR023214;IPR017969;IPR006122;IPR006121;IPR036163;IPR027256;IPR001757;	NA	NA	NA	NA	NA	NA	NA	NA	649559at2759;	NA	NA	NA	NA	PF00403;	TIGR01525;TIGR01494;TIGR00003;	PS00154;PS01047;PS50846;	NA	SUBCELLULAR LOCATION: Membrane {ECO:0000256|RuleBase:RU362081}.	integral component of membrane [GO:0016021]	metal ion transport [GO:0030001]	cation-transporting ATPase activity [GO:0019829]; copper ion binding [GO:0005507]; nucleotide binding [GO:0000166]
TRINITY_DN12073_c0_g1_i13	1137	tr|A0A0K6FSF1|A0A0K6FSF1_9HOMO	1110	37.9	145	83	2	1136	702	508	645	3.3e-16	85.1	A0A0K6FSF1	A0A0K6FSF1_9HOMO	unreviewed	Cu2+-exporting ATPase	RSOLAG22IIIB_03856	Rhizoctonia solani	1110	NA	NA	integral component of membrane [GO:0016021]; cation-transporting ATPase activity [GO:0019829]; copper ion binding [GO:0005507]; nucleotide binding [GO:0000166]; metal ion transport [GO:0030001]	GO:0000166; GO:0005507; GO:0016021; GO:0019829; GO:0030001	Cation transport ATPase (P-type) (TC 3.A.3) family, Type IB subfamily	IPR023299;IPR018303;IPR008250;IPR036412;IPR023214;IPR017969;IPR006122;IPR006121;IPR036163;IPR027256;IPR001757;	NA	NA	NA	NA	NA	NA	NA	NA	649559at2759;	NA	NA	NA	NA	PF00403;	TIGR01525;TIGR01494;TIGR00003;	PS00154;PS01047;PS50846;	NA	SUBCELLULAR LOCATION: Membrane {ECO:0000256|RuleBase:RU362081}.	integral component of membrane [GO:0016021]	metal ion transport [GO:0030001]	cation-transporting ATPase activity [GO:0019829]; copper ion binding [GO:0005507]; nucleotide binding [GO:0000166]
TRINITY_DN12073_c0_g1_i8	906	tr|A0A0K6FSF1|A0A0K6FSF1_9HOMO	1110	40.3	181	101	2	905	363	508	681	2.1e-26	118.6	A0A0K6FSF1	A0A0K6FSF1_9HOMO	unreviewed	Cu2+-exporting ATPase	RSOLAG22IIIB_03856	Rhizoctonia solani	1110	NA	NA	integral component of membrane [GO:0016021]; cation-transporting ATPase activity [GO:0019829]; copper ion binding [GO:0005507]; nucleotide binding [GO:0000166]; metal ion transport [GO:0030001]	GO:0000166; GO:0005507; GO:0016021; GO:0019829; GO:0030001	Cation transport ATPase (P-type) (TC 3.A.3) family, Type IB subfamily	IPR023299;IPR018303;IPR008250;IPR036412;IPR023214;IPR017969;IPR006122;IPR006121;IPR036163;IPR027256;IPR001757;	NA	NA	NA	NA	NA	NA	NA	NA	649559at2759;	NA	NA	NA	NA	PF00403;	TIGR01525;TIGR01494;TIGR00003;	PS00154;PS01047;PS50846;	NA	SUBCELLULAR LOCATION: Membrane {ECO:0000256|RuleBase:RU362081}.	integral component of membrane [GO:0016021]	metal ion transport [GO:0030001]	cation-transporting ATPase activity [GO:0019829]; copper ion binding [GO:0005507]; nucleotide binding [GO:0000166]
TRINITY_DN1207_c0_g2_i1	2211	tr|A0A0K6FX68|A0A0K6FX68_9HOMO	1751	30.7	199	116	4	226	759	1051	1248	9e-18	91.3	A0A0K6FX68	A0A0K6FX68_9HOMO	unreviewed	Uncharacterized protein	hsf RSOLAG22IIIB_04327	Rhizoctonia solani	1751	NA	NA	integral component of membrane [GO:0016021]; nucleus [GO:0005634]; ATP binding [GO:0005524]; dephospho-CoA kinase activity [GO:0004140]; DNA-binding transcription factor activity [GO:0003700]; sequence-specific DNA binding [GO:0043565]; coenzyme A biosynthetic process [GO:0015937]	GO:0003700; GO:0004140; GO:0005524; GO:0005634; GO:0015937; GO:0016021; GO:0043565	HSF family	IPR001977;IPR000232;IPR027417;IPR036388;IPR036390;	NA	NA	NA	NA	NA	NA	NA	NA	1263008at2759;	NA	NA	NA	NA	PF01121;PF00447;	TIGR00152;	PS51219;PS00434;	NA	SUBCELLULAR LOCATION: Nucleus {ECO:0000256|SAAS:SAAS00596255}.	integral component of membrane [GO:0016021]; nucleus [GO:0005634]	coenzyme A biosynthetic process [GO:0015937]	ATP binding [GO:0005524]; dephospho-CoA kinase activity [GO:0004140]; DNA-binding transcription factor activity [GO:0003700]; sequence-specific DNA binding [GO:0043565]
TRINITY_DN1207_c0_g2_i4	2656	tr|A0A0K6FX68|A0A0K6FX68_9HOMO	1751	30.7	199	116	4	226	759	1051	1248	1.1e-17	91.3	A0A0K6FX68	A0A0K6FX68_9HOMO	unreviewed	Uncharacterized protein	hsf RSOLAG22IIIB_04327	Rhizoctonia solani	1751	NA	NA	integral component of membrane [GO:0016021]; nucleus [GO:0005634]; ATP binding [GO:0005524]; dephospho-CoA kinase activity [GO:0004140]; DNA-binding transcription factor activity [GO:0003700]; sequence-specific DNA binding [GO:0043565]; coenzyme A biosynthetic process [GO:0015937]	GO:0003700; GO:0004140; GO:0005524; GO:0005634; GO:0015937; GO:0016021; GO:0043565	HSF family	IPR001977;IPR000232;IPR027417;IPR036388;IPR036390;	NA	NA	NA	NA	NA	NA	NA	NA	1263008at2759;	NA	NA	NA	NA	PF01121;PF00447;	TIGR00152;	PS51219;PS00434;	NA	SUBCELLULAR LOCATION: Nucleus {ECO:0000256|SAAS:SAAS00596255}.	integral component of membrane [GO:0016021]; nucleus [GO:0005634]	coenzyme A biosynthetic process [GO:0015937]	ATP binding [GO:0005524]; dephospho-CoA kinase activity [GO:0004140]; DNA-binding transcription factor activity [GO:0003700]; sequence-specific DNA binding [GO:0043565]
TRINITY_DN12090_c0_g1_i1	1069	tr|A0A0K6FWB4|A0A0K6FWB4_9HOMO	90	42	81	47	0	883	641	3	83	2.6e-15	82	A0A0K6FWB4	A0A0K6FWB4_9HOMO	unreviewed	Uncharacterized protein	RSOLAG22IIIB_04191	Rhizoctonia solani	90	NA	NA	RNA binding [GO:0003723]	GO:0003723	NA	IPR012677;IPR035979;IPR000504;IPR003954;	NA	NA	NA	NA	NA	NA	NA	NA	1579773at2759;	NA	NA	NA	NA	PF00076;	NA	PS50102;	NA	NA	NA	NA	RNA binding [GO:0003723]
TRINITY_DN1212_c0_g1_i10	4428	tr|A0A0K6FWB8|A0A0K6FWB8_9HOMO	556	25.3	296	170	7	1291	524	31	315	6e-13	76.3	A0A0K6FWB8	A0A0K6FWB8_9HOMO	unreviewed	Uncharacterized protein	RSOLAG22IIIB_00647	Rhizoctonia solani	556	NA	NA	ATP binding [GO:0005524]; protein kinase activity [GO:0004672]	GO:0004672; GO:0005524	NA	IPR011009;IPR000719;IPR017441;IPR008271;	NA	NA	NA	NA	NA	NA	NA	NA	828743at2759;	NA	NA	NA	NA	PF00069;	NA	PS00107;PS50011;PS00108;	NA	NA	NA	NA	ATP binding [GO:0005524]; protein kinase activity [GO:0004672]
TRINITY_DN1212_c0_g1_i2	4299	tr|A0A0K6FWB8|A0A0K6FWB8_9HOMO	556	25.3	296	170	7	1291	524	31	315	5.8e-13	76.3	A0A0K6FWB8	A0A0K6FWB8_9HOMO	unreviewed	Uncharacterized protein	RSOLAG22IIIB_00647	Rhizoctonia solani	556	NA	NA	ATP binding [GO:0005524]; protein kinase activity [GO:0004672]	GO:0004672; GO:0005524	NA	IPR011009;IPR000719;IPR017441;IPR008271;	NA	NA	NA	NA	NA	NA	NA	NA	828743at2759;	NA	NA	NA	NA	PF00069;	NA	PS00107;PS50011;PS00108;	NA	NA	NA	NA	ATP binding [GO:0005524]; protein kinase activity [GO:0004672]
TRINITY_DN1212_c0_g2_i1	658	tr|A0A0K6FLQ7|A0A0K6FLQ7_9HOMO	1296	36.6	112	68	2	403	71	162	271	7.5e-13	73.2	A0A0K6FLQ7	A0A0K6FLQ7_9HOMO	unreviewed	Uncharacterized protein	RSOLAG22IIIB_07262	Rhizoctonia solani	1296	NA	NA	integral component of membrane [GO:0016021]; ATP binding [GO:0005524]; ATPase activity [GO:0016887]	GO:0005524; GO:0016021; GO:0016887	NA	IPR003593;IPR013525;IPR003439;IPR017871;IPR027417;	NA	NA	NA	NA	NA	NA	NA	NA	1022017at2759;	NA	NA	NA	NA	PF01061;PF00005;	NA	PS00211;PS50893;	NA	NA	integral component of membrane [GO:0016021]	NA	ATPase activity [GO:0016887]; ATP binding [GO:0005524]
TRINITY_DN12153_c0_g1_i1	2387	tr|A0A0K6G1P3|A0A0K6G1P3_9HOMO	684	34.5	679	359	15	168	1973	11	680	7e-101	367.5	A0A0K6G1P3	A0A0K6G1P3_9HOMO	unreviewed	Protein sly1 homolog [Drosophila melanogaster]	RSOLAG22IIIB_01089	Rhizoctonia solani	684	NA	NA	vesicle docking involved in exocytosis [GO:0006904]	GO:0006904	STXBP/unc-18/SEC1 family	IPR027482;IPR001619;IPR036045;	NA	NA	NA	NA	NA	NA	NA	NA	917326at2759;	NA	NA	NA	PTHR11679;	PF00995;	NA	NA	NA	NA	NA	vesicle docking involved in exocytosis [GO:0006904]	NA
TRINITY_DN12154_c0_g1_i1	1352	tr|A0A0K6G601|A0A0K6G601_9HOMO	292	53.1	179	83	1	220	756	38	215	1.6e-49	196.1	A0A0K6G601	A0A0K6G601_9HOMO	unreviewed	Ribosome biogenesis protein TSR3	TSR3 RSOLAG22IIIB_01311	Rhizoctonia solani	292	NA	NA	cytoplasm [GO:0005737]; nucleus [GO:0005634]; rRNA processing [GO:0006364]	GO:0005634; GO:0005737; GO:0006364	TSR3 family	IPR022968;IPR007209;IPR007177;	NA	NA	NA	NA	NA	NA	NA	NA	1222562at2759;	NA	NA	NA	PTHR20426;	PF04034;PF04068;	NA	NA	NA	SUBCELLULAR LOCATION: Cytoplasm {ECO:0000256|HAMAP-Rule:MF_03146}. Nucleus {ECO:0000256|HAMAP-Rule:MF_03146}.	cytoplasm [GO:0005737]; nucleus [GO:0005634]	rRNA processing [GO:0006364]	NA
TRINITY_DN12158_c0_g1_i1	1991	tr|A0A0K6FVR4|A0A0K6FVR4_9HOMO	502	52.4	435	199	3	1560	280	67	501	3.6e-127	454.5	A0A0K6FVR4	A0A0K6FVR4_9HOMO	unreviewed	Phenylalanyl-tRNA synthetase alpha chain	RSOLAG22IIIB_00433	Rhizoctonia solani	502	NA	NA	cytoplasm [GO:0005737]; ATP binding [GO:0005524]; phenylalanine-tRNA ligase activity [GO:0004826]; tRNA binding [GO:0000049]; phenylalanyl-tRNA aminoacylation [GO:0006432]	GO:0000049; GO:0004826; GO:0005524; GO:0005737; GO:0006432	NA	IPR006195;IPR004529;IPR002319;IPR040586;IPR040725;	NA	NA	NA	NA	NA	NA	NA	NA	733355at2759;	NA	NA	NA	NA	PF18554;PF18553;PF01409;	TIGR00468;	PS50862;	NA	NA	cytoplasm [GO:0005737]	phenylalanyl-tRNA aminoacylation [GO:0006432]	ATP binding [GO:0005524]; phenylalanine-tRNA ligase activity [GO:0004826]; tRNA binding [GO:0000049]
TRINITY_DN12179_c0_g1_i1	5564	tr|A0A0K6FMP2|A0A0K6FMP2_9HOMO	1183	36.5	699	388	17	903	2942	492	1153	2.3e-110	400.2	A0A0K6FMP2	A0A0K6FMP2_9HOMO	unreviewed	ATP-dependent RNA helicase DHX8/PRP22	Dhx8 RSOLAG22IIIB_03062	Rhizoctonia solani	1183	NA	NA	ATP binding [GO:0005524]; helicase activity [GO:0004386]; nucleic acid binding [GO:0003676]	GO:0003676; GO:0004386; GO:0005524	NA	IPR011545;IPR002464;IPR011709;IPR007502;IPR014001;IPR001650;IPR012340;IPR027417;IPR022967;IPR003029;	NA	NA	NA	NA	NA	NA	NA	NA	354219at2759;	NA	NA	NA	NA	PF00270;PF04408;PF00271;PF07717;PF00575;	NA	PS00690;PS51192;PS51194;PS50126;	NA	NA	NA	NA	ATP binding [GO:0005524]; helicase activity [GO:0004386]; nucleic acid binding [GO:0003676]
TRINITY_DN12189_c1_g1_i1	1788	tr|A0A0K6FYM5|A0A0K6FYM5_9HOMO	491	64.4	492	172	2	1660	188	1	490	1.4e-175	615.1	A0A0K6FYM5	A0A0K6FYM5_9HOMO	unreviewed	Fumarate hydratase, class II	RSOLAG22IIIB_09525	Rhizoctonia solani	491	NA	NA	tricarboxylic acid cycle enzyme complex [GO:0045239]; fumarate hydratase activity [GO:0004333]; fumarate metabolic process [GO:0006106]; tricarboxylic acid cycle [GO:0006099]	GO:0004333; GO:0006099; GO:0006106; GO:0045239	NA	IPR005677;IPR024083;IPR018951;IPR020557;IPR000362;IPR022761;IPR008948;	NA	NA	NA	NA	NA	NA	NA	NA	1022919at2759;	NA	NA	NA	PTHR11444;	PF10415;PF00206;	TIGR00979;	PS00163;	NA	NA	tricarboxylic acid cycle enzyme complex [GO:0045239]	fumarate metabolic process [GO:0006106]; tricarboxylic acid cycle [GO:0006099]	fumarate hydratase activity [GO:0004333]
TRINITY_DN12207_c0_g1_i1	1633	tr|A0A0K6FTB9|A0A0K6FTB9_9HOMO	352	69.9	312	92	1	1442	513	4	315	7.3e-126	449.9	A0A0K6FTB9	A0A0K6FTB9_9HOMO	unreviewed	Cytoplasmic tRNA 2-thiolation protein 1 (EC 2.7.7.-) (Cytoplasmic tRNA adenylyltransferase 1)	ctu1 CTU1 NCS6 RSOLAG22IIIB_03933	Rhizoctonia solani	352	2.7.7.-	NA	cytoplasm [GO:0005737]; nucleotidyltransferase activity [GO:0016779]; tRNA binding [GO:0000049]; protein urmylation [GO:0032447]; tRNA thio-modification [GO:0034227]; tRNA wobble uridine modification [GO:0002098]	GO:0000049; GO:0002098; GO:0005737; GO:0016779; GO:0032447; GO:0034227	TtcA family, CTU1/NCS6/ATPBD3 subfamily	IPR032442;IPR000541;IPR014729;IPR011063;IPR035107;IPR020554;	NA	NA	NA	NA	NA	NA	NA	NA	860739at2759;	NA	NA	UPA00988	PTHR11807:SF12;	PF01171;PF16503;	TIGR00269;	PS01263;	NA	SUBCELLULAR LOCATION: Cytoplasm {ECO:0000256|HAMAP-Rule:MF_03053}.	cytoplasm [GO:0005737]	protein urmylation [GO:0032447]; tRNA thio-modification [GO:0034227]; tRNA wobble uridine modification [GO:0002098]	nucleotidyltransferase activity [GO:0016779]; tRNA binding [GO:0000049]
TRINITY_DN12213_c0_g1_i1	1369	tr|A0A0K6FV06|A0A0K6FV06_9HOMO	404	63.8	337	112	3	179	1159	68	404	2.3e-120	431.4	A0A0K6FV06	A0A0K6FV06_9HOMO	unreviewed	Ribonucleoside-diphosphate reductase subunit M2	RSOLAG22IIIB_00478	Rhizoctonia solani	404	NA	NA	integral component of membrane [GO:0016021]; oxidoreductase activity [GO:0016491]; deoxyribonucleotide biosynthetic process [GO:0009263]	GO:0009263; GO:0016021; GO:0016491	NA	IPR009078;IPR012348;IPR033909;IPR030475;IPR000358;	NA	NA	NA	NA	NA	NA	NA	NA	680824at2759;	NA	NA	NA	PTHR23409;	PF00268;	NA	PS00368;	NA	NA	integral component of membrane [GO:0016021]	deoxyribonucleotide biosynthetic process [GO:0009263]	oxidoreductase activity [GO:0016491]
TRINITY_DN1221_c0_g1_i4	2653	tr|A0A0K6FXQ1|A0A0K6FXQ1_9HOMO	430	58.5	248	99	3	2023	1280	187	430	4.2e-78	292	A0A0K6FXQ1	A0A0K6FXQ1_9HOMO	unreviewed	Adenosylhomocysteinase (EC 3.3.1.1)	RSOLAG22IIIB_04442	Rhizoctonia solani	430	3.3.1.1	NA	adenosylhomocysteinase activity [GO:0004013]; NAD binding [GO:0051287]; one-carbon metabolic process [GO:0006730]; S-adenosylhomocysteine catabolic process [GO:0019510]	GO:0004013; GO:0006730; GO:0019510; GO:0051287	Adenosylhomocysteinase family	IPR034373;IPR000043;IPR015878;IPR036291;IPR020082;	NA	NA	NA	NA	NA	NA	NA	NA	371693at2759;	NA	NA	UPA00314;UER00076	PTHR23420;	PF05221;PF00670;	TIGR00936;	PS00738;PS00739;	NA	NA	NA	one-carbon metabolic process [GO:0006730]; S-adenosylhomocysteine catabolic process [GO:0019510]	adenosylhomocysteinase activity [GO:0004013]; NAD binding [GO:0051287]
TRINITY_DN12231_c0_g1_i1	862	tr|A0A0K6FNB8|A0A0K6FNB8_9HOMO	249	84.3	249	39	0	44	790	1	249	9.2e-128	455.3	A0A0K6FNB8	A0A0K6FNB8_9HOMO	unreviewed	Uncharacterized protein	RSOLAG22IIIB_13545	Rhizoctonia solani	249	NA	NA	NA	NA	GST superfamily	IPR010987;IPR036282;IPR040079;IPR004045;IPR004046;IPR036249;	NA	NA	NA	NA	NA	NA	NA	NA	1283865at2759;	NA	NA	NA	NA	PF00043;PF02798;	NA	PS50405;PS50404;	NA	NA	NA	NA	NA
TRINITY_DN12231_c1_g1_i1	881	tr|A0A0K6FNB8|A0A0K6FNB8_9HOMO	249	94.8	249	13	0	825	79	1	249	7.4e-141	498.8	A0A0K6FNB8	A0A0K6FNB8_9HOMO	unreviewed	Uncharacterized protein	RSOLAG22IIIB_13545	Rhizoctonia solani	249	NA	NA	NA	NA	GST superfamily	IPR010987;IPR036282;IPR040079;IPR004045;IPR004046;IPR036249;	NA	NA	NA	NA	NA	NA	NA	NA	1283865at2759;	NA	NA	NA	NA	PF00043;PF02798;	NA	PS50405;PS50404;	NA	NA	NA	NA	NA
TRINITY_DN12235_c0_g1_i1	1242	tr|A0A0K6GIM5|A0A0K6GIM5_9HOMO	354	30.6	288	129	8	333	1004	18	298	4.6e-19	94.7	A0A0K6GIM5	A0A0K6GIM5_9HOMO	unreviewed	Retinol dehydrogenase 12	RSOLAG22IIIB_13023	Rhizoctonia solani	354	NA	NA	NA	NA	NA	IPR036291;IPR002347;	NA	NA	NA	NA	NA	NA	NA	NA	921996at2759;	NA	NA	NA	NA	PF00106;	NA	NA	NA	NA	NA	NA	NA
TRINITY_DN12241_c0_g1_i2	1702	tr|A0A0K6GHD5|A0A0K6GHD5_9HOMO	1075	29.7	407	267	6	301	1473	75	478	1.1e-42	173.7	A0A0K6GHD5	A0A0K6GHD5_9HOMO	unreviewed	Putative glucose transporter HXT5 [Saccharomyces cerevisiae S288c]	RSOLAG22IIIB_06921	Rhizoctonia solani	1075	NA	NA	integral component of membrane [GO:0016021]; transmembrane transporter activity [GO:0022857]; carbohydrate transport [GO:0008643]	GO:0008643; GO:0016021; GO:0022857	Major facilitator superfamily, Sugar transporter (TC 2.A.1.1) family	IPR027414;IPR013780;IPR020846;IPR005828;IPR036259;IPR003663;IPR005829;	NA	NA	NA	NA	NA	NA	NA	NA	430696at2759;	NA	NA	NA	NA	PF14498;PF00083;	TIGR00879;	PS50850;PS00217;	NA	NA	integral component of membrane [GO:0016021]	carbohydrate transport [GO:0008643]	transmembrane transporter activity [GO:0022857]
TRINITY_DN12259_c0_g1_i1	2312	tr|A0A0K6G912|A0A0K6G912_9HOMO	1074	25.7	288	185	9	1405	572	216	484	5.7e-15	82	A0A0K6G912	A0A0K6G912_9HOMO	unreviewed	Rap guanine nucleotide exchange factor	RSOLAG22IIIB_01595	Rhizoctonia solani	1074	NA	NA	ATP binding [GO:0005524]; guanyl-nucleotide exchange factor activity [GO:0005085]; protein kinase activity [GO:0004672]; small GTPase mediated signal transduction [GO:0007264]	GO:0004672; GO:0005085; GO:0005524; GO:0007264	NA	IPR011009;IPR000719;IPR000651;IPR019804;IPR023578;IPR001895;IPR036964;IPR001245;IPR008266;	NA	NA	NA	NA	NA	NA	NA	NA	127698at2759;	NA	NA	NA	NA	PF07714;PF00617;	NA	PS50011;PS00109;PS00720;PS50009;PS50212;	NA	NA	NA	small GTPase mediated signal transduction [GO:0007264]	ATP binding [GO:0005524]; guanyl-nucleotide exchange factor activity [GO:0005085]; protein kinase activity [GO:0004672]
TRINITY_DN12267_c0_g1_i4	2639	tr|A0A0K6GAH0|A0A0K6GAH0_9HOMO	475	44.8	393	209	4	1057	2232	90	475	1.6e-93	343.2	A0A0K6GAH0	A0A0K6GAH0_9HOMO	unreviewed	Alanine transaminase	RSOLAG22IIIB_05988	Rhizoctonia solani	475	NA	NA	catalytic activity [GO:0003824]; pyridoxal phosphate binding [GO:0030170]; biosynthetic process [GO:0009058]	GO:0003824; GO:0009058; GO:0030170	NA	IPR004839;IPR015424;IPR015422;IPR015421;	NA	NA	NA	NA	NA	NA	NA	NA	477122at2759;	NA	NA	NA	NA	PF00155;	NA	NA	NA	NA	NA	biosynthetic process [GO:0009058]	catalytic activity [GO:0003824]; pyridoxal phosphate binding [GO:0030170]
TRINITY_DN12279_c0_g1_i1	3401	tr|A0A0K6GIQ3|A0A0K6GIQ3_9HOMO	614	23.7	266	171	6	1153	404	358	607	1.9e-11	70.9	A0A0K6GIQ3	A0A0K6GIQ3_9HOMO	unreviewed	WD repeat-containing protein 5 homolog [Dictyostelium discoideum]	RSOLAG22IIIB_13164	Rhizoctonia solani	614	NA	NA	ATP binding [GO:0005524]; protein kinase activity [GO:0004672]	GO:0004672; GO:0005524	NA	IPR020472;IPR011009;IPR000719;IPR001245;IPR015943;IPR001680;IPR019775;IPR017986;IPR036322;	NA	NA	NA	NA	NA	NA	NA	NA	207926at4751;	NA	NA	NA	NA	PF07714;PF00400;	NA	PS50011;PS00678;PS50082;PS50294;	NA	NA	NA	NA	ATP binding [GO:0005524]; protein kinase activity [GO:0004672]
TRINITY_DN1233_c1_g3_i1	682	tr|A0A0K6GFH4|A0A0K6GFH4_9HOMO	106	59.2	98	40	0	3	296	9	106	8.3e-31	132.9	A0A0K6GFH4	A0A0K6GFH4_9HOMO	unreviewed	60S ribosomal protein L33-B	RSOLAG22IIIB_06515	Rhizoctonia solani	106	NA	NA	ribosome [GO:0005840]; structural constituent of ribosome [GO:0003735]; translation [GO:0006412]	GO:0003735; GO:0005840; GO:0006412	NA	IPR038661;IPR001780;IPR009000;	NA	NA	NA	NA	NA	NA	NA	NA	1448743at2759;	NA	NA	NA	PTHR10902;	PF01247;	NA	NA	NA	NA	ribosome [GO:0005840]	translation [GO:0006412]	structural constituent of ribosome [GO:0003735]
TRINITY_DN12360_c1_g1_i2	3292	tr|A0A0K6FRX6|A0A0K6FRX6_9HOMO	389	30.5	246	156	7	1679	957	123	358	4.6e-18	92.8	A0A0K6FRX6	A0A0K6FRX6_9HOMO	unreviewed	Aurora kinase A	aim1 RSOLAG22IIIB_03607	Rhizoctonia solani	389	NA	NA	ATP binding [GO:0005524]; protein serine/threonine kinase activity [GO:0004674]	GO:0004674; GO:0005524	Protein kinase superfamily	IPR030616;IPR011009;IPR000719;IPR017441;IPR008271;	NA	NA	NA	NA	NA	NA	NA	NA	954262at2759;	NA	NA	NA	PTHR24350;	PF00069;	NA	PS00107;PS50011;PS00108;	NA	NA	NA	NA	ATP binding [GO:0005524]; protein serine/threonine kinase activity [GO:0004674]
TRINITY_DN12371_c0_g1_i1	2054	tr|A0A0K6FM70|A0A0K6FM70_9HOMO	543	50.1	541	247	5	174	1760	11	540	2.6e-144	511.5	A0A0K6FM70	A0A0K6FM70_9HOMO	unreviewed	Aldehyde dehydrogenase 7 family, member A1	RSOLAG22IIIB_07286	Rhizoctonia solani	543	NA	NA	oxidoreductase activity, acting on the aldehyde or oxo group of donors, NAD or NADP as acceptor [GO:0016620]	GO:0016620	Aldehyde dehydrogenase family	IPR016161;IPR016163;IPR029510;IPR016162;IPR015590;	NA	NA	NA	NA	NA	NA	NA	NA	692580at2759;	NA	NA	NA	NA	PF00171;	NA	PS00687;	NA	NA	NA	NA	oxidoreductase activity, acting on the aldehyde or oxo group of donors, NAD or NADP as acceptor [GO:0016620]
TRINITY_DN1239_c0_g2_i1	2068	tr|A0A0K6FUX8|A0A0K6FUX8_9HOMO	137	30.8	130	76	2	653	270	14	131	6.9e-12	71.6	A0A0K6FUX8	A0A0K6FUX8_9HOMO	unreviewed	Calmodulin	RSOLAG22IIIB_04145	Rhizoctonia solani	137	NA	NA	calcium ion binding [GO:0005509]; calcium-mediated signaling [GO:0019722]	GO:0005509; GO:0019722	NA	IPR039030;IPR011992;IPR018247;IPR002048;	NA	NA	NA	NA	NA	NA	NA	NA	1386217at2759;	NA	NA	NA	PTHR23050:SF311;	PF00036;PF13499;	NA	PS00018;PS50222;	NA	NA	NA	calcium-mediated signaling [GO:0019722]	calcium ion binding [GO:0005509]
TRINITY_DN1239_c0_g2_i2	2427	tr|A0A0K6FUX8|A0A0K6FUX8_9HOMO	137	30.8	130	76	2	653	270	14	131	8.1e-12	71.6	A0A0K6FUX8	A0A0K6FUX8_9HOMO	unreviewed	Calmodulin	RSOLAG22IIIB_04145	Rhizoctonia solani	137	NA	NA	calcium ion binding [GO:0005509]; calcium-mediated signaling [GO:0019722]	GO:0005509; GO:0019722	NA	IPR039030;IPR011992;IPR018247;IPR002048;	NA	NA	NA	NA	NA	NA	NA	NA	1386217at2759;	NA	NA	NA	PTHR23050:SF311;	PF00036;PF13499;	NA	PS00018;PS50222;	NA	NA	NA	calcium-mediated signaling [GO:0019722]	calcium ion binding [GO:0005509]
TRINITY_DN1239_c0_g2_i4	2155	tr|A0A0K6FUX8|A0A0K6FUX8_9HOMO	137	30.8	130	76	2	653	270	14	131	7.2e-12	71.6	A0A0K6FUX8	A0A0K6FUX8_9HOMO	unreviewed	Calmodulin	RSOLAG22IIIB_04145	Rhizoctonia solani	137	NA	NA	calcium ion binding [GO:0005509]; calcium-mediated signaling [GO:0019722]	GO:0005509; GO:0019722	NA	IPR039030;IPR011992;IPR018247;IPR002048;	NA	NA	NA	NA	NA	NA	NA	NA	1386217at2759;	NA	NA	NA	PTHR23050:SF311;	PF00036;PF13499;	NA	PS00018;PS50222;	NA	NA	NA	calcium-mediated signaling [GO:0019722]	calcium ion binding [GO:0005509]
TRINITY_DN1239_c0_g2_i5	1957	tr|A0A0K6FUX8|A0A0K6FUX8_9HOMO	137	30.8	130	76	2	653	270	14	131	6.5e-12	71.6	A0A0K6FUX8	A0A0K6FUX8_9HOMO	unreviewed	Calmodulin	RSOLAG22IIIB_04145	Rhizoctonia solani	137	NA	NA	calcium ion binding [GO:0005509]; calcium-mediated signaling [GO:0019722]	GO:0005509; GO:0019722	NA	IPR039030;IPR011992;IPR018247;IPR002048;	NA	NA	NA	NA	NA	NA	NA	NA	1386217at2759;	NA	NA	NA	PTHR23050:SF311;	PF00036;PF13499;	NA	PS00018;PS50222;	NA	NA	NA	calcium-mediated signaling [GO:0019722]	calcium ion binding [GO:0005509]
TRINITY_DN1239_c0_g2_i6	2028	tr|A0A0K6FUX8|A0A0K6FUX8_9HOMO	137	30.8	130	76	2	653	270	14	131	6.7e-12	71.6	A0A0K6FUX8	A0A0K6FUX8_9HOMO	unreviewed	Calmodulin	RSOLAG22IIIB_04145	Rhizoctonia solani	137	NA	NA	calcium ion binding [GO:0005509]; calcium-mediated signaling [GO:0019722]	GO:0005509; GO:0019722	NA	IPR039030;IPR011992;IPR018247;IPR002048;	NA	NA	NA	NA	NA	NA	NA	NA	1386217at2759;	NA	NA	NA	PTHR23050:SF311;	PF00036;PF13499;	NA	PS00018;PS50222;	NA	NA	NA	calcium-mediated signaling [GO:0019722]	calcium ion binding [GO:0005509]
TRINITY_DN1239_c0_g2_i7	2115	tr|A0A0K6FUX8|A0A0K6FUX8_9HOMO	137	30.8	130	76	2	653	270	14	131	7e-12	71.6	A0A0K6FUX8	A0A0K6FUX8_9HOMO	unreviewed	Calmodulin	RSOLAG22IIIB_04145	Rhizoctonia solani	137	NA	NA	calcium ion binding [GO:0005509]; calcium-mediated signaling [GO:0019722]	GO:0005509; GO:0019722	NA	IPR039030;IPR011992;IPR018247;IPR002048;	NA	NA	NA	NA	NA	NA	NA	NA	1386217at2759;	NA	NA	NA	PTHR23050:SF311;	PF00036;PF13499;	NA	PS00018;PS50222;	NA	NA	NA	calcium-mediated signaling [GO:0019722]	calcium ion binding [GO:0005509]
TRINITY_DN1239_c0_g2_i8	1917	tr|A0A0K6FUX8|A0A0K6FUX8_9HOMO	137	30.8	130	76	2	653	270	14	131	6.4e-12	71.6	A0A0K6FUX8	A0A0K6FUX8_9HOMO	unreviewed	Calmodulin	RSOLAG22IIIB_04145	Rhizoctonia solani	137	NA	NA	calcium ion binding [GO:0005509]; calcium-mediated signaling [GO:0019722]	GO:0005509; GO:0019722	NA	IPR039030;IPR011992;IPR018247;IPR002048;	NA	NA	NA	NA	NA	NA	NA	NA	1386217at2759;	NA	NA	NA	PTHR23050:SF311;	PF00036;PF13499;	NA	PS00018;PS50222;	NA	NA	NA	calcium-mediated signaling [GO:0019722]	calcium ion binding [GO:0005509]
TRINITY_DN1239_c0_g6_i1	1072	tr|A0A0K6FUX8|A0A0K6FUX8_9HOMO	137	38.3	149	78	2	866	426	1	137	2.9e-22	105.1	A0A0K6FUX8	A0A0K6FUX8_9HOMO	unreviewed	Calmodulin	RSOLAG22IIIB_04145	Rhizoctonia solani	137	NA	NA	calcium ion binding [GO:0005509]; calcium-mediated signaling [GO:0019722]	GO:0005509; GO:0019722	NA	IPR039030;IPR011992;IPR018247;IPR002048;	NA	NA	NA	NA	NA	NA	NA	NA	1386217at2759;	NA	NA	NA	PTHR23050:SF311;	PF00036;PF13499;	NA	PS00018;PS50222;	NA	NA	NA	calcium-mediated signaling [GO:0019722]	calcium ion binding [GO:0005509]
TRINITY_DN123_c0_g1_i1	2385	tr|A0A0K6FMG1|A0A0K6FMG1_9HOMO	444	33.7	166	94	5	2098	1619	176	331	3.7e-17	89.4	A0A0K6FMG1	A0A0K6FMG1_9HOMO	unreviewed	Fibroblast growth factor receptor 1	RSOLAG22IIIB_03060	Rhizoctonia solani	444	NA	NA	ATP binding [GO:0005524]; protein kinase activity [GO:0004672]	GO:0004672; GO:0005524	NA	IPR011009;IPR000719;IPR001245;IPR008271;	NA	NA	NA	NA	NA	NA	NA	NA	309877at2759;	NA	NA	NA	NA	PF07714;	NA	PS50011;PS00108;	NA	NA	NA	NA	ATP binding [GO:0005524]; protein kinase activity [GO:0004672]
TRINITY_DN123_c0_g1_i11	1548	tr|A0A0K6FMG1|A0A0K6FMG1_9HOMO	444	28	286	169	8	1238	435	176	442	1.1e-22	107.1	A0A0K6FMG1	A0A0K6FMG1_9HOMO	unreviewed	Fibroblast growth factor receptor 1	RSOLAG22IIIB_03060	Rhizoctonia solani	444	NA	NA	ATP binding [GO:0005524]; protein kinase activity [GO:0004672]	GO:0004672; GO:0005524	NA	IPR011009;IPR000719;IPR001245;IPR008271;	NA	NA	NA	NA	NA	NA	NA	NA	309877at2759;	NA	NA	NA	NA	PF07714;	NA	PS50011;PS00108;	NA	NA	NA	NA	ATP binding [GO:0005524]; protein kinase activity [GO:0004672]
TRINITY_DN123_c0_g1_i3	2261	tr|A0A0K6FMG1|A0A0K6FMG1_9HOMO	444	33.7	166	94	5	1974	1495	176	331	3.5e-17	89.4	A0A0K6FMG1	A0A0K6FMG1_9HOMO	unreviewed	Fibroblast growth factor receptor 1	RSOLAG22IIIB_03060	Rhizoctonia solani	444	NA	NA	ATP binding [GO:0005524]; protein kinase activity [GO:0004672]	GO:0004672; GO:0005524	NA	IPR011009;IPR000719;IPR001245;IPR008271;	NA	NA	NA	NA	NA	NA	NA	NA	309877at2759;	NA	NA	NA	NA	PF07714;	NA	PS50011;PS00108;	NA	NA	NA	NA	ATP binding [GO:0005524]; protein kinase activity [GO:0004672]
TRINITY_DN123_c0_g1_i5	1627	tr|A0A0K6FMG1|A0A0K6FMG1_9HOMO	444	36.3	146	78	3	1317	895	176	311	6.6e-18	91.3	A0A0K6FMG1	A0A0K6FMG1_9HOMO	unreviewed	Fibroblast growth factor receptor 1	RSOLAG22IIIB_03060	Rhizoctonia solani	444	NA	NA	ATP binding [GO:0005524]; protein kinase activity [GO:0004672]	GO:0004672; GO:0005524	NA	IPR011009;IPR000719;IPR001245;IPR008271;	NA	NA	NA	NA	NA	NA	NA	NA	309877at2759;	NA	NA	NA	NA	PF07714;	NA	PS50011;PS00108;	NA	NA	NA	NA	ATP binding [GO:0005524]; protein kinase activity [GO:0004672]
TRINITY_DN123_c0_g1_i8	1645	tr|A0A0K6FMG1|A0A0K6FMG1_9HOMO	444	27.3	275	163	8	1205	435	187	442	2.1e-19	96.3	A0A0K6FMG1	A0A0K6FMG1_9HOMO	unreviewed	Fibroblast growth factor receptor 1	RSOLAG22IIIB_03060	Rhizoctonia solani	444	NA	NA	ATP binding [GO:0005524]; protein kinase activity [GO:0004672]	GO:0004672; GO:0005524	NA	IPR011009;IPR000719;IPR001245;IPR008271;	NA	NA	NA	NA	NA	NA	NA	NA	309877at2759;	NA	NA	NA	NA	PF07714;	NA	PS50011;PS00108;	NA	NA	NA	NA	ATP binding [GO:0005524]; protein kinase activity [GO:0004672]
TRINITY_DN123_c0_g1_i9	1820	tr|A0A0K6FMG1|A0A0K6FMG1_9HOMO	444	36.3	146	78	3	1510	1088	176	311	7.4e-18	91.3	A0A0K6FMG1	A0A0K6FMG1_9HOMO	unreviewed	Fibroblast growth factor receptor 1	RSOLAG22IIIB_03060	Rhizoctonia solani	444	NA	NA	ATP binding [GO:0005524]; protein kinase activity [GO:0004672]	GO:0004672; GO:0005524	NA	IPR011009;IPR000719;IPR001245;IPR008271;	NA	NA	NA	NA	NA	NA	NA	NA	309877at2759;	NA	NA	NA	NA	PF07714;	NA	PS50011;PS00108;	NA	NA	NA	NA	ATP binding [GO:0005524]; protein kinase activity [GO:0004672]
TRINITY_DN12429_c0_g1_i1	1327	tr|A0A0K6G751|A0A0K6G751_9HOMO	254	42.2	244	113	12	402	1064	16	254	2e-41	169.1	A0A0K6G751	A0A0K6G751_9HOMO	unreviewed	Thaumatin-like protein 1	RSOLAG22IIIB_11127	Rhizoctonia solani	254	NA	NA	NA	NA	NA	IPR037176;IPR001938;	NA	NA	NA	NA	NA	NA	NA	NA	1135904at2759;	NA	NA	NA	PTHR31048;	PF00314;	NA	PS51367;	NA	NA	NA	NA	NA
TRINITY_DN12429_c0_g1_i2	1086	tr|A0A0K6G751|A0A0K6G751_9HOMO	254	42.2	244	113	12	161	823	16	254	9.7e-42	169.9	A0A0K6G751	A0A0K6G751_9HOMO	unreviewed	Thaumatin-like protein 1	RSOLAG22IIIB_11127	Rhizoctonia solani	254	NA	NA	NA	NA	NA	IPR037176;IPR001938;	NA	NA	NA	NA	NA	NA	NA	NA	1135904at2759;	NA	NA	NA	PTHR31048;	PF00314;	NA	PS51367;	NA	NA	NA	NA	NA
TRINITY_DN12462_c0_g1_i1	3641	tr|A0A0K6FRQ6|A0A0K6FRQ6_9HOMO	1050	49.1	964	473	9	406	3267	77	1032	3e-281	967.2	A0A0K6FRQ6	A0A0K6FRQ6_9HOMO	unreviewed	Valyl-tRNA synthetase	VAS1 RSOLAG22IIIB_08054	Rhizoctonia solani	1050	NA	NA	aminoacyl-tRNA editing activity [GO:0002161]; ATP binding [GO:0005524]; valine-tRNA ligase activity [GO:0004832]; valyl-tRNA aminoacylation [GO:0006438]	GO:0002161; GO:0004832; GO:0005524; GO:0006438	Class-I aminoacyl-tRNA synthetase family	IPR001412;IPR002300;IPR033705;IPR013155;IPR009080;IPR009008;IPR002303;	NA	NA	NA	NA	NA	NA	NA	NA	229591at2759;	NA	NA	NA	NA	PF08264;PF00133;	TIGR00422;	PS00178;	NA	NA	NA	valyl-tRNA aminoacylation [GO:0006438]	aminoacyl-tRNA editing activity [GO:0002161]; ATP binding [GO:0005524]; valine-tRNA ligase activity [GO:0004832]
TRINITY_DN12467_c0_g1_i1	2920	tr|A0A0K6FQN3|A0A0K6FQN3_9HOMO	879	40.5	618	318	11	2294	579	263	876	2.9e-109	395.6	A0A0K6FQN3	A0A0K6FQN3_9HOMO	unreviewed	Translation initiation factor IF-2 [Magnetospirillum magneticum AMB-1]	RSOLAG22IIIB_03535	Rhizoctonia solani	879	NA	NA	GTP binding [GO:0005525]; GTPase activity [GO:0003924]; translation initiation factor activity [GO:0003743]	GO:0003743; GO:0003924; GO:0005525	NA	IPR027417;IPR005225;IPR000795;IPR000178;IPR015760;IPR023115;IPR036925;IPR009000;	NA	NA	NA	NA	NA	NA	NA	NA	1124591at2759;	NA	NA	NA	PTHR43381;	PF00009;PF11987;	TIGR00487;TIGR00231;	PS51722;	NA	NA	NA	NA	GTPase activity [GO:0003924]; GTP binding [GO:0005525]; translation initiation factor activity [GO:0003743]
TRINITY_DN1246_c1_g1_i3	5330	tr|A0A0K6FXF7|A0A0K6FXF7_9HOMO	1300	37.3	83	52	0	2617	2369	850	932	5.7e-10	66.6	A0A0K6FXF7	A0A0K6FXF7_9HOMO	unreviewed	Retrovirus-related Pol polyprotein from transposon TNT 1-94	RSOLAG22IIIB_09168	Rhizoctonia solani	1300	NA	NA	retrotransposon nucleocapsid [GO:0000943]; nucleic acid binding [GO:0003676]; DNA integration [GO:0015074]	GO:0000943; GO:0003676; GO:0015074	NA	IPR001584;IPR039537;IPR012337;IPR036397;IPR013103;	NA	NA	NA	NA	NA	NA	NA	NA	1548094at2759;	NA	NA	NA	PTHR11439;	PF00665;PF07727;	NA	PS50994;	NA	NA	retrotransposon nucleocapsid [GO:0000943]	DNA integration [GO:0015074]	nucleic acid binding [GO:0003676]
TRINITY_DN12472_c1_g2_i2	2147	tr|A0A0K6FSJ2|A0A0K6FSJ2_9HOMO	522	28.4	373	253	9	712	1788	98	470	1.6e-35	150.2	A0A0K6FSJ2	A0A0K6FSJ2_9HOMO	unreviewed	High-affinity glucose transporter RGT2 [Saccharomyces cerevisiae S288c]	RSOLAG22IIIB_03843	Rhizoctonia solani	522	NA	NA	integral component of membrane [GO:0016021]; transmembrane transporter activity [GO:0022857]; carbohydrate transport [GO:0008643]	GO:0008643; GO:0016021; GO:0022857	Major facilitator superfamily, Sugar transporter (TC 2.A.1.1) family	IPR020846;IPR005828;IPR036259;IPR003663;IPR005829;	NA	NA	NA	NA	NA	NA	NA	NA	326501at2759;	NA	NA	NA	NA	PF00083;	TIGR00879;	PS50850;PS00216;	NA	NA	integral component of membrane [GO:0016021]	carbohydrate transport [GO:0008643]	transmembrane transporter activity [GO:0022857]
TRINITY_DN12472_c1_g2_i6	1530	tr|A0A0K6FSJ2|A0A0K6FSJ2_9HOMO	522	29.7	290	192	8	338	1171	181	470	4.3e-27	121.7	A0A0K6FSJ2	A0A0K6FSJ2_9HOMO	unreviewed	High-affinity glucose transporter RGT2 [Saccharomyces cerevisiae S288c]	RSOLAG22IIIB_03843	Rhizoctonia solani	522	NA	NA	integral component of membrane [GO:0016021]; transmembrane transporter activity [GO:0022857]; carbohydrate transport [GO:0008643]	GO:0008643; GO:0016021; GO:0022857	Major facilitator superfamily, Sugar transporter (TC 2.A.1.1) family	IPR020846;IPR005828;IPR036259;IPR003663;IPR005829;	NA	NA	NA	NA	NA	NA	NA	NA	326501at2759;	NA	NA	NA	NA	PF00083;	TIGR00879;	PS50850;PS00216;	NA	NA	integral component of membrane [GO:0016021]	carbohydrate transport [GO:0008643]	transmembrane transporter activity [GO:0022857]
TRINITY_DN12536_c0_g1_i1	2134	tr|A0A0K6FW79|A0A0K6FW79_9HOMO	373	29.3	270	156	9	1174	434	91	348	2.5e-17	89.7	A0A0K6FW79	A0A0K6FW79_9HOMO	unreviewed	Minor histocompatibility antigen H13	RSOLAG22IIIB_04199	Rhizoctonia solani	373	NA	NA	integral component of membrane [GO:0016021]; aspartic-type endopeptidase activity [GO:0004190]	GO:0004190; GO:0016021	NA	IPR007369;IPR006639;	NA	NA	NA	NA	NA	NA	NA	NA	1087991at2759;	NA	NA	NA	PTHR12174;	PF04258;	NA	NA	NA	NA	integral component of membrane [GO:0016021]	NA	aspartic-type endopeptidase activity [GO:0004190]
TRINITY_DN12543_c1_g1_i1	2126	tr|A0A0K6FT15|A0A0K6FT15_9HOMO	422	36.1	335	157	11	1994	1062	7	308	2.9e-37	156	A0A0K6FT15	A0A0K6FT15_9HOMO	unreviewed	Putative ADP-ribosylation factor GTPase-activating protein AGD6	RSOLAG22IIIB_03904	Rhizoctonia solani	422	NA	NA	GTPase activator activity [GO:0005096]; metal ion binding [GO:0046872]	GO:0005096; GO:0046872	NA	IPR037278;IPR001164;IPR038508;	NA	NA	NA	NA	NA	NA	NA	NA	1155557at2759;	NA	NA	NA	NA	PF01412;	NA	PS50115;	NA	NA	NA	NA	GTPase activator activity [GO:0005096]; metal ion binding [GO:0046872]
TRINITY_DN1256_c0_g1_i1	2195	tr|A0A0K6FLX2|A0A0K6FLX2_9HOMO	519	27.5	436	274	12	1905	649	23	433	2.8e-35	149.4	A0A0K6FLX2	A0A0K6FLX2_9HOMO	unreviewed	Laccase, multicopper oxidase, benzenediol:oxygen oxidorectuctase	lcc8 RSOLAG22IIIB_02884	Rhizoctonia solani	519	NA	NA	copper ion binding [GO:0005507]; oxidoreductase activity [GO:0016491]	GO:0005507; GO:0016491	Multicopper oxidase family	IPR001117;IPR011706;IPR011707;IPR033138;IPR002355;IPR008972;	NA	NA	NA	NA	NA	NA	NA	NA	454773at2759;	NA	NA	NA	NA	PF00394;PF07731;PF07732;	NA	PS00079;PS00080;	NA	NA	NA	NA	copper ion binding [GO:0005507]; oxidoreductase activity [GO:0016491]
TRINITY_DN1257_c0_g1_i1	2910	tr|A0A0K6FWP0|A0A0K6FWP0_9HOMO	442	33.3	129	77	3	133	519	56	175	6.1e-06	52.4	A0A0K6FWP0	A0A0K6FWP0_9HOMO	unreviewed	Putative J domain-containing protein C17A3,05c [Schizosaccharomyces pombe 972h-]	RSOLAG22IIIB_04276	Rhizoctonia solani	442	NA	NA	integral component of membrane [GO:0016021]	GO:0016021	NA	IPR001623;IPR015399;IPR036869;	NA	NA	NA	NA	NA	NA	NA	NA	1173544at2759;	NA	NA	NA	NA	PF00226;PF09320;	NA	PS50076;	NA	NA	integral component of membrane [GO:0016021]	NA	NA
TRINITY_DN12587_c0_g1_i1	2023	tr|A0A0K6FRZ7|A0A0K6FRZ7_9HOMO	454	29.5	264	155	11	878	1630	20	265	1.5e-19	97.1	A0A0K6FRZ7	A0A0K6FRZ7_9HOMO	unreviewed	Putative vacuolar protein sorting-associated protein TDA6	RSOLAG22IIIB_03628	Rhizoctonia solani	454	NA	NA	NA	NA	NA	IPR009291;	NA	NA	NA	NA	NA	NA	NA	NA	778654at2759;	NA	NA	NA	NA	PF06101;	NA	NA	NA	NA	NA	NA	NA
TRINITY_DN12589_c0_g1_i2	1211	tr|A0A0K6FNP6|A0A0K6FNP6_9HOMO	353	96	353	14	0	42	1100	1	353	6.5e-212	735.3	A0A0K6FNP6	A0A0K6FNP6_9HOMO	unreviewed	Glutamine synthetase (EC 6.3.1.2)	GLN1 RSOLAG22IIIB_03242	Rhizoctonia solani	353	6.3.1.2	NA	ATP binding [GO:0005524]; glutamate-ammonia ligase activity [GO:0004356]; glutamine biosynthetic process [GO:0006542]	GO:0004356; GO:0005524; GO:0006542	Glutamine synthetase family	IPR008147;IPR036651;IPR014746;IPR008146;IPR027303;IPR027302;	NA	NA	NA	NA	NA	NA	NA	NA	784869at2759;	NA	NA	NA	NA	PF00120;PF03951;	NA	PS00180;PS00181;	NA	NA	NA	glutamine biosynthetic process [GO:0006542]	ATP binding [GO:0005524]; glutamate-ammonia ligase activity [GO:0004356]
TRINITY_DN12591_c0_g1_i1	2038	tr|A0A0K6GGY4|A0A0K6GGY4_9HOMO	560	31.5	534	318	11	1730	234	39	559	6.9e-65	247.7	A0A0K6GGY4	A0A0K6GGY4_9HOMO	unreviewed	Putative U3 small nucleolar RNA-associated protein 18	RSOLAG22IIIB_06772	Rhizoctonia solani	560	NA	NA	NA	NA	NA	IPR015943;IPR001680;IPR036322;	NA	NA	NA	NA	NA	NA	NA	NA	462558at2759;	NA	NA	NA	NA	NA	NA	NA	NA	NA	NA	NA	NA
TRINITY_DN12596_c0_g1_i1	3897	tr|A0A0K6G1G8|A0A0K6G1G8_9HOMO	1001	48.8	1035	461	18	3513	463	4	987	2.1e-248	858.2	A0A0K6G1G8	A0A0K6G1G8_9HOMO	unreviewed	Calcium-transporting ATPase (EC 3.6.3.8)	RSOLAG22IIIB_01002	Rhizoctonia solani	1001	3.6.3.8	NA	endoplasmic reticulum [GO:0005783]; integral component of membrane [GO:0016021]; ATP binding [GO:0005524]; calcium-transporting ATPase activity [GO:0005388]	GO:0005388; GO:0005524; GO:0005783; GO:0016021	Cation transport ATPase (P-type) (TC 3.A.3) family	IPR006068;IPR004014;IPR023299;IPR018303;IPR023298;IPR008250;IPR036412;IPR023214;IPR005782;IPR001757;IPR030332;	NA	NA	NA	NA	NA	NA	NA	NA	100699at2759;	NA	NA	NA	PTHR42861:SF18;	PF00689;PF00690;	TIGR01116;TIGR01494;	PS00154;	NA	SUBCELLULAR LOCATION: Membrane {ECO:0000256|RuleBase:RU361146}; Multi-pass membrane protein {ECO:0000256|RuleBase:RU361146}.	endoplasmic reticulum [GO:0005783]; integral component of membrane [GO:0016021]	NA	ATP binding [GO:0005524]; calcium-transporting ATPase activity [GO:0005388]
TRINITY_DN12620_c0_g1_i1	1530	tr|A0A0K6G7C2|A0A0K6G7C2_9HOMO	344	56.8	324	140	0	1267	296	18	341	9e-110	396.4	A0A0K6G7C2	A0A0K6G7C2_9HOMO	unreviewed	Protein arginine N-methyltransferase 1	RSOLAG22IIIB_11264	Rhizoctonia solani	344	NA	NA	methyltransferase activity [GO:0008168]; protein methylation [GO:0006479]	GO:0006479; GO:0008168	Class I-like SAM-binding methyltransferase superfamily, Protein arginine N-methyltransferase family	IPR025799;IPR029063;	NA	NA	NA	NA	NA	NA	NA	NA	840669at2759;	NA	NA	NA	NA	NA	NA	PS51678;	NA	NA	NA	protein methylation [GO:0006479]	methyltransferase activity [GO:0008168]
TRINITY_DN12639_c0_g1_i1	2074	tr|A0A0K6FSH5|A0A0K6FSH5_9HOMO	555	45.7	357	176	7	1418	363	83	426	1e-71	270.4	A0A0K6FSH5	A0A0K6FSH5_9HOMO	unreviewed	Dihydroorotate oxidase	URA1 RSOLAG22IIIB_08327	Rhizoctonia solani	555	NA	NA	cytoplasm [GO:0005737]; membrane [GO:0016020]; dihydroorotate dehydrogenase activity [GO:0004152]; 'de novo' pyrimidine nucleobase biosynthetic process [GO:0006207]	GO:0004152; GO:0005737; GO:0006207; GO:0016020	NA	IPR013785;IPR005720;IPR005719;IPR001295;	NA	NA	NA	NA	NA	NA	NA	NA	362908at2759;	NA	NA	NA	NA	PF01180;	TIGR01036;	PS00912;	NA	NA	cytoplasm [GO:0005737]; membrane [GO:0016020]	'de novo' pyrimidine nucleobase biosynthetic process [GO:0006207]	dihydroorotate dehydrogenase activity [GO:0004152]
TRINITY_DN1263_c0_g1_i1	3622	tr|A0A0K6FME5|A0A0K6FME5_9HOMO	2064	41	105	62	0	2288	1974	1828	1932	6.6e-18	92.4	A0A0K6FME5	A0A0K6FME5_9HOMO	unreviewed	Transcription initiation factor TFIID subunit 2	RSOLAG22IIIB_03037	Rhizoctonia solani	2064	NA	NA	transcription factor TFIID complex [GO:0005669]; translation initiation factor activity [GO:0003743]	GO:0003743; GO:0005669	NA	IPR001487;IPR036427;IPR018359;IPR037813;	NA	NA	NA	NA	NA	NA	NA	NA	142542at2759;	NA	NA	NA	PTHR15137;	PF00439;	NA	PS00633;PS50014;	NA	NA	transcription factor TFIID complex [GO:0005669]	NA	translation initiation factor activity [GO:0003743]
TRINITY_DN1263_c0_g1_i3	3996	tr|A0A0K6FME5|A0A0K6FME5_9HOMO	2064	41	105	62	0	2662	2348	1828	1932	7.3e-18	92.4	A0A0K6FME5	A0A0K6FME5_9HOMO	unreviewed	Transcription initiation factor TFIID subunit 2	RSOLAG22IIIB_03037	Rhizoctonia solani	2064	NA	NA	transcription factor TFIID complex [GO:0005669]; translation initiation factor activity [GO:0003743]	GO:0003743; GO:0005669	NA	IPR001487;IPR036427;IPR018359;IPR037813;	NA	NA	NA	NA	NA	NA	NA	NA	142542at2759;	NA	NA	NA	PTHR15137;	PF00439;	NA	PS00633;PS50014;	NA	NA	transcription factor TFIID complex [GO:0005669]	NA	translation initiation factor activity [GO:0003743]
TRINITY_DN1263_c0_g1_i4	4099	tr|A0A0K6FME5|A0A0K6FME5_9HOMO	2064	41	105	62	0	2765	2451	1828	1932	7.5e-18	92.4	A0A0K6FME5	A0A0K6FME5_9HOMO	unreviewed	Transcription initiation factor TFIID subunit 2	RSOLAG22IIIB_03037	Rhizoctonia solani	2064	NA	NA	transcription factor TFIID complex [GO:0005669]; translation initiation factor activity [GO:0003743]	GO:0003743; GO:0005669	NA	IPR001487;IPR036427;IPR018359;IPR037813;	NA	NA	NA	NA	NA	NA	NA	NA	142542at2759;	NA	NA	NA	PTHR15137;	PF00439;	NA	PS00633;PS50014;	NA	NA	transcription factor TFIID complex [GO:0005669]	NA	translation initiation factor activity [GO:0003743]
TRINITY_DN1263_c0_g1_i5	4841	tr|A0A0K6FME5|A0A0K6FME5_9HOMO	2064	41	105	62	0	3507	3193	1828	1932	8.8e-18	92.4	A0A0K6FME5	A0A0K6FME5_9HOMO	unreviewed	Transcription initiation factor TFIID subunit 2	RSOLAG22IIIB_03037	Rhizoctonia solani	2064	NA	NA	transcription factor TFIID complex [GO:0005669]; translation initiation factor activity [GO:0003743]	GO:0003743; GO:0005669	NA	IPR001487;IPR036427;IPR018359;IPR037813;	NA	NA	NA	NA	NA	NA	NA	NA	142542at2759;	NA	NA	NA	PTHR15137;	PF00439;	NA	PS00633;PS50014;	NA	NA	transcription factor TFIID complex [GO:0005669]	NA	translation initiation factor activity [GO:0003743]
TRINITY_DN1263_c0_g1_i7	3519	tr|A0A0K6FME5|A0A0K6FME5_9HOMO	2064	41	105	62	0	2185	1871	1828	1932	6.4e-18	92.4	A0A0K6FME5	A0A0K6FME5_9HOMO	unreviewed	Transcription initiation factor TFIID subunit 2	RSOLAG22IIIB_03037	Rhizoctonia solani	2064	NA	NA	transcription factor TFIID complex [GO:0005669]; translation initiation factor activity [GO:0003743]	GO:0003743; GO:0005669	NA	IPR001487;IPR036427;IPR018359;IPR037813;	NA	NA	NA	NA	NA	NA	NA	NA	142542at2759;	NA	NA	NA	PTHR15137;	PF00439;	NA	PS00633;PS50014;	NA	NA	transcription factor TFIID complex [GO:0005669]	NA	translation initiation factor activity [GO:0003743]
TRINITY_DN1263_c0_g1_i8	3800	tr|A0A0K6FME5|A0A0K6FME5_9HOMO	2064	41	105	62	0	2466	2152	1828	1932	6.9e-18	92.4	A0A0K6FME5	A0A0K6FME5_9HOMO	unreviewed	Transcription initiation factor TFIID subunit 2	RSOLAG22IIIB_03037	Rhizoctonia solani	2064	NA	NA	transcription factor TFIID complex [GO:0005669]; translation initiation factor activity [GO:0003743]	GO:0003743; GO:0005669	NA	IPR001487;IPR036427;IPR018359;IPR037813;	NA	NA	NA	NA	NA	NA	NA	NA	142542at2759;	NA	NA	NA	PTHR15137;	PF00439;	NA	PS00633;PS50014;	NA	NA	transcription factor TFIID complex [GO:0005669]	NA	translation initiation factor activity [GO:0003743]
TRINITY_DN1263_c0_g1_i9	4560	tr|A0A0K6FME5|A0A0K6FME5_9HOMO	2064	41	105	62	0	3226	2912	1828	1932	8.3e-18	92.4	A0A0K6FME5	A0A0K6FME5_9HOMO	unreviewed	Transcription initiation factor TFIID subunit 2	RSOLAG22IIIB_03037	Rhizoctonia solani	2064	NA	NA	transcription factor TFIID complex [GO:0005669]; translation initiation factor activity [GO:0003743]	GO:0003743; GO:0005669	NA	IPR001487;IPR036427;IPR018359;IPR037813;	NA	NA	NA	NA	NA	NA	NA	NA	142542at2759;	NA	NA	NA	PTHR15137;	PF00439;	NA	PS00633;PS50014;	NA	NA	transcription factor TFIID complex [GO:0005669]	NA	translation initiation factor activity [GO:0003743]
TRINITY_DN12640_c0_g1_i3	1852	tr|A0A0K6FW79|A0A0K6FW79_9HOMO	373	26	292	197	8	834	1658	61	350	3.5e-15	82.4	A0A0K6FW79	A0A0K6FW79_9HOMO	unreviewed	Minor histocompatibility antigen H13	RSOLAG22IIIB_04199	Rhizoctonia solani	373	NA	NA	integral component of membrane [GO:0016021]; aspartic-type endopeptidase activity [GO:0004190]	GO:0004190; GO:0016021	NA	IPR007369;IPR006639;	NA	NA	NA	NA	NA	NA	NA	NA	1087991at2759;	NA	NA	NA	PTHR12174;	PF04258;	NA	NA	NA	NA	integral component of membrane [GO:0016021]	NA	aspartic-type endopeptidase activity [GO:0004190]
TRINITY_DN12649_c0_g1_i1	2419	tr|A0A0K6GCC4|A0A0K6GCC4_9HOMO	873	30.7	205	119	7	1379	1972	602	790	1.6e-12	73.9	A0A0K6GCC4	A0A0K6GCC4_9HOMO	unreviewed	Uncharacterized protein	RSOLAG22IIIB_12174	Rhizoctonia solani	873	NA	NA	ATP binding [GO:0005524]; protein kinase activity [GO:0004672]	GO:0004672; GO:0005524	NA	IPR011009;IPR000719;IPR001245;IPR008271;	NA	NA	NA	NA	NA	NA	NA	NA	641158at2759;	NA	NA	NA	NA	PF07714;	NA	PS50011;PS00108;	NA	NA	NA	NA	ATP binding [GO:0005524]; protein kinase activity [GO:0004672]
TRINITY_DN12654_c0_g1_i1	2317	tr|A0A0K6FWI2|A0A0K6FWI2_9HOMO	274	51.1	219	95	4	2055	1414	63	274	4.6e-57	221.9	A0A0K6FWI2	A0A0K6FWI2_9HOMO	unreviewed	Cytochrome b-c1 complex subunit Rieske, mitochondrial (EC 1.10.2.2)	RSOLAG22IIIB_09040	Rhizoctonia solani	274	1.10.2.2	NA	mitochondrial inner membrane [GO:0005743]; respirasome [GO:0070469]; 2 iron, 2 sulfur cluster binding [GO:0051537]; ubiquinol-cytochrome-c reductase activity [GO:0008121]	GO:0005743; GO:0008121; GO:0051537; GO:0070469	NA	IPR037008;IPR017941;IPR036922;IPR014349;IPR005805;IPR004192;IPR006317;	NA	NA	NA	NA	NA	NA	NA	NA	1174160at2759;	NA	NA	NA	PTHR10134;	PF00355;PF02921;	TIGR01416;	PS51296;	NA	SUBCELLULAR LOCATION: Mitochondrion inner membrane {ECO:0000256|RuleBase:RU004495}.	mitochondrial inner membrane [GO:0005743]; respirasome [GO:0070469]	NA	2 iron, 2 sulfur cluster binding [GO:0051537]; ubiquinol-cytochrome-c reductase activity [GO:0008121]
TRINITY_DN1267_c0_g1_i1	2264	tr|A0A0K6FW66|A0A0K6FW66_9HOMO	434	33.6	271	135	4	1137	1835	163	426	5.5e-39	161.8	A0A0K6FW66	A0A0K6FW66_9HOMO	unreviewed	Cardiolipin-specific phospholipase	RSOLAG22IIIB_00583	Rhizoctonia solani	434	NA	NA	NA	NA	NA	IPR029058;IPR000073;	NA	NA	NA	NA	NA	NA	NA	NA	1555935at2759;	NA	NA	NA	NA	PF00561;	NA	NA	NA	NA	NA	NA	NA
TRINITY_DN1267_c0_g1_i3	1822	tr|A0A0K6FW66|A0A0K6FW66_9HOMO	434	32.2	419	213	11	323	1393	17	426	2.3e-51	202.6	A0A0K6FW66	A0A0K6FW66_9HOMO	unreviewed	Cardiolipin-specific phospholipase	RSOLAG22IIIB_00583	Rhizoctonia solani	434	NA	NA	NA	NA	NA	IPR029058;IPR000073;	NA	NA	NA	NA	NA	NA	NA	NA	1555935at2759;	NA	NA	NA	NA	PF00561;	NA	NA	NA	NA	NA	NA	NA
TRINITY_DN1268_c0_g1_i5	2841	tr|A0A0K6G838|A0A0K6G838_9HOMO	686	31.7	278	188	2	1749	2576	357	634	2.8e-32	139.8	A0A0K6G838	A0A0K6G838_9HOMO	unreviewed	Mechanosensitive ion channel protein 9	RSOLAG22IIIB_05649	Rhizoctonia solani	686	NA	NA	integral component of membrane [GO:0016021]; calcium ion binding [GO:0005509]; transmembrane transport [GO:0055085]	GO:0005509; GO:0016021; GO:0055085	NA	IPR011992;IPR018247;IPR002048;IPR010920;IPR006685;IPR023408;	NA	NA	NA	NA	NA	NA	NA	NA	609350at2759;	NA	NA	NA	NA	PF00036;PF00924;	NA	PS00018;PS50222;	NA	NA	integral component of membrane [GO:0016021]	transmembrane transport [GO:0055085]	calcium ion binding [GO:0005509]
TRINITY_DN1268_c0_g1_i6	2867	tr|A0A0K6G838|A0A0K6G838_9HOMO	686	28.8	278	196	2	1737	2564	357	634	1.8e-31	137.1	A0A0K6G838	A0A0K6G838_9HOMO	unreviewed	Mechanosensitive ion channel protein 9	RSOLAG22IIIB_05649	Rhizoctonia solani	686	NA	NA	integral component of membrane [GO:0016021]; calcium ion binding [GO:0005509]; transmembrane transport [GO:0055085]	GO:0005509; GO:0016021; GO:0055085	NA	IPR011992;IPR018247;IPR002048;IPR010920;IPR006685;IPR023408;	NA	NA	NA	NA	NA	NA	NA	NA	609350at2759;	NA	NA	NA	NA	PF00036;PF00924;	NA	PS00018;PS50222;	NA	NA	integral component of membrane [GO:0016021]	transmembrane transport [GO:0055085]	calcium ion binding [GO:0005509]
TRINITY_DN12716_c0_g1_i2	1404	tr|A0A0K6G5X8|A0A0K6G5X8_9HOMO	304	29.4	238	159	5	398	1096	48	281	9.7e-18	90.5	A0A0K6G5X8	A0A0K6G5X8_9HOMO	unreviewed	Methionyl-tRNA formyltransferase	fmt RSOLAG22IIIB_01406	Rhizoctonia solani	304	NA	NA	hydroxymethyl-, formyl- and related transferase activity [GO:0016742]; biosynthetic process [GO:0009058]	GO:0009058; GO:0016742	NA	IPR005793;IPR037022;IPR002376;IPR036477;IPR011034;	NA	NA	NA	NA	NA	NA	NA	NA	963177at2759;	NA	NA	NA	NA	PF02911;PF00551;	NA	NA	NA	NA	NA	biosynthetic process [GO:0009058]	hydroxymethyl-, formyl- and related transferase activity [GO:0016742]
TRINITY_DN12727_c0_g1_i1	965	tr|A0A0K6FXE7|A0A0K6FXE7_9HOMO	162	36.8	106	55	3	371	658	56	159	2.1e-11	68.9	A0A0K6FXE7	A0A0K6FXE7_9HOMO	unreviewed	Uncharacterized protein	RSOLAG22IIIB_09118	Rhizoctonia solani	162	NA	NA	cell [GO:0005623]; electron transfer activity [GO:0009055]; protein disulfide oxidoreductase activity [GO:0015035]; cell redox homeostasis [GO:0045454]	GO:0005623; GO:0009055; GO:0015035; GO:0045454	NA	IPR011767;IPR002109;IPR036249;	NA	NA	NA	NA	NA	NA	NA	NA	1535999at2759;	NA	NA	NA	NA	PF00462;	NA	PS00195;PS51354;	NA	NA	cell [GO:0005623]	cell redox homeostasis [GO:0045454]	electron transfer activity [GO:0009055]; protein disulfide oxidoreductase activity [GO:0015035]
TRINITY_DN1276_c0_g2_i1	2467	tr|A0A0K6FW46|A0A0K6FW46_9HOMO	688	43.6	94	52	1	899	1180	492	584	2.7e-15	83.2	A0A0K6FW46	A0A0K6FW46_9HOMO	unreviewed	Sec14 cytosolic factor	RSOLAG22IIIB_00733	Rhizoctonia solani	688	NA	NA	methyltransferase activity [GO:0008168]	GO:0008168	NA	IPR029028;IPR001251;IPR036865;IPR011074;IPR036273;IPR005304;IPR029026;	NA	NA	NA	NA	NA	NA	NA	NA	1133487at2759;	NA	NA	NA	PTHR12636;	PF00650;PF03765;PF03587;	NA	PS50191;	NA	NA	NA	NA	methyltransferase activity [GO:0008168]
TRINITY_DN1276_c0_g2_i2	2665	tr|A0A0K6FW46|A0A0K6FW46_9HOMO	688	50	68	34	0	899	1102	492	559	8.9e-12	71.6	A0A0K6FW46	A0A0K6FW46_9HOMO	unreviewed	Sec14 cytosolic factor	RSOLAG22IIIB_00733	Rhizoctonia solani	688	NA	NA	methyltransferase activity [GO:0008168]	GO:0008168	NA	IPR029028;IPR001251;IPR036865;IPR011074;IPR036273;IPR005304;IPR029026;	NA	NA	NA	NA	NA	NA	NA	NA	1133487at2759;	NA	NA	NA	PTHR12636;	PF00650;PF03765;PF03587;	NA	PS50191;	NA	NA	NA	NA	methyltransferase activity [GO:0008168]
TRINITY_DN1276_c0_g2_i6	2573	tr|A0A0K6FW46|A0A0K6FW46_9HOMO	688	43.6	94	52	1	899	1180	492	584	1.3e-15	84.3	A0A0K6FW46	A0A0K6FW46_9HOMO	unreviewed	Sec14 cytosolic factor	RSOLAG22IIIB_00733	Rhizoctonia solani	688	NA	NA	methyltransferase activity [GO:0008168]	GO:0008168	NA	IPR029028;IPR001251;IPR036865;IPR011074;IPR036273;IPR005304;IPR029026;	NA	NA	NA	NA	NA	NA	NA	NA	1133487at2759;	NA	NA	NA	PTHR12636;	PF00650;PF03765;PF03587;	NA	PS50191;	NA	NA	NA	NA	methyltransferase activity [GO:0008168]
TRINITY_DN12800_c0_g2_i1	1233	tr|A0A0K6G0Y5|A0A0K6G0Y5_9HOMO	891	42.7	96	49	2	938	1222	713	803	2.2e-13	75.9	A0A0K6G0Y5	A0A0K6G0Y5_9HOMO	unreviewed	Uncharacterized protein	RSOLAG22IIIB_09893	Rhizoctonia solani	891	NA	NA	oxidoreductase activity [GO:0016491]	GO:0016491	NA	IPR029069;IPR039569;IPR002539;IPR036291;IPR020904;IPR002347;	NA	NA	NA	NA	NA	NA	NA	NA	1120431at2759;	NA	NA	NA	NA	PF00106;PF13452;PF01575;	NA	PS00061;	NA	NA	NA	NA	oxidoreductase activity [GO:0016491]
TRINITY_DN12800_c0_g2_i2	1346	tr|A0A0K6G0Y5|A0A0K6G0Y5_9HOMO	891	38.7	331	163	10	63	1007	572	878	1.3e-51	203	A0A0K6G0Y5	A0A0K6G0Y5_9HOMO	unreviewed	Uncharacterized protein	RSOLAG22IIIB_09893	Rhizoctonia solani	891	NA	NA	oxidoreductase activity [GO:0016491]	GO:0016491	NA	IPR029069;IPR039569;IPR002539;IPR036291;IPR020904;IPR002347;	NA	NA	NA	NA	NA	NA	NA	NA	1120431at2759;	NA	NA	NA	NA	PF00106;PF13452;PF01575;	NA	PS00061;	NA	NA	NA	NA	oxidoreductase activity [GO:0016491]
TRINITY_DN12800_c0_g2_i3	1411	tr|A0A0K6G0Y5|A0A0K6G0Y5_9HOMO	891	47.4	152	69	3	620	1072	737	878	7.7e-31	134	A0A0K6G0Y5	A0A0K6G0Y5_9HOMO	unreviewed	Uncharacterized protein	RSOLAG22IIIB_09893	Rhizoctonia solani	891	NA	NA	oxidoreductase activity [GO:0016491]	GO:0016491	NA	IPR029069;IPR039569;IPR002539;IPR036291;IPR020904;IPR002347;	NA	NA	NA	NA	NA	NA	NA	NA	1120431at2759;	NA	NA	NA	NA	PF00106;PF13452;PF01575;	NA	PS00061;	NA	NA	NA	NA	oxidoreductase activity [GO:0016491]
TRINITY_DN12800_c0_g2_i4	1080	tr|A0A0K6G0Y5|A0A0K6G0Y5_9HOMO	891	35.3	255	130	9	63	779	572	807	7.7e-31	133.7	A0A0K6G0Y5	A0A0K6G0Y5_9HOMO	unreviewed	Uncharacterized protein	RSOLAG22IIIB_09893	Rhizoctonia solani	891	NA	NA	oxidoreductase activity [GO:0016491]	GO:0016491	NA	IPR029069;IPR039569;IPR002539;IPR036291;IPR020904;IPR002347;	NA	NA	NA	NA	NA	NA	NA	NA	1120431at2759;	NA	NA	NA	NA	PF00106;PF13452;PF01575;	NA	PS00061;	NA	NA	NA	NA	oxidoreductase activity [GO:0016491]
TRINITY_DN12800_c0_g2_i5	852	tr|A0A0K6G0Y5|A0A0K6G0Y5_9HOMO	891	42.7	96	49	2	557	841	713	803	1.5e-13	75.9	A0A0K6G0Y5	A0A0K6G0Y5_9HOMO	unreviewed	Uncharacterized protein	RSOLAG22IIIB_09893	Rhizoctonia solani	891	NA	NA	oxidoreductase activity [GO:0016491]	GO:0016491	NA	IPR029069;IPR039569;IPR002539;IPR036291;IPR020904;IPR002347;	NA	NA	NA	NA	NA	NA	NA	NA	1120431at2759;	NA	NA	NA	NA	PF00106;PF13452;PF01575;	NA	PS00061;	NA	NA	NA	NA	oxidoreductase activity [GO:0016491]
TRINITY_DN12822_c1_g1_i1	1703	tr|A0A0K6FT37|A0A0K6FT37_9HOMO	443	58.4	329	121	1	1325	387	110	438	1.1e-113	409.5	A0A0K6FT37	A0A0K6FT37_9HOMO	unreviewed	Uncharacterized protein	UXS1 RSOLAG22IIIB_03931	Rhizoctonia solani	443	NA	NA	NA	NA	NA	IPR016040;IPR036291;	NA	NA	NA	NA	NA	NA	NA	NA	848823at2759;	NA	NA	NA	NA	PF16363;	NA	NA	NA	NA	NA	NA	NA
TRINITY_DN1285_c0_g1_i1	4071	tr|A0A0K6FSU8|A0A0K6FSU8_9HOMO	1728	27.3	713	329	17	2418	283	1201	1725	9.3e-45	181.8	A0A0K6FSU8	A0A0K6FSU8_9HOMO	unreviewed	Hybrid signal transduction histidine kinase J [Dictyostelium discoideum]	RSOLAG22IIIB_08441	Rhizoctonia solani	1728	NA	NA	integral component of membrane [GO:0016021]; phosphorelay sensor kinase activity [GO:0000155]	GO:0000155; GO:0016021	NA	IPR011006;IPR003660;IPR003594;IPR036890;IPR005467;IPR003661;IPR036097;IPR036291;IPR002347;IPR001789;	NA	NA	NA	NA	NA	NA	NA	NA	27870at2759;	NA	NA	NA	NA	PF00106;PF00672;PF02518;PF00512;PF00072;	NA	PS50885;PS50109;PS50110;	NA	NA	integral component of membrane [GO:0016021]	NA	phosphorelay sensor kinase activity [GO:0000155]
TRINITY_DN1286_c0_g1_i1	799	tr|A0A0K6GG38|A0A0K6GG38_9HOMO	218	67.4	92	29	1	669	394	3	93	1.5e-31	135.6	A0A0K6GG38	A0A0K6GG38_9HOMO	unreviewed	MOB kinase activator 1B	RSOLAG22IIIB_02450	Rhizoctonia solani	218	NA	NA	kinase activity [GO:0016301]	GO:0016301	NA	IPR005301;IPR036703;	NA	NA	NA	NA	NA	NA	NA	NA	1127941at2759;	NA	NA	NA	PTHR22599;	PF03637;	NA	NA	NA	NA	NA	NA	kinase activity [GO:0016301]
TRINITY_DN1286_c0_g1_i3	1261	tr|A0A0K6GG38|A0A0K6GG38_9HOMO	218	61	218	77	2	1131	478	3	212	2.7e-75	281.6	A0A0K6GG38	A0A0K6GG38_9HOMO	unreviewed	MOB kinase activator 1B	RSOLAG22IIIB_02450	Rhizoctonia solani	218	NA	NA	kinase activity [GO:0016301]	GO:0016301	NA	IPR005301;IPR036703;	NA	NA	NA	NA	NA	NA	NA	NA	1127941at2759;	NA	NA	NA	PTHR22599;	PF03637;	NA	NA	NA	NA	NA	NA	kinase activity [GO:0016301]
TRINITY_DN1286_c0_g1_i5	1240	tr|A0A0K6GG38|A0A0K6GG38_9HOMO	218	63	211	77	1	1110	478	3	212	2.8e-77	288.1	A0A0K6GG38	A0A0K6GG38_9HOMO	unreviewed	MOB kinase activator 1B	RSOLAG22IIIB_02450	Rhizoctonia solani	218	NA	NA	kinase activity [GO:0016301]	GO:0016301	NA	IPR005301;IPR036703;	NA	NA	NA	NA	NA	NA	NA	NA	1127941at2759;	NA	NA	NA	PTHR22599;	PF03637;	NA	NA	NA	NA	NA	NA	kinase activity [GO:0016301]
TRINITY_DN12897_c0_g1_i1	3487	tr|A0A0K6FMA0|A0A0K6FMA0_9HOMO	1167	29.8	800	389	16	2282	141	420	1132	1e-84	314.3	A0A0K6FMA0	A0A0K6FMA0_9HOMO	unreviewed	DNA repair protein RAD5 [Ustilago maydis 521]	RSOLAG22IIIB_07334	Rhizoctonia solani	1167	NA	NA	ATP binding [GO:0005524]; metal ion binding [GO:0046872]	GO:0005524; GO:0046872	NA	IPR014001;IPR001650;IPR027417;IPR038718;IPR000330;IPR018957;IPR001841;IPR013083;IPR017907;	NA	NA	NA	NA	NA	NA	NA	NA	132523at2759;	NA	NA	NA	NA	PF00271;PF00176;PF00097;	NA	PS51192;PS51194;PS00518;PS50089;	NA	NA	NA	NA	ATP binding [GO:0005524]; metal ion binding [GO:0046872]
TRINITY_DN12897_c0_g1_i2	4022	tr|A0A0K6FMA0|A0A0K6FMA0_9HOMO	1167	29.9	832	409	17	2955	718	420	1163	1e-88	327.8	A0A0K6FMA0	A0A0K6FMA0_9HOMO	unreviewed	DNA repair protein RAD5 [Ustilago maydis 521]	RSOLAG22IIIB_07334	Rhizoctonia solani	1167	NA	NA	ATP binding [GO:0005524]; metal ion binding [GO:0046872]	GO:0005524; GO:0046872	NA	IPR014001;IPR001650;IPR027417;IPR038718;IPR000330;IPR018957;IPR001841;IPR013083;IPR017907;	NA	NA	NA	NA	NA	NA	NA	NA	132523at2759;	NA	NA	NA	NA	PF00271;PF00176;PF00097;	NA	PS51192;PS51194;PS00518;PS50089;	NA	NA	NA	NA	ATP binding [GO:0005524]; metal ion binding [GO:0046872]
TRINITY_DN12897_c0_g1_i3	3917	tr|A0A0K6FMA0|A0A0K6FMA0_9HOMO	1167	28.4	832	387	20	2850	718	420	1163	4.6e-73	275.8	A0A0K6FMA0	A0A0K6FMA0_9HOMO	unreviewed	DNA repair protein RAD5 [Ustilago maydis 521]	RSOLAG22IIIB_07334	Rhizoctonia solani	1167	NA	NA	ATP binding [GO:0005524]; metal ion binding [GO:0046872]	GO:0005524; GO:0046872	NA	IPR014001;IPR001650;IPR027417;IPR038718;IPR000330;IPR018957;IPR001841;IPR013083;IPR017907;	NA	NA	NA	NA	NA	NA	NA	NA	132523at2759;	NA	NA	NA	NA	PF00271;PF00176;PF00097;	NA	PS51192;PS51194;PS00518;PS50089;	NA	NA	NA	NA	ATP binding [GO:0005524]; metal ion binding [GO:0046872]
TRINITY_DN12900_c0_g1_i1	1411	tr|A0A0K6GGD5|A0A0K6GGD5_9HOMO	341	62.7	327	122	0	1201	221	14	340	2e-116	418.3	A0A0K6GGD5	A0A0K6GGD5_9HOMO	unreviewed	DNA repair protein RAD51 homolog	RSOLAG22IIIB_02526	Rhizoctonia solani	341	NA	NA	nucleus [GO:0005634]; ATP binding [GO:0005524]; DNA-dependent ATPase activity [GO:0008094]; double-stranded DNA binding [GO:0003690]; recombinase activity [GO:0000150]; single-stranded DNA binding [GO:0003697]; double-strand break repair via homologous recombination [GO:0000724]; mitotic recombination-dependent replication fork processing [GO:1990426]	GO:0000150; GO:0000724; GO:0003690; GO:0003697; GO:0005524; GO:0005634; GO:0008094; GO:1990426	RecA family, RAD51 subfamily	IPR003593;IPR011941;IPR013632;IPR016467;IPR010995;IPR027417;IPR033925;IPR020588;IPR020587;	NA	NA	NA	NA	NA	NA	NA	NA	877394at2759;	NA	NA	NA	NA	PF08423;	TIGR02239;	PS50162;PS50163;	NA	SUBCELLULAR LOCATION: Nucleus {ECO:0000256|RuleBase:RU364139}.	nucleus [GO:0005634]	double-strand break repair via homologous recombination [GO:0000724]; mitotic recombination-dependent replication fork processing [GO:1990426]	ATP binding [GO:0005524]; DNA-dependent ATPase activity [GO:0008094]; double-stranded DNA binding [GO:0003690]; recombinase activity [GO:0000150]; single-stranded DNA binding [GO:0003697]
TRINITY_DN12953_c0_g1_i2	1150	tr|A0A0K6G7E7|A0A0K6G7E7_9HOMO	172	46	139	67	4	784	380	1	135	1.9e-27	122.5	A0A0K6G7E7	A0A0K6G7E7_9HOMO	unreviewed	Uncharacterized protein	yars RSOLAG22IIIB_11195	Rhizoctonia solani	172	NA	NA	tRNA binding [GO:0000049]	GO:0000049	NA	IPR012340;IPR002547;	NA	NA	NA	NA	NA	NA	NA	NA	1434247at2759;	NA	NA	NA	NA	PF01588;	NA	PS50886;	NA	NA	NA	NA	tRNA binding [GO:0000049]
TRINITY_DN12953_c0_g1_i3	868	tr|A0A0K6G7E7|A0A0K6G7E7_9HOMO	172	47	115	58	2	502	167	1	115	1.7e-25	115.5	A0A0K6G7E7	A0A0K6G7E7_9HOMO	unreviewed	Uncharacterized protein	yars RSOLAG22IIIB_11195	Rhizoctonia solani	172	NA	NA	tRNA binding [GO:0000049]	GO:0000049	NA	IPR012340;IPR002547;	NA	NA	NA	NA	NA	NA	NA	NA	1434247at2759;	NA	NA	NA	NA	PF01588;	NA	PS50886;	NA	NA	NA	NA	tRNA binding [GO:0000049]
TRINITY_DN12998_c0_g3_i1	3889	tr|A0A0K6FXY9|A0A0K6FXY9_9HOMO	1198	53.5	1179	501	15	3799	311	51	1198	0	1244.2	A0A0K6FXY9	A0A0K6FXY9_9HOMO	unreviewed	DNA-directed RNA polymerase subunit beta (EC 2.7.7.6)	RSOLAG22IIIB_09250	Rhizoctonia solani	1198	2.7.7.6	NA	DNA binding [GO:0003677]; DNA-directed 5'-3' RNA polymerase activity [GO:0003899]; ribonucleoside binding [GO:0032549]; transcription, DNA-templated [GO:0006351]	GO:0003677; GO:0003899; GO:0006351; GO:0032549	RNA polymerase beta chain family	IPR015712;IPR007120;IPR037033;IPR007121;IPR007644;IPR007642;IPR037034;IPR007645;IPR007646;IPR007647;IPR007641;IPR014724;	NA	NA	NA	NA	NA	NA	NA	NA	42570at2759;	NA	NA	NA	PTHR20856;	PF04563;PF04561;PF04565;PF04566;PF04567;PF00562;PF04560;	NA	PS01166;	NA	NA	NA	transcription, DNA-templated [GO:0006351]	DNA binding [GO:0003677]; DNA-directed 5'-3' RNA polymerase activity [GO:0003899]; ribonucleoside binding [GO:0032549]
TRINITY_DN13069_c0_g1_i1	2721	tr|A0A0K6FZK6|A0A0K6FZK6_9HOMO	878	34.5	142	86	3	1824	2249	488	622	3.7e-13	76.3	A0A0K6FZK6	A0A0K6FZK6_9HOMO	unreviewed	Non-specific serine/threonine protein kinase (EC 2.7.11.1)	RSOLAG22IIIB_04683	Rhizoctonia solani	878	2.7.11.1	NA	integral component of membrane [GO:0016021]; ATP binding [GO:0005524]; mating-type factor pheromone receptor activity [GO:0004932]; protein serine/threonine kinase activity [GO:0004674]	GO:0004674; GO:0004932; GO:0005524; GO:0016021	NA	IPR000095;IPR036936;IPR001499;IPR011009;IPR033923;IPR011993;IPR001849;IPR000719;IPR017441;IPR008271;	NA	NA	NA	NA	NA	NA	NA	NA	757766at2759;	NA	NA	NA	NA	PF00786;PF00069;PF02076;	NA	PS50108;PS50003;PS00107;PS50011;PS00108;	NA	NA	integral component of membrane [GO:0016021]	NA	ATP binding [GO:0005524]; mating-type factor pheromone receptor activity [GO:0004932]; protein serine/threonine kinase activity [GO:0004674]
TRINITY_DN13124_c0_g1_i1	2848	tr|A0A0K6GGR1|A0A0K6GGR1_9HOMO	751	26.6	368	221	10	1261	2262	384	736	1.7e-16	87.4	A0A0K6GGR1	A0A0K6GGR1_9HOMO	unreviewed	Putative AC9 transposase [Zea mays]	RSOLAG22IIIB_06727	Rhizoctonia solani	751	NA	NA	protein dimerization activity [GO:0046983]	GO:0046983	NA	IPR008906;IPR012337;	NA	NA	NA	NA	NA	NA	NA	NA	223749at2759;	NA	NA	NA	NA	PF05699;	NA	NA	NA	NA	NA	NA	protein dimerization activity [GO:0046983]
TRINITY_DN13157_c0_g1_i1	2632	tr|A0A0K6FUY8|A0A0K6FUY8_9HOMO	525	26.2	478	276	20	566	1801	34	500	8.2e-26	118.2	A0A0K6FUY8	A0A0K6FUY8_9HOMO	unreviewed	Beta-glucosidase	RSOLAG22IIIB_08748	Rhizoctonia solani	525	NA	NA	hydrolase activity, hydrolyzing O-glycosyl compounds [GO:0004553]; carbohydrate metabolic process [GO:0005975]	GO:0004553; GO:0005975	Glycosyl hydrolase 1 family	IPR001360;IPR018120;IPR033132;IPR017853;	NA	NA	NA	NA	NA	NA	NA	NA	408001at2759;	NA	NA	NA	PTHR10353;	PF00232;	NA	PS00572;PS00653;	NA	NA	NA	carbohydrate metabolic process [GO:0005975]	hydrolase activity, hydrolyzing O-glycosyl compounds [GO:0004553]
TRINITY_DN13162_c0_g2_i1	2528	tr|A0A0K6FQE2|A0A0K6FQE2_9HOMO	1015	31.1	418	227	13	1620	538	596	1009	2.2e-44	179.9	A0A0K6FQE2	A0A0K6FQE2_9HOMO	unreviewed	Ubiquitin carboxyl-terminal hydrolase 10	RSOLAG22IIIB_03483	Rhizoctonia solani	1015	NA	NA	thiol-dependent ubiquitinyl hydrolase activity [GO:0036459]; protein deubiquitination [GO:0016579]; ubiquitin-dependent protein catabolic process [GO:0006511]	GO:0006511; GO:0016579; GO:0036459	Peptidase C19 family	IPR038765;IPR001394;IPR018200;IPR028889;	NA	NA	NA	NA	NA	NA	NA	NA	561804at2759;	NA	NA	NA	NA	PF00443;	NA	PS00972;PS50235;	NA	NA	NA	protein deubiquitination [GO:0016579]; ubiquitin-dependent protein catabolic process [GO:0006511]	thiol-dependent ubiquitinyl hydrolase activity [GO:0036459]
TRINITY_DN13164_c0_g2_i1	987	tr|A0A0K6FQG9|A0A0K6FQG9_9HOMO	159	48.1	158	80	2	210	680	3	159	2e-38	158.7	A0A0K6FQG9	A0A0K6FQG9_9HOMO	unreviewed	Glutathione peroxidase	RSOLAG22IIIB_03464	Rhizoctonia solani	159	NA	NA	glutathione peroxidase activity [GO:0004602]; response to oxidative stress [GO:0006979]	GO:0004602; GO:0006979	Glutathione peroxidase family	IPR000889;IPR029759;IPR029760;IPR036249;	NA	NA	NA	NA	NA	NA	NA	NA	1483113at2759;	NA	NA	NA	PTHR11592;	PF00255;	NA	PS00460;PS00763;PS51355;	NA	NA	NA	response to oxidative stress [GO:0006979]	glutathione peroxidase activity [GO:0004602]
TRINITY_DN1317_c0_g1_i1	1842	tr|A0A0K6FW46|A0A0K6FW46_9HOMO	688	40.9	149	85	2	3	449	516	661	1e-27	124	A0A0K6FW46	A0A0K6FW46_9HOMO	unreviewed	Sec14 cytosolic factor	RSOLAG22IIIB_00733	Rhizoctonia solani	688	NA	NA	methyltransferase activity [GO:0008168]	GO:0008168	NA	IPR029028;IPR001251;IPR036865;IPR011074;IPR036273;IPR005304;IPR029026;	NA	NA	NA	NA	NA	NA	NA	NA	1133487at2759;	NA	NA	NA	PTHR12636;	PF00650;PF03765;PF03587;	NA	PS50191;	NA	NA	NA	NA	methyltransferase activity [GO:0008168]
TRINITY_DN1317_c0_g1_i2	2121	tr|A0A0K6FW46|A0A0K6FW46_9HOMO	688	40.9	149	85	2	3	449	516	661	1.2e-27	124	A0A0K6FW46	A0A0K6FW46_9HOMO	unreviewed	Sec14 cytosolic factor	RSOLAG22IIIB_00733	Rhizoctonia solani	688	NA	NA	methyltransferase activity [GO:0008168]	GO:0008168	NA	IPR029028;IPR001251;IPR036865;IPR011074;IPR036273;IPR005304;IPR029026;	NA	NA	NA	NA	NA	NA	NA	NA	1133487at2759;	NA	NA	NA	PTHR12636;	PF00650;PF03765;PF03587;	NA	PS50191;	NA	NA	NA	NA	methyltransferase activity [GO:0008168]
TRINITY_DN13185_c0_g1_i1	4965	tr|A0A0K6GF79|A0A0K6GF79_9HOMO	792	23.6	220	130	7	2310	2939	323	514	1.4e-10	68.6	A0A0K6GF79	A0A0K6GF79_9HOMO	unreviewed	STE20-like serine/threonine-protein kinase	RSOLAG22IIIB_06620	Rhizoctonia solani	792	NA	NA	ATP binding [GO:0005524]; protein kinase activity [GO:0004672]	GO:0004672; GO:0005524	NA	IPR011009;IPR000719;IPR001245;IPR008271;IPR008266;	NA	NA	NA	NA	NA	NA	NA	NA	684563at2759;	NA	NA	NA	NA	PF00069;PF07714;	NA	PS50011;PS00108;PS00109;	NA	NA	NA	NA	ATP binding [GO:0005524]; protein kinase activity [GO:0004672]
TRINITY_DN13227_c0_g1_i1	1586	tr|A0A0K6GEB1|A0A0K6GEB1_9HOMO	388	69.6	388	115	3	116	1279	1	385	2.2e-159	561.2	A0A0K6GEB1	A0A0K6GEB1_9HOMO	unreviewed	60S ribosomal protein L3 [Neurospora crassa OR74A]	RSOLAG22IIIB_02193	Rhizoctonia solani	388	NA	NA	ribosome [GO:0005840]; structural constituent of ribosome [GO:0003735]; translation [GO:0006412]	GO:0003735; GO:0005840; GO:0006412	Universal ribosomal protein uL3 family	IPR000597;IPR019926;IPR009000;	NA	NA	NA	NA	NA	NA	NA	NA	793191at2759;	NA	NA	NA	NA	PF00297;	NA	PS00474;	NA	NA	ribosome [GO:0005840]	translation [GO:0006412]	structural constituent of ribosome [GO:0003735]
TRINITY_DN13254_c0_g1_i1	1108	tr|A0A0K6G232|A0A0K6G232_9HOMO	271	33	203	112	4	885	337	55	253	4.6e-23	107.8	A0A0K6G232	A0A0K6G232_9HOMO	unreviewed	Uncharacterized protein	RSOLAG22IIIB_10126	Rhizoctonia solani	271	NA	NA	glutamine metabolic process [GO:0006541]	GO:0006541	NA	IPR029062;IPR017926;	NA	NA	NA	NA	NA	NA	NA	NA	1450344at2759;	NA	NA	NA	NA	PF00117;	NA	PS51273;	NA	NA	NA	glutamine metabolic process [GO:0006541]	NA
TRINITY_DN13284_c0_g1_i1	2602	tr|A0A0K6G7D5|A0A0K6G7D5_9HOMO	489	27.9	297	173	12	1233	2087	219	486	4.6e-13	75.9	A0A0K6G7D5	A0A0K6G7D5_9HOMO	unreviewed	Dual specificity protein kinase pyk3	RSOLAG22IIIB_05579	Rhizoctonia solani	489	NA	NA	ATP binding [GO:0005524]; protein kinase activity [GO:0004672]	GO:0004672; GO:0005524	NA	IPR011009;IPR000719;IPR008271;	NA	NA	NA	NA	NA	NA	NA	NA	130963at2759;	NA	NA	NA	NA	PF00069;	NA	PS50011;PS00108;	NA	NA	NA	NA	ATP binding [GO:0005524]; protein kinase activity [GO:0004672]
TRINITY_DN13297_c0_g1_i1	1304	tr|A0A0K6FRK6|A0A0K6FRK6_9HOMO	145	38.7	142	79	2	146	550	2	142	1.4e-23	109.8	A0A0K6FRK6	A0A0K6FRK6_9HOMO	unreviewed	Cofilin	RSOLAG22IIIB_03605	Rhizoctonia solani	145	NA	NA	actin cytoskeleton [GO:0015629]; actin binding [GO:0003779]; actin filament depolymerization [GO:0030042]	GO:0003779; GO:0015629; GO:0030042	Actin-binding proteins ADF family	IPR002108;IPR029006;IPR017904;	NA	NA	NA	NA	NA	NA	NA	NA	1370477at2759;	NA	NA	NA	PTHR11913;	PF00241;	NA	PS51263;	NA	NA	actin cytoskeleton [GO:0015629]	actin filament depolymerization [GO:0030042]	actin binding [GO:0003779]
TRINITY_DN13312_c0_g2_i1	1761	tr|A0A0K6GEE6|A0A0K6GEE6_9HOMO	1223	29.4	102	62	3	1614	1339	353	454	2.8e-06	52.8	A0A0K6GEE6	A0A0K6GEE6_9HOMO	unreviewed	Mediator of DNA damage checkpoint protein 1 [Pan troglodytes]	RSOLAG22IIIB_02236	Rhizoctonia solani	1223	NA	NA	NA	NA	NA	IPR001357;IPR036420;	NA	NA	NA	NA	NA	NA	NA	NA	840249at2759;	NA	NA	NA	NA	PF12738;PF16770;	NA	PS50172;	NA	NA	NA	NA	NA
TRINITY_DN1331_c0_g1_i2	2656	tr|A0A0K6FT63|A0A0K6FT63_9HOMO	267	39.7	179	92	3	985	497	83	261	4.5e-24	112.5	A0A0K6FT63	A0A0K6FT63_9HOMO	unreviewed	Uncharacterized protein	RSOLAG22IIIB_08462	Rhizoctonia solani	267	NA	NA	NAD binding [GO:0051287]; oxidoreductase activity, acting on the CH-OH group of donors, NAD or NADP as acceptor [GO:0016616]	GO:0016616; GO:0051287	D-isomer specific 2-hydroxyacid dehydrogenase family	IPR006139;IPR006140;IPR036291;	NA	NA	NA	NA	NA	NA	NA	NA	1378766at2759;	NA	NA	NA	NA	PF00389;PF02826;	NA	NA	NA	NA	NA	NA	NAD binding [GO:0051287]; oxidoreductase activity, acting on the CH-OH group of donors, NAD or NADP as acceptor [GO:0016616]
TRINITY_DN13343_c0_g1_i1	1280	tr|A0A0K6FS12|A0A0K6FS12_9HOMO	307	58	245	103	0	247	981	53	297	7.6e-78	290	A0A0K6FS12	A0A0K6FS12_9HOMO	unreviewed	Prohibitin-2 [Saccharomyces cerevisiae S288c]	RSOLAG22IIIB_03646	Rhizoctonia solani	307	NA	NA	membrane [GO:0016020]	GO:0016020	NA	IPR001107;IPR036013;IPR000163;	NA	NA	NA	NA	NA	NA	NA	NA	1089994at2759;	NA	NA	NA	PTHR23222;	PF01145;	NA	NA	NA	NA	membrane [GO:0016020]	NA	NA
TRINITY_DN1334_c0_g1_i1	420	tr|A0A0K6GC20|A0A0K6GC20_9HOMO	348	40.9	66	36	1	223	420	21	83	2.1e-08	57.8	A0A0K6GC20	A0A0K6GC20_9HOMO	unreviewed	Poly(A)+ RNA export protein [Schizosaccharomyces pombe 972h-]	RSOLAG22IIIB_02027	Rhizoctonia solani	348	NA	NA	cell [GO:0005623]; mRNA export from nucleus [GO:0006406]	GO:0005623; GO:0006406	NA	IPR024977;IPR037631;IPR015943;IPR001680;IPR017986;IPR036322;	NA	NA	NA	NA	NA	NA	NA	NA	1048963at2759;	NA	NA	NA	PTHR10971:SF11;	PF12894;PF00400;	NA	PS50082;PS50294;	NA	NA	cell [GO:0005623]	mRNA export from nucleus [GO:0006406]	NA
TRINITY_DN1334_c0_g2_i2	1126	tr|A0A0K6GC20|A0A0K6GC20_9HOMO	348	49.1	271	128	4	8	796	79	347	6.1e-79	293.5	A0A0K6GC20	A0A0K6GC20_9HOMO	unreviewed	Poly(A)+ RNA export protein [Schizosaccharomyces pombe 972h-]	RSOLAG22IIIB_02027	Rhizoctonia solani	348	NA	NA	cell [GO:0005623]; mRNA export from nucleus [GO:0006406]	GO:0005623; GO:0006406	NA	IPR024977;IPR037631;IPR015943;IPR001680;IPR017986;IPR036322;	NA	NA	NA	NA	NA	NA	NA	NA	1048963at2759;	NA	NA	NA	PTHR10971:SF11;	PF12894;PF00400;	NA	PS50082;PS50294;	NA	NA	cell [GO:0005623]	mRNA export from nucleus [GO:0006406]	NA
TRINITY_DN1334_c0_g2_i3	926	tr|A0A0K6GC20|A0A0K6GC20_9HOMO	348	51.4	249	112	3	8	730	79	326	8.8e-76	282.7	A0A0K6GC20	A0A0K6GC20_9HOMO	unreviewed	Poly(A)+ RNA export protein [Schizosaccharomyces pombe 972h-]	RSOLAG22IIIB_02027	Rhizoctonia solani	348	NA	NA	cell [GO:0005623]; mRNA export from nucleus [GO:0006406]	GO:0005623; GO:0006406	NA	IPR024977;IPR037631;IPR015943;IPR001680;IPR017986;IPR036322;	NA	NA	NA	NA	NA	NA	NA	NA	1048963at2759;	NA	NA	NA	PTHR10971:SF11;	PF12894;PF00400;	NA	PS50082;PS50294;	NA	NA	cell [GO:0005623]	mRNA export from nucleus [GO:0006406]	NA
TRINITY_DN1334_c1_g1_i1	1676	tr|A0A0K6GC20|A0A0K6GC20_9HOMO	348	44.3	334	175	3	277	1257	18	347	4e-79	294.7	A0A0K6GC20	A0A0K6GC20_9HOMO	unreviewed	Poly(A)+ RNA export protein [Schizosaccharomyces pombe 972h-]	RSOLAG22IIIB_02027	Rhizoctonia solani	348	NA	NA	cell [GO:0005623]; mRNA export from nucleus [GO:0006406]	GO:0005623; GO:0006406	NA	IPR024977;IPR037631;IPR015943;IPR001680;IPR017986;IPR036322;	NA	NA	NA	NA	NA	NA	NA	NA	1048963at2759;	NA	NA	NA	PTHR10971:SF11;	PF12894;PF00400;	NA	PS50082;PS50294;	NA	NA	cell [GO:0005623]	mRNA export from nucleus [GO:0006406]	NA
TRINITY_DN13356_c0_g1_i1	1250	tr|A0A0K6FTF1|A0A0K6FTF1_9HOMO	168	74.5	161	41	0	318	800	8	168	2e-43	175.6	A0A0K6FTF1	A0A0K6FTF1_9HOMO	unreviewed	NADH dehydrogenase (Ubiquinone) Fe-S protein 8	RSOLAG22IIIB_03895	Rhizoctonia solani	168	NA	NA	membrane [GO:0016020]; 4 iron, 4 sulfur cluster binding [GO:0051539]; oxidoreductase activity, acting on NAD(P)H [GO:0016651]	GO:0016020; GO:0016651; GO:0051539	NA	IPR017896;IPR017900;IPR010226;	NA	NA	NA	NA	NA	NA	NA	NA	1283957at2759;	NA	NA	NA	PTHR10849;	PF12838;	TIGR01971;	PS00198;PS51379;	NA	NA	membrane [GO:0016020]	NA	4 iron, 4 sulfur cluster binding [GO:0051539]; oxidoreductase activity, acting on NAD(P)H [GO:0016651]
TRINITY_DN1337_c1_g1_i1	889	tr|A0A0K6FWQ9|A0A0K6FWQ9_9HOMO	240	40.2	189	97	8	356	886	15	199	1.8e-22	105.5	A0A0K6FWQ9	A0A0K6FWQ9_9HOMO	unreviewed	Tubulin-folding cofactor B	RSOLAG22IIIB_04277	Rhizoctonia solani	240	NA	NA	NA	NA	NA	IPR036859;IPR000938;IPR029071;IPR000626;	NA	NA	NA	NA	NA	NA	NA	NA	1550378at2759;	NA	NA	NA	NA	PF01302;PF14560;	NA	PS00845;PS50245;	NA	NA	NA	NA	NA
TRINITY_DN1337_c1_g1_i13	860	tr|A0A0K6FWQ9|A0A0K6FWQ9_9HOMO	240	35.5	110	65	3	356	673	15	122	8.1e-07	53.5	A0A0K6FWQ9	A0A0K6FWQ9_9HOMO	unreviewed	Tubulin-folding cofactor B	RSOLAG22IIIB_04277	Rhizoctonia solani	240	NA	NA	NA	NA	NA	IPR036859;IPR000938;IPR029071;IPR000626;	NA	NA	NA	NA	NA	NA	NA	NA	1550378at2759;	NA	NA	NA	NA	PF01302;PF14560;	NA	PS00845;PS50245;	NA	NA	NA	NA	NA
TRINITY_DN1337_c1_g1_i6	2734	tr|A0A0K6FWQ9|A0A0K6FWQ9_9HOMO	240	34.8	138	81	5	356	754	15	148	2.7e-08	60.1	A0A0K6FWQ9	A0A0K6FWQ9_9HOMO	unreviewed	Tubulin-folding cofactor B	RSOLAG22IIIB_04277	Rhizoctonia solani	240	NA	NA	NA	NA	NA	IPR036859;IPR000938;IPR029071;IPR000626;	NA	NA	NA	NA	NA	NA	NA	NA	1550378at2759;	NA	NA	NA	NA	PF01302;PF14560;	NA	PS00845;PS50245;	NA	NA	NA	NA	NA
TRINITY_DN1338_c0_g1_i2	2216	tr|A0A0K6FV06|A0A0K6FV06_9HOMO	404	66.2	334	103	3	89	1060	71	404	1e-122	439.9	A0A0K6FV06	A0A0K6FV06_9HOMO	unreviewed	Ribonucleoside-diphosphate reductase subunit M2	RSOLAG22IIIB_00478	Rhizoctonia solani	404	NA	NA	integral component of membrane [GO:0016021]; oxidoreductase activity [GO:0016491]; deoxyribonucleotide biosynthetic process [GO:0009263]	GO:0009263; GO:0016021; GO:0016491	NA	IPR009078;IPR012348;IPR033909;IPR030475;IPR000358;	NA	NA	NA	NA	NA	NA	NA	NA	680824at2759;	NA	NA	NA	PTHR23409;	PF00268;	NA	PS00368;	NA	NA	integral component of membrane [GO:0016021]	deoxyribonucleotide biosynthetic process [GO:0009263]	oxidoreductase activity [GO:0016491]
TRINITY_DN1338_c0_g1_i3	2539	tr|A0A0K6FV06|A0A0K6FV06_9HOMO	404	66.2	334	103	3	89	1060	71	404	1.2e-122	439.9	A0A0K6FV06	A0A0K6FV06_9HOMO	unreviewed	Ribonucleoside-diphosphate reductase subunit M2	RSOLAG22IIIB_00478	Rhizoctonia solani	404	NA	NA	integral component of membrane [GO:0016021]; oxidoreductase activity [GO:0016491]; deoxyribonucleotide biosynthetic process [GO:0009263]	GO:0009263; GO:0016021; GO:0016491	NA	IPR009078;IPR012348;IPR033909;IPR030475;IPR000358;	NA	NA	NA	NA	NA	NA	NA	NA	680824at2759;	NA	NA	NA	PTHR23409;	PF00268;	NA	PS00368;	NA	NA	integral component of membrane [GO:0016021]	deoxyribonucleotide biosynthetic process [GO:0009263]	oxidoreductase activity [GO:0016491]
TRINITY_DN1338_c0_g2_i2	3168	tr|A0A0K6FV06|A0A0K6FV06_9HOMO	404	64.7	334	109	3	89	1063	71	404	2.5e-122	439.1	A0A0K6FV06	A0A0K6FV06_9HOMO	unreviewed	Ribonucleoside-diphosphate reductase subunit M2	RSOLAG22IIIB_00478	Rhizoctonia solani	404	NA	NA	integral component of membrane [GO:0016021]; oxidoreductase activity [GO:0016491]; deoxyribonucleotide biosynthetic process [GO:0009263]	GO:0009263; GO:0016021; GO:0016491	NA	IPR009078;IPR012348;IPR033909;IPR030475;IPR000358;	NA	NA	NA	NA	NA	NA	NA	NA	680824at2759;	NA	NA	NA	PTHR23409;	PF00268;	NA	PS00368;	NA	NA	integral component of membrane [GO:0016021]	deoxyribonucleotide biosynthetic process [GO:0009263]	oxidoreductase activity [GO:0016491]
TRINITY_DN1338_c0_g2_i3	3095	tr|A0A0K6FV06|A0A0K6FV06_9HOMO	404	64.7	334	109	3	89	1063	71	404	2.5e-122	439.1	A0A0K6FV06	A0A0K6FV06_9HOMO	unreviewed	Ribonucleoside-diphosphate reductase subunit M2	RSOLAG22IIIB_00478	Rhizoctonia solani	404	NA	NA	integral component of membrane [GO:0016021]; oxidoreductase activity [GO:0016491]; deoxyribonucleotide biosynthetic process [GO:0009263]	GO:0009263; GO:0016021; GO:0016491	NA	IPR009078;IPR012348;IPR033909;IPR030475;IPR000358;	NA	NA	NA	NA	NA	NA	NA	NA	680824at2759;	NA	NA	NA	PTHR23409;	PF00268;	NA	PS00368;	NA	NA	integral component of membrane [GO:0016021]	deoxyribonucleotide biosynthetic process [GO:0009263]	oxidoreductase activity [GO:0016491]
TRINITY_DN1338_c0_g2_i4	3075	tr|A0A0K6FV06|A0A0K6FV06_9HOMO	404	64.7	334	109	3	89	1063	71	404	2.4e-122	439.1	A0A0K6FV06	A0A0K6FV06_9HOMO	unreviewed	Ribonucleoside-diphosphate reductase subunit M2	RSOLAG22IIIB_00478	Rhizoctonia solani	404	NA	NA	integral component of membrane [GO:0016021]; oxidoreductase activity [GO:0016491]; deoxyribonucleotide biosynthetic process [GO:0009263]	GO:0009263; GO:0016021; GO:0016491	NA	IPR009078;IPR012348;IPR033909;IPR030475;IPR000358;	NA	NA	NA	NA	NA	NA	NA	NA	680824at2759;	NA	NA	NA	PTHR23409;	PF00268;	NA	PS00368;	NA	NA	integral component of membrane [GO:0016021]	deoxyribonucleotide biosynthetic process [GO:0009263]	oxidoreductase activity [GO:0016491]
TRINITY_DN1338_c0_g2_i6	1637	tr|A0A0K6FV06|A0A0K6FV06_9HOMO	404	67.3	165	52	2	89	577	71	235	7.8e-59	227.3	A0A0K6FV06	A0A0K6FV06_9HOMO	unreviewed	Ribonucleoside-diphosphate reductase subunit M2	RSOLAG22IIIB_00478	Rhizoctonia solani	404	NA	NA	integral component of membrane [GO:0016021]; oxidoreductase activity [GO:0016491]; deoxyribonucleotide biosynthetic process [GO:0009263]	GO:0009263; GO:0016021; GO:0016491	NA	IPR009078;IPR012348;IPR033909;IPR030475;IPR000358;	NA	NA	NA	NA	NA	NA	NA	NA	680824at2759;	NA	NA	NA	PTHR23409;	PF00268;	NA	PS00368;	NA	NA	integral component of membrane [GO:0016021]	deoxyribonucleotide biosynthetic process [GO:0009263]	oxidoreductase activity [GO:0016491]
TRINITY_DN1338_c0_g2_i8	3148	tr|A0A0K6FV06|A0A0K6FV06_9HOMO	404	64.7	334	109	3	89	1063	71	404	2.5e-122	439.1	A0A0K6FV06	A0A0K6FV06_9HOMO	unreviewed	Ribonucleoside-diphosphate reductase subunit M2	RSOLAG22IIIB_00478	Rhizoctonia solani	404	NA	NA	integral component of membrane [GO:0016021]; oxidoreductase activity [GO:0016491]; deoxyribonucleotide biosynthetic process [GO:0009263]	GO:0009263; GO:0016021; GO:0016491	NA	IPR009078;IPR012348;IPR033909;IPR030475;IPR000358;	NA	NA	NA	NA	NA	NA	NA	NA	680824at2759;	NA	NA	NA	PTHR23409;	PF00268;	NA	PS00368;	NA	NA	integral component of membrane [GO:0016021]	deoxyribonucleotide biosynthetic process [GO:0009263]	oxidoreductase activity [GO:0016491]
TRINITY_DN1339_c0_g1_i4	1099	tr|A0A0K6G8G4|A0A0K6G8G4_9HOMO	698	53.2	47	22	0	620	760	649	695	3.9e-06	51.6	A0A0K6G8G4	A0A0K6G8G4_9HOMO	unreviewed	Polyadenylate-binding protein (PABP)	RSOLAG22IIIB_01539	Rhizoctonia solani	698	NA	NA	cytoplasm [GO:0005737]; RNA binding [GO:0003723]	GO:0003723; GO:0005737	Polyadenylate-binding protein type-1 family	IPR012677;IPR036053;IPR006515;IPR002004;IPR035979;IPR000504;IPR003954;	NA	NA	NA	NA	NA	NA	NA	NA	1027234at2759;	NA	NA	NA	NA	PF00658;PF00076;	TIGR01628;	PS51309;PS50102;	NA	SUBCELLULAR LOCATION: Cytoplasm {ECO:0000256|RuleBase:RU362004}.	cytoplasm [GO:0005737]	NA	RNA binding [GO:0003723]
TRINITY_DN13407_c0_g1_i1	1544	tr|A0A0K6G5W2|A0A0K6G5W2_9HOMO	460	42.7	452	247	5	33	1388	4	443	3e-105	381.3	A0A0K6G5W2	A0A0K6G5W2_9HOMO	unreviewed	Elongation factor 1-alpha	TEF1 RSOLAG22IIIB_01391	Rhizoctonia solani	460	NA	NA	GTP binding [GO:0005525]; GTPase activity [GO:0003924]; translation elongation factor activity [GO:0003746]	GO:0003746; GO:0003924; GO:0005525	TRAFAC class translation factor GTPase superfamily, Classic translation factor GTPase family, EF-Tu/EF-1A subfamily	IPR004161;IPR031157;IPR027417;IPR000795;IPR009000;IPR009001;IPR004539;IPR004160;	NA	NA	NA	NA	NA	NA	NA	NA	1150082at2759;	NA	NA	NA	NA	PF00009;PF03144;PF03143;	TIGR00483;	PS00301;PS51722;	NA	NA	NA	NA	GTPase activity [GO:0003924]; GTP binding [GO:0005525]; translation elongation factor activity [GO:0003746]
TRINITY_DN13427_c1_g2_i1	1427	tr|A0A0K6FN98|A0A0K6FN98_9HOMO	323	27.8	266	149	10	372	1079	48	300	7.3e-21	100.9	A0A0K6FN98	A0A0K6FN98_9HOMO	unreviewed	Inositol-1-monophosphatase (EC 3.1.3.25)	RSOLAG22IIIB_03097	Rhizoctonia solani	323	3.1.3.25	NA	inositol monophosphate 1-phosphatase activity [GO:0008934]; inositol monophosphate 3-phosphatase activity [GO:0052832]; inositol monophosphate 4-phosphatase activity [GO:0052833]; metal ion binding [GO:0046872]; inositol biosynthetic process [GO:0006021]; inositol phosphate dephosphorylation [GO:0046855]; phosphatidylinositol phosphorylation [GO:0046854]	GO:0006021; GO:0008934; GO:0046854; GO:0046855; GO:0046872; GO:0052832; GO:0052833	Inositol monophosphatase superfamily	IPR033942;IPR020583;IPR000760;IPR020550;	NA	NA	NA	NA	NA	NA	NA	NA	915621at2759;	NA	NA	UPA00823;UER00788	NA	PF00459;	NA	PS00629;PS00630;	NA	NA	NA	inositol biosynthetic process [GO:0006021]; inositol phosphate dephosphorylation [GO:0046855]; phosphatidylinositol phosphorylation [GO:0046854]	inositol monophosphate 1-phosphatase activity [GO:0008934]; inositol monophosphate 3-phosphatase activity [GO:0052832]; inositol monophosphate 4-phosphatase activity [GO:0052833]; metal ion binding [GO:0046872]
TRINITY_DN1343_c0_g1_i1	2141	tr|A0A0K6GBL8|A0A0K6GBL8_9HOMO	461	35.4	257	151	4	970	1740	217	458	3.1e-39	162.5	A0A0K6GBL8	A0A0K6GBL8_9HOMO	unreviewed	Uncharacterized protein	DBP5 RSOLAG22IIIB_01875	Rhizoctonia solani	461	NA	NA	ATP binding [GO:0005524]; helicase activity [GO:0004386]; nucleic acid binding [GO:0003676]	GO:0003676; GO:0004386; GO:0005524	DEAD box helicase family	IPR011545;IPR014001;IPR001650;IPR027417;IPR000629;IPR014014;	NA	NA	NA	NA	NA	NA	NA	NA	608788at2759;	NA	NA	NA	NA	PF00270;PF00271;	NA	PS00039;PS51192;PS51194;PS51195;	NA	NA	NA	NA	ATP binding [GO:0005524]; helicase activity [GO:0004386]; nucleic acid binding [GO:0003676]
TRINITY_DN1348_c0_g1_i12	3730	tr|A0A0K6G7T0|A0A0K6G7T0_9HOMO	874	68.4	38	12	0	2038	1925	750	787	1.3e-08	61.6	A0A0K6G7T0	A0A0K6G7T0_9HOMO	unreviewed	Transportin-1	RSOLAG22IIIB_05584	Rhizoctonia solani	874	NA	NA	cell [GO:0005623]; protein import into nucleus [GO:0006606]	GO:0005623; GO:0006606	NA	IPR016024;IPR026003;IPR040122;	NA	NA	NA	NA	NA	NA	NA	NA	525700at2759;	NA	NA	NA	PTHR10527;	PF12765;	NA	NA	NA	NA	cell [GO:0005623]	protein import into nucleus [GO:0006606]	NA
TRINITY_DN1348_c0_g1_i8	3766	tr|A0A0K6G7T0|A0A0K6G7T0_9HOMO	874	68.4	38	12	0	2038	1925	750	787	1.3e-08	61.6	A0A0K6G7T0	A0A0K6G7T0_9HOMO	unreviewed	Transportin-1	RSOLAG22IIIB_05584	Rhizoctonia solani	874	NA	NA	cell [GO:0005623]; protein import into nucleus [GO:0006606]	GO:0005623; GO:0006606	NA	IPR016024;IPR026003;IPR040122;	NA	NA	NA	NA	NA	NA	NA	NA	525700at2759;	NA	NA	NA	PTHR10527;	PF12765;	NA	NA	NA	NA	cell [GO:0005623]	protein import into nucleus [GO:0006606]	NA
TRINITY_DN13505_c1_g1_i1	1390	tr|A0A0K6GAY8|A0A0K6GAY8_9HOMO	1831	30.2	215	134	4	459	1079	1561	1767	6.9e-24	110.9	A0A0K6GAY8	A0A0K6GAY8_9HOMO	unreviewed	Uncharacterized protein	RSOLAG22IIIB_05990	Rhizoctonia solani	1831	NA	NA	ATP binding [GO:0005524]; protein kinase activity [GO:0004672]	GO:0004672; GO:0005524	NA	IPR011009;IPR000719;IPR001245;IPR008271;	NA	NA	NA	NA	NA	NA	NA	NA	55144at2759;	NA	NA	NA	NA	PF00069;PF07714;	NA	PS50011;PS00108;	NA	NA	NA	NA	ATP binding [GO:0005524]; protein kinase activity [GO:0004672]
TRINITY_DN13505_c1_g1_i2	1683	tr|A0A0K6GAY8|A0A0K6GAY8_9HOMO	1831	30	237	149	5	459	1142	1561	1789	4.9e-24	111.7	A0A0K6GAY8	A0A0K6GAY8_9HOMO	unreviewed	Uncharacterized protein	RSOLAG22IIIB_05990	Rhizoctonia solani	1831	NA	NA	ATP binding [GO:0005524]; protein kinase activity [GO:0004672]	GO:0004672; GO:0005524	NA	IPR011009;IPR000719;IPR001245;IPR008271;	NA	NA	NA	NA	NA	NA	NA	NA	55144at2759;	NA	NA	NA	NA	PF00069;PF07714;	NA	PS50011;PS00108;	NA	NA	NA	NA	ATP binding [GO:0005524]; protein kinase activity [GO:0004672]
TRINITY_DN13512_c0_g1_i1	638	tr|A0A0K6FM12|A0A0K6FM12_9HOMO	651	97.8	92	2	0	277	2	346	437	8e-44	176	A0A0K6FM12	A0A0K6FM12_9HOMO	unreviewed	Polyubiquitin-C	RSOLAG22IIIB_02936	Rhizoctonia solani	651	NA	NA	NAD binding [GO:0051287]; oxidoreductase activity, acting on the CH-OH group of donors, NAD or NADP as acceptor [GO:0016616]	GO:0016616; GO:0051287	NA	IPR006139;IPR029753;IPR029752;IPR006140;IPR036291;IPR019956;IPR029071;IPR019954;IPR000626;	NA	NA	NA	NA	NA	NA	NA	NA	1536766at2759;	NA	NA	NA	NA	PF00389;PF02826;PF00240;	NA	PS00065;PS00671;PS00299;PS50053;	NA	NA	NA	NA	NAD binding [GO:0051287]; oxidoreductase activity, acting on the CH-OH group of donors, NAD or NADP as acceptor [GO:0016616]
TRINITY_DN1351_c0_g1_i1	1976	tr|A0A0K6GC77|A0A0K6GC77_9HOMO	501	26.5	260	173	6	894	1628	236	492	7.3e-19	94.7	A0A0K6GC77	A0A0K6GC77_9HOMO	unreviewed	Protein PNS1 [Cryptococcus neoformans var, neoformans B-3501A]	RSOLAG22IIIB_06151	Rhizoctonia solani	501	NA	NA	integral component of membrane [GO:0016021]	GO:0016021	CTL (choline transporter-like) family	IPR007603;	NA	NA	NA	NA	NA	NA	NA	NA	1276753at2759;	NA	NA	NA	PTHR12385;	PF04515;	NA	NA	NA	NA	integral component of membrane [GO:0016021]	NA	NA
TRINITY_DN13573_c0_g1_i1	309	tr|A0A0K6FTC5|A0A0K6FTC5_9HOMO	1923	50.9	106	49	1	309	1	949	1054	8.4e-23	105.1	A0A0K6FTC5	A0A0K6FTC5_9HOMO	unreviewed	Beta-glucosidase	RSOLAG22IIIB_08493	Rhizoctonia solani	1923	NA	NA	integral component of membrane [GO:0016021]; ATP binding [GO:0005524]; hydrolase activity, hydrolyzing O-glycosyl compounds [GO:0004553]; xenobiotic transmembrane transporting ATPase activity [GO:0008559]; carbohydrate metabolic process [GO:0005975]	GO:0004553; GO:0005524; GO:0005975; GO:0008559; GO:0016021	NA	IPR003593;IPR011527;IPR036640;IPR003439;IPR001360;IPR033132;IPR017853;IPR027417;IPR030244;	NA	NA	NA	NA	NA	NA	NA	NA	408001at2759;	NA	NA	NA	PTHR24223:SF332;	PF00664;PF00005;PF00232;	NA	PS50929;PS50893;PS00653;	NA	NA	integral component of membrane [GO:0016021]	carbohydrate metabolic process [GO:0005975]	ATP binding [GO:0005524]; hydrolase activity, hydrolyzing O-glycosyl compounds [GO:0004553]; xenobiotic transmembrane transporting ATPase activity [GO:0008559]
TRINITY_DN13580_c0_g3_i1	823	tr|A0A0K6G428|A0A0K6G428_9HOMO	1103	30.9	149	86	4	57	479	948	1087	2.2e-09	62	A0A0K6G428	A0A0K6G428_9HOMO	unreviewed	Putative MFS-type transporter C409,08 [Schizosaccharomyces pombe 972h-]	RSOLAG22IIIB_10575	Rhizoctonia solani	1103	NA	NA	integral component of membrane [GO:0016021]; transmembrane transport [GO:0055085]	GO:0016021; GO:0055085	NA	IPR029004;IPR011701;IPR020846;IPR036259;	NA	NA	NA	NA	NA	NA	NA	NA	1593474at2759;	NA	NA	NA	NA	PF07690;PF01778;	NA	NA	NA	NA	integral component of membrane [GO:0016021]	transmembrane transport [GO:0055085]	NA
TRINITY_DN13587_c0_g1_i2	364	tr|A0A0K6GC71|A0A0K6GC71_9HOMO	589	43	93	45	3	360	106	476	568	8.7e-11	65.5	A0A0K6GC71	A0A0K6GC71_9HOMO	unreviewed	Uncharacterized protein	4CL5 RSOLAG22IIIB_12136	Rhizoctonia solani	589	NA	NA	integral component of membrane [GO:0016021]; catalytic activity [GO:0003824]	GO:0003824; GO:0016021	NA	IPR025110;IPR020845;IPR000873;	NA	NA	NA	NA	NA	NA	NA	NA	330201at2759;	NA	NA	NA	NA	PF00501;PF13193;	NA	PS00455;	NA	NA	integral component of membrane [GO:0016021]	NA	catalytic activity [GO:0003824]
TRINITY_DN1359_c0_g1_i1	3411	tr|A0A0K6G1T8|A0A0K6G1T8_9HOMO	1451	30	110	71	4	975	1298	1102	1207	2.2e-07	57.4	A0A0K6G1T8	A0A0K6G1T8_9HOMO	unreviewed	Uncharacterized protein	SSK2 RSOLAG22IIIB_01141	Rhizoctonia solani	1451	NA	NA	ATP binding [GO:0005524]; protein kinase activity [GO:0004672]	GO:0004672; GO:0005524	NA	IPR011009;IPR000719;IPR017441;IPR008271;	NA	NA	NA	NA	NA	NA	NA	NA	55144at2759;	NA	NA	NA	NA	PF00069;	NA	PS00107;PS50011;PS00108;	NA	NA	NA	NA	ATP binding [GO:0005524]; protein kinase activity [GO:0004672]
TRINITY_DN13604_c0_g1_i2	966	tr|A0A0K6FLY2|A0A0K6FLY2_9HOMO	166	65	160	55	1	791	315	1	160	5.4e-60	230.3	A0A0K6FLY2	A0A0K6FLY2_9HOMO	unreviewed	Peptidyl-prolyl cis-trans isomerase (PPIase) (EC 5.2.1.8)	RSOLAG22IIIB_07317	Rhizoctonia solani	166	5.2.1.8	NA	peptidyl-prolyl cis-trans isomerase activity [GO:0003755]; protein folding [GO:0006457]	GO:0003755; GO:0006457	Cyclophilin-type PPIase family	IPR029000;IPR024936;IPR020892;IPR002130;	NA	NA	NA	NA	NA	NA	NA	NA	1392223at2759;	NA	NA	NA	PTHR11071;	PF00160;	NA	PS00170;PS50072;	NA	NA	NA	protein folding [GO:0006457]	peptidyl-prolyl cis-trans isomerase activity [GO:0003755]
TRINITY_DN1362_c0_g1_i13	3204	tr|A0A0K6GHI1|A0A0K6GHI1_9HOMO	714	34.5	148	87	2	763	1176	172	319	3.9e-14	79.7	A0A0K6GHI1	A0A0K6GHI1_9HOMO	unreviewed	Protein transport protein sec1 [Dictyostelium discoideum]	RSOLAG22IIIB_02687	Rhizoctonia solani	714	NA	NA	vesicle docking involved in exocytosis [GO:0006904]	GO:0006904	STXBP/unc-18/SEC1 family	IPR001619;IPR036045;	NA	NA	NA	NA	NA	NA	NA	NA	725424at2759;	NA	NA	NA	PTHR11679;	PF00995;	NA	NA	NA	NA	NA	vesicle docking involved in exocytosis [GO:0006904]	NA
TRINITY_DN1362_c0_g1_i3	1473	tr|A0A0K6GHI1|A0A0K6GHI1_9HOMO	714	31.3	179	107	4	866	1378	186	356	5.1e-17	88.2	A0A0K6GHI1	A0A0K6GHI1_9HOMO	unreviewed	Protein transport protein sec1 [Dictyostelium discoideum]	RSOLAG22IIIB_02687	Rhizoctonia solani	714	NA	NA	vesicle docking involved in exocytosis [GO:0006904]	GO:0006904	STXBP/unc-18/SEC1 family	IPR001619;IPR036045;	NA	NA	NA	NA	NA	NA	NA	NA	725424at2759;	NA	NA	NA	PTHR11679;	PF00995;	NA	NA	NA	NA	NA	vesicle docking involved in exocytosis [GO:0006904]	NA
TRINITY_DN1362_c0_g1_i5	3363	tr|A0A0K6G975|A0A0K6G975_9HOMO	676	25.5	267	156	10	274	1008	19	264	8e-10	65.5	A0A0K6G975	A0A0K6G975_9HOMO	unreviewed	Vacuolar protein sorting-associated protein 45 [Dictyostelium discoideum]	RSOLAG22IIIB_01821	Rhizoctonia solani	676	NA	NA	vesicle docking involved in exocytosis [GO:0006904]	GO:0006904	STXBP/unc-18/SEC1 family	IPR027482;IPR001619;IPR036045;	NA	NA	NA	NA	NA	NA	NA	NA	1437708at2759;	NA	NA	NA	PTHR11679;	PF00995;	NA	NA	NA	NA	NA	vesicle docking involved in exocytosis [GO:0006904]	NA
TRINITY_DN1362_c0_g1_i6	2526	tr|A0A0K6GHI1|A0A0K6GHI1_9HOMO	714	34.5	148	87	2	763	1176	172	319	2.4e-14	80.1	A0A0K6GHI1	A0A0K6GHI1_9HOMO	unreviewed	Protein transport protein sec1 [Dictyostelium discoideum]	RSOLAG22IIIB_02687	Rhizoctonia solani	714	NA	NA	vesicle docking involved in exocytosis [GO:0006904]	GO:0006904	STXBP/unc-18/SEC1 family	IPR001619;IPR036045;	NA	NA	NA	NA	NA	NA	NA	NA	725424at2759;	NA	NA	NA	PTHR11679;	PF00995;	NA	NA	NA	NA	NA	vesicle docking involved in exocytosis [GO:0006904]	NA
TRINITY_DN1362_c0_g1_i7	879	tr|A0A0K6GHI1|A0A0K6GHI1_9HOMO	714	31.3	179	107	4	272	784	186	356	3e-17	88.2	A0A0K6GHI1	A0A0K6GHI1_9HOMO	unreviewed	Protein transport protein sec1 [Dictyostelium discoideum]	RSOLAG22IIIB_02687	Rhizoctonia solani	714	NA	NA	vesicle docking involved in exocytosis [GO:0006904]	GO:0006904	STXBP/unc-18/SEC1 family	IPR001619;IPR036045;	NA	NA	NA	NA	NA	NA	NA	NA	725424at2759;	NA	NA	NA	PTHR11679;	PF00995;	NA	NA	NA	NA	NA	vesicle docking involved in exocytosis [GO:0006904]	NA
TRINITY_DN1362_c0_g1_i9	2460	tr|A0A0K6GHI1|A0A0K6GHI1_9HOMO	714	30.9	246	149	4	763	1458	172	410	5.5e-24	112.1	A0A0K6GHI1	A0A0K6GHI1_9HOMO	unreviewed	Protein transport protein sec1 [Dictyostelium discoideum]	RSOLAG22IIIB_02687	Rhizoctonia solani	714	NA	NA	vesicle docking involved in exocytosis [GO:0006904]	GO:0006904	STXBP/unc-18/SEC1 family	IPR001619;IPR036045;	NA	NA	NA	NA	NA	NA	NA	NA	725424at2759;	NA	NA	NA	PTHR11679;	PF00995;	NA	NA	NA	NA	NA	vesicle docking involved in exocytosis [GO:0006904]	NA
TRINITY_DN13669_c0_g1_i1	3021	tr|A0A0K6FW74|A0A0K6FW74_9HOMO	171	37.9	116	63	2	2499	2155	5	112	9.7e-15	81.6	A0A0K6FW74	A0A0K6FW74_9HOMO	unreviewed	Glycine-rich RNA-binding protein 2, mitochondrial	RSOLAG22IIIB_04194	Rhizoctonia solani	171	NA	NA	RNA binding [GO:0003723]	GO:0003723	NA	IPR012677;IPR035979;IPR000504;	NA	NA	NA	NA	NA	NA	NA	NA	1579773at2759;	NA	NA	NA	NA	PF00076;	NA	PS50102;	NA	NA	NA	NA	RNA binding [GO:0003723]
TRINITY_DN13669_c0_g1_i2	1995	tr|A0A0K6FW74|A0A0K6FW74_9HOMO	171	37.9	116	63	2	1473	1129	5	112	6.4e-15	81.6	A0A0K6FW74	A0A0K6FW74_9HOMO	unreviewed	Glycine-rich RNA-binding protein 2, mitochondrial	RSOLAG22IIIB_04194	Rhizoctonia solani	171	NA	NA	RNA binding [GO:0003723]	GO:0003723	NA	IPR012677;IPR035979;IPR000504;	NA	NA	NA	NA	NA	NA	NA	NA	1579773at2759;	NA	NA	NA	NA	PF00076;	NA	PS50102;	NA	NA	NA	NA	RNA binding [GO:0003723]
TRINITY_DN13669_c0_g1_i3	2940	tr|A0A0K6FW74|A0A0K6FW74_9HOMO	171	37.9	116	63	2	2418	2074	5	112	9.5e-15	81.6	A0A0K6FW74	A0A0K6FW74_9HOMO	unreviewed	Glycine-rich RNA-binding protein 2, mitochondrial	RSOLAG22IIIB_04194	Rhizoctonia solani	171	NA	NA	RNA binding [GO:0003723]	GO:0003723	NA	IPR012677;IPR035979;IPR000504;	NA	NA	NA	NA	NA	NA	NA	NA	1579773at2759;	NA	NA	NA	NA	PF00076;	NA	PS50102;	NA	NA	NA	NA	RNA binding [GO:0003723]
TRINITY_DN13669_c0_g1_i7	2155	tr|A0A0K6FW74|A0A0K6FW74_9HOMO	171	37.9	116	63	2	1633	1289	5	112	6.9e-15	81.6	A0A0K6FW74	A0A0K6FW74_9HOMO	unreviewed	Glycine-rich RNA-binding protein 2, mitochondrial	RSOLAG22IIIB_04194	Rhizoctonia solani	171	NA	NA	RNA binding [GO:0003723]	GO:0003723	NA	IPR012677;IPR035979;IPR000504;	NA	NA	NA	NA	NA	NA	NA	NA	1579773at2759;	NA	NA	NA	NA	PF00076;	NA	PS50102;	NA	NA	NA	NA	RNA binding [GO:0003723]
TRINITY_DN1372_c0_g1_i3	1219	tr|A0A0K6FLY9|A0A0K6FLY9_9HOMO	252	33.6	122	63	3	1035	709	8	124	5.7e-06	51.2	A0A0K6FLY9	A0A0K6FLY9_9HOMO	unreviewed	Short-chain dehydrogenase/reductase SDR	RSOLAG22IIIB_07297	Rhizoctonia solani	252	NA	NA	oxidoreductase activity [GO:0016491]	GO:0016491	Short-chain dehydrogenases/reductases (SDR) family	IPR036291;IPR020904;IPR002347;	NA	NA	NA	NA	NA	NA	NA	NA	1226147at2759;	NA	NA	NA	NA	PF00106;	NA	PS00061;	NA	NA	NA	NA	oxidoreductase activity [GO:0016491]
TRINITY_DN1377_c0_g1_i2	596	tr|A0A0K6GGP9|A0A0K6GGP9_9HOMO	152	70.7	99	29	0	586	290	50	148	8.3e-35	146	A0A0K6GGP9	A0A0K6GGP9_9HOMO	unreviewed	Histone H2B	RSOLAG22IIIB_02654	Rhizoctonia solani	152	NA	NA	nucleosome [GO:0000786]; nucleus [GO:0005634]; DNA binding [GO:0003677]; protein heterodimerization activity [GO:0046982]	GO:0000786; GO:0003677; GO:0005634; GO:0046982	Histone H2B family	IPR009072;IPR007125;IPR000558;	NA	NA	NA	NA	NA	NA	NA	NA	1536672at2759;	NA	NA	NA	PTHR23428;	PF00125;	NA	PS00357;	NA	SUBCELLULAR LOCATION: Chromosome {ECO:0000256|SAAS:SAAS00680978}. Nucleus {ECO:0000256|RuleBase:RU000451, ECO:0000256|SAAS:SAAS00593244}.	nucleosome [GO:0000786]; nucleus [GO:0005634]	NA	DNA binding [GO:0003677]; protein heterodimerization activity [GO:0046982]
TRINITY_DN1377_c0_g1_i3	593	tr|A0A0K6GGP9|A0A0K6GGP9_9HOMO	152	70.7	99	29	0	583	287	50	148	1.1e-34	145.6	A0A0K6GGP9	A0A0K6GGP9_9HOMO	unreviewed	Histone H2B	RSOLAG22IIIB_02654	Rhizoctonia solani	152	NA	NA	nucleosome [GO:0000786]; nucleus [GO:0005634]; DNA binding [GO:0003677]; protein heterodimerization activity [GO:0046982]	GO:0000786; GO:0003677; GO:0005634; GO:0046982	Histone H2B family	IPR009072;IPR007125;IPR000558;	NA	NA	NA	NA	NA	NA	NA	NA	1536672at2759;	NA	NA	NA	PTHR23428;	PF00125;	NA	PS00357;	NA	SUBCELLULAR LOCATION: Chromosome {ECO:0000256|SAAS:SAAS00680978}. Nucleus {ECO:0000256|RuleBase:RU000451, ECO:0000256|SAAS:SAAS00593244}.	nucleosome [GO:0000786]; nucleus [GO:0005634]	NA	DNA binding [GO:0003677]; protein heterodimerization activity [GO:0046982]
TRINITY_DN1377_c0_g1_i8	609	tr|A0A0K6GGP9|A0A0K6GGP9_9HOMO	152	70.7	99	29	0	599	303	50	148	1.1e-34	145.6	A0A0K6GGP9	A0A0K6GGP9_9HOMO	unreviewed	Histone H2B	RSOLAG22IIIB_02654	Rhizoctonia solani	152	NA	NA	nucleosome [GO:0000786]; nucleus [GO:0005634]; DNA binding [GO:0003677]; protein heterodimerization activity [GO:0046982]	GO:0000786; GO:0003677; GO:0005634; GO:0046982	Histone H2B family	IPR009072;IPR007125;IPR000558;	NA	NA	NA	NA	NA	NA	NA	NA	1536672at2759;	NA	NA	NA	PTHR23428;	PF00125;	NA	PS00357;	NA	SUBCELLULAR LOCATION: Chromosome {ECO:0000256|SAAS:SAAS00680978}. Nucleus {ECO:0000256|RuleBase:RU000451, ECO:0000256|SAAS:SAAS00593244}.	nucleosome [GO:0000786]; nucleus [GO:0005634]	NA	DNA binding [GO:0003677]; protein heterodimerization activity [GO:0046982]
TRINITY_DN1381_c0_g1_i10	2281	tr|A0A0K6FZK6|A0A0K6FZK6_9HOMO	878	31.3	179	116	3	1190	1726	453	624	5.4e-18	92	A0A0K6FZK6	A0A0K6FZK6_9HOMO	unreviewed	Non-specific serine/threonine protein kinase (EC 2.7.11.1)	RSOLAG22IIIB_04683	Rhizoctonia solani	878	2.7.11.1	NA	integral component of membrane [GO:0016021]; ATP binding [GO:0005524]; mating-type factor pheromone receptor activity [GO:0004932]; protein serine/threonine kinase activity [GO:0004674]	GO:0004674; GO:0004932; GO:0005524; GO:0016021	NA	IPR000095;IPR036936;IPR001499;IPR011009;IPR033923;IPR011993;IPR001849;IPR000719;IPR017441;IPR008271;	NA	NA	NA	NA	NA	NA	NA	NA	757766at2759;	NA	NA	NA	NA	PF00786;PF00069;PF02076;	NA	PS50108;PS50003;PS00107;PS50011;PS00108;	NA	NA	integral component of membrane [GO:0016021]	NA	ATP binding [GO:0005524]; mating-type factor pheromone receptor activity [GO:0004932]; protein serine/threonine kinase activity [GO:0004674]
TRINITY_DN1381_c0_g1_i12	2169	tr|A0A0K6FZK6|A0A0K6FZK6_9HOMO	878	32	194	124	4	1036	1614	438	624	7.2e-20	98.2	A0A0K6FZK6	A0A0K6FZK6_9HOMO	unreviewed	Non-specific serine/threonine protein kinase (EC 2.7.11.1)	RSOLAG22IIIB_04683	Rhizoctonia solani	878	2.7.11.1	NA	integral component of membrane [GO:0016021]; ATP binding [GO:0005524]; mating-type factor pheromone receptor activity [GO:0004932]; protein serine/threonine kinase activity [GO:0004674]	GO:0004674; GO:0004932; GO:0005524; GO:0016021	NA	IPR000095;IPR036936;IPR001499;IPR011009;IPR033923;IPR011993;IPR001849;IPR000719;IPR017441;IPR008271;	NA	NA	NA	NA	NA	NA	NA	NA	757766at2759;	NA	NA	NA	NA	PF00786;PF00069;PF02076;	NA	PS50108;PS50003;PS00107;PS50011;PS00108;	NA	NA	integral component of membrane [GO:0016021]	NA	ATP binding [GO:0005524]; mating-type factor pheromone receptor activity [GO:0004932]; protein serine/threonine kinase activity [GO:0004674]
TRINITY_DN1381_c0_g1_i14	2352	tr|A0A0K6FZK6|A0A0K6FZK6_9HOMO	878	31.3	179	116	3	1261	1797	453	624	7.3e-18	91.7	A0A0K6FZK6	A0A0K6FZK6_9HOMO	unreviewed	Non-specific serine/threonine protein kinase (EC 2.7.11.1)	RSOLAG22IIIB_04683	Rhizoctonia solani	878	2.7.11.1	NA	integral component of membrane [GO:0016021]; ATP binding [GO:0005524]; mating-type factor pheromone receptor activity [GO:0004932]; protein serine/threonine kinase activity [GO:0004674]	GO:0004674; GO:0004932; GO:0005524; GO:0016021	NA	IPR000095;IPR036936;IPR001499;IPR011009;IPR033923;IPR011993;IPR001849;IPR000719;IPR017441;IPR008271;	NA	NA	NA	NA	NA	NA	NA	NA	757766at2759;	NA	NA	NA	NA	PF00786;PF00069;PF02076;	NA	PS50108;PS50003;PS00107;PS50011;PS00108;	NA	NA	integral component of membrane [GO:0016021]	NA	ATP binding [GO:0005524]; mating-type factor pheromone receptor activity [GO:0004932]; protein serine/threonine kinase activity [GO:0004674]
TRINITY_DN1381_c0_g1_i2	2189	tr|A0A0K6FZK6|A0A0K6FZK6_9HOMO	878	31.3	179	116	3	1098	1634	453	624	5.2e-18	92	A0A0K6FZK6	A0A0K6FZK6_9HOMO	unreviewed	Non-specific serine/threonine protein kinase (EC 2.7.11.1)	RSOLAG22IIIB_04683	Rhizoctonia solani	878	2.7.11.1	NA	integral component of membrane [GO:0016021]; ATP binding [GO:0005524]; mating-type factor pheromone receptor activity [GO:0004932]; protein serine/threonine kinase activity [GO:0004674]	GO:0004674; GO:0004932; GO:0005524; GO:0016021	NA	IPR000095;IPR036936;IPR001499;IPR011009;IPR033923;IPR011993;IPR001849;IPR000719;IPR017441;IPR008271;	NA	NA	NA	NA	NA	NA	NA	NA	757766at2759;	NA	NA	NA	NA	PF00786;PF00069;PF02076;	NA	PS50108;PS50003;PS00107;PS50011;PS00108;	NA	NA	integral component of membrane [GO:0016021]	NA	ATP binding [GO:0005524]; mating-type factor pheromone receptor activity [GO:0004932]; protein serine/threonine kinase activity [GO:0004674]
TRINITY_DN1381_c0_g1_i4	2444	tr|A0A0K6FZK6|A0A0K6FZK6_9HOMO	878	31.3	179	116	3	1353	1889	453	624	7.6e-18	91.7	A0A0K6FZK6	A0A0K6FZK6_9HOMO	unreviewed	Non-specific serine/threonine protein kinase (EC 2.7.11.1)	RSOLAG22IIIB_04683	Rhizoctonia solani	878	2.7.11.1	NA	integral component of membrane [GO:0016021]; ATP binding [GO:0005524]; mating-type factor pheromone receptor activity [GO:0004932]; protein serine/threonine kinase activity [GO:0004674]	GO:0004674; GO:0004932; GO:0005524; GO:0016021	NA	IPR000095;IPR036936;IPR001499;IPR011009;IPR033923;IPR011993;IPR001849;IPR000719;IPR017441;IPR008271;	NA	NA	NA	NA	NA	NA	NA	NA	757766at2759;	NA	NA	NA	NA	PF00786;PF00069;PF02076;	NA	PS50108;PS50003;PS00107;PS50011;PS00108;	NA	NA	integral component of membrane [GO:0016021]	NA	ATP binding [GO:0005524]; mating-type factor pheromone receptor activity [GO:0004932]; protein serine/threonine kinase activity [GO:0004674]
TRINITY_DN1381_c0_g1_i5	1964	tr|A0A0K6FZK6|A0A0K6FZK6_9HOMO	878	32	194	124	4	831	1409	438	624	6.5e-20	98.2	A0A0K6FZK6	A0A0K6FZK6_9HOMO	unreviewed	Non-specific serine/threonine protein kinase (EC 2.7.11.1)	RSOLAG22IIIB_04683	Rhizoctonia solani	878	2.7.11.1	NA	integral component of membrane [GO:0016021]; ATP binding [GO:0005524]; mating-type factor pheromone receptor activity [GO:0004932]; protein serine/threonine kinase activity [GO:0004674]	GO:0004674; GO:0004932; GO:0005524; GO:0016021	NA	IPR000095;IPR036936;IPR001499;IPR011009;IPR033923;IPR011993;IPR001849;IPR000719;IPR017441;IPR008271;	NA	NA	NA	NA	NA	NA	NA	NA	757766at2759;	NA	NA	NA	NA	PF00786;PF00069;PF02076;	NA	PS50108;PS50003;PS00107;PS50011;PS00108;	NA	NA	integral component of membrane [GO:0016021]	NA	ATP binding [GO:0005524]; mating-type factor pheromone receptor activity [GO:0004932]; protein serine/threonine kinase activity [GO:0004674]
TRINITY_DN1381_c0_g1_i6	2375	tr|A0A0K6FZK6|A0A0K6FZK6_9HOMO	878	32	194	124	4	1242	1820	438	624	7.9e-20	98.2	A0A0K6FZK6	A0A0K6FZK6_9HOMO	unreviewed	Non-specific serine/threonine protein kinase (EC 2.7.11.1)	RSOLAG22IIIB_04683	Rhizoctonia solani	878	2.7.11.1	NA	integral component of membrane [GO:0016021]; ATP binding [GO:0005524]; mating-type factor pheromone receptor activity [GO:0004932]; protein serine/threonine kinase activity [GO:0004674]	GO:0004674; GO:0004932; GO:0005524; GO:0016021	NA	IPR000095;IPR036936;IPR001499;IPR011009;IPR033923;IPR011993;IPR001849;IPR000719;IPR017441;IPR008271;	NA	NA	NA	NA	NA	NA	NA	NA	757766at2759;	NA	NA	NA	NA	PF00786;PF00069;PF02076;	NA	PS50108;PS50003;PS00107;PS50011;PS00108;	NA	NA	integral component of membrane [GO:0016021]	NA	ATP binding [GO:0005524]; mating-type factor pheromone receptor activity [GO:0004932]; protein serine/threonine kinase activity [GO:0004674]
TRINITY_DN1381_c0_g1_i7	2558	tr|A0A0K6FZK6|A0A0K6FZK6_9HOMO	878	31.3	179	116	3	1467	2003	453	624	7.9e-18	91.7	A0A0K6FZK6	A0A0K6FZK6_9HOMO	unreviewed	Non-specific serine/threonine protein kinase (EC 2.7.11.1)	RSOLAG22IIIB_04683	Rhizoctonia solani	878	2.7.11.1	NA	integral component of membrane [GO:0016021]; ATP binding [GO:0005524]; mating-type factor pheromone receptor activity [GO:0004932]; protein serine/threonine kinase activity [GO:0004674]	GO:0004674; GO:0004932; GO:0005524; GO:0016021	NA	IPR000095;IPR036936;IPR001499;IPR011009;IPR033923;IPR011993;IPR001849;IPR000719;IPR017441;IPR008271;	NA	NA	NA	NA	NA	NA	NA	NA	757766at2759;	NA	NA	NA	NA	PF00786;PF00069;PF02076;	NA	PS50108;PS50003;PS00107;PS50011;PS00108;	NA	NA	integral component of membrane [GO:0016021]	NA	ATP binding [GO:0005524]; mating-type factor pheromone receptor activity [GO:0004932]; protein serine/threonine kinase activity [GO:0004674]
TRINITY_DN1381_c0_g1_i8	2261	tr|A0A0K6FZK6|A0A0K6FZK6_9HOMO	878	32	194	124	4	1128	1706	438	624	7.5e-20	98.2	A0A0K6FZK6	A0A0K6FZK6_9HOMO	unreviewed	Non-specific serine/threonine protein kinase (EC 2.7.11.1)	RSOLAG22IIIB_04683	Rhizoctonia solani	878	2.7.11.1	NA	integral component of membrane [GO:0016021]; ATP binding [GO:0005524]; mating-type factor pheromone receptor activity [GO:0004932]; protein serine/threonine kinase activity [GO:0004674]	GO:0004674; GO:0004932; GO:0005524; GO:0016021	NA	IPR000095;IPR036936;IPR001499;IPR011009;IPR033923;IPR011993;IPR001849;IPR000719;IPR017441;IPR008271;	NA	NA	NA	NA	NA	NA	NA	NA	757766at2759;	NA	NA	NA	NA	PF00786;PF00069;PF02076;	NA	PS50108;PS50003;PS00107;PS50011;PS00108;	NA	NA	integral component of membrane [GO:0016021]	NA	ATP binding [GO:0005524]; mating-type factor pheromone receptor activity [GO:0004932]; protein serine/threonine kinase activity [GO:0004674]
TRINITY_DN1381_c0_g1_i9	1984	tr|A0A0K6FZK6|A0A0K6FZK6_9HOMO	878	31.3	179	116	3	893	1429	453	624	4.7e-18	92	A0A0K6FZK6	A0A0K6FZK6_9HOMO	unreviewed	Non-specific serine/threonine protein kinase (EC 2.7.11.1)	RSOLAG22IIIB_04683	Rhizoctonia solani	878	2.7.11.1	NA	integral component of membrane [GO:0016021]; ATP binding [GO:0005524]; mating-type factor pheromone receptor activity [GO:0004932]; protein serine/threonine kinase activity [GO:0004674]	GO:0004674; GO:0004932; GO:0005524; GO:0016021	NA	IPR000095;IPR036936;IPR001499;IPR011009;IPR033923;IPR011993;IPR001849;IPR000719;IPR017441;IPR008271;	NA	NA	NA	NA	NA	NA	NA	NA	757766at2759;	NA	NA	NA	NA	PF00786;PF00069;PF02076;	NA	PS50108;PS50003;PS00107;PS50011;PS00108;	NA	NA	integral component of membrane [GO:0016021]	NA	ATP binding [GO:0005524]; mating-type factor pheromone receptor activity [GO:0004932]; protein serine/threonine kinase activity [GO:0004674]
TRINITY_DN13835_c0_g1_i1	1141	tr|A0A0K6FV53|A0A0K6FV53_9HOMO	274	28.8	229	139	9	304	939	44	265	3.7e-15	81.6	A0A0K6FV53	A0A0K6FV53_9HOMO	unreviewed	Serine/threonine-protein kinase flr-4	RSOLAG22IIIB_04118	Rhizoctonia solani	274	NA	NA	ATP binding [GO:0005524]; protein kinase activity [GO:0004672]	GO:0004672; GO:0005524	NA	IPR011009;IPR000719;	NA	NA	NA	NA	NA	NA	NA	NA	1868008at2759;	NA	NA	NA	NA	PF00069;	NA	PS50011;	NA	NA	NA	NA	ATP binding [GO:0005524]; protein kinase activity [GO:0004672]
TRINITY_DN1385_c0_g1_i1	2120	tr|A0A0K6FQ69|A0A0K6FQ69_9HOMO	764	39.1	230	134	3	927	1598	460	689	2e-35	149.8	A0A0K6FQ69	A0A0K6FQ69_9HOMO	unreviewed	U3 small nucleolar ribonucleoprotein protein MPP10	RSOLAG22IIIB_07782	Rhizoctonia solani	764	NA	NA	Mpp10 complex [GO:0034457]; small nucleolar ribonucleoprotein complex [GO:0005732]; viral nucleocapsid [GO:0019013]; rRNA processing [GO:0006364]	GO:0005732; GO:0006364; GO:0019013; GO:0034457	MPP10 family	IPR012173;	NA	NA	NA	NA	NA	NA	NA	NA	435993at2759;	NA	NA	NA	PTHR17039;	PF04006;	NA	NA	NA	SUBCELLULAR LOCATION: Nucleus, nucleolus {ECO:0000256|PIRNR:PIRNR017300}.	Mpp10 complex [GO:0034457]; small nucleolar ribonucleoprotein complex [GO:0005732]; viral nucleocapsid [GO:0019013]	rRNA processing [GO:0006364]	NA
TRINITY_DN1385_c0_g1_i3	2074	tr|A0A0K6FQ69|A0A0K6FQ69_9HOMO	764	39.1	230	134	3	927	1598	460	689	2e-35	149.8	A0A0K6FQ69	A0A0K6FQ69_9HOMO	unreviewed	U3 small nucleolar ribonucleoprotein protein MPP10	RSOLAG22IIIB_07782	Rhizoctonia solani	764	NA	NA	Mpp10 complex [GO:0034457]; small nucleolar ribonucleoprotein complex [GO:0005732]; viral nucleocapsid [GO:0019013]; rRNA processing [GO:0006364]	GO:0005732; GO:0006364; GO:0019013; GO:0034457	MPP10 family	IPR012173;	NA	NA	NA	NA	NA	NA	NA	NA	435993at2759;	NA	NA	NA	PTHR17039;	PF04006;	NA	NA	NA	SUBCELLULAR LOCATION: Nucleus, nucleolus {ECO:0000256|PIRNR:PIRNR017300}.	Mpp10 complex [GO:0034457]; small nucleolar ribonucleoprotein complex [GO:0005732]; viral nucleocapsid [GO:0019013]	rRNA processing [GO:0006364]	NA
TRINITY_DN1388_c0_g1_i1	1447	tr|A0A0K6G363|A0A0K6G363_9HOMO	333	34.9	166	92	6	885	412	87	244	4.4e-13	75.1	A0A0K6G363	A0A0K6G363_9HOMO	unreviewed	Uncharacterized protein	RSOLAG22IIIB_10328	Rhizoctonia solani	333	NA	NA	hydrolase activity [GO:0016787]	GO:0016787	NA	IPR029058;IPR013094;IPR002168;	NA	NA	NA	NA	NA	NA	NA	NA	1263520at2759;	NA	NA	NA	NA	PF07859;	NA	PS01173;	NA	NA	NA	NA	hydrolase activity [GO:0016787]
TRINITY_DN1388_c0_g1_i2	1494	tr|A0A0K6FWB6|A0A0K6FWB6_9HOMO	677	32.7	147	90	4	1122	682	422	559	6.1e-10	64.7	A0A0K6FWB6	A0A0K6FWB6_9HOMO	unreviewed	Uncharacterized protein	RSOLAG22IIIB_08926	Rhizoctonia solani	677	NA	NA	hydrolase activity [GO:0016787]	GO:0016787	NA	IPR029058;IPR013094;	NA	NA	NA	NA	NA	NA	NA	NA	1263520at2759;	NA	NA	NA	NA	PF07859;	NA	NA	NA	NA	NA	NA	hydrolase activity [GO:0016787]
TRINITY_DN1388_c0_g1_i3	1350	tr|A0A0K6FWB6|A0A0K6FWB6_9HOMO	677	31.3	147	92	4	978	538	422	559	3.6e-09	62	A0A0K6FWB6	A0A0K6FWB6_9HOMO	unreviewed	Uncharacterized protein	RSOLAG22IIIB_08926	Rhizoctonia solani	677	NA	NA	hydrolase activity [GO:0016787]	GO:0016787	NA	IPR029058;IPR013094;	NA	NA	NA	NA	NA	NA	NA	NA	1263520at2759;	NA	NA	NA	NA	PF07859;	NA	NA	NA	NA	NA	NA	hydrolase activity [GO:0016787]
TRINITY_DN1388_c0_g1_i4	1491	tr|A0A0K6FWB6|A0A0K6FWB6_9HOMO	677	32.7	147	90	4	1119	679	422	559	6.1e-10	64.7	A0A0K6FWB6	A0A0K6FWB6_9HOMO	unreviewed	Uncharacterized protein	RSOLAG22IIIB_08926	Rhizoctonia solani	677	NA	NA	hydrolase activity [GO:0016787]	GO:0016787	NA	IPR029058;IPR013094;	NA	NA	NA	NA	NA	NA	NA	NA	1263520at2759;	NA	NA	NA	NA	PF07859;	NA	NA	NA	NA	NA	NA	hydrolase activity [GO:0016787]
TRINITY_DN1388_c0_g1_i5	1350	tr|A0A0K6G363|A0A0K6G363_9HOMO	333	34.9	166	92	6	885	412	87	244	4.1e-13	75.1	A0A0K6G363	A0A0K6G363_9HOMO	unreviewed	Uncharacterized protein	RSOLAG22IIIB_10328	Rhizoctonia solani	333	NA	NA	hydrolase activity [GO:0016787]	GO:0016787	NA	IPR029058;IPR013094;IPR002168;	NA	NA	NA	NA	NA	NA	NA	NA	1263520at2759;	NA	NA	NA	NA	PF07859;	NA	PS01173;	NA	NA	NA	NA	hydrolase activity [GO:0016787]
TRINITY_DN1388_c0_g1_i6	1445	tr|A0A0K6FWB6|A0A0K6FWB6_9HOMO	677	32.7	147	90	4	978	538	422	559	4.5e-10	65.1	A0A0K6FWB6	A0A0K6FWB6_9HOMO	unreviewed	Uncharacterized protein	RSOLAG22IIIB_08926	Rhizoctonia solani	677	NA	NA	hydrolase activity [GO:0016787]	GO:0016787	NA	IPR029058;IPR013094;	NA	NA	NA	NA	NA	NA	NA	NA	1263520at2759;	NA	NA	NA	NA	PF07859;	NA	NA	NA	NA	NA	NA	hydrolase activity [GO:0016787]
TRINITY_DN13892_c0_g1_i4	862	tr|A0A0K6GDX3|A0A0K6GDX3_9HOMO	216	76.8	211	49	0	780	148	1	211	8.4e-97	352.4	A0A0K6GDX3	A0A0K6GDX3_9HOMO	unreviewed	60S ribosomal protein L10	RSOLAG22IIIB_02283	Rhizoctonia solani	216	NA	NA	ribosome [GO:0005840]; structural constituent of ribosome [GO:0003735]; translation [GO:0006412]	GO:0003735; GO:0005840; GO:0006412	NA	IPR001197;IPR016180;IPR036920;IPR018255;	NA	NA	NA	NA	NA	NA	NA	NA	1215841at2759;	NA	NA	NA	PTHR11726;	PF00252;	TIGR00279;	PS01257;	NA	NA	ribosome [GO:0005840]	translation [GO:0006412]	structural constituent of ribosome [GO:0003735]
TRINITY_DN13939_c0_g1_i1	1291	tr|A0A0K6FX48|A0A0K6FX48_9HOMO	644	38.5	91	42	3	806	1063	143	224	8.4e-08	57.4	A0A0K6FX48	A0A0K6FX48_9HOMO	unreviewed	Macrophage erythroblast attacher	RSOLAG22IIIB_04284	Rhizoctonia solani	644	NA	NA	sequence-specific DNA binding [GO:0043565]; zinc ion binding [GO:0008270]; negative regulation of gluconeogenesis [GO:0045721]; regulation of transcription, DNA-templated [GO:0006355]	GO:0006355; GO:0008270; GO:0043565; GO:0045721	NA	IPR013144;IPR024964;IPR006595;IPR027714;IPR000679;IPR013088;	NA	NA	NA	NA	NA	NA	NA	NA	1087488at2759;	NA	NA	NA	PTHR12170:SF2;	PF10607;PF00320;	NA	PS50897;PS00344;PS50114;	NA	NA	NA	negative regulation of gluconeogenesis [GO:0045721]; regulation of transcription, DNA-templated [GO:0006355]	sequence-specific DNA binding [GO:0043565]; zinc ion binding [GO:0008270]
TRINITY_DN1397_c0_g1_i1	1188	tr|A0A0K6FK29|A0A0K6FK29_9HOMO	261	68.9	219	67	1	214	870	35	252	1.6e-85	315.5	A0A0K6FK29	A0A0K6FK29_9HOMO	unreviewed	40S ribosomal protein S2 [Urechis caupo]	RSOLAG22IIIB_00056	Rhizoctonia solani	261	NA	NA	small ribosomal subunit [GO:0015935]; RNA binding [GO:0003723]; structural constituent of ribosome [GO:0003735]; translation [GO:0006412]	GO:0003723; GO:0003735; GO:0006412; GO:0015935	Universal ribosomal protein uS5 family	IPR000851;IPR005324;IPR020568;IPR014721;IPR005711;IPR013810;IPR018192;	NA	NA	NA	NA	NA	NA	NA	NA	1197354at2759;	NA	NA	NA	PTHR13718;	PF00333;PF03719;	TIGR01020;	PS00585;PS50881;	NA	NA	small ribosomal subunit [GO:0015935]	translation [GO:0006412]	RNA binding [GO:0003723]; structural constituent of ribosome [GO:0003735]
TRINITY_DN1397_c0_g2_i1	1354	tr|A0A0K6FK29|A0A0K6FK29_9HOMO	261	68.6	220	68	1	221	880	34	252	1.4e-85	315.8	A0A0K6FK29	A0A0K6FK29_9HOMO	unreviewed	40S ribosomal protein S2 [Urechis caupo]	RSOLAG22IIIB_00056	Rhizoctonia solani	261	NA	NA	small ribosomal subunit [GO:0015935]; RNA binding [GO:0003723]; structural constituent of ribosome [GO:0003735]; translation [GO:0006412]	GO:0003723; GO:0003735; GO:0006412; GO:0015935	Universal ribosomal protein uS5 family	IPR000851;IPR005324;IPR020568;IPR014721;IPR005711;IPR013810;IPR018192;	NA	NA	NA	NA	NA	NA	NA	NA	1197354at2759;	NA	NA	NA	PTHR13718;	PF00333;PF03719;	TIGR01020;	PS00585;PS50881;	NA	NA	small ribosomal subunit [GO:0015935]	translation [GO:0006412]	RNA binding [GO:0003723]; structural constituent of ribosome [GO:0003735]
TRINITY_DN1401_c0_g1_i10	2942	tr|A0A0K6FZZ1|A0A0K6FZZ1_9HOMO	1186	35.8	372	207	8	504	1550	796	1158	5.7e-52	205.3	A0A0K6FZZ1	A0A0K6FZZ1_9HOMO	unreviewed	MutS protein homolog 5 [Saccharomyces cerevisiae S288c]	RSOLAG22IIIB_04745	Rhizoctonia solani	1186	NA	NA	ATP binding [GO:0005524]; mismatched DNA binding [GO:0030983]; mismatch repair [GO:0006298]	GO:0005524; GO:0006298; GO:0030983	NA	IPR000432;IPR007696;IPR036187;IPR027417;	NA	NA	NA	NA	NA	NA	NA	NA	138168at2759;	NA	NA	NA	NA	PF05192;PF00488;	NA	PS00486;	NA	NA	NA	mismatch repair [GO:0006298]	ATP binding [GO:0005524]; mismatched DNA binding [GO:0030983]
TRINITY_DN1401_c0_g1_i12	4358	tr|A0A0K6FZZ1|A0A0K6FZZ1_9HOMO	1186	35.8	372	207	8	504	1550	796	1158	8.4e-52	205.3	A0A0K6FZZ1	A0A0K6FZZ1_9HOMO	unreviewed	MutS protein homolog 5 [Saccharomyces cerevisiae S288c]	RSOLAG22IIIB_04745	Rhizoctonia solani	1186	NA	NA	ATP binding [GO:0005524]; mismatched DNA binding [GO:0030983]; mismatch repair [GO:0006298]	GO:0005524; GO:0006298; GO:0030983	NA	IPR000432;IPR007696;IPR036187;IPR027417;	NA	NA	NA	NA	NA	NA	NA	NA	138168at2759;	NA	NA	NA	NA	PF05192;PF00488;	NA	PS00486;	NA	NA	NA	mismatch repair [GO:0006298]	ATP binding [GO:0005524]; mismatched DNA binding [GO:0030983]
TRINITY_DN1401_c0_g1_i2	3286	tr|A0A0K6FZZ1|A0A0K6FZZ1_9HOMO	1186	35.8	372	207	8	504	1550	796	1158	6.3e-52	205.3	A0A0K6FZZ1	A0A0K6FZZ1_9HOMO	unreviewed	MutS protein homolog 5 [Saccharomyces cerevisiae S288c]	RSOLAG22IIIB_04745	Rhizoctonia solani	1186	NA	NA	ATP binding [GO:0005524]; mismatched DNA binding [GO:0030983]; mismatch repair [GO:0006298]	GO:0005524; GO:0006298; GO:0030983	NA	IPR000432;IPR007696;IPR036187;IPR027417;	NA	NA	NA	NA	NA	NA	NA	NA	138168at2759;	NA	NA	NA	NA	PF05192;PF00488;	NA	PS00486;	NA	NA	NA	mismatch repair [GO:0006298]	ATP binding [GO:0005524]; mismatched DNA binding [GO:0030983]
TRINITY_DN1401_c0_g1_i9	3473	tr|A0A0K6FZZ1|A0A0K6FZZ1_9HOMO	1186	35.8	372	207	8	504	1550	796	1158	6.7e-52	205.3	A0A0K6FZZ1	A0A0K6FZZ1_9HOMO	unreviewed	MutS protein homolog 5 [Saccharomyces cerevisiae S288c]	RSOLAG22IIIB_04745	Rhizoctonia solani	1186	NA	NA	ATP binding [GO:0005524]; mismatched DNA binding [GO:0030983]; mismatch repair [GO:0006298]	GO:0005524; GO:0006298; GO:0030983	NA	IPR000432;IPR007696;IPR036187;IPR027417;	NA	NA	NA	NA	NA	NA	NA	NA	138168at2759;	NA	NA	NA	NA	PF05192;PF00488;	NA	PS00486;	NA	NA	NA	mismatch repair [GO:0006298]	ATP binding [GO:0005524]; mismatched DNA binding [GO:0030983]
TRINITY_DN1409_c0_g1_i2	2679	tr|A0A0K6FUD7|A0A0K6FUD7_9HOMO	548	55.2	513	214	4	146	1648	36	544	1.4e-158	559.3	A0A0K6FUD7	A0A0K6FUD7_9HOMO	unreviewed	Myo-inositol-1-phosphate synthase	RSOLAG22IIIB_08707	Rhizoctonia solani	548	NA	NA	inositol-3-phosphate synthase activity [GO:0004512]; inositol biosynthetic process [GO:0006021]; phospholipid biosynthetic process [GO:0008654]	GO:0004512; GO:0006021; GO:0008654	NA	IPR002587;IPR013021;IPR036291;	NA	NA	NA	NA	NA	NA	NA	NA	451916at2759;	NA	NA	NA	PTHR11510;	PF01658;PF07994;	NA	NA	NA	NA	NA	inositol biosynthetic process [GO:0006021]; phospholipid biosynthetic process [GO:0008654]	inositol-3-phosphate synthase activity [GO:0004512]
TRINITY_DN1409_c0_g1_i3	1876	tr|A0A0K6FUD7|A0A0K6FUD7_9HOMO	548	55.8	513	211	4	91	1593	36	544	2.4e-157	554.7	A0A0K6FUD7	A0A0K6FUD7_9HOMO	unreviewed	Myo-inositol-1-phosphate synthase	RSOLAG22IIIB_08707	Rhizoctonia solani	548	NA	NA	inositol-3-phosphate synthase activity [GO:0004512]; inositol biosynthetic process [GO:0006021]; phospholipid biosynthetic process [GO:0008654]	GO:0004512; GO:0006021; GO:0008654	NA	IPR002587;IPR013021;IPR036291;	NA	NA	NA	NA	NA	NA	NA	NA	451916at2759;	NA	NA	NA	PTHR11510;	PF01658;PF07994;	NA	NA	NA	NA	NA	inositol biosynthetic process [GO:0006021]; phospholipid biosynthetic process [GO:0008654]	inositol-3-phosphate synthase activity [GO:0004512]
TRINITY_DN14132_c0_g1_i1	850	tr|A0A0K6G1P7|A0A0K6G1P7_9HOMO	206	97.6	206	5	0	791	174	1	206	1.8e-112	404.4	A0A0K6G1P7	A0A0K6G1P7_9HOMO	unreviewed	Flavoprotein-like protein YCP4	RSOLAG22IIIB_00845	Rhizoctonia solani	206	NA	NA	FMN binding [GO:0010181]; NAD(P)H dehydrogenase (quinone) activity [GO:0003955]	GO:0003955; GO:0010181	NA	IPR008254;IPR029039;IPR010089;IPR005025;	NA	NA	NA	NA	NA	NA	NA	NA	1312785at2759;	NA	NA	NA	NA	PF03358;	TIGR01755;	PS50902;	NA	NA	NA	NA	FMN binding [GO:0010181]; NAD(P)H dehydrogenase (quinone) activity [GO:0003955]
TRINITY_DN14134_c0_g1_i1	2575	tr|A0A0K6G0I4|A0A0K6G0I4_9HOMO	726	53.7	637	290	4	210	2111	57	691	6.6e-206	716.5	A0A0K6G0I4	A0A0K6G0I4_9HOMO	unreviewed	Threonyl-tRNA synthetase	THS1 RSOLAG22IIIB_04804	Rhizoctonia solani	726	NA	NA	cytoplasm [GO:0005737]; ATP binding [GO:0005524]; threonine-tRNA ligase activity [GO:0004829]; threonyl-tRNA aminoacylation [GO:0006435]	GO:0004829; GO:0005524; GO:0005737; GO:0006435	NA	IPR002314;IPR006195;IPR004154;IPR036621;IPR012675;IPR004095;IPR012676;IPR002320;IPR018163;IPR033728;IPR012947;	NA	NA	NA	NA	NA	NA	NA	NA	813937at2759;	NA	NA	NA	PTHR11451;	PF03129;PF02824;PF00587;PF07973;	TIGR00418;	PS50862;	NA	NA	cytoplasm [GO:0005737]	threonyl-tRNA aminoacylation [GO:0006435]	ATP binding [GO:0005524]; threonine-tRNA ligase activity [GO:0004829]
TRINITY_DN1415_c0_g1_i1	3678	tr|A0A0K6FRF0|A0A0K6FRF0_9HOMO	818	51.4	665	269	6	1023	2855	125	789	2.8e-189	661.8	A0A0K6FRF0	A0A0K6FRF0_9HOMO	unreviewed	AMP deaminase	RSOLAG22IIIB_03627	Rhizoctonia solani	818	NA	NA	AMP deaminase activity [GO:0003876]; IMP salvage [GO:0032264]	GO:0003876; GO:0032264	Metallo-dependent hydrolases superfamily, Adenosine and AMP deaminases family	IPR006650;IPR001365;IPR006329;IPR032466;	NA	NA	NA	NA	NA	NA	NA	NA	49756at2759;	NA	NA	NA	PTHR11359;	PF00962;	TIGR01429;	PS00485;	NA	NA	NA	IMP salvage [GO:0032264]	AMP deaminase activity [GO:0003876]
TRINITY_DN1415_c0_g1_i2	4058	tr|A0A0K6FRF0|A0A0K6FRF0_9HOMO	818	42.6	619	245	7	1023	2549	125	743	6.3e-134	478	A0A0K6FRF0	A0A0K6FRF0_9HOMO	unreviewed	AMP deaminase	RSOLAG22IIIB_03627	Rhizoctonia solani	818	NA	NA	AMP deaminase activity [GO:0003876]; IMP salvage [GO:0032264]	GO:0003876; GO:0032264	Metallo-dependent hydrolases superfamily, Adenosine and AMP deaminases family	IPR006650;IPR001365;IPR006329;IPR032466;	NA	NA	NA	NA	NA	NA	NA	NA	49756at2759;	NA	NA	NA	PTHR11359;	PF00962;	TIGR01429;	PS00485;	NA	NA	NA	IMP salvage [GO:0032264]	AMP deaminase activity [GO:0003876]
TRINITY_DN1415_c0_g1_i9	3525	tr|A0A0K6FRF0|A0A0K6FRF0_9HOMO	818	50.9	662	271	6	1023	2846	125	786	5.5e-187	654.1	A0A0K6FRF0	A0A0K6FRF0_9HOMO	unreviewed	AMP deaminase	RSOLAG22IIIB_03627	Rhizoctonia solani	818	NA	NA	AMP deaminase activity [GO:0003876]; IMP salvage [GO:0032264]	GO:0003876; GO:0032264	Metallo-dependent hydrolases superfamily, Adenosine and AMP deaminases family	IPR006650;IPR001365;IPR006329;IPR032466;	NA	NA	NA	NA	NA	NA	NA	NA	49756at2759;	NA	NA	NA	PTHR11359;	PF00962;	TIGR01429;	PS00485;	NA	NA	NA	IMP salvage [GO:0032264]	AMP deaminase activity [GO:0003876]
TRINITY_DN14160_c0_g1_i2	429	tr|A0A0K6GEA7|A0A0K6GEA7_9HOMO	102	93.1	102	7	0	13	318	1	102	5.6e-41	166	A0A0K6GEA7	A0A0K6GEA7_9HOMO	unreviewed	Small subunit ribosomal protein S25e	RSOLAG22IIIB_02188	Rhizoctonia solani	102	NA	NA	ribosome [GO:0005840]	GO:0005840	NA	IPR004977;	NA	NA	NA	NA	NA	NA	NA	NA	1552294at2759;	NA	NA	NA	PTHR12850;	PF03297;	NA	NA	NA	NA	ribosome [GO:0005840]	NA	NA
TRINITY_DN1417_c0_g1_i14	2662	tr|A0A0K6G236|A0A0K6G236_9HOMO	1165	29.2	253	153	9	710	1435	238	475	7.5e-19	95.1	A0A0K6G236	A0A0K6G236_9HOMO	unreviewed	Uncharacterized protein	RSOLAG22IIIB_10127	Rhizoctonia solani	1165	NA	NA	ATP binding [GO:0005524]; protein kinase activity [GO:0004672]	GO:0004672; GO:0005524	NA	IPR011989;IPR016024;IPR000225;IPR011009;IPR000719;IPR017441;IPR001245;IPR008271;	NA	NA	NA	NA	NA	NA	NA	NA	609437at2759;	NA	NA	NA	NA	PF07714;	NA	PS00107;PS50011;PS00108;	NA	NA	NA	NA	ATP binding [GO:0005524]; protein kinase activity [GO:0004672]
TRINITY_DN1417_c0_g1_i16	2725	tr|A0A0K6G236|A0A0K6G236_9HOMO	1165	29.2	253	153	9	773	1498	238	475	5.9e-19	95.5	A0A0K6G236	A0A0K6G236_9HOMO	unreviewed	Uncharacterized protein	RSOLAG22IIIB_10127	Rhizoctonia solani	1165	NA	NA	ATP binding [GO:0005524]; protein kinase activity [GO:0004672]	GO:0004672; GO:0005524	NA	IPR011989;IPR016024;IPR000225;IPR011009;IPR000719;IPR017441;IPR001245;IPR008271;	NA	NA	NA	NA	NA	NA	NA	NA	609437at2759;	NA	NA	NA	NA	PF07714;	NA	PS00107;PS50011;PS00108;	NA	NA	NA	NA	ATP binding [GO:0005524]; protein kinase activity [GO:0004672]
TRINITY_DN1417_c0_g1_i26	1915	tr|A0A0K6G236|A0A0K6G236_9HOMO	1165	30.1	276	163	10	364	1146	238	498	5.6e-24	111.7	A0A0K6G236	A0A0K6G236_9HOMO	unreviewed	Uncharacterized protein	RSOLAG22IIIB_10127	Rhizoctonia solani	1165	NA	NA	ATP binding [GO:0005524]; protein kinase activity [GO:0004672]	GO:0004672; GO:0005524	NA	IPR011989;IPR016024;IPR000225;IPR011009;IPR000719;IPR017441;IPR001245;IPR008271;	NA	NA	NA	NA	NA	NA	NA	NA	609437at2759;	NA	NA	NA	NA	PF07714;	NA	PS00107;PS50011;PS00108;	NA	NA	NA	NA	ATP binding [GO:0005524]; protein kinase activity [GO:0004672]
TRINITY_DN1417_c0_g1_i3	2316	tr|A0A0K6G236|A0A0K6G236_9HOMO	1165	29.2	253	153	9	364	1089	238	475	6.5e-19	95.1	A0A0K6G236	A0A0K6G236_9HOMO	unreviewed	Uncharacterized protein	RSOLAG22IIIB_10127	Rhizoctonia solani	1165	NA	NA	ATP binding [GO:0005524]; protein kinase activity [GO:0004672]	GO:0004672; GO:0005524	NA	IPR011989;IPR016024;IPR000225;IPR011009;IPR000719;IPR017441;IPR001245;IPR008271;	NA	NA	NA	NA	NA	NA	NA	NA	609437at2759;	NA	NA	NA	NA	PF07714;	NA	PS00107;PS50011;PS00108;	NA	NA	NA	NA	ATP binding [GO:0005524]; protein kinase activity [GO:0004672]
TRINITY_DN1417_c0_g1_i7	2324	tr|A0A0K6G236|A0A0K6G236_9HOMO	1165	30.1	276	163	10	773	1555	238	498	5.2e-24	112.1	A0A0K6G236	A0A0K6G236_9HOMO	unreviewed	Uncharacterized protein	RSOLAG22IIIB_10127	Rhizoctonia solani	1165	NA	NA	ATP binding [GO:0005524]; protein kinase activity [GO:0004672]	GO:0004672; GO:0005524	NA	IPR011989;IPR016024;IPR000225;IPR011009;IPR000719;IPR017441;IPR001245;IPR008271;	NA	NA	NA	NA	NA	NA	NA	NA	609437at2759;	NA	NA	NA	NA	PF07714;	NA	PS00107;PS50011;PS00108;	NA	NA	NA	NA	ATP binding [GO:0005524]; protein kinase activity [GO:0004672]
TRINITY_DN1417_c0_g1_i8	2261	tr|A0A0K6G236|A0A0K6G236_9HOMO	1165	30.1	276	163	10	710	1492	238	498	6.6e-24	111.7	A0A0K6G236	A0A0K6G236_9HOMO	unreviewed	Uncharacterized protein	RSOLAG22IIIB_10127	Rhizoctonia solani	1165	NA	NA	ATP binding [GO:0005524]; protein kinase activity [GO:0004672]	GO:0004672; GO:0005524	NA	IPR011989;IPR016024;IPR000225;IPR011009;IPR000719;IPR017441;IPR001245;IPR008271;	NA	NA	NA	NA	NA	NA	NA	NA	609437at2759;	NA	NA	NA	NA	PF07714;	NA	PS00107;PS50011;PS00108;	NA	NA	NA	NA	ATP binding [GO:0005524]; protein kinase activity [GO:0004672]
TRINITY_DN1424_c0_g1_i1	1822	tr|A0A0K6G4F6|A0A0K6G4F6_9HOMO	536	38.4	164	97	2	751	263	319	479	7.4e-26	117.9	A0A0K6G4F6	A0A0K6G4F6_9HOMO	unreviewed	O-methylsterigmatocystin oxidoreductase	RSOLAG22IIIB_05226	Rhizoctonia solani	536	NA	NA	heme binding [GO:0020037]; iron ion binding [GO:0005506]; monooxygenase activity [GO:0004497]; oxidoreductase activity, acting on paired donors, with incorporation or reduction of molecular oxygen [GO:0016705]	GO:0004497; GO:0005506; GO:0016705; GO:0020037	Cytochrome P450 family	IPR001128;IPR017972;IPR002401;IPR036396;	NA	NA	NA	NA	NA	NA	NA	NA	702827at2759;	NA	NA	NA	NA	PF00067;	NA	PS00086;	NA	NA	NA	NA	heme binding [GO:0020037]; iron ion binding [GO:0005506]; monooxygenase activity [GO:0004497]; oxidoreductase activity, acting on paired donors, with incorporation or reduction of molecular oxygen [GO:0016705]
TRINITY_DN1428_c0_g1_i10	1897	tr|A0A0K6G5T4|A0A0K6G5T4_9HOMO	428	34.5	466	244	11	1685	321	1	416	4.4e-66	251.5	A0A0K6G5T4	A0A0K6G5T4_9HOMO	unreviewed	Retinoblastoma-binding protein 5	RSOLAG22IIIB_01387	Rhizoctonia solani	428	NA	NA	Set1C/COMPASS complex [GO:0048188]	GO:0048188	NA	IPR037850;IPR015943;IPR001680;IPR019775;IPR017986;IPR036322;	NA	NA	NA	NA	NA	NA	NA	NA	1001705at2759;	NA	NA	NA	PTHR44040;	PF00400;	NA	PS00678;PS50082;PS50294;	NA	NA	Set1C/COMPASS complex [GO:0048188]	NA	NA
TRINITY_DN1428_c0_g1_i11	1234	tr|A0A0K6G5T4|A0A0K6G5T4_9HOMO	428	44.8	223	92	3	1182	517	197	389	2.2e-45	182.2	A0A0K6G5T4	A0A0K6G5T4_9HOMO	unreviewed	Retinoblastoma-binding protein 5	RSOLAG22IIIB_01387	Rhizoctonia solani	428	NA	NA	Set1C/COMPASS complex [GO:0048188]	GO:0048188	NA	IPR037850;IPR015943;IPR001680;IPR019775;IPR017986;IPR036322;	NA	NA	NA	NA	NA	NA	NA	NA	1001705at2759;	NA	NA	NA	PTHR44040;	PF00400;	NA	PS00678;PS50082;PS50294;	NA	NA	Set1C/COMPASS complex [GO:0048188]	NA	NA
TRINITY_DN1428_c0_g1_i2	1829	tr|A0A0K6G5T4|A0A0K6G5T4_9HOMO	428	35.8	439	228	10	1617	313	1	389	3.3e-66	251.9	A0A0K6G5T4	A0A0K6G5T4_9HOMO	unreviewed	Retinoblastoma-binding protein 5	RSOLAG22IIIB_01387	Rhizoctonia solani	428	NA	NA	Set1C/COMPASS complex [GO:0048188]	GO:0048188	NA	IPR037850;IPR015943;IPR001680;IPR019775;IPR017986;IPR036322;	NA	NA	NA	NA	NA	NA	NA	NA	1001705at2759;	NA	NA	NA	PTHR44040;	PF00400;	NA	PS00678;PS50082;PS50294;	NA	NA	Set1C/COMPASS complex [GO:0048188]	NA	NA
TRINITY_DN1428_c0_g1_i5	3075	tr|A0A0K6G5T4|A0A0K6G5T4_9HOMO	428	34.6	402	209	9	1574	381	38	389	3.7e-54	212.6	A0A0K6G5T4	A0A0K6G5T4_9HOMO	unreviewed	Retinoblastoma-binding protein 5	RSOLAG22IIIB_01387	Rhizoctonia solani	428	NA	NA	Set1C/COMPASS complex [GO:0048188]	GO:0048188	NA	IPR037850;IPR015943;IPR001680;IPR019775;IPR017986;IPR036322;	NA	NA	NA	NA	NA	NA	NA	NA	1001705at2759;	NA	NA	NA	PTHR44040;	PF00400;	NA	PS00678;PS50082;PS50294;	NA	NA	Set1C/COMPASS complex [GO:0048188]	NA	NA
TRINITY_DN1428_c0_g1_i7	3155	tr|A0A0K6G5T4|A0A0K6G5T4_9HOMO	428	35.1	368	187	8	1654	563	38	357	3e-51	203	A0A0K6G5T4	A0A0K6G5T4_9HOMO	unreviewed	Retinoblastoma-binding protein 5	RSOLAG22IIIB_01387	Rhizoctonia solani	428	NA	NA	Set1C/COMPASS complex [GO:0048188]	GO:0048188	NA	IPR037850;IPR015943;IPR001680;IPR019775;IPR017986;IPR036322;	NA	NA	NA	NA	NA	NA	NA	NA	1001705at2759;	NA	NA	NA	PTHR44040;	PF00400;	NA	PS00678;PS50082;PS50294;	NA	NA	Set1C/COMPASS complex [GO:0048188]	NA	NA
TRINITY_DN14300_c0_g3_i5	5448	tr|A0A0K6GAY1|A0A0K6GAY1_9HOMO	2006	22.1	231	175	3	4277	4954	962	1192	7.6e-10	66.2	A0A0K6GAY1	A0A0K6GAY1_9HOMO	unreviewed	Muscle M-line assembly protein unc-89	RSOLAG22IIIB_11876	Rhizoctonia solani	2006	NA	NA	nucleic acid binding [GO:0003676]; RNA-DNA hybrid ribonuclease activity [GO:0004523]	GO:0003676; GO:0004523	NA	IPR036691;IPR005135;IPR012337;IPR002156;IPR036397;IPR000477;	NA	NA	NA	NA	NA	NA	NA	NA	1233632at2759;	NA	NA	NA	NA	PF14529;PF00075;PF00078;	NA	PS50879;PS50878;	NA	NA	NA	NA	nucleic acid binding [GO:0003676]; RNA-DNA hybrid ribonuclease activity [GO:0004523]
TRINITY_DN14359_c0_g1_i1	2066	tr|A0A0K6FK82|A0A0K6FK82_9HOMO	569	33.1	317	194	8	1984	1052	2	306	1.2e-37	157.1	A0A0K6FK82	A0A0K6FK82_9HOMO	unreviewed	Anaphase-promoting complex subunit 8	RSOLAG22IIIB_00013	Rhizoctonia solani	569	NA	NA	anaphase-promoting complex [GO:0005680]; regulation of mitotic metaphase/anaphase transition [GO:0030071]	GO:0005680; GO:0030071	NA	IPR007192;IPR013026;IPR011990;IPR019734;	NA	NA	NA	NA	NA	NA	NA	NA	761109at2759;	NA	NA	NA	NA	PF04049;PF13181;	NA	PS50005;PS50293;	NA	NA	anaphase-promoting complex [GO:0005680]	regulation of mitotic metaphase/anaphase transition [GO:0030071]	NA
TRINITY_DN1441_c0_g1_i1	1074	tr|A0A0K6G6N0|A0A0K6G6N0_9HOMO	356	23	244	167	6	169	837	38	281	4.4e-10	64.7	A0A0K6G6N0	A0A0K6G6N0_9HOMO	unreviewed	Uncharacterized protein	RSOLAG22IIIB_01520	Rhizoctonia solani	356	NA	NA	metal ion binding [GO:0046872]; oxidoreductase activity [GO:0016491]	GO:0016491; GO:0046872	Iron/ascorbate-dependent oxidoreductase family	IPR026992;IPR027443;IPR005123;	NA	NA	NA	NA	NA	NA	NA	NA	622449at2759;	NA	NA	NA	NA	PF03171;PF14226;	NA	PS51471;	NA	NA	NA	NA	metal ion binding [GO:0046872]; oxidoreductase activity [GO:0016491]
TRINITY_DN1441_c0_g1_i2	1379	tr|A0A0K6FSQ2|A0A0K6FSQ2_9HOMO	321	27.4	270	185	6	256	1044	20	285	3.7e-22	105.1	A0A0K6FSQ2	A0A0K6FSQ2_9HOMO	unreviewed	Uncharacterized protein	RSOLAG22IIIB_08404	Rhizoctonia solani	321	NA	NA	metal ion binding [GO:0046872]; oxidoreductase activity [GO:0016491]	GO:0016491; GO:0046872	Iron/ascorbate-dependent oxidoreductase family	IPR026992;IPR027443;IPR005123;	NA	NA	NA	NA	NA	NA	NA	NA	755305at2759;	NA	NA	NA	NA	PF03171;PF14226;	NA	PS51471;	NA	NA	NA	NA	metal ion binding [GO:0046872]; oxidoreductase activity [GO:0016491]
TRINITY_DN1441_c0_g1_i5	1311	tr|A0A0K6FSQ2|A0A0K6FSQ2_9HOMO	321	27	270	186	6	188	976	20	285	1.5e-20	99.8	A0A0K6FSQ2	A0A0K6FSQ2_9HOMO	unreviewed	Uncharacterized protein	RSOLAG22IIIB_08404	Rhizoctonia solani	321	NA	NA	metal ion binding [GO:0046872]; oxidoreductase activity [GO:0016491]	GO:0016491; GO:0046872	Iron/ascorbate-dependent oxidoreductase family	IPR026992;IPR027443;IPR005123;	NA	NA	NA	NA	NA	NA	NA	NA	755305at2759;	NA	NA	NA	NA	PF03171;PF14226;	NA	PS51471;	NA	NA	NA	NA	metal ion binding [GO:0046872]; oxidoreductase activity [GO:0016491]
TRINITY_DN14449_c0_g1_i2	1150	tr|A0A0K6G4G1|A0A0K6G4G1_9HOMO	422	39.1	304	155	10	121	951	79	379	4.9e-52	204.1	A0A0K6G4G1	A0A0K6G4G1_9HOMO	unreviewed	Uncharacterized protein	RSOLAG22IIIB_05231	Rhizoctonia solani	422	NA	NA	hydrolase activity, acting on carbon-nitrogen (but not peptide) bonds [GO:0016810]; carbohydrate metabolic process [GO:0005975]	GO:0005975; GO:0016810	NA	IPR011330;IPR002509;	NA	NA	NA	NA	NA	NA	NA	NA	1132954at2759;	NA	NA	NA	NA	PF01522;	NA	PS51677;	NA	NA	NA	carbohydrate metabolic process [GO:0005975]	hydrolase activity, acting on carbon-nitrogen (but not peptide) bonds [GO:0016810]
TRINITY_DN144_c0_g1_i11	1738	tr|A0A0K6GE60|A0A0K6GE60_9HOMO	431	30.6	278	182	5	898	77	161	431	2.9e-27	122.5	A0A0K6GE60	A0A0K6GE60_9HOMO	unreviewed	Dol-P-Glc:Glc(2)Man(9)GlcNAc(2)-PP-Dol alpha-1,2-glucosyltransferase (EC 2.4.1.256)	RSOLAG22IIIB_02131	Rhizoctonia solani	431	2.4.1.256	NA	endoplasmic reticulum membrane [GO:0005789]; integral component of membrane [GO:0016021]; dolichyl pyrophosphate Glc2Man9GlcNAc2 alpha-1,2-glucosyltransferase activity [GO:0106073]; dolichyl-phosphate-glucose-glycolipid alpha-glucosyltransferase activity [GO:0004583]; dolichol-linked oligosaccharide biosynthetic process [GO:0006488]	GO:0004583; GO:0005789; GO:0006488; GO:0016021; GO:0106073	ALG10 glucosyltransferase family	IPR016900;	NA	NA	NA	NA	NA	NA	NA	NA	476469at2759;	NA	NA	NA	PTHR12989;	PF04922;	NA	NA	NA	NA	endoplasmic reticulum membrane [GO:0005789]; integral component of membrane [GO:0016021]	dolichol-linked oligosaccharide biosynthetic process [GO:0006488]	dolichyl-phosphate-glucose-glycolipid alpha-glucosyltransferase activity [GO:0004583]; dolichyl pyrophosphate Glc2Man9GlcNAc2 alpha-1,2-glucosyltransferase activity [GO:0106073]
TRINITY_DN144_c0_g1_i2	1800	tr|A0A0K6GE60|A0A0K6GE60_9HOMO	431	29.6	345	197	8	1099	77	129	431	3.2e-29	129	A0A0K6GE60	A0A0K6GE60_9HOMO	unreviewed	Dol-P-Glc:Glc(2)Man(9)GlcNAc(2)-PP-Dol alpha-1,2-glucosyltransferase (EC 2.4.1.256)	RSOLAG22IIIB_02131	Rhizoctonia solani	431	2.4.1.256	NA	endoplasmic reticulum membrane [GO:0005789]; integral component of membrane [GO:0016021]; dolichyl pyrophosphate Glc2Man9GlcNAc2 alpha-1,2-glucosyltransferase activity [GO:0106073]; dolichyl-phosphate-glucose-glycolipid alpha-glucosyltransferase activity [GO:0004583]; dolichol-linked oligosaccharide biosynthetic process [GO:0006488]	GO:0004583; GO:0005789; GO:0006488; GO:0016021; GO:0106073	ALG10 glucosyltransferase family	IPR016900;	NA	NA	NA	NA	NA	NA	NA	NA	476469at2759;	NA	NA	NA	PTHR12989;	PF04922;	NA	NA	NA	NA	endoplasmic reticulum membrane [GO:0005789]; integral component of membrane [GO:0016021]	dolichol-linked oligosaccharide biosynthetic process [GO:0006488]	dolichyl-phosphate-glucose-glycolipid alpha-glucosyltransferase activity [GO:0004583]; dolichyl pyrophosphate Glc2Man9GlcNAc2 alpha-1,2-glucosyltransferase activity [GO:0106073]
TRINITY_DN144_c0_g1_i4	1820	tr|A0A0K6GE60|A0A0K6GE60_9HOMO	431	33.5	227	141	4	745	77	211	431	1.3e-27	123.6	A0A0K6GE60	A0A0K6GE60_9HOMO	unreviewed	Dol-P-Glc:Glc(2)Man(9)GlcNAc(2)-PP-Dol alpha-1,2-glucosyltransferase (EC 2.4.1.256)	RSOLAG22IIIB_02131	Rhizoctonia solani	431	2.4.1.256	NA	endoplasmic reticulum membrane [GO:0005789]; integral component of membrane [GO:0016021]; dolichyl pyrophosphate Glc2Man9GlcNAc2 alpha-1,2-glucosyltransferase activity [GO:0106073]; dolichyl-phosphate-glucose-glycolipid alpha-glucosyltransferase activity [GO:0004583]; dolichol-linked oligosaccharide biosynthetic process [GO:0006488]	GO:0004583; GO:0005789; GO:0006488; GO:0016021; GO:0106073	ALG10 glucosyltransferase family	IPR016900;	NA	NA	NA	NA	NA	NA	NA	NA	476469at2759;	NA	NA	NA	PTHR12989;	PF04922;	NA	NA	NA	NA	endoplasmic reticulum membrane [GO:0005789]; integral component of membrane [GO:0016021]	dolichol-linked oligosaccharide biosynthetic process [GO:0006488]	dolichyl-phosphate-glucose-glycolipid alpha-glucosyltransferase activity [GO:0004583]; dolichyl pyrophosphate Glc2Man9GlcNAc2 alpha-1,2-glucosyltransferase activity [GO:0106073]
TRINITY_DN144_c0_g1_i6	784	tr|A0A0K6GE60|A0A0K6GE60_9HOMO	431	32	206	130	4	682	77	232	431	5.2e-21	100.5	A0A0K6GE60	A0A0K6GE60_9HOMO	unreviewed	Dol-P-Glc:Glc(2)Man(9)GlcNAc(2)-PP-Dol alpha-1,2-glucosyltransferase (EC 2.4.1.256)	RSOLAG22IIIB_02131	Rhizoctonia solani	431	2.4.1.256	NA	endoplasmic reticulum membrane [GO:0005789]; integral component of membrane [GO:0016021]; dolichyl pyrophosphate Glc2Man9GlcNAc2 alpha-1,2-glucosyltransferase activity [GO:0106073]; dolichyl-phosphate-glucose-glycolipid alpha-glucosyltransferase activity [GO:0004583]; dolichol-linked oligosaccharide biosynthetic process [GO:0006488]	GO:0004583; GO:0005789; GO:0006488; GO:0016021; GO:0106073	ALG10 glucosyltransferase family	IPR016900;	NA	NA	NA	NA	NA	NA	NA	NA	476469at2759;	NA	NA	NA	PTHR12989;	PF04922;	NA	NA	NA	NA	endoplasmic reticulum membrane [GO:0005789]; integral component of membrane [GO:0016021]	dolichol-linked oligosaccharide biosynthetic process [GO:0006488]	dolichyl-phosphate-glucose-glycolipid alpha-glucosyltransferase activity [GO:0004583]; dolichyl pyrophosphate Glc2Man9GlcNAc2 alpha-1,2-glucosyltransferase activity [GO:0106073]
TRINITY_DN1453_c0_g2_i2	4671	tr|A0A0K6GIG8|A0A0K6GIG8_9HOMO	1362	29.7	246	144	5	3601	4326	1069	1289	2.7e-16	87.4	A0A0K6GIG8	A0A0K6GIG8_9HOMO	unreviewed	Retrovirus-related Pol polyprotein from transposon TNT 1-94	RSOLAG22IIIB_06993	Rhizoctonia solani	1362	NA	NA	retrotransposon nucleocapsid [GO:0000943]; nucleic acid binding [GO:0003676]; zinc ion binding [GO:0008270]; DNA integration [GO:0015074]	GO:0000943; GO:0003676; GO:0008270; GO:0015074	NA	IPR001584;IPR039537;IPR012337;IPR036397;IPR013103;IPR001878;IPR036875;	NA	NA	NA	NA	NA	NA	NA	NA	1548094at2759;	NA	NA	NA	PTHR11439;	PF00665;PF07727;	NA	PS50994;PS50158;	NA	NA	retrotransposon nucleocapsid [GO:0000943]	DNA integration [GO:0015074]	nucleic acid binding [GO:0003676]; zinc ion binding [GO:0008270]
TRINITY_DN1453_c0_g2_i5	3524	tr|A0A0K6GIG8|A0A0K6GIG8_9HOMO	1362	29.7	246	144	5	2454	3179	1069	1289	2.1e-16	87.4	A0A0K6GIG8	A0A0K6GIG8_9HOMO	unreviewed	Retrovirus-related Pol polyprotein from transposon TNT 1-94	RSOLAG22IIIB_06993	Rhizoctonia solani	1362	NA	NA	retrotransposon nucleocapsid [GO:0000943]; nucleic acid binding [GO:0003676]; zinc ion binding [GO:0008270]; DNA integration [GO:0015074]	GO:0000943; GO:0003676; GO:0008270; GO:0015074	NA	IPR001584;IPR039537;IPR012337;IPR036397;IPR013103;IPR001878;IPR036875;	NA	NA	NA	NA	NA	NA	NA	NA	1548094at2759;	NA	NA	NA	PTHR11439;	PF00665;PF07727;	NA	PS50994;PS50158;	NA	NA	retrotransposon nucleocapsid [GO:0000943]	DNA integration [GO:0015074]	nucleic acid binding [GO:0003676]; zinc ion binding [GO:0008270]
TRINITY_DN1453_c0_g2_i6	3346	tr|A0A0K6GIG8|A0A0K6GIG8_9HOMO	1362	29.7	246	144	5	2276	3001	1069	1289	2e-16	87.4	A0A0K6GIG8	A0A0K6GIG8_9HOMO	unreviewed	Retrovirus-related Pol polyprotein from transposon TNT 1-94	RSOLAG22IIIB_06993	Rhizoctonia solani	1362	NA	NA	retrotransposon nucleocapsid [GO:0000943]; nucleic acid binding [GO:0003676]; zinc ion binding [GO:0008270]; DNA integration [GO:0015074]	GO:0000943; GO:0003676; GO:0008270; GO:0015074	NA	IPR001584;IPR039537;IPR012337;IPR036397;IPR013103;IPR001878;IPR036875;	NA	NA	NA	NA	NA	NA	NA	NA	1548094at2759;	NA	NA	NA	PTHR11439;	PF00665;PF07727;	NA	PS50994;PS50158;	NA	NA	retrotransposon nucleocapsid [GO:0000943]	DNA integration [GO:0015074]	nucleic acid binding [GO:0003676]; zinc ion binding [GO:0008270]
TRINITY_DN14564_c0_g1_i1	1885	tr|A0A0K6G343|A0A0K6G343_9HOMO	1028	28.3	505	318	14	1556	141	526	1019	4.4e-42	171.8	A0A0K6G343	A0A0K6G343_9HOMO	unreviewed	Phosphoinositide phospholipase C (EC 3.1.4.11)	plc1 RSOLAG22IIIB_05048	Rhizoctonia solani	1028	3.1.4.11	NA	calcium ion binding [GO:0005509]; phosphatidylinositol phospholipase C activity [GO:0004435]; intracellular signal transduction [GO:0035556]; lipid catabolic process [GO:0016042]	GO:0004435; GO:0005509; GO:0016042; GO:0035556	NA	IPR000008;IPR035892;IPR011992;IPR002048;IPR011993;IPR001192;IPR017946;IPR037755;IPR000909;IPR001711;	NA	NA	NA	NA	NA	NA	NA	NA	368239at2759;	NA	NA	NA	PTHR10336;	PF00168;PF00388;PF00387;	NA	PS50004;PS50222;PS50008;	NA	NA	NA	intracellular signal transduction [GO:0035556]; lipid catabolic process [GO:0016042]	calcium ion binding [GO:0005509]; phosphatidylinositol phospholipase C activity [GO:0004435]
TRINITY_DN1457_c0_g1_i5	4165	tr|A0A0K6G868|A0A0K6G868_9HOMO	1319	32.4	1134	669	22	633	3821	181	1287	7.8e-156	550.8	A0A0K6G868	A0A0K6G868_9HOMO	unreviewed	Phospholipid-transporting ATPase (EC 7.6.2.1)	RSOLAG22IIIB_05594	Rhizoctonia solani	1319	7.6.2.1	NA	integral component of membrane [GO:0016021]; ATP binding [GO:0005524]; magnesium ion binding [GO:0000287]; phospholipid-translocating ATPase activity [GO:0004012]	GO:0000287; GO:0004012; GO:0005524; GO:0016021	Cation transport ATPase (P-type) (TC 3.A.3) family, Type IV subfamily	IPR023299;IPR018303;IPR023298;IPR008250;IPR036412;IPR023214;IPR006539;IPR032631;IPR001757;IPR032630;	NA	NA	NA	NA	NA	NA	NA	NA	587717at2759;	NA	NA	NA	PTHR24092;	PF16212;PF16209;	TIGR01652;TIGR01494;	PS00154;	NA	SUBCELLULAR LOCATION: Membrane {ECO:0000256|RuleBase:RU362033}; Multi-pass membrane protein {ECO:0000256|RuleBase:RU362033}.	integral component of membrane [GO:0016021]	NA	ATP binding [GO:0005524]; magnesium ion binding [GO:0000287]; phospholipid-translocating ATPase activity [GO:0004012]
TRINITY_DN1457_c0_g1_i6	4305	tr|A0A0K6G868|A0A0K6G868_9HOMO	1319	34.6	664	381	14	2066	3961	645	1287	6.1e-95	348.6	A0A0K6G868	A0A0K6G868_9HOMO	unreviewed	Phospholipid-transporting ATPase (EC 7.6.2.1)	RSOLAG22IIIB_05594	Rhizoctonia solani	1319	7.6.2.1	NA	integral component of membrane [GO:0016021]; ATP binding [GO:0005524]; magnesium ion binding [GO:0000287]; phospholipid-translocating ATPase activity [GO:0004012]	GO:0000287; GO:0004012; GO:0005524; GO:0016021	Cation transport ATPase (P-type) (TC 3.A.3) family, Type IV subfamily	IPR023299;IPR018303;IPR023298;IPR008250;IPR036412;IPR023214;IPR006539;IPR032631;IPR001757;IPR032630;	NA	NA	NA	NA	NA	NA	NA	NA	587717at2759;	NA	NA	NA	PTHR24092;	PF16212;PF16209;	TIGR01652;TIGR01494;	PS00154;	NA	SUBCELLULAR LOCATION: Membrane {ECO:0000256|RuleBase:RU362033}; Multi-pass membrane protein {ECO:0000256|RuleBase:RU362033}.	integral component of membrane [GO:0016021]	NA	ATP binding [GO:0005524]; magnesium ion binding [GO:0000287]; phospholipid-translocating ATPase activity [GO:0004012]
TRINITY_DN14585_c0_g2_i2	1860	tr|A0A0K6G926|A0A0K6G926_9HOMO	397	65.5	342	107	6	572	1579	31	367	1.2e-124	446	A0A0K6G926	A0A0K6G926_9HOMO	unreviewed	Glycogen synthase kinase 3 beta	RSOLAG22IIIB_01596	Rhizoctonia solani	397	NA	NA	ATP binding [GO:0005524]; protein serine/threonine kinase activity [GO:0004674]	GO:0004674; GO:0005524	Protein kinase superfamily	IPR011009;IPR000719;IPR017441;IPR008271;IPR039192;	NA	NA	NA	NA	NA	NA	NA	NA	990896at2759;	NA	NA	NA	NA	PF00069;	NA	PS00107;PS50011;PS00108;	NA	NA	NA	NA	ATP binding [GO:0005524]; protein serine/threonine kinase activity [GO:0004674]
TRINITY_DN1458_c0_g2_i2	1962	tr|A0A0K6G2I2|A0A0K6G2I2_9HOMO	1218	32.9	331	164	11	312	1193	248	557	7.7e-37	154.5	A0A0K6G2I2	A0A0K6G2I2_9HOMO	unreviewed	Non-specific serine/threonine protein kinase (EC 2.7.11.1)	KIN1 RSOLAG22IIIB_10256	Rhizoctonia solani	1218	2.7.11.1	NA	ATP binding [GO:0005524]; protein serine/threonine kinase activity [GO:0004674]	GO:0004674; GO:0005524	NA	IPR028375;IPR001772;IPR011009;IPR000719;IPR017441;IPR008271;	NA	NA	NA	NA	NA	NA	NA	NA	1127668at2759;	NA	NA	NA	NA	PF02149;PF00069;	NA	PS50032;PS00107;PS50011;PS00108;	NA	NA	NA	NA	ATP binding [GO:0005524]; protein serine/threonine kinase activity [GO:0004674]
TRINITY_DN1458_c0_g2_i3	2034	tr|A0A0K6G2I2|A0A0K6G2I2_9HOMO	1218	32.9	331	164	11	312	1193	248	557	7.9e-37	154.5	A0A0K6G2I2	A0A0K6G2I2_9HOMO	unreviewed	Non-specific serine/threonine protein kinase (EC 2.7.11.1)	KIN1 RSOLAG22IIIB_10256	Rhizoctonia solani	1218	2.7.11.1	NA	ATP binding [GO:0005524]; protein serine/threonine kinase activity [GO:0004674]	GO:0004674; GO:0005524	NA	IPR028375;IPR001772;IPR011009;IPR000719;IPR017441;IPR008271;	NA	NA	NA	NA	NA	NA	NA	NA	1127668at2759;	NA	NA	NA	NA	PF02149;PF00069;	NA	PS50032;PS00107;PS50011;PS00108;	NA	NA	NA	NA	ATP binding [GO:0005524]; protein serine/threonine kinase activity [GO:0004674]
TRINITY_DN14612_c0_g1_i3	2155	tr|A0A0K6FZL8|A0A0K6FZL8_9HOMO	501	52.5	476	226	0	1791	364	25	500	9.3e-145	513.1	A0A0K6FZL8	A0A0K6FZL8_9HOMO	unreviewed	Aldehyde dehydrogenase	RSOLAG22IIIB_04627	Rhizoctonia solani	501	NA	NA	oxidoreductase activity, acting on the aldehyde or oxo group of donors, NAD or NADP as acceptor [GO:0016620]; cellular aldehyde metabolic process [GO:0006081]	GO:0006081; GO:0016620	Aldehyde dehydrogenase family	IPR016161;IPR016163;IPR016160;IPR029510;IPR016162;IPR015590;IPR012394;	NA	NA	NA	NA	NA	NA	NA	NA	153834at2759;	NA	NA	NA	NA	PF00171;	NA	PS00070;PS00687;	NA	NA	NA	cellular aldehyde metabolic process [GO:0006081]	oxidoreductase activity, acting on the aldehyde or oxo group of donors, NAD or NADP as acceptor [GO:0016620]
TRINITY_DN1461_c0_g1_i1	1367	tr|A0A0K6FRS5|A0A0K6FRS5_9HOMO	159	58.6	162	56	3	106	567	1	159	8.8e-40	163.7	A0A0K6FRS5	A0A0K6FRS5_9HOMO	unreviewed	60S ribosomal protein L25 [Puccinia graminis]	RSOLAG22IIIB_13859	Rhizoctonia solani	159	NA	NA	ribosome [GO:0005840]; structural constituent of ribosome [GO:0003735]; translation [GO:0006412]	GO:0003735; GO:0005840; GO:0006412	Universal ribosomal protein uL23 family	IPR012677;IPR019985;IPR012678;IPR001014;IPR005633;IPR013025;	NA	NA	NA	NA	NA	NA	NA	NA	1436090at2759;	NA	NA	NA	NA	PF00276;PF03939;	TIGR03636;	PS00050;	NA	NA	ribosome [GO:0005840]	translation [GO:0006412]	structural constituent of ribosome [GO:0003735]
TRINITY_DN1461_c0_g1_i2	1068	tr|A0A0K6FRS5|A0A0K6FRS5_9HOMO	159	58.6	162	56	3	106	567	1	159	4e-40	164.5	A0A0K6FRS5	A0A0K6FRS5_9HOMO	unreviewed	60S ribosomal protein L25 [Puccinia graminis]	RSOLAG22IIIB_13859	Rhizoctonia solani	159	NA	NA	ribosome [GO:0005840]; structural constituent of ribosome [GO:0003735]; translation [GO:0006412]	GO:0003735; GO:0005840; GO:0006412	Universal ribosomal protein uL23 family	IPR012677;IPR019985;IPR012678;IPR001014;IPR005633;IPR013025;	NA	NA	NA	NA	NA	NA	NA	NA	1436090at2759;	NA	NA	NA	NA	PF00276;PF03939;	TIGR03636;	PS00050;	NA	NA	ribosome [GO:0005840]	translation [GO:0006412]	structural constituent of ribosome [GO:0003735]
TRINITY_DN1461_c1_g1_i1	537	tr|A0A0K6FRS5|A0A0K6FRS5_9HOMO	159	52.8	123	50	3	351	1	1	121	3.3e-22	104	A0A0K6FRS5	A0A0K6FRS5_9HOMO	unreviewed	60S ribosomal protein L25 [Puccinia graminis]	RSOLAG22IIIB_13859	Rhizoctonia solani	159	NA	NA	ribosome [GO:0005840]; structural constituent of ribosome [GO:0003735]; translation [GO:0006412]	GO:0003735; GO:0005840; GO:0006412	Universal ribosomal protein uL23 family	IPR012677;IPR019985;IPR012678;IPR001014;IPR005633;IPR013025;	NA	NA	NA	NA	NA	NA	NA	NA	1436090at2759;	NA	NA	NA	NA	PF00276;PF03939;	TIGR03636;	PS00050;	NA	NA	ribosome [GO:0005840]	translation [GO:0006412]	structural constituent of ribosome [GO:0003735]
TRINITY_DN14643_c0_g1_i1	2223	tr|A0A0K6G931|A0A0K6G931_9HOMO	377	35.5	386	215	14	174	1265	4	377	8.9e-50	197.6	A0A0K6G931	A0A0K6G931_9HOMO	unreviewed	Putative oxidoreductase C1F5,03c [Schizosaccharomyces pombe 972h-]	RSOLAG22IIIB_01601	Rhizoctonia solani	377	NA	NA	oxidoreductase activity [GO:0016491]	GO:0016491	NA	IPR006076;IPR036188;	NA	NA	NA	NA	NA	NA	NA	NA	1368739at2759;	NA	NA	NA	NA	PF01266;	NA	NA	NA	NA	NA	NA	oxidoreductase activity [GO:0016491]
TRINITY_DN1468_c0_g2_i1	1403	tr|A0A0K6GIC4|A0A0K6GIC4_9HOMO	216	47.2	212	105	3	307	924	2	212	2.8e-49	195.3	A0A0K6GIC4	A0A0K6GIC4_9HOMO	unreviewed	dTMP kinase	ZEU1 RSOLAG22IIIB_02732	Rhizoctonia solani	216	NA	NA	ATP binding [GO:0005524]; thymidylate kinase activity [GO:0004798]; dTDP biosynthetic process [GO:0006233]	GO:0004798; GO:0005524; GO:0006233	NA	IPR027417;IPR018095;IPR039430;IPR018094;	NA	NA	NA	NA	NA	NA	NA	NA	1259751at2759;	NA	NA	NA	NA	PF02223;	TIGR00041;	PS01331;	NA	NA	NA	dTDP biosynthetic process [GO:0006233]	ATP binding [GO:0005524]; thymidylate kinase activity [GO:0004798]
TRINITY_DN1468_c0_g2_i2	1461	tr|A0A0K6GIC4|A0A0K6GIC4_9HOMO	216	47.2	212	105	3	365	982	2	212	2.9e-49	195.3	A0A0K6GIC4	A0A0K6GIC4_9HOMO	unreviewed	dTMP kinase	ZEU1 RSOLAG22IIIB_02732	Rhizoctonia solani	216	NA	NA	ATP binding [GO:0005524]; thymidylate kinase activity [GO:0004798]; dTDP biosynthetic process [GO:0006233]	GO:0004798; GO:0005524; GO:0006233	NA	IPR027417;IPR018095;IPR039430;IPR018094;	NA	NA	NA	NA	NA	NA	NA	NA	1259751at2759;	NA	NA	NA	NA	PF02223;	TIGR00041;	PS01331;	NA	NA	NA	dTDP biosynthetic process [GO:0006233]	ATP binding [GO:0005524]; thymidylate kinase activity [GO:0004798]
TRINITY_DN146_c0_g2_i2	4449	tr|A0A0K6FK21|A0A0K6FK21_9HOMO	727	25	671	407	17	633	2561	84	686	2.1e-42	174.1	A0A0K6FK21	A0A0K6FK21_9HOMO	unreviewed	Chloride channel protein	RSOLAG22IIIB_00031	Rhizoctonia solani	727	NA	NA	integral component of membrane [GO:0016021]; voltage-gated chloride channel activity [GO:0005247]	GO:0005247; GO:0016021	Chloride channel (TC 2.A.49) family	IPR000644;IPR014743;IPR001807;	NA	NA	NA	NA	NA	NA	NA	NA	271925at2759;	NA	NA	NA	NA	PF00571;PF00654;	NA	PS51371;	NA	SUBCELLULAR LOCATION: Membrane {ECO:0000256|RuleBase:RU361221}; Multi-pass membrane protein {ECO:0000256|RuleBase:RU361221}.	integral component of membrane [GO:0016021]	NA	voltage-gated chloride channel activity [GO:0005247]
TRINITY_DN146_c0_g2_i3	4919	tr|A0A0K6FK21|A0A0K6FK21_9HOMO	727	25	671	407	17	633	2561	84	686	2.3e-42	174.1	A0A0K6FK21	A0A0K6FK21_9HOMO	unreviewed	Chloride channel protein	RSOLAG22IIIB_00031	Rhizoctonia solani	727	NA	NA	integral component of membrane [GO:0016021]; voltage-gated chloride channel activity [GO:0005247]	GO:0005247; GO:0016021	Chloride channel (TC 2.A.49) family	IPR000644;IPR014743;IPR001807;	NA	NA	NA	NA	NA	NA	NA	NA	271925at2759;	NA	NA	NA	NA	PF00571;PF00654;	NA	PS51371;	NA	SUBCELLULAR LOCATION: Membrane {ECO:0000256|RuleBase:RU361221}; Multi-pass membrane protein {ECO:0000256|RuleBase:RU361221}.	integral component of membrane [GO:0016021]	NA	voltage-gated chloride channel activity [GO:0005247]
TRINITY_DN146_c1_g1_i2	2628	tr|A0A0K6FMS1|A0A0K6FMS1_9HOMO	237	31.3	150	87	4	889	1338	3	136	1.8e-09	63.9	A0A0K6FMS1	A0A0K6FMS1_9HOMO	unreviewed	3-oxoacyl-[acyl-carrier-protein] reductase FabG	RSOLAG22IIIB_13445	Rhizoctonia solani	237	NA	NA	NA	NA	NA	IPR036291;IPR002347;	NA	NA	NA	NA	NA	NA	NA	NA	1089743at2759;	NA	NA	NA	NA	PF00106;	NA	NA	NA	NA	NA	NA	NA
TRINITY_DN146_c1_g1_i5	2276	tr|A0A0K6FMS1|A0A0K6FMS1_9HOMO	237	31.3	150	87	4	889	1338	3	136	1.6e-09	63.9	A0A0K6FMS1	A0A0K6FMS1_9HOMO	unreviewed	3-oxoacyl-[acyl-carrier-protein] reductase FabG	RSOLAG22IIIB_13445	Rhizoctonia solani	237	NA	NA	NA	NA	NA	IPR036291;IPR002347;	NA	NA	NA	NA	NA	NA	NA	NA	1089743at2759;	NA	NA	NA	NA	PF00106;	NA	NA	NA	NA	NA	NA	NA
TRINITY_DN147_c0_g1_i1	1256	tr|A0A0K6FNE6|A0A0K6FNE6_9HOMO	301	52.2	301	141	2	102	995	1	301	4.7e-80	297.4	A0A0K6FNE6	A0A0K6FNE6_9HOMO	unreviewed	60S ribosomal protein L5-A [Schizosaccharomyces pombe 972h-]	RSOLAG22IIIB_03224	Rhizoctonia solani	301	NA	NA	ribosome [GO:0005840]; 5S rRNA binding [GO:0008097]; structural constituent of ribosome [GO:0003735]; translation [GO:0006412]	GO:0003735; GO:0005840; GO:0006412; GO:0008097	NA	IPR005485;IPR025607;	NA	NA	NA	NA	NA	NA	NA	NA	999609at2759;	NA	NA	NA	PTHR23410;	PF14204;PF17144;	NA	NA	NA	NA	ribosome [GO:0005840]	translation [GO:0006412]	5S rRNA binding [GO:0008097]; structural constituent of ribosome [GO:0003735]
TRINITY_DN14833_c0_g1_i1	1903	tr|A0A0K6GIC5|A0A0K6GIC5_9HOMO	296	27.7	155	99	5	1167	1622	10	154	3e-06	52.8	A0A0K6GIC5	A0A0K6GIC5_9HOMO	unreviewed	Cyclin-dependent kinase 5	cdk5 RSOLAG22IIIB_07032	Rhizoctonia solani	296	NA	NA	ATP binding [GO:0005524]; protein serine/threonine kinase activity [GO:0004674]	GO:0004674; GO:0005524	Protein kinase superfamily	IPR011009;IPR000719;IPR017441;IPR008271;	NA	NA	NA	NA	NA	NA	NA	NA	1010560at2759;	NA	NA	NA	NA	PF00069;	NA	PS00107;PS50011;PS00108;	NA	NA	NA	NA	ATP binding [GO:0005524]; protein serine/threonine kinase activity [GO:0004674]
TRINITY_DN14834_c0_g1_i1	341	tr|A0A0K6FW62|A0A0K6FW62_9HOMO	385	56.2	105	45	1	316	2	75	178	3e-29	126.7	A0A0K6FW62	A0A0K6FW62_9HOMO	unreviewed	S-(hydroxymethyl)glutathione dehydrogenase (EC 1.1.1.284)	RSOLAG22IIIB_00578	Rhizoctonia solani	385	1.1.1.284	NA	S-(hydroxymethyl)glutathione dehydrogenase activity [GO:0051903]; zinc ion binding [GO:0008270]; ethanol oxidation [GO:0006069]	GO:0006069; GO:0008270; GO:0051903	Zinc-containing alcohol dehydrogenase family, Class-III subfamily	IPR014183;IPR013149;IPR013154;IPR002328;IPR011032;IPR036291;	NA	NA	NA	NA	NA	NA	NA	NA	664798at2759;	NA	NA	NA	NA	PF08240;PF00107;	TIGR02818;	PS00059;	NA	NA	NA	ethanol oxidation [GO:0006069]	S-(hydroxymethyl)glutathione dehydrogenase activity [GO:0051903]; zinc ion binding [GO:0008270]
TRINITY_DN1484_c0_g1_i1	1693	tr|A0A0K6FWB4|A0A0K6FWB4_9HOMO	90	47.4	76	40	0	766	539	3	78	2.7e-14	79.3	A0A0K6FWB4	A0A0K6FWB4_9HOMO	unreviewed	Uncharacterized protein	RSOLAG22IIIB_04191	Rhizoctonia solani	90	NA	NA	RNA binding [GO:0003723]	GO:0003723	NA	IPR012677;IPR035979;IPR000504;IPR003954;	NA	NA	NA	NA	NA	NA	NA	NA	1579773at2759;	NA	NA	NA	NA	PF00076;	NA	PS50102;	NA	NA	NA	NA	RNA binding [GO:0003723]
TRINITY_DN1484_c0_g1_i4	386	tr|A0A0K6FWB4|A0A0K6FWB4_9HOMO	90	46	63	34	0	286	98	3	65	8.3e-12	68.9	A0A0K6FWB4	A0A0K6FWB4_9HOMO	unreviewed	Uncharacterized protein	RSOLAG22IIIB_04191	Rhizoctonia solani	90	NA	NA	RNA binding [GO:0003723]	GO:0003723	NA	IPR012677;IPR035979;IPR000504;IPR003954;	NA	NA	NA	NA	NA	NA	NA	NA	1579773at2759;	NA	NA	NA	NA	PF00076;	NA	PS50102;	NA	NA	NA	NA	RNA binding [GO:0003723]
TRINITY_DN1484_c0_g1_i5	1565	tr|A0A0K6FWB4|A0A0K6FWB4_9HOMO	90	47.4	76	40	0	766	539	3	78	2.5e-14	79.3	A0A0K6FWB4	A0A0K6FWB4_9HOMO	unreviewed	Uncharacterized protein	RSOLAG22IIIB_04191	Rhizoctonia solani	90	NA	NA	RNA binding [GO:0003723]	GO:0003723	NA	IPR012677;IPR035979;IPR000504;IPR003954;	NA	NA	NA	NA	NA	NA	NA	NA	1579773at2759;	NA	NA	NA	NA	PF00076;	NA	PS50102;	NA	NA	NA	NA	RNA binding [GO:0003723]
TRINITY_DN1485_c0_g1_i1	625	tr|A0A0K6GC96|A0A0K6GC96_9HOMO	408	57.1	98	39	2	212	496	8	105	1.1e-24	112.5	A0A0K6GC96	A0A0K6GC96_9HOMO	unreviewed	Ubiquitin-conjugating enzyme E2C	RSOLAG22IIIB_01983	Rhizoctonia solani	408	NA	NA	transferase activity [GO:0016740]	GO:0016740	Ubiquitin-conjugating enzyme family	IPR000608;IPR023313;IPR016135;	NA	NA	NA	NA	NA	NA	NA	NA	1444506at2759;	NA	NA	NA	NA	PF00179;	NA	PS00183;PS50127;	NA	NA	NA	NA	transferase activity [GO:0016740]
TRINITY_DN1485_c0_g1_i2	1017	tr|A0A0K6GC96|A0A0K6GC96_9HOMO	408	61.2	139	51	2	212	619	8	146	6.3e-43	173.7	A0A0K6GC96	A0A0K6GC96_9HOMO	unreviewed	Ubiquitin-conjugating enzyme E2C	RSOLAG22IIIB_01983	Rhizoctonia solani	408	NA	NA	transferase activity [GO:0016740]	GO:0016740	Ubiquitin-conjugating enzyme family	IPR000608;IPR023313;IPR016135;	NA	NA	NA	NA	NA	NA	NA	NA	1444506at2759;	NA	NA	NA	NA	PF00179;	NA	PS00183;PS50127;	NA	NA	NA	NA	transferase activity [GO:0016740]
TRINITY_DN148_c0_g2_i1	2256	tr|A0A0K6G1S0|A0A0K6G1S0_9HOMO	612	36	214	120	5	541	1134	71	283	8.6e-24	111.3	A0A0K6G1S0	A0A0K6G1S0_9HOMO	unreviewed	Divalent metal cation transporter MntH [Xylella fastidiosa 9a5c]	RSOLAG22IIIB_01115	Rhizoctonia solani	612	NA	NA	integral component of membrane [GO:0016021]; metal ion transmembrane transporter activity [GO:0046873]	GO:0016021; GO:0046873	NA	IPR001046;	NA	NA	NA	NA	NA	NA	NA	NA	666470at2759;	NA	NA	NA	PTHR11706;	PF01566;	NA	NA	NA	NA	integral component of membrane [GO:0016021]	NA	metal ion transmembrane transporter activity [GO:0046873]
TRINITY_DN14921_c0_g1_i1	555	tr|A0A0K6G5K0|A0A0K6G5K0_9HOMO	96	80.2	96	19	0	70	357	1	96	1.3e-42	171.8	A0A0K6G5K0	A0A0K6G5K0_9HOMO	unreviewed	Uncharacterized protein	RSOLAG22IIIB_10866	Rhizoctonia solani	96	NA	NA	NA	NA	NA	NA	NA	NA	NA	NA	NA	NA	NA	NA	1512842at2759;	NA	NA	NA	NA	NA	NA	NA	NA	NA	NA	NA	NA
TRINITY_DN1492_c0_g1_i1	2207	tr|A0A0K6FT37|A0A0K6FT37_9HOMO	443	67.6	247	80	0	535	1275	117	363	2.5e-100	365.5	A0A0K6FT37	A0A0K6FT37_9HOMO	unreviewed	Uncharacterized protein	UXS1 RSOLAG22IIIB_03931	Rhizoctonia solani	443	NA	NA	NA	NA	NA	IPR016040;IPR036291;	NA	NA	NA	NA	NA	NA	NA	NA	848823at2759;	NA	NA	NA	NA	PF16363;	NA	NA	NA	NA	NA	NA	NA
TRINITY_DN1492_c0_g1_i2	1993	tr|A0A0K6FT37|A0A0K6FT37_9HOMO	443	58.4	322	118	1	535	1452	117	438	4e-110	397.9	A0A0K6FT37	A0A0K6FT37_9HOMO	unreviewed	Uncharacterized protein	UXS1 RSOLAG22IIIB_03931	Rhizoctonia solani	443	NA	NA	NA	NA	NA	IPR016040;IPR036291;	NA	NA	NA	NA	NA	NA	NA	NA	848823at2759;	NA	NA	NA	NA	PF16363;	NA	NA	NA	NA	NA	NA	NA
TRINITY_DN1499_c0_g2_i1	3491	tr|A0A0K6G9I3|A0A0K6G9I3_9HOMO	771	30.9	556	321	16	416	1975	52	580	2.8e-50	199.9	A0A0K6G9I3	A0A0K6G9I3_9HOMO	unreviewed	Splicing factor 3A subunit 1	RSOLAG22IIIB_01645	Rhizoctonia solani	771	NA	NA	RNA binding [GO:0003723]; RNA processing [GO:0006396]	GO:0003723; GO:0006396	NA	IPR022030;IPR000061;IPR035967;IPR029071;IPR000626;	NA	NA	NA	NA	NA	NA	NA	NA	1256232at2759;	NA	NA	NA	NA	PF12230;PF01805;PF00240;	NA	PS50128;PS50053;	NA	NA	NA	RNA processing [GO:0006396]	RNA binding [GO:0003723]
TRINITY_DN1499_c0_g2_i2	3563	tr|A0A0K6G9I3|A0A0K6G9I3_9HOMO	771	30.9	556	321	16	416	1975	52	580	2.9e-50	199.9	A0A0K6G9I3	A0A0K6G9I3_9HOMO	unreviewed	Splicing factor 3A subunit 1	RSOLAG22IIIB_01645	Rhizoctonia solani	771	NA	NA	RNA binding [GO:0003723]; RNA processing [GO:0006396]	GO:0003723; GO:0006396	NA	IPR022030;IPR000061;IPR035967;IPR029071;IPR000626;	NA	NA	NA	NA	NA	NA	NA	NA	1256232at2759;	NA	NA	NA	NA	PF12230;PF01805;PF00240;	NA	PS50128;PS50053;	NA	NA	NA	RNA processing [GO:0006396]	RNA binding [GO:0003723]
TRINITY_DN1499_c0_g2_i3	3092	tr|A0A0K6G9I3|A0A0K6G9I3_9HOMO	771	30.9	556	321	16	416	1975	52	580	2.5e-50	199.9	A0A0K6G9I3	A0A0K6G9I3_9HOMO	unreviewed	Splicing factor 3A subunit 1	RSOLAG22IIIB_01645	Rhizoctonia solani	771	NA	NA	RNA binding [GO:0003723]; RNA processing [GO:0006396]	GO:0003723; GO:0006396	NA	IPR022030;IPR000061;IPR035967;IPR029071;IPR000626;	NA	NA	NA	NA	NA	NA	NA	NA	1256232at2759;	NA	NA	NA	NA	PF12230;PF01805;PF00240;	NA	PS50128;PS50053;	NA	NA	NA	RNA processing [GO:0006396]	RNA binding [GO:0003723]
TRINITY_DN149_c0_g1_i1	1169	tr|A0A0K6FS26|A0A0K6FS26_9HOMO	251	38.6	223	127	2	1028	390	1	223	3.6e-42	171.4	A0A0K6FS26	A0A0K6FS26_9HOMO	unreviewed	Ribosome assembly factor mrt4	RSOLAG22IIIB_03723	Rhizoctonia solani	251	NA	NA	cytoplasm [GO:0005737]; nucleolus [GO:0005730]; ribosomal large subunit assembly [GO:0000027]	GO:0000027; GO:0005730; GO:0005737	Universal ribosomal protein uL10 family	IPR033867;IPR001790;IPR040637;	NA	NA	NA	NA	NA	NA	NA	NA	1181992at2759;	NA	NA	NA	NA	PF00466;PF17777;	NA	NA	NA	SUBCELLULAR LOCATION: Cytoplasm {ECO:0000256|RuleBase:RU364039}. Nucleus, nucleolus {ECO:0000256|RuleBase:RU364039}.	cytoplasm [GO:0005737]; nucleolus [GO:0005730]	ribosomal large subunit assembly [GO:0000027]	NA
TRINITY_DN1509_c0_g1_i3	1686	tr|A0A0K6G556|A0A0K6G556_9HOMO	357	32.2	339	159	8	604	1416	20	355	8.6e-37	154.1	A0A0K6G556	A0A0K6G556_9HOMO	unreviewed	Putative mitochondrial carrier YPR011C [Saccharomyces cerevisiae S288c]	RSOLAG22IIIB_05343	Rhizoctonia solani	357	NA	NA	integral component of membrane [GO:0016021]; transmembrane transporter activity [GO:0022857]	GO:0016021; GO:0022857	Mitochondrial carrier (TC 2.A.29) family	IPR002067;IPR040062;IPR018108;IPR023395;	NA	NA	NA	NA	NA	NA	NA	NA	1253450at2759;	NA	NA	NA	PTHR24089;	PF00153;	NA	PS50920;	NA	NA	integral component of membrane [GO:0016021]	NA	transmembrane transporter activity [GO:0022857]
TRINITY_DN1509_c0_g3_i1	1933	tr|A0A0K6G556|A0A0K6G556_9HOMO	357	31.2	247	106	5	1042	1593	110	355	1.5e-21	103.6	A0A0K6G556	A0A0K6G556_9HOMO	unreviewed	Putative mitochondrial carrier YPR011C [Saccharomyces cerevisiae S288c]	RSOLAG22IIIB_05343	Rhizoctonia solani	357	NA	NA	integral component of membrane [GO:0016021]; transmembrane transporter activity [GO:0022857]	GO:0016021; GO:0022857	Mitochondrial carrier (TC 2.A.29) family	IPR002067;IPR040062;IPR018108;IPR023395;	NA	NA	NA	NA	NA	NA	NA	NA	1253450at2759;	NA	NA	NA	PTHR24089;	PF00153;	NA	PS50920;	NA	NA	integral component of membrane [GO:0016021]	NA	transmembrane transporter activity [GO:0022857]
TRINITY_DN1509_c0_g3_i2	1818	tr|A0A0K6G556|A0A0K6G556_9HOMO	357	31.1	338	162	7	669	1478	21	355	3e-35	149.1	A0A0K6G556	A0A0K6G556_9HOMO	unreviewed	Putative mitochondrial carrier YPR011C [Saccharomyces cerevisiae S288c]	RSOLAG22IIIB_05343	Rhizoctonia solani	357	NA	NA	integral component of membrane [GO:0016021]; transmembrane transporter activity [GO:0022857]	GO:0016021; GO:0022857	Mitochondrial carrier (TC 2.A.29) family	IPR002067;IPR040062;IPR018108;IPR023395;	NA	NA	NA	NA	NA	NA	NA	NA	1253450at2759;	NA	NA	NA	PTHR24089;	PF00153;	NA	PS50920;	NA	NA	integral component of membrane [GO:0016021]	NA	transmembrane transporter activity [GO:0022857]
TRINITY_DN1509_c0_g3_i3	2032	tr|A0A0K6G556|A0A0K6G556_9HOMO	357	31.2	247	106	5	1141	1692	110	355	1.6e-21	103.6	A0A0K6G556	A0A0K6G556_9HOMO	unreviewed	Putative mitochondrial carrier YPR011C [Saccharomyces cerevisiae S288c]	RSOLAG22IIIB_05343	Rhizoctonia solani	357	NA	NA	integral component of membrane [GO:0016021]; transmembrane transporter activity [GO:0022857]	GO:0016021; GO:0022857	Mitochondrial carrier (TC 2.A.29) family	IPR002067;IPR040062;IPR018108;IPR023395;	NA	NA	NA	NA	NA	NA	NA	NA	1253450at2759;	NA	NA	NA	PTHR24089;	PF00153;	NA	PS50920;	NA	NA	integral component of membrane [GO:0016021]	NA	transmembrane transporter activity [GO:0022857]
TRINITY_DN1509_c0_g3_i4	2271	tr|A0A0K6G556|A0A0K6G556_9HOMO	357	31.2	247	106	5	1380	1931	110	355	1.8e-21	103.6	A0A0K6G556	A0A0K6G556_9HOMO	unreviewed	Putative mitochondrial carrier YPR011C [Saccharomyces cerevisiae S288c]	RSOLAG22IIIB_05343	Rhizoctonia solani	357	NA	NA	integral component of membrane [GO:0016021]; transmembrane transporter activity [GO:0022857]	GO:0016021; GO:0022857	Mitochondrial carrier (TC 2.A.29) family	IPR002067;IPR040062;IPR018108;IPR023395;	NA	NA	NA	NA	NA	NA	NA	NA	1253450at2759;	NA	NA	NA	PTHR24089;	PF00153;	NA	PS50920;	NA	NA	integral component of membrane [GO:0016021]	NA	transmembrane transporter activity [GO:0022857]
TRINITY_DN15182_c0_g1_i1	2116	tr|A0A0K6G8Y4|A0A0K6G8Y4_9HOMO	736	23.6	386	209	14	619	1584	372	735	5.9e-19	95.1	A0A0K6G8Y4	A0A0K6G8Y4_9HOMO	unreviewed	DNA damage-binding protein CMR1 [Cryptococcus neoformans var, neoformans B-3501A]	RSOLAG22IIIB_01707	Rhizoctonia solani	736	NA	NA	cellular response to DNA damage stimulus [GO:0006974]	GO:0006974	NA	IPR033052;IPR001680;IPR019775;IPR017986;IPR036322;	NA	NA	NA	NA	NA	NA	NA	NA	753973at2759;	NA	NA	NA	PTHR14773:SF0;	NA	NA	PS00678;PS50082;PS50294;	NA	NA	NA	cellular response to DNA damage stimulus [GO:0006974]	NA
TRINITY_DN15213_c0_g1_i1	3136	tr|A0A0K6FY32|A0A0K6FY32_9HOMO	574	30.6	386	231	7	1569	478	201	571	6.9e-40	165.2	A0A0K6FY32	A0A0K6FY32_9HOMO	unreviewed	U4/U5/U6 small nuclear ribonucleoprotein prp3	RSOLAG22IIIB_04409	Rhizoctonia solani	574	NA	NA	U4/U6 x U5 tri-snRNP complex [GO:0046540]; viral nucleocapsid [GO:0019013]; mRNA splicing, via spliceosome [GO:0000398]	GO:0000398; GO:0019013; GO:0046540	NA	IPR010541;IPR013881;IPR027104;	NA	NA	NA	NA	NA	NA	NA	NA	1322299at2759;	NA	NA	NA	PTHR14212;	PF06544;PF08572;	NA	NA	NA	NA	U4/U6 x U5 tri-snRNP complex [GO:0046540]; viral nucleocapsid [GO:0019013]	mRNA splicing, via spliceosome [GO:0000398]	NA
TRINITY_DN15213_c0_g1_i2	2915	tr|A0A0K6FY32|A0A0K6FY32_9HOMO	574	30.6	386	231	7	1569	478	201	571	6.4e-40	165.2	A0A0K6FY32	A0A0K6FY32_9HOMO	unreviewed	U4/U5/U6 small nuclear ribonucleoprotein prp3	RSOLAG22IIIB_04409	Rhizoctonia solani	574	NA	NA	U4/U6 x U5 tri-snRNP complex [GO:0046540]; viral nucleocapsid [GO:0019013]; mRNA splicing, via spliceosome [GO:0000398]	GO:0000398; GO:0019013; GO:0046540	NA	IPR010541;IPR013881;IPR027104;	NA	NA	NA	NA	NA	NA	NA	NA	1322299at2759;	NA	NA	NA	PTHR14212;	PF06544;PF08572;	NA	NA	NA	NA	U4/U6 x U5 tri-snRNP complex [GO:0046540]; viral nucleocapsid [GO:0019013]	mRNA splicing, via spliceosome [GO:0000398]	NA
TRINITY_DN15213_c0_g1_i3	2997	tr|A0A0K6FY32|A0A0K6FY32_9HOMO	574	30.6	386	231	7	1569	478	201	571	6.6e-40	165.2	A0A0K6FY32	A0A0K6FY32_9HOMO	unreviewed	U4/U5/U6 small nuclear ribonucleoprotein prp3	RSOLAG22IIIB_04409	Rhizoctonia solani	574	NA	NA	U4/U6 x U5 tri-snRNP complex [GO:0046540]; viral nucleocapsid [GO:0019013]; mRNA splicing, via spliceosome [GO:0000398]	GO:0000398; GO:0019013; GO:0046540	NA	IPR010541;IPR013881;IPR027104;	NA	NA	NA	NA	NA	NA	NA	NA	1322299at2759;	NA	NA	NA	PTHR14212;	PF06544;PF08572;	NA	NA	NA	NA	U4/U6 x U5 tri-snRNP complex [GO:0046540]; viral nucleocapsid [GO:0019013]	mRNA splicing, via spliceosome [GO:0000398]	NA
TRINITY_DN15274_c0_g1_i1	1715	tr|A0A0K6GED9|A0A0K6GED9_9HOMO	553	26.6	199	136	4	883	317	319	517	2e-09	63.2	A0A0K6GED9	A0A0K6GED9_9HOMO	unreviewed	Cytochrome P450 4V2	RSOLAG22IIIB_06411	Rhizoctonia solani	553	NA	NA	heme binding [GO:0020037]; iron ion binding [GO:0005506]; monooxygenase activity [GO:0004497]; oxidoreductase activity, acting on paired donors, with incorporation or reduction of molecular oxygen [GO:0016705]	GO:0004497; GO:0005506; GO:0016705; GO:0020037	Cytochrome P450 family	IPR001128;IPR017972;IPR002401;IPR036396;	NA	NA	NA	NA	NA	NA	NA	NA	702827at2759;	NA	NA	NA	NA	PF00067;	NA	PS00086;	NA	NA	NA	NA	heme binding [GO:0020037]; iron ion binding [GO:0005506]; monooxygenase activity [GO:0004497]; oxidoreductase activity, acting on paired donors, with incorporation or reduction of molecular oxygen [GO:0016705]
TRINITY_DN1527_c0_g1_i1	3049	tr|A0A0K6FYB4|A0A0K6FYB4_9HOMO	770	32	660	358	15	315	2069	10	653	4e-77	288.9	A0A0K6FYB4	A0A0K6FYB4_9HOMO	unreviewed	High affinity potassium transporter [Schwanniomyces occidentalis]	RSOLAG22IIIB_09244	Rhizoctonia solani	770	NA	NA	integral component of membrane [GO:0016021]; potassium ion transmembrane transporter activity [GO:0015079]	GO:0015079; GO:0016021	NA	IPR003855;	NA	NA	NA	NA	NA	NA	NA	NA	332035at2759;	NA	NA	NA	PTHR30540;	PF02705;	TIGR00794;	NA	NA	NA	integral component of membrane [GO:0016021]	NA	potassium ion transmembrane transporter activity [GO:0015079]
TRINITY_DN1527_c0_g1_i2	3043	tr|A0A0K6FYB4|A0A0K6FYB4_9HOMO	770	31.7	660	360	15	324	2078	10	653	8.1e-78	291.2	A0A0K6FYB4	A0A0K6FYB4_9HOMO	unreviewed	High affinity potassium transporter [Schwanniomyces occidentalis]	RSOLAG22IIIB_09244	Rhizoctonia solani	770	NA	NA	integral component of membrane [GO:0016021]; potassium ion transmembrane transporter activity [GO:0015079]	GO:0015079; GO:0016021	NA	IPR003855;	NA	NA	NA	NA	NA	NA	NA	NA	332035at2759;	NA	NA	NA	PTHR30540;	PF02705;	TIGR00794;	NA	NA	NA	integral component of membrane [GO:0016021]	NA	potassium ion transmembrane transporter activity [GO:0015079]
TRINITY_DN1531_c0_g1_i13	992	tr|A0A0K6G1V7|A0A0K6G1V7_9HOMO	615	42.4	85	49	0	416	162	12	96	5.4e-15	80.9	A0A0K6G1V7	A0A0K6G1V7_9HOMO	unreviewed	Heat shock 70kDa protein 1/8	ssa1 RSOLAG22IIIB_01000	Rhizoctonia solani	615	NA	NA	ATP binding [GO:0005524]	GO:0005524	Heat shock protein 70 family	IPR018181;IPR029048;IPR029047;IPR013126;	NA	NA	NA	NA	NA	NA	NA	NA	288077at2759;	NA	NA	NA	PTHR19375;	PF00012;	NA	PS00297;PS00329;PS01036;	NA	NA	NA	NA	ATP binding [GO:0005524]
TRINITY_DN1531_c0_g1_i20	1317	tr|A0A0K6G1V7|A0A0K6G1V7_9HOMO	615	42.4	85	49	0	416	162	12	96	7.2e-15	80.9	A0A0K6G1V7	A0A0K6G1V7_9HOMO	unreviewed	Heat shock 70kDa protein 1/8	ssa1 RSOLAG22IIIB_01000	Rhizoctonia solani	615	NA	NA	ATP binding [GO:0005524]	GO:0005524	Heat shock protein 70 family	IPR018181;IPR029048;IPR029047;IPR013126;	NA	NA	NA	NA	NA	NA	NA	NA	288077at2759;	NA	NA	NA	PTHR19375;	PF00012;	NA	PS00297;PS00329;PS01036;	NA	NA	NA	NA	ATP binding [GO:0005524]
TRINITY_DN1531_c0_g4_i1	1892	tr|A0A0K6FU85|A0A0K6FU85_9HOMO	992	37.6	471	267	7	1657	296	8	468	6.7e-30	131.3	A0A0K6FU85	A0A0K6FU85_9HOMO	unreviewed	Pre-mRNA-splicing factor PRP46	RSOLAG22IIIB_08645	Rhizoctonia solani	992	NA	NA	integral component of membrane [GO:0016021]; transporter activity [GO:0005215]; transmembrane transport [GO:0055085]	GO:0005215; GO:0016021; GO:0055085	NA	IPR020472;IPR011701;IPR020846;IPR036259;IPR001958;IPR015943;IPR001680;IPR019775;IPR017986;IPR036322;	NA	NA	NA	NA	NA	NA	NA	NA	1157847at2759;	NA	NA	NA	NA	PF07690;PF00400;	NA	PS50850;PS00678;PS50082;PS50294;	NA	NA	integral component of membrane [GO:0016021]	transmembrane transport [GO:0055085]	transporter activity [GO:0005215]
TRINITY_DN15322_c1_g1_i1	1232	tr|A0A0K6GBI9|A0A0K6GBI9_9HOMO	311	66.4	274	92	0	109	930	1	274	3e-103	374.4	A0A0K6GBI9	A0A0K6GBI9_9HOMO	unreviewed	60S acidic ribosomal protein P0	RSOLAG22IIIB_01965	Rhizoctonia solani	311	NA	NA	ribosome [GO:0005840]; ribosome biogenesis [GO:0042254]	GO:0005840; GO:0042254	Universal ribosomal protein uL10 family	IPR030670;IPR001790;IPR040637;	NA	NA	NA	NA	NA	NA	NA	NA	1102823at2759;	NA	NA	NA	NA	PF00466;PF17777;	NA	NA	NA	NA	ribosome [GO:0005840]	ribosome biogenesis [GO:0042254]	NA
TRINITY_DN15421_c0_g1_i1	1266	tr|A0A0K6G6N0|A0A0K6G6N0_9HOMO	356	25.2	274	175	7	1128	388	29	299	5.7e-17	87.8	A0A0K6G6N0	A0A0K6G6N0_9HOMO	unreviewed	Uncharacterized protein	RSOLAG22IIIB_01520	Rhizoctonia solani	356	NA	NA	metal ion binding [GO:0046872]; oxidoreductase activity [GO:0016491]	GO:0016491; GO:0046872	Iron/ascorbate-dependent oxidoreductase family	IPR026992;IPR027443;IPR005123;	NA	NA	NA	NA	NA	NA	NA	NA	622449at2759;	NA	NA	NA	NA	PF03171;PF14226;	NA	PS51471;	NA	NA	NA	NA	metal ion binding [GO:0046872]; oxidoreductase activity [GO:0016491]
TRINITY_DN154_c0_g3_i1	3066	tr|A0A0K6FP76|A0A0K6FP76_9HOMO	895	29	279	171	8	1433	615	620	877	2e-23	110.5	A0A0K6FP76	A0A0K6FP76_9HOMO	unreviewed	Kinesin light chain	RSOLAG22IIIB_13555	Rhizoctonia solani	895	NA	NA	kinesin complex [GO:0005871]; ATP binding [GO:0005524]; microtubule motor activity [GO:0003777]; protein kinase activity [GO:0004672]	GO:0003777; GO:0004672; GO:0005524; GO:0005871	NA	IPR011009;IPR002151;IPR000719;IPR001245;IPR008271;IPR013026;IPR011990;IPR019734;	NA	NA	NA	NA	NA	NA	NA	NA	173077at2759;	NA	NA	NA	NA	PF07714;	NA	PS50011;PS00108;PS50293;	NA	NA	kinesin complex [GO:0005871]	NA	ATP binding [GO:0005524]; microtubule motor activity [GO:0003777]; protein kinase activity [GO:0004672]
TRINITY_DN1550_c0_g1_i4	568	tr|A0A0K6FPB6|A0A0K6FPB6_9HOMO	561	46.8	141	69	2	72	479	336	475	1.1e-31	135.6	A0A0K6FPB6	A0A0K6FPB6_9HOMO	unreviewed	Pre-mRNA-splicing factor ATP-dependent RNA helicase DHX15/PRP43	RSOLAG22IIIB_13644	Rhizoctonia solani	561	NA	NA	ATP binding [GO:0005524]; helicase activity [GO:0004386]	GO:0004386; GO:0005524	NA	IPR002464;IPR011709;IPR007502;IPR014001;IPR001650;IPR027417;	NA	NA	NA	NA	NA	NA	NA	NA	354219at2759;	NA	NA	NA	NA	PF04408;PF00271;PF07717;	NA	PS00690;PS51192;PS51194;	NA	NA	NA	NA	ATP binding [GO:0005524]; helicase activity [GO:0004386]
TRINITY_DN1551_c0_g1_i12	3117	tr|A0A0K6G7D5|A0A0K6G7D5_9HOMO	489	34.3	105	63	2	1987	2301	321	419	5.9e-07	55.8	A0A0K6G7D5	A0A0K6G7D5_9HOMO	unreviewed	Dual specificity protein kinase pyk3	RSOLAG22IIIB_05579	Rhizoctonia solani	489	NA	NA	ATP binding [GO:0005524]; protein kinase activity [GO:0004672]	GO:0004672; GO:0005524	NA	IPR011009;IPR000719;IPR008271;	NA	NA	NA	NA	NA	NA	NA	NA	130963at2759;	NA	NA	NA	NA	PF00069;	NA	PS50011;PS00108;	NA	NA	NA	NA	ATP binding [GO:0005524]; protein kinase activity [GO:0004672]
TRINITY_DN1551_c0_g1_i2	3212	tr|A0A0K6G7D5|A0A0K6G7D5_9HOMO	489	34.3	105	63	2	2082	2396	321	419	6.1e-07	55.8	A0A0K6G7D5	A0A0K6G7D5_9HOMO	unreviewed	Dual specificity protein kinase pyk3	RSOLAG22IIIB_05579	Rhizoctonia solani	489	NA	NA	ATP binding [GO:0005524]; protein kinase activity [GO:0004672]	GO:0004672; GO:0005524	NA	IPR011009;IPR000719;IPR008271;	NA	NA	NA	NA	NA	NA	NA	NA	130963at2759;	NA	NA	NA	NA	PF00069;	NA	PS50011;PS00108;	NA	NA	NA	NA	ATP binding [GO:0005524]; protein kinase activity [GO:0004672]
TRINITY_DN1551_c0_g1_i3	3223	tr|A0A0K6G7D5|A0A0K6G7D5_9HOMO	489	34.3	105	63	2	2093	2407	321	419	6.1e-07	55.8	A0A0K6G7D5	A0A0K6G7D5_9HOMO	unreviewed	Dual specificity protein kinase pyk3	RSOLAG22IIIB_05579	Rhizoctonia solani	489	NA	NA	ATP binding [GO:0005524]; protein kinase activity [GO:0004672]	GO:0004672; GO:0005524	NA	IPR011009;IPR000719;IPR008271;	NA	NA	NA	NA	NA	NA	NA	NA	130963at2759;	NA	NA	NA	NA	PF00069;	NA	PS50011;PS00108;	NA	NA	NA	NA	ATP binding [GO:0005524]; protein kinase activity [GO:0004672]
TRINITY_DN1551_c0_g1_i5	3318	tr|A0A0K6G7D5|A0A0K6G7D5_9HOMO	489	34.3	105	63	2	2188	2502	321	419	6.3e-07	55.8	A0A0K6G7D5	A0A0K6G7D5_9HOMO	unreviewed	Dual specificity protein kinase pyk3	RSOLAG22IIIB_05579	Rhizoctonia solani	489	NA	NA	ATP binding [GO:0005524]; protein kinase activity [GO:0004672]	GO:0004672; GO:0005524	NA	IPR011009;IPR000719;IPR008271;	NA	NA	NA	NA	NA	NA	NA	NA	130963at2759;	NA	NA	NA	NA	PF00069;	NA	PS50011;PS00108;	NA	NA	NA	NA	ATP binding [GO:0005524]; protein kinase activity [GO:0004672]
TRINITY_DN1551_c0_g1_i9	3407	tr|A0A0K6G7D5|A0A0K6G7D5_9HOMO	489	34.3	105	63	2	2277	2591	321	419	6.4e-07	55.8	A0A0K6G7D5	A0A0K6G7D5_9HOMO	unreviewed	Dual specificity protein kinase pyk3	RSOLAG22IIIB_05579	Rhizoctonia solani	489	NA	NA	ATP binding [GO:0005524]; protein kinase activity [GO:0004672]	GO:0004672; GO:0005524	NA	IPR011009;IPR000719;IPR008271;	NA	NA	NA	NA	NA	NA	NA	NA	130963at2759;	NA	NA	NA	NA	PF00069;	NA	PS50011;PS00108;	NA	NA	NA	NA	ATP binding [GO:0005524]; protein kinase activity [GO:0004672]
TRINITY_DN1558_c0_g1_i2	2431	tr|A0A0K6G5T2|A0A0K6G5T2_9HOMO	468	39.6	202	119	3	2154	1552	49	248	2.9e-33	142.9	A0A0K6G5T2	A0A0K6G5T2_9HOMO	unreviewed	Molybdate-anion transporter	RSOLAG22IIIB_01478	Rhizoctonia solani	468	NA	NA	integral component of membrane [GO:0016021]; molybdate ion transmembrane transporter activity [GO:0015098]	GO:0015098; GO:0016021	NA	IPR020846;IPR036259;IPR008509;	NA	NA	NA	NA	NA	NA	NA	NA	565504at2759;	NA	NA	NA	PTHR23516;	PF05631;	NA	NA	NA	NA	integral component of membrane [GO:0016021]	NA	molybdate ion transmembrane transporter activity [GO:0015098]
TRINITY_DN15626_c0_g1_i2	2865	tr|A0A0K6GAY8|A0A0K6GAY8_9HOMO	1831	28.2	206	128	6	1195	608	1561	1756	1.2e-17	91.3	A0A0K6GAY8	A0A0K6GAY8_9HOMO	unreviewed	Uncharacterized protein	RSOLAG22IIIB_05990	Rhizoctonia solani	1831	NA	NA	ATP binding [GO:0005524]; protein kinase activity [GO:0004672]	GO:0004672; GO:0005524	NA	IPR011009;IPR000719;IPR001245;IPR008271;	NA	NA	NA	NA	NA	NA	NA	NA	55144at2759;	NA	NA	NA	NA	PF00069;PF07714;	NA	PS50011;PS00108;	NA	NA	NA	NA	ATP binding [GO:0005524]; protein kinase activity [GO:0004672]
TRINITY_DN1562_c0_g2_i4	3671	tr|A0A0K6GC59|A0A0K6GC59_9HOMO	865	39.4	836	473	14	124	2583	1	818	3.5e-160	565.1	A0A0K6GC59	A0A0K6GC59_9HOMO	unreviewed	Importin subunit beta-1	RSOLAG22IIIB_02067	Rhizoctonia solani	865	NA	NA	cell [GO:0005623]; Ran GTPase binding [GO:0008536]; protein import into nucleus [GO:0006606]	GO:0005623; GO:0006606; GO:0008536	NA	IPR011989;IPR016024;IPR000225;IPR021133;IPR001494;IPR040122;	NA	NA	NA	NA	NA	NA	NA	NA	769199at2759;	NA	NA	NA	PTHR10527;	PF03810;	NA	PS50077;PS50166;	NA	NA	cell [GO:0005623]	protein import into nucleus [GO:0006606]	Ran GTPase binding [GO:0008536]
TRINITY_DN1563_c0_g2_i1	1677	tr|A0A0K6FTC5|A0A0K6FTC5_9HOMO	1923	33.8	382	228	8	1413	301	1515	1882	6.1e-51	201.1	A0A0K6FTC5	A0A0K6FTC5_9HOMO	unreviewed	Beta-glucosidase	RSOLAG22IIIB_08493	Rhizoctonia solani	1923	NA	NA	integral component of membrane [GO:0016021]; ATP binding [GO:0005524]; hydrolase activity, hydrolyzing O-glycosyl compounds [GO:0004553]; xenobiotic transmembrane transporting ATPase activity [GO:0008559]; carbohydrate metabolic process [GO:0005975]	GO:0004553; GO:0005524; GO:0005975; GO:0008559; GO:0016021	NA	IPR003593;IPR011527;IPR036640;IPR003439;IPR001360;IPR033132;IPR017853;IPR027417;IPR030244;	NA	NA	NA	NA	NA	NA	NA	NA	408001at2759;	NA	NA	NA	PTHR24223:SF332;	PF00664;PF00005;PF00232;	NA	PS50929;PS50893;PS00653;	NA	NA	integral component of membrane [GO:0016021]	carbohydrate metabolic process [GO:0005975]	ATP binding [GO:0005524]; hydrolase activity, hydrolyzing O-glycosyl compounds [GO:0004553]; xenobiotic transmembrane transporting ATPase activity [GO:0008559]
TRINITY_DN1563_c0_g2_i3	1626	tr|A0A0K6FTC5|A0A0K6FTC5_9HOMO	1923	33.6	402	228	9	1362	262	1515	1912	7.2e-57	220.7	A0A0K6FTC5	A0A0K6FTC5_9HOMO	unreviewed	Beta-glucosidase	RSOLAG22IIIB_08493	Rhizoctonia solani	1923	NA	NA	integral component of membrane [GO:0016021]; ATP binding [GO:0005524]; hydrolase activity, hydrolyzing O-glycosyl compounds [GO:0004553]; xenobiotic transmembrane transporting ATPase activity [GO:0008559]; carbohydrate metabolic process [GO:0005975]	GO:0004553; GO:0005524; GO:0005975; GO:0008559; GO:0016021	NA	IPR003593;IPR011527;IPR036640;IPR003439;IPR001360;IPR033132;IPR017853;IPR027417;IPR030244;	NA	NA	NA	NA	NA	NA	NA	NA	408001at2759;	NA	NA	NA	PTHR24223:SF332;	PF00664;PF00005;PF00232;	NA	PS50929;PS50893;PS00653;	NA	NA	integral component of membrane [GO:0016021]	carbohydrate metabolic process [GO:0005975]	ATP binding [GO:0005524]; hydrolase activity, hydrolyzing O-glycosyl compounds [GO:0004553]; xenobiotic transmembrane transporting ATPase activity [GO:0008559]
TRINITY_DN1563_c0_g2_i5	1572	tr|A0A0K6FTC5|A0A0K6FTC5_9HOMO	1923	33.7	371	208	8	1308	301	1515	1882	2.3e-52	205.7	A0A0K6FTC5	A0A0K6FTC5_9HOMO	unreviewed	Beta-glucosidase	RSOLAG22IIIB_08493	Rhizoctonia solani	1923	NA	NA	integral component of membrane [GO:0016021]; ATP binding [GO:0005524]; hydrolase activity, hydrolyzing O-glycosyl compounds [GO:0004553]; xenobiotic transmembrane transporting ATPase activity [GO:0008559]; carbohydrate metabolic process [GO:0005975]	GO:0004553; GO:0005524; GO:0005975; GO:0008559; GO:0016021	NA	IPR003593;IPR011527;IPR036640;IPR003439;IPR001360;IPR033132;IPR017853;IPR027417;IPR030244;	NA	NA	NA	NA	NA	NA	NA	NA	408001at2759;	NA	NA	NA	PTHR24223:SF332;	PF00664;PF00005;PF00232;	NA	PS50929;PS50893;PS00653;	NA	NA	integral component of membrane [GO:0016021]	carbohydrate metabolic process [GO:0005975]	ATP binding [GO:0005524]; hydrolase activity, hydrolyzing O-glycosyl compounds [GO:0004553]; xenobiotic transmembrane transporting ATPase activity [GO:0008559]
TRINITY_DN1563_c0_g2_i7	1731	tr|A0A0K6FTC5|A0A0K6FTC5_9HOMO	1923	33.7	413	248	9	1467	262	1515	1912	1.9e-55	216.1	A0A0K6FTC5	A0A0K6FTC5_9HOMO	unreviewed	Beta-glucosidase	RSOLAG22IIIB_08493	Rhizoctonia solani	1923	NA	NA	integral component of membrane [GO:0016021]; ATP binding [GO:0005524]; hydrolase activity, hydrolyzing O-glycosyl compounds [GO:0004553]; xenobiotic transmembrane transporting ATPase activity [GO:0008559]; carbohydrate metabolic process [GO:0005975]	GO:0004553; GO:0005524; GO:0005975; GO:0008559; GO:0016021	NA	IPR003593;IPR011527;IPR036640;IPR003439;IPR001360;IPR033132;IPR017853;IPR027417;IPR030244;	NA	NA	NA	NA	NA	NA	NA	NA	408001at2759;	NA	NA	NA	PTHR24223:SF332;	PF00664;PF00005;PF00232;	NA	PS50929;PS50893;PS00653;	NA	NA	integral component of membrane [GO:0016021]	carbohydrate metabolic process [GO:0005975]	ATP binding [GO:0005524]; hydrolase activity, hydrolyzing O-glycosyl compounds [GO:0004553]; xenobiotic transmembrane transporting ATPase activity [GO:0008559]
TRINITY_DN1563_c0_g2_i8	408	tr|A0A0K6G3X3|A0A0K6G3X3_9HOMO	494	56.8	81	32	2	392	156	4	83	3.5e-21	100.1	A0A0K6G3X3	A0A0K6G3X3_9HOMO	unreviewed	Beta-glucosidase	RSOLAG22IIIB_10503	Rhizoctonia solani	494	NA	NA	hydrolase activity, hydrolyzing O-glycosyl compounds [GO:0004553]; carbohydrate metabolic process [GO:0005975]	GO:0004553; GO:0005975	Glycosyl hydrolase 1 family	IPR001360;IPR033132;IPR017853;	NA	NA	NA	NA	NA	NA	NA	NA	408001at2759;	NA	NA	NA	PTHR10353;	PF00232;	NA	PS00653;	NA	NA	NA	carbohydrate metabolic process [GO:0005975]	hydrolase activity, hydrolyzing O-glycosyl compounds [GO:0004553]
TRINITY_DN15685_c0_g1_i10	1709	tr|A0A0K6FSD5|A0A0K6FSD5_9HOMO	617	55.9	136	59	1	1488	1081	1	135	9.3e-39	160.6	A0A0K6FSD5	A0A0K6FSD5_9HOMO	unreviewed	Methylenetetrahydrofolate reductase (EC 1.5.1.20)	RSOLAG22IIIB_08126	Rhizoctonia solani	617	1.5.1.20	NA	methylenetetrahydrofolate reductase (NAD(P)H) activity [GO:0004489]; methionine metabolic process [GO:0006555]; tetrahydrofolate interconversion [GO:0035999]	GO:0004489; GO:0006555; GO:0035999	Methylenetetrahydrofolate reductase family	IPR029041;IPR004621;IPR003171;	NA	NA	NA	NA	NA	NA	NA	NA	338303at2759;	NA	NA	UPA00193	NA	PF02219;	TIGR00677;	NA	NA	NA	NA	methionine metabolic process [GO:0006555]; tetrahydrofolate interconversion [GO:0035999]	methylenetetrahydrofolate reductase (NAD(P)H) activity [GO:0004489]
TRINITY_DN15685_c0_g1_i11	2818	tr|A0A0K6FSD5|A0A0K6FSD5_9HOMO	617	46	589	295	9	2205	457	1	572	4.6e-152	537.7	A0A0K6FSD5	A0A0K6FSD5_9HOMO	unreviewed	Methylenetetrahydrofolate reductase (EC 1.5.1.20)	RSOLAG22IIIB_08126	Rhizoctonia solani	617	1.5.1.20	NA	methylenetetrahydrofolate reductase (NAD(P)H) activity [GO:0004489]; methionine metabolic process [GO:0006555]; tetrahydrofolate interconversion [GO:0035999]	GO:0004489; GO:0006555; GO:0035999	Methylenetetrahydrofolate reductase family	IPR029041;IPR004621;IPR003171;	NA	NA	NA	NA	NA	NA	NA	NA	338303at2759;	NA	NA	UPA00193	NA	PF02219;	TIGR00677;	NA	NA	NA	NA	methionine metabolic process [GO:0006555]; tetrahydrofolate interconversion [GO:0035999]	methylenetetrahydrofolate reductase (NAD(P)H) activity [GO:0004489]
TRINITY_DN15685_c0_g1_i12	2912	tr|A0A0K6FSD5|A0A0K6FSD5_9HOMO	617	45.8	583	290	10	2299	569	1	563	1.9e-148	525.8	A0A0K6FSD5	A0A0K6FSD5_9HOMO	unreviewed	Methylenetetrahydrofolate reductase (EC 1.5.1.20)	RSOLAG22IIIB_08126	Rhizoctonia solani	617	1.5.1.20	NA	methylenetetrahydrofolate reductase (NAD(P)H) activity [GO:0004489]; methionine metabolic process [GO:0006555]; tetrahydrofolate interconversion [GO:0035999]	GO:0004489; GO:0006555; GO:0035999	Methylenetetrahydrofolate reductase family	IPR029041;IPR004621;IPR003171;	NA	NA	NA	NA	NA	NA	NA	NA	338303at2759;	NA	NA	UPA00193	NA	PF02219;	TIGR00677;	NA	NA	NA	NA	methionine metabolic process [GO:0006555]; tetrahydrofolate interconversion [GO:0035999]	methylenetetrahydrofolate reductase (NAD(P)H) activity [GO:0004489]
TRINITY_DN15685_c0_g1_i2	1749	tr|A0A0K6FSD5|A0A0K6FSD5_9HOMO	617	46.9	373	187	3	1528	416	1	364	2.8e-99	361.7	A0A0K6FSD5	A0A0K6FSD5_9HOMO	unreviewed	Methylenetetrahydrofolate reductase (EC 1.5.1.20)	RSOLAG22IIIB_08126	Rhizoctonia solani	617	1.5.1.20	NA	methylenetetrahydrofolate reductase (NAD(P)H) activity [GO:0004489]; methionine metabolic process [GO:0006555]; tetrahydrofolate interconversion [GO:0035999]	GO:0004489; GO:0006555; GO:0035999	Methylenetetrahydrofolate reductase family	IPR029041;IPR004621;IPR003171;	NA	NA	NA	NA	NA	NA	NA	NA	338303at2759;	NA	NA	UPA00193	NA	PF02219;	TIGR00677;	NA	NA	NA	NA	methionine metabolic process [GO:0006555]; tetrahydrofolate interconversion [GO:0035999]	methylenetetrahydrofolate reductase (NAD(P)H) activity [GO:0004489]
TRINITY_DN15685_c0_g1_i3	1959	tr|A0A0K6FSD5|A0A0K6FSD5_9HOMO	617	48.2	305	147	3	1346	438	1	296	1.1e-80	300.1	A0A0K6FSD5	A0A0K6FSD5_9HOMO	unreviewed	Methylenetetrahydrofolate reductase (EC 1.5.1.20)	RSOLAG22IIIB_08126	Rhizoctonia solani	617	1.5.1.20	NA	methylenetetrahydrofolate reductase (NAD(P)H) activity [GO:0004489]; methionine metabolic process [GO:0006555]; tetrahydrofolate interconversion [GO:0035999]	GO:0004489; GO:0006555; GO:0035999	Methylenetetrahydrofolate reductase family	IPR029041;IPR004621;IPR003171;	NA	NA	NA	NA	NA	NA	NA	NA	338303at2759;	NA	NA	UPA00193	NA	PF02219;	TIGR00677;	NA	NA	NA	NA	methionine metabolic process [GO:0006555]; tetrahydrofolate interconversion [GO:0035999]	methylenetetrahydrofolate reductase (NAD(P)H) activity [GO:0004489]
TRINITY_DN15685_c0_g1_i5	1567	tr|A0A0K6FSD5|A0A0K6FSD5_9HOMO	617	48.2	305	147	3	1346	438	1	296	6.9e-81	300.4	A0A0K6FSD5	A0A0K6FSD5_9HOMO	unreviewed	Methylenetetrahydrofolate reductase (EC 1.5.1.20)	RSOLAG22IIIB_08126	Rhizoctonia solani	617	1.5.1.20	NA	methylenetetrahydrofolate reductase (NAD(P)H) activity [GO:0004489]; methionine metabolic process [GO:0006555]; tetrahydrofolate interconversion [GO:0035999]	GO:0004489; GO:0006555; GO:0035999	Methylenetetrahydrofolate reductase family	IPR029041;IPR004621;IPR003171;	NA	NA	NA	NA	NA	NA	NA	NA	338303at2759;	NA	NA	UPA00193	NA	PF02219;	TIGR00677;	NA	NA	NA	NA	methionine metabolic process [GO:0006555]; tetrahydrofolate interconversion [GO:0035999]	methylenetetrahydrofolate reductase (NAD(P)H) activity [GO:0004489]
TRINITY_DN15685_c0_g1_i8	2672	tr|A0A0K6FSD5|A0A0K6FSD5_9HOMO	617	40.4	671	295	10	2451	457	1	572	7e-142	503.8	A0A0K6FSD5	A0A0K6FSD5_9HOMO	unreviewed	Methylenetetrahydrofolate reductase (EC 1.5.1.20)	RSOLAG22IIIB_08126	Rhizoctonia solani	617	1.5.1.20	NA	methylenetetrahydrofolate reductase (NAD(P)H) activity [GO:0004489]; methionine metabolic process [GO:0006555]; tetrahydrofolate interconversion [GO:0035999]	GO:0004489; GO:0006555; GO:0035999	Methylenetetrahydrofolate reductase family	IPR029041;IPR004621;IPR003171;	NA	NA	NA	NA	NA	NA	NA	NA	338303at2759;	NA	NA	UPA00193	NA	PF02219;	TIGR00677;	NA	NA	NA	NA	methionine metabolic process [GO:0006555]; tetrahydrofolate interconversion [GO:0035999]	methylenetetrahydrofolate reductase (NAD(P)H) activity [GO:0004489]
TRINITY_DN15685_c0_g1_i9	2299	tr|A0A0K6FSD5|A0A0K6FSD5_9HOMO	617	46.9	373	187	3	1686	574	1	364	4.8e-99	361.3	A0A0K6FSD5	A0A0K6FSD5_9HOMO	unreviewed	Methylenetetrahydrofolate reductase (EC 1.5.1.20)	RSOLAG22IIIB_08126	Rhizoctonia solani	617	1.5.1.20	NA	methylenetetrahydrofolate reductase (NAD(P)H) activity [GO:0004489]; methionine metabolic process [GO:0006555]; tetrahydrofolate interconversion [GO:0035999]	GO:0004489; GO:0006555; GO:0035999	Methylenetetrahydrofolate reductase family	IPR029041;IPR004621;IPR003171;	NA	NA	NA	NA	NA	NA	NA	NA	338303at2759;	NA	NA	UPA00193	NA	PF02219;	TIGR00677;	NA	NA	NA	NA	methionine metabolic process [GO:0006555]; tetrahydrofolate interconversion [GO:0035999]	methylenetetrahydrofolate reductase (NAD(P)H) activity [GO:0004489]
TRINITY_DN15692_c0_g1_i5	3307	tr|A0A0K6G7I1|A0A0K6G7I1_9HOMO	990	38.2	685	372	15	2509	557	279	946	1.9e-112	406.4	A0A0K6G7I1	A0A0K6G7I1_9HOMO	unreviewed	Uncharacterized protein	SDE3 RSOLAG22IIIB_11143	Rhizoctonia solani	990	NA	NA	NA	NA	NA	IPR027417;	NA	NA	NA	NA	NA	NA	NA	NA	286011at2759;	NA	NA	NA	NA	NA	NA	NA	NA	NA	NA	NA	NA
TRINITY_DN1574_c0_g1_i1	1147	tr|A0A0K6FM03|A0A0K6FM03_9HOMO	1214	43	214	89	4	317	892	103	305	2e-37	155.6	A0A0K6FM03	A0A0K6FM03_9HOMO	unreviewed	Uncharacterized protein	MipD RSOLAG22IIIB_07331	Rhizoctonia solani	1214	NA	NA	integral component of membrane [GO:0016021]; 3'-5' exonuclease activity [GO:0008408]; nucleic acid binding [GO:0003676]; rRNA processing [GO:0006364]	GO:0003676; GO:0006364; GO:0008408; GO:0016021	NA	IPR013520;IPR037431;IPR012337;IPR036397;	NA	NA	NA	NA	NA	NA	NA	NA	269106at2759;	NA	NA	NA	NA	PF00929;	NA	NA	NA	NA	integral component of membrane [GO:0016021]	rRNA processing [GO:0006364]	3'-5' exonuclease activity [GO:0008408]; nucleic acid binding [GO:0003676]
TRINITY_DN1574_c0_g1_i3	1699	tr|A0A0K6FM03|A0A0K6FM03_9HOMO	1214	39.9	193	83	4	932	1444	124	305	1.6e-27	123.2	A0A0K6FM03	A0A0K6FM03_9HOMO	unreviewed	Uncharacterized protein	MipD RSOLAG22IIIB_07331	Rhizoctonia solani	1214	NA	NA	integral component of membrane [GO:0016021]; 3'-5' exonuclease activity [GO:0008408]; nucleic acid binding [GO:0003676]; rRNA processing [GO:0006364]	GO:0003676; GO:0006364; GO:0008408; GO:0016021	NA	IPR013520;IPR037431;IPR012337;IPR036397;	NA	NA	NA	NA	NA	NA	NA	NA	269106at2759;	NA	NA	NA	NA	PF00929;	NA	NA	NA	NA	integral component of membrane [GO:0016021]	rRNA processing [GO:0006364]	3'-5' exonuclease activity [GO:0008408]; nucleic acid binding [GO:0003676]
TRINITY_DN1574_c0_g1_i4	1776	tr|A0A0K6FM03|A0A0K6FM03_9HOMO	1214	39.9	193	83	4	1009	1521	124	305	7.7e-28	124.4	A0A0K6FM03	A0A0K6FM03_9HOMO	unreviewed	Uncharacterized protein	MipD RSOLAG22IIIB_07331	Rhizoctonia solani	1214	NA	NA	integral component of membrane [GO:0016021]; 3'-5' exonuclease activity [GO:0008408]; nucleic acid binding [GO:0003676]; rRNA processing [GO:0006364]	GO:0003676; GO:0006364; GO:0008408; GO:0016021	NA	IPR013520;IPR037431;IPR012337;IPR036397;	NA	NA	NA	NA	NA	NA	NA	NA	269106at2759;	NA	NA	NA	NA	PF00929;	NA	NA	NA	NA	integral component of membrane [GO:0016021]	rRNA processing [GO:0006364]	3'-5' exonuclease activity [GO:0008408]; nucleic acid binding [GO:0003676]
TRINITY_DN1574_c0_g1_i5	1424	tr|A0A0K6FM03|A0A0K6FM03_9HOMO	1214	40.1	187	79	4	675	1169	130	305	2.3e-27	122.5	A0A0K6FM03	A0A0K6FM03_9HOMO	unreviewed	Uncharacterized protein	MipD RSOLAG22IIIB_07331	Rhizoctonia solani	1214	NA	NA	integral component of membrane [GO:0016021]; 3'-5' exonuclease activity [GO:0008408]; nucleic acid binding [GO:0003676]; rRNA processing [GO:0006364]	GO:0003676; GO:0006364; GO:0008408; GO:0016021	NA	IPR013520;IPR037431;IPR012337;IPR036397;	NA	NA	NA	NA	NA	NA	NA	NA	269106at2759;	NA	NA	NA	NA	PF00929;	NA	NA	NA	NA	integral component of membrane [GO:0016021]	rRNA processing [GO:0006364]	3'-5' exonuclease activity [GO:0008408]; nucleic acid binding [GO:0003676]
TRINITY_DN15776_c0_g1_i2	1463	tr|A0A0K6FMS2|A0A0K6FMS2_9HOMO	394	84.2	393	61	1	136	1314	1	392	3.2e-197	686.8	A0A0K6FMS2	A0A0K6FMS2_9HOMO	unreviewed	Uncharacterized protein	RSOLAG22IIIB_07340	Rhizoctonia solani	394	NA	NA	NA	NA	NA	NA	NA	NA	NA	NA	NA	NA	NA	NA	1313531at2759;	NA	NA	NA	NA	NA	NA	NA	NA	NA	NA	NA	NA
TRINITY_DN15789_c0_g1_i1	1310	tr|A0A0K6FUP4|A0A0K6FUP4_9HOMO	329	35.1	288	172	7	225	1070	39	317	5.8e-41	167.5	A0A0K6FUP4	A0A0K6FUP4_9HOMO	unreviewed	Very-long-chain 3-oxoacyl-CoA reductase (EC 1.1.1.330) (3-ketoacyl-CoA reductase) (3-ketoreductase) (KAR) (Microsomal beta-keto-reductase)	RSOLAG22IIIB_08842	Rhizoctonia solani	329	1.1.1.330	NA	endoplasmic reticulum membrane [GO:0005789]; integral component of membrane [GO:0016021]; 3-oxo-arachidoyl-CoA reductase activity [GO:0102339]; 3-oxo-behenoyl-CoA reductase activity [GO:0102340]; 3-oxo-cerotoyl-CoA reductase activity [GO:0102342]; 3-oxo-lignoceroyl-CoA reductase activity [GO:0102341]; ketoreductase activity [GO:0045703]; fatty acid elongation [GO:0030497]	GO:0005789; GO:0016021; GO:0030497; GO:0045703; GO:0102339; GO:0102340; GO:0102341; GO:0102342	Short-chain dehydrogenases/reductases (SDR) family	IPR027533;IPR036291;IPR020904;IPR002347;	NA	NA	NA	NA	NA	NA	NA	NA	895581at2759;	NA	NA	NA	NA	PF00106;	NA	PS00061;	NA	SUBCELLULAR LOCATION: Endoplasmic reticulum membrane {ECO:0000256|HAMAP-Rule:MF_03107}; Single-pass membrane protein {ECO:0000256|HAMAP-Rule:MF_03107}.	endoplasmic reticulum membrane [GO:0005789]; integral component of membrane [GO:0016021]	fatty acid elongation [GO:0030497]	3-oxo-arachidoyl-CoA reductase activity [GO:0102339]; 3-oxo-behenoyl-CoA reductase activity [GO:0102340]; 3-oxo-cerotoyl-CoA reductase activity [GO:0102342]; 3-oxo-lignoceroyl-CoA reductase activity [GO:0102341]; ketoreductase activity [GO:0045703]
TRINITY_DN157_c0_g1_i1	2332	tr|A0A0K6FND5|A0A0K6FND5_9HOMO	553	26.7	277	165	11	366	1130	218	478	3.3e-10	66.2	A0A0K6FND5	A0A0K6FND5_9HOMO	unreviewed	G2/mitotic-specific cyclin cdc13 [Schizosaccharomyces pombe 972h-]	RSOLAG22IIIB_03142	Rhizoctonia solani	553	NA	NA	nucleus [GO:0005634]	GO:0005634	Cyclin family	IPR039361;IPR013763;IPR036915;IPR004367;IPR006671;	NA	NA	NA	NA	NA	NA	NA	NA	993640at2759;	NA	NA	NA	PTHR10177;	PF02984;PF00134;	NA	PS00292;	NA	NA	nucleus [GO:0005634]	NA	NA
TRINITY_DN157_c0_g1_i3	1290	tr|A0A0K6FND5|A0A0K6FND5_9HOMO	553	27.6	246	145	9	366	1037	218	452	3.4e-09	62	A0A0K6FND5	A0A0K6FND5_9HOMO	unreviewed	G2/mitotic-specific cyclin cdc13 [Schizosaccharomyces pombe 972h-]	RSOLAG22IIIB_03142	Rhizoctonia solani	553	NA	NA	nucleus [GO:0005634]	GO:0005634	Cyclin family	IPR039361;IPR013763;IPR036915;IPR004367;IPR006671;	NA	NA	NA	NA	NA	NA	NA	NA	993640at2759;	NA	NA	NA	PTHR10177;	PF02984;PF00134;	NA	PS00292;	NA	NA	nucleus [GO:0005634]	NA	NA
TRINITY_DN15811_c0_g2_i4	1154	tr|A0A0K6GCH5|A0A0K6GCH5_9HOMO	391	54.4	68	30	1	295	495	3	70	1.2e-13	76.6	A0A0K6GCH5	A0A0K6GCH5_9HOMO	unreviewed	Protein psi1	RSOLAG22IIIB_02071	Rhizoctonia solani	391	NA	NA	unfolded protein binding [GO:0051082]; protein folding [GO:0006457]	GO:0006457; GO:0051082	NA	IPR002939;IPR001623;IPR018253;IPR008971;IPR036869;	NA	NA	NA	NA	NA	NA	NA	NA	1393097at2759;	NA	NA	NA	NA	PF00226;PF01556;	NA	PS00636;PS50076;	NA	NA	NA	protein folding [GO:0006457]	unfolded protein binding [GO:0051082]
TRINITY_DN1582_c0_g1_i2	1834	tr|A0A0K6FWP0|A0A0K6FWP0_9HOMO	442	29.5	234	134	6	181	819	1	224	1.7e-17	90.1	A0A0K6FWP0	A0A0K6FWP0_9HOMO	unreviewed	Putative J domain-containing protein C17A3,05c [Schizosaccharomyces pombe 972h-]	RSOLAG22IIIB_04276	Rhizoctonia solani	442	NA	NA	integral component of membrane [GO:0016021]	GO:0016021	NA	IPR001623;IPR015399;IPR036869;	NA	NA	NA	NA	NA	NA	NA	NA	1173544at2759;	NA	NA	NA	NA	PF00226;PF09320;	NA	PS50076;	NA	NA	integral component of membrane [GO:0016021]	NA	NA
TRINITY_DN1582_c0_g1_i3	1786	tr|A0A0K6FWP0|A0A0K6FWP0_9HOMO	442	29.5	234	134	6	181	819	1	224	1.6e-17	90.1	A0A0K6FWP0	A0A0K6FWP0_9HOMO	unreviewed	Putative J domain-containing protein C17A3,05c [Schizosaccharomyces pombe 972h-]	RSOLAG22IIIB_04276	Rhizoctonia solani	442	NA	NA	integral component of membrane [GO:0016021]	GO:0016021	NA	IPR001623;IPR015399;IPR036869;	NA	NA	NA	NA	NA	NA	NA	NA	1173544at2759;	NA	NA	NA	NA	PF00226;PF09320;	NA	PS50076;	NA	NA	integral component of membrane [GO:0016021]	NA	NA
TRINITY_DN1583_c0_g2_i1	2654	tr|A0A0K6FVI7|A0A0K6FVI7_9HOMO	1977	37.7	289	164	4	844	1665	95	382	5.7e-43	175.3	A0A0K6FVI7	A0A0K6FVI7_9HOMO	unreviewed	Kinesin-like protein 6 [Schizosaccharomyces pombe 972h-]	RSOLAG22IIIB_00650	Rhizoctonia solani	1977	NA	NA	ATP binding [GO:0005524]; metal ion binding [GO:0046872]; microtubule binding [GO:0008017]; microtubule motor activity [GO:0003777]; microtubule-based movement [GO:0007018]	GO:0003777; GO:0005524; GO:0007018; GO:0008017; GO:0046872	TRAFAC class myosin-kinesin ATPase superfamily, Kinesin family	IPR027640;IPR019821;IPR001752;IPR036961;IPR027417;IPR019786;IPR011011;IPR001965;IPR019787;IPR013083;	NA	NA	NA	NA	NA	NA	NA	NA	703086at2759;	NA	NA	NA	PTHR24115;	PF00225;PF00628;	NA	PS00411;PS50067;PS01359;PS50016;	NA	NA	NA	microtubule-based movement [GO:0007018]	ATP binding [GO:0005524]; metal ion binding [GO:0046872]; microtubule binding [GO:0008017]; microtubule motor activity [GO:0003777]
TRINITY_DN1588_c0_g1_i3	2111	tr|A0A0K6GB22|A0A0K6GB22_9HOMO	1402	38.4	242	117	11	296	937	675	912	2.1e-32	139.8	A0A0K6GB22	A0A0K6GB22_9HOMO	unreviewed	Putative oxidoreductase C513,06c	RSOLAG22IIIB_05993	Rhizoctonia solani	1402	NA	NA	extracellular region [GO:0005576]; integral component of membrane [GO:0016021]; oxidoreductase activity [GO:0016491]; polygalacturonase activity [GO:0004650]; carbohydrate metabolic process [GO:0005975]; cell wall organization [GO:0071555]	GO:0004650; GO:0005576; GO:0005975; GO:0016021; GO:0016491; GO:0071555	Glycosyl hydrolase 28 family	IPR000743;IPR036291;IPR000683;IPR006626;IPR012334;IPR011050;IPR011040;IPR036278;	NA	NA	NA	NA	NA	NA	NA	NA	652179at2759;	NA	NA	NA	NA	PF13088;PF01408;PF00295;	NA	PS00502;	NA	SUBCELLULAR LOCATION: Secreted {ECO:0000256|SAAS:SAAS00566510}.	extracellular region [GO:0005576]; integral component of membrane [GO:0016021]	carbohydrate metabolic process [GO:0005975]; cell wall organization [GO:0071555]	oxidoreductase activity [GO:0016491]; polygalacturonase activity [GO:0004650]
TRINITY_DN1588_c0_g1_i4	1919	tr|A0A0K6GB22|A0A0K6GB22_9HOMO	1402	38.4	255	121	13	296	976	675	921	3.3e-32	139	A0A0K6GB22	A0A0K6GB22_9HOMO	unreviewed	Putative oxidoreductase C513,06c	RSOLAG22IIIB_05993	Rhizoctonia solani	1402	NA	NA	extracellular region [GO:0005576]; integral component of membrane [GO:0016021]; oxidoreductase activity [GO:0016491]; polygalacturonase activity [GO:0004650]; carbohydrate metabolic process [GO:0005975]; cell wall organization [GO:0071555]	GO:0004650; GO:0005576; GO:0005975; GO:0016021; GO:0016491; GO:0071555	Glycosyl hydrolase 28 family	IPR000743;IPR036291;IPR000683;IPR006626;IPR012334;IPR011050;IPR011040;IPR036278;	NA	NA	NA	NA	NA	NA	NA	NA	652179at2759;	NA	NA	NA	NA	PF13088;PF01408;PF00295;	NA	PS00502;	NA	SUBCELLULAR LOCATION: Secreted {ECO:0000256|SAAS:SAAS00566510}.	extracellular region [GO:0005576]; integral component of membrane [GO:0016021]	carbohydrate metabolic process [GO:0005975]; cell wall organization [GO:0071555]	oxidoreductase activity [GO:0016491]; polygalacturonase activity [GO:0004650]
TRINITY_DN1588_c0_g1_i7	1827	tr|A0A0K6GB22|A0A0K6GB22_9HOMO	1402	38.2	241	117	11	296	934	675	911	5.3e-32	138.3	A0A0K6GB22	A0A0K6GB22_9HOMO	unreviewed	Putative oxidoreductase C513,06c	RSOLAG22IIIB_05993	Rhizoctonia solani	1402	NA	NA	extracellular region [GO:0005576]; integral component of membrane [GO:0016021]; oxidoreductase activity [GO:0016491]; polygalacturonase activity [GO:0004650]; carbohydrate metabolic process [GO:0005975]; cell wall organization [GO:0071555]	GO:0004650; GO:0005576; GO:0005975; GO:0016021; GO:0016491; GO:0071555	Glycosyl hydrolase 28 family	IPR000743;IPR036291;IPR000683;IPR006626;IPR012334;IPR011050;IPR011040;IPR036278;	NA	NA	NA	NA	NA	NA	NA	NA	652179at2759;	NA	NA	NA	NA	PF13088;PF01408;PF00295;	NA	PS00502;	NA	SUBCELLULAR LOCATION: Secreted {ECO:0000256|SAAS:SAAS00566510}.	extracellular region [GO:0005576]; integral component of membrane [GO:0016021]	carbohydrate metabolic process [GO:0005975]; cell wall organization [GO:0071555]	oxidoreductase activity [GO:0016491]; polygalacturonase activity [GO:0004650]
TRINITY_DN15918_c1_g3_i1	6494	tr|A0A0K6FXC9|A0A0K6FXC9_9HOMO	382	42.3	371	186	11	1308	262	6	370	1e-69	265.4	A0A0K6FXC9	A0A0K6FXC9_9HOMO	unreviewed	Putative inactive dehydrogenase EasA	RSOLAG22IIIB_09142	Rhizoctonia solani	382	NA	NA	FMN binding [GO:0010181]; oxidoreductase activity [GO:0016491]	GO:0010181; GO:0016491	NA	IPR013785;IPR001155;	NA	NA	NA	NA	NA	NA	NA	NA	978998at2759;	NA	NA	NA	NA	PF00724;	NA	NA	NA	NA	NA	NA	FMN binding [GO:0010181]; oxidoreductase activity [GO:0016491]
TRINITY_DN15918_c1_g3_i2	6199	tr|A0A0K6FXC9|A0A0K6FXC9_9HOMO	382	42.3	371	186	11	1308	262	6	370	9.7e-70	265.4	A0A0K6FXC9	A0A0K6FXC9_9HOMO	unreviewed	Putative inactive dehydrogenase EasA	RSOLAG22IIIB_09142	Rhizoctonia solani	382	NA	NA	FMN binding [GO:0010181]; oxidoreductase activity [GO:0016491]	GO:0010181; GO:0016491	NA	IPR013785;IPR001155;	NA	NA	NA	NA	NA	NA	NA	NA	978998at2759;	NA	NA	NA	NA	PF00724;	NA	NA	NA	NA	NA	NA	FMN binding [GO:0010181]; oxidoreductase activity [GO:0016491]
TRINITY_DN15918_c1_g3_i3	1131	tr|A0A0K6G2V0|A0A0K6G2V0_9HOMO	376	40.9	254	130	7	978	259	122	369	5.8e-45	180.6	A0A0K6G2V0	A0A0K6G2V0_9HOMO	unreviewed	Putative inactive dehydrogenase EasA	RSOLAG22IIIB_10128	Rhizoctonia solani	376	NA	NA	FMN binding [GO:0010181]; oxidoreductase activity [GO:0016491]	GO:0010181; GO:0016491	NA	IPR013785;IPR001155;	NA	NA	NA	NA	NA	NA	NA	NA	978998at2759;	NA	NA	NA	NA	PF00724;	NA	NA	NA	NA	NA	NA	FMN binding [GO:0010181]; oxidoreductase activity [GO:0016491]
TRINITY_DN15986_c0_g1_i2	2995	tr|A0A0K6GF79|A0A0K6GF79_9HOMO	792	28.8	205	127	6	1715	2296	84	280	9e-21	101.7	A0A0K6GF79	A0A0K6GF79_9HOMO	unreviewed	STE20-like serine/threonine-protein kinase	RSOLAG22IIIB_06620	Rhizoctonia solani	792	NA	NA	ATP binding [GO:0005524]; protein kinase activity [GO:0004672]	GO:0004672; GO:0005524	NA	IPR011009;IPR000719;IPR001245;IPR008271;IPR008266;	NA	NA	NA	NA	NA	NA	NA	NA	684563at2759;	NA	NA	NA	NA	PF00069;PF07714;	NA	PS50011;PS00108;PS00109;	NA	NA	NA	NA	ATP binding [GO:0005524]; protein kinase activity [GO:0004672]
TRINITY_DN15986_c0_g1_i3	1916	tr|A0A0K6GEH5|A0A0K6GEH5_9HOMO	304	36.2	105	61	3	1242	1547	125	226	1.6e-10	67	A0A0K6GEH5	A0A0K6GEH5_9HOMO	unreviewed	Uncharacterized protein	RSOLAG22IIIB_06434	Rhizoctonia solani	304	NA	NA	ATP binding [GO:0005524]; protein kinase activity [GO:0004672]	GO:0004672; GO:0005524	NA	IPR011009;IPR000719;IPR008271;	NA	NA	NA	NA	NA	NA	NA	NA	1047190at2759;	NA	NA	NA	NA	PF00069;	NA	PS50011;PS00108;	NA	NA	NA	NA	ATP binding [GO:0005524]; protein kinase activity [GO:0004672]
TRINITY_DN15986_c0_g1_i4	2690	tr|A0A0K6GF79|A0A0K6GF79_9HOMO	792	28.8	205	127	6	1410	1991	84	280	8.1e-21	101.7	A0A0K6GF79	A0A0K6GF79_9HOMO	unreviewed	STE20-like serine/threonine-protein kinase	RSOLAG22IIIB_06620	Rhizoctonia solani	792	NA	NA	ATP binding [GO:0005524]; protein kinase activity [GO:0004672]	GO:0004672; GO:0005524	NA	IPR011009;IPR000719;IPR001245;IPR008271;IPR008266;	NA	NA	NA	NA	NA	NA	NA	NA	684563at2759;	NA	NA	NA	NA	PF00069;PF07714;	NA	PS50011;PS00108;PS00109;	NA	NA	NA	NA	ATP binding [GO:0005524]; protein kinase activity [GO:0004672]
TRINITY_DN15986_c0_g1_i9	2663	tr|A0A0K6GF79|A0A0K6GF79_9HOMO	792	28.8	205	127	6	1383	1964	84	280	8e-21	101.7	A0A0K6GF79	A0A0K6GF79_9HOMO	unreviewed	STE20-like serine/threonine-protein kinase	RSOLAG22IIIB_06620	Rhizoctonia solani	792	NA	NA	ATP binding [GO:0005524]; protein kinase activity [GO:0004672]	GO:0004672; GO:0005524	NA	IPR011009;IPR000719;IPR001245;IPR008271;IPR008266;	NA	NA	NA	NA	NA	NA	NA	NA	684563at2759;	NA	NA	NA	NA	PF00069;PF07714;	NA	PS50011;PS00108;PS00109;	NA	NA	NA	NA	ATP binding [GO:0005524]; protein kinase activity [GO:0004672]
TRINITY_DN1598_c0_g1_i1	1573	tr|A0A0K6G184|A0A0K6G184_9HOMO	318	33.7	243	154	4	928	218	50	291	6.2e-29	127.9	A0A0K6G184	A0A0K6G184_9HOMO	unreviewed	Peptide chain release factor 1, mitochondrial	RSOLAG22IIIB_04856	Rhizoctonia solani	318	NA	NA	translation release factor activity [GO:0003747]	GO:0003747	NA	IPR005139;IPR000352;	NA	NA	NA	NA	NA	NA	NA	NA	1313171at2759;	NA	NA	NA	NA	PF03462;PF00472;	NA	PS00745;	NA	NA	NA	NA	translation release factor activity [GO:0003747]
TRINITY_DN1598_c0_g1_i10	1745	tr|A0A0K6G184|A0A0K6G184_9HOMO	318	33.7	243	154	4	928	218	50	291	6.8e-29	127.9	A0A0K6G184	A0A0K6G184_9HOMO	unreviewed	Peptide chain release factor 1, mitochondrial	RSOLAG22IIIB_04856	Rhizoctonia solani	318	NA	NA	translation release factor activity [GO:0003747]	GO:0003747	NA	IPR005139;IPR000352;	NA	NA	NA	NA	NA	NA	NA	NA	1313171at2759;	NA	NA	NA	NA	PF03462;PF00472;	NA	PS00745;	NA	NA	NA	NA	translation release factor activity [GO:0003747]
TRINITY_DN1598_c0_g1_i2	1215	tr|A0A0K6G184|A0A0K6G184_9HOMO	318	25.5	196	89	4	793	218	149	291	3e-07	55.5	A0A0K6G184	A0A0K6G184_9HOMO	unreviewed	Peptide chain release factor 1, mitochondrial	RSOLAG22IIIB_04856	Rhizoctonia solani	318	NA	NA	translation release factor activity [GO:0003747]	GO:0003747	NA	IPR005139;IPR000352;	NA	NA	NA	NA	NA	NA	NA	NA	1313171at2759;	NA	NA	NA	NA	PF03462;PF00472;	NA	PS00745;	NA	NA	NA	NA	translation release factor activity [GO:0003747]
TRINITY_DN1598_c0_g1_i4	2325	tr|A0A0K6G184|A0A0K6G184_9HOMO	318	27.5	265	133	5	994	218	80	291	9.4e-18	91.3	A0A0K6G184	A0A0K6G184_9HOMO	unreviewed	Peptide chain release factor 1, mitochondrial	RSOLAG22IIIB_04856	Rhizoctonia solani	318	NA	NA	translation release factor activity [GO:0003747]	GO:0003747	NA	IPR005139;IPR000352;	NA	NA	NA	NA	NA	NA	NA	NA	1313171at2759;	NA	NA	NA	NA	PF03462;PF00472;	NA	PS00745;	NA	NA	NA	NA	translation release factor activity [GO:0003747]
TRINITY_DN1598_c0_g1_i5	1689	tr|A0A0K6G184|A0A0K6G184_9HOMO	318	26	173	74	3	733	218	172	291	1.6e-06	53.5	A0A0K6G184	A0A0K6G184_9HOMO	unreviewed	Peptide chain release factor 1, mitochondrial	RSOLAG22IIIB_04856	Rhizoctonia solani	318	NA	NA	translation release factor activity [GO:0003747]	GO:0003747	NA	IPR005139;IPR000352;	NA	NA	NA	NA	NA	NA	NA	NA	1313171at2759;	NA	NA	NA	NA	PF03462;PF00472;	NA	PS00745;	NA	NA	NA	NA	translation release factor activity [GO:0003747]
TRINITY_DN1598_c0_g1_i6	2169	tr|A0A0K6G184|A0A0K6G184_9HOMO	318	34.3	213	133	4	838	218	80	291	7.4e-25	114.8	A0A0K6G184	A0A0K6G184_9HOMO	unreviewed	Peptide chain release factor 1, mitochondrial	RSOLAG22IIIB_04856	Rhizoctonia solani	318	NA	NA	translation release factor activity [GO:0003747]	GO:0003747	NA	IPR005139;IPR000352;	NA	NA	NA	NA	NA	NA	NA	NA	1313171at2759;	NA	NA	NA	NA	PF03462;PF00472;	NA	PS00745;	NA	NA	NA	NA	translation release factor activity [GO:0003747]
TRINITY_DN1598_c0_g1_i7	2341	tr|A0A0K6G184|A0A0K6G184_9HOMO	318	34.3	213	133	4	838	218	80	291	8e-25	114.8	A0A0K6G184	A0A0K6G184_9HOMO	unreviewed	Peptide chain release factor 1, mitochondrial	RSOLAG22IIIB_04856	Rhizoctonia solani	318	NA	NA	translation release factor activity [GO:0003747]	GO:0003747	NA	IPR005139;IPR000352;	NA	NA	NA	NA	NA	NA	NA	NA	1313171at2759;	NA	NA	NA	NA	PF03462;PF00472;	NA	PS00745;	NA	NA	NA	NA	translation release factor activity [GO:0003747]
TRINITY_DN1598_c0_g1_i8	1729	tr|A0A0K6G184|A0A0K6G184_9HOMO	318	27.8	295	154	5	1084	218	50	291	8e-22	104.4	A0A0K6G184	A0A0K6G184_9HOMO	unreviewed	Peptide chain release factor 1, mitochondrial	RSOLAG22IIIB_04856	Rhizoctonia solani	318	NA	NA	translation release factor activity [GO:0003747]	GO:0003747	NA	IPR005139;IPR000352;	NA	NA	NA	NA	NA	NA	NA	NA	1313171at2759;	NA	NA	NA	NA	PF03462;PF00472;	NA	PS00745;	NA	NA	NA	NA	translation release factor activity [GO:0003747]
TRINITY_DN1601_c0_g1_i3	4932	tr|A0A0K6FKY5|A0A0K6FKY5_9HOMO	1836	41.3	719	347	15	681	2714	219	903	3.5e-139	495.7	A0A0K6FKY5	A0A0K6FKY5_9HOMO	unreviewed	Chromodomain-helicase-DNA-binding protein 1	hrp3 RSOLAG22IIIB_00276	Rhizoctonia solani	1836	NA	NA	nucleus [GO:0005634]; ATP binding [GO:0005524]; DNA binding [GO:0003677]; helicase activity [GO:0004386]; ATP-dependent chromatin remodeling [GO:0043044]	GO:0003677; GO:0004386; GO:0005524; GO:0005634; GO:0043044	NA	IPR037780;IPR016197;IPR000953;IPR023780;IPR014001;IPR001650;IPR027417;IPR038718;IPR000330;	NA	NA	NA	NA	NA	NA	NA	NA	57339at2759;	NA	NA	NA	PTHR10799:SF838;	PF00385;PF00271;PF00176;	NA	PS50013;PS51192;PS51194;	NA	SUBCELLULAR LOCATION: Nucleus {ECO:0000256|SAAS:SAAS00539527}.	nucleus [GO:0005634]	ATP-dependent chromatin remodeling [GO:0043044]	ATP binding [GO:0005524]; DNA binding [GO:0003677]; helicase activity [GO:0004386]
TRINITY_DN1602_c0_g1_i2	2332	tr|A0A0K6FU60|A0A0K6FU60_9HOMO	584	29.5	244	160	5	1799	1098	54	295	1.7e-14	80.5	A0A0K6FU60	A0A0K6FU60_9HOMO	unreviewed	Amidase	RSOLAG22IIIB_08717	Rhizoctonia solani	584	NA	NA	amidase activity [GO:0004040]	GO:0004040	NA	IPR000120;IPR020556;IPR023631;IPR036928;	NA	NA	NA	NA	NA	NA	NA	NA	852596at2759;	NA	NA	NA	PTHR11895;	PF01425;	NA	PS00571;	NA	NA	NA	NA	amidase activity [GO:0004040]
TRINITY_DN1602_c0_g1_i3	2518	tr|A0A0K6FU60|A0A0K6FU60_9HOMO	584	29.5	244	160	5	1799	1098	54	295	1.8e-14	80.5	A0A0K6FU60	A0A0K6FU60_9HOMO	unreviewed	Amidase	RSOLAG22IIIB_08717	Rhizoctonia solani	584	NA	NA	amidase activity [GO:0004040]	GO:0004040	NA	IPR000120;IPR020556;IPR023631;IPR036928;	NA	NA	NA	NA	NA	NA	NA	NA	852596at2759;	NA	NA	NA	PTHR11895;	PF01425;	NA	PS00571;	NA	NA	NA	NA	amidase activity [GO:0004040]
TRINITY_DN160_c0_g1_i1	4798	tr|A0A0K6GHY2|A0A0K6GHY2_9HOMO	1158	71.6	927	249	6	3678	931	235	1158	0	1184.9	A0A0K6GHY2	A0A0K6GHY2_9HOMO	unreviewed	Splicing factor 3B subunit 1	RSOLAG22IIIB_02842	Rhizoctonia solani	1158	NA	NA	mRNA binding [GO:0003729]; spliceosomal complex assembly [GO:0000245]	GO:0000245; GO:0003729	NA	IPR011989;IPR016024;IPR015016;IPR038737;	NA	NA	NA	NA	NA	NA	NA	NA	245208at2759;	NA	NA	NA	PTHR12097;	PF08920;	NA	NA	NA	NA	NA	spliceosomal complex assembly [GO:0000245]	mRNA binding [GO:0003729]
TRINITY_DN160_c0_g1_i2	4725	tr|A0A0K6GHY2|A0A0K6GHY2_9HOMO	1158	71.4	927	251	6	3578	831	235	1158	0	1182.9	A0A0K6GHY2	A0A0K6GHY2_9HOMO	unreviewed	Splicing factor 3B subunit 1	RSOLAG22IIIB_02842	Rhizoctonia solani	1158	NA	NA	mRNA binding [GO:0003729]; spliceosomal complex assembly [GO:0000245]	GO:0000245; GO:0003729	NA	IPR011989;IPR016024;IPR015016;IPR038737;	NA	NA	NA	NA	NA	NA	NA	NA	245208at2759;	NA	NA	NA	PTHR12097;	PF08920;	NA	NA	NA	NA	NA	spliceosomal complex assembly [GO:0000245]	mRNA binding [GO:0003729]
TRINITY_DN160_c0_g1_i3	4616	tr|A0A0K6GHY2|A0A0K6GHY2_9HOMO	1158	71.4	927	251	6	3469	722	235	1158	0	1182.9	A0A0K6GHY2	A0A0K6GHY2_9HOMO	unreviewed	Splicing factor 3B subunit 1	RSOLAG22IIIB_02842	Rhizoctonia solani	1158	NA	NA	mRNA binding [GO:0003729]; spliceosomal complex assembly [GO:0000245]	GO:0000245; GO:0003729	NA	IPR011989;IPR016024;IPR015016;IPR038737;	NA	NA	NA	NA	NA	NA	NA	NA	245208at2759;	NA	NA	NA	PTHR12097;	PF08920;	NA	NA	NA	NA	NA	spliceosomal complex assembly [GO:0000245]	mRNA binding [GO:0003729]
TRINITY_DN160_c0_g1_i4	4589	tr|A0A0K6GHY2|A0A0K6GHY2_9HOMO	1158	71.6	927	249	6	3469	722	235	1158	0	1184.9	A0A0K6GHY2	A0A0K6GHY2_9HOMO	unreviewed	Splicing factor 3B subunit 1	RSOLAG22IIIB_02842	Rhizoctonia solani	1158	NA	NA	mRNA binding [GO:0003729]; spliceosomal complex assembly [GO:0000245]	GO:0000245; GO:0003729	NA	IPR011989;IPR016024;IPR015016;IPR038737;	NA	NA	NA	NA	NA	NA	NA	NA	245208at2759;	NA	NA	NA	PTHR12097;	PF08920;	NA	NA	NA	NA	NA	spliceosomal complex assembly [GO:0000245]	mRNA binding [GO:0003729]
TRINITY_DN160_c0_g1_i5	4825	tr|A0A0K6GHY2|A0A0K6GHY2_9HOMO	1158	71.4	927	251	6	3678	931	235	1158	0	1182.9	A0A0K6GHY2	A0A0K6GHY2_9HOMO	unreviewed	Splicing factor 3B subunit 1	RSOLAG22IIIB_02842	Rhizoctonia solani	1158	NA	NA	mRNA binding [GO:0003729]; spliceosomal complex assembly [GO:0000245]	GO:0000245; GO:0003729	NA	IPR011989;IPR016024;IPR015016;IPR038737;	NA	NA	NA	NA	NA	NA	NA	NA	245208at2759;	NA	NA	NA	PTHR12097;	PF08920;	NA	NA	NA	NA	NA	spliceosomal complex assembly [GO:0000245]	mRNA binding [GO:0003729]
TRINITY_DN160_c0_g1_i6	4698	tr|A0A0K6GHY2|A0A0K6GHY2_9HOMO	1158	71.6	927	249	6	3578	831	235	1158	0	1184.9	A0A0K6GHY2	A0A0K6GHY2_9HOMO	unreviewed	Splicing factor 3B subunit 1	RSOLAG22IIIB_02842	Rhizoctonia solani	1158	NA	NA	mRNA binding [GO:0003729]; spliceosomal complex assembly [GO:0000245]	GO:0000245; GO:0003729	NA	IPR011989;IPR016024;IPR015016;IPR038737;	NA	NA	NA	NA	NA	NA	NA	NA	245208at2759;	NA	NA	NA	PTHR12097;	PF08920;	NA	NA	NA	NA	NA	spliceosomal complex assembly [GO:0000245]	mRNA binding [GO:0003729]
TRINITY_DN1616_c0_g1_i1	2925	tr|A0A0K6FKG2|A0A0K6FKG2_9HOMO	669	27.7	282	163	9	1151	360	402	660	3.7e-19	96.3	A0A0K6FKG2	A0A0K6FKG2_9HOMO	unreviewed	Putative serine/threonine-protein kinase drkB	RSOLAG22IIIB_00192	Rhizoctonia solani	669	NA	NA	ATP binding [GO:0005524]; protein kinase activity [GO:0004672]	GO:0004672; GO:0005524	NA	IPR008942;IPR011009;IPR000719;IPR001245;IPR008271;	NA	NA	NA	NA	NA	NA	NA	NA	556386at2759;	NA	NA	NA	NA	PF07714;	NA	PS50011;PS00108;	NA	NA	NA	NA	ATP binding [GO:0005524]; protein kinase activity [GO:0004672]
TRINITY_DN1616_c0_g1_i2	2704	tr|A0A0K6FKG2|A0A0K6FKG2_9HOMO	669	27.7	282	163	9	1151	360	402	660	7.6e-19	95.1	A0A0K6FKG2	A0A0K6FKG2_9HOMO	unreviewed	Putative serine/threonine-protein kinase drkB	RSOLAG22IIIB_00192	Rhizoctonia solani	669	NA	NA	ATP binding [GO:0005524]; protein kinase activity [GO:0004672]	GO:0004672; GO:0005524	NA	IPR008942;IPR011009;IPR000719;IPR001245;IPR008271;	NA	NA	NA	NA	NA	NA	NA	NA	556386at2759;	NA	NA	NA	NA	PF07714;	NA	PS50011;PS00108;	NA	NA	NA	NA	ATP binding [GO:0005524]; protein kinase activity [GO:0004672]
TRINITY_DN1616_c0_g1_i4	2728	tr|A0A0K6FKG2|A0A0K6FKG2_9HOMO	669	28.7	258	135	8	1175	522	402	650	2.9e-18	93.2	A0A0K6FKG2	A0A0K6FKG2_9HOMO	unreviewed	Putative serine/threonine-protein kinase drkB	RSOLAG22IIIB_00192	Rhizoctonia solani	669	NA	NA	ATP binding [GO:0005524]; protein kinase activity [GO:0004672]	GO:0004672; GO:0005524	NA	IPR008942;IPR011009;IPR000719;IPR001245;IPR008271;	NA	NA	NA	NA	NA	NA	NA	NA	556386at2759;	NA	NA	NA	NA	PF07714;	NA	PS50011;PS00108;	NA	NA	NA	NA	ATP binding [GO:0005524]; protein kinase activity [GO:0004672]
TRINITY_DN1617_c0_g1_i1	2275	tr|A0A0K6G6B7|A0A0K6G6B7_9HOMO	532	37.3	295	173	3	1158	310	206	500	8.3e-43	174.5	A0A0K6G6B7	A0A0K6G6B7_9HOMO	unreviewed	Pyruvate kinase (EC 2.7.1.40)	pkiA RSOLAG22IIIB_01430	Rhizoctonia solani	532	2.7.1.40	NA	kinase activity [GO:0016301]; magnesium ion binding [GO:0000287]; potassium ion binding [GO:0030955]; pyruvate kinase activity [GO:0004743]	GO:0000287; GO:0004743; GO:0016301; GO:0030955	Pyruvate kinase family	IPR001697;IPR015813;IPR040442;IPR011037;IPR018209;IPR015793;IPR015795;IPR036918;IPR015806;	NA	NA	NA	NA	NA	NA	NA	NA	933620at2759;	NA	NA	UPA00109;UER00188	PTHR11817;	PF00224;PF02887;	TIGR01064;	PS00110;	NA	NA	NA	NA	kinase activity [GO:0016301]; magnesium ion binding [GO:0000287]; potassium ion binding [GO:0030955]; pyruvate kinase activity [GO:0004743]
TRINITY_DN1617_c0_g1_i13	2396	tr|A0A0K6G6B7|A0A0K6G6B7_9HOMO	532	43.4	320	174	3	1919	981	33	352	2.2e-62	239.6	A0A0K6G6B7	A0A0K6G6B7_9HOMO	unreviewed	Pyruvate kinase (EC 2.7.1.40)	pkiA RSOLAG22IIIB_01430	Rhizoctonia solani	532	2.7.1.40	NA	kinase activity [GO:0016301]; magnesium ion binding [GO:0000287]; potassium ion binding [GO:0030955]; pyruvate kinase activity [GO:0004743]	GO:0000287; GO:0004743; GO:0016301; GO:0030955	Pyruvate kinase family	IPR001697;IPR015813;IPR040442;IPR011037;IPR018209;IPR015793;IPR015795;IPR036918;IPR015806;	NA	NA	NA	NA	NA	NA	NA	NA	933620at2759;	NA	NA	UPA00109;UER00188	PTHR11817;	PF00224;PF02887;	TIGR01064;	PS00110;	NA	NA	NA	NA	kinase activity [GO:0016301]; magnesium ion binding [GO:0000287]; potassium ion binding [GO:0030955]; pyruvate kinase activity [GO:0004743]
TRINITY_DN1617_c0_g1_i4	2133	tr|A0A0K6G6B7|A0A0K6G6B7_9HOMO	532	36.5	468	278	6	1656	310	33	500	5.2e-71	268.1	A0A0K6G6B7	A0A0K6G6B7_9HOMO	unreviewed	Pyruvate kinase (EC 2.7.1.40)	pkiA RSOLAG22IIIB_01430	Rhizoctonia solani	532	2.7.1.40	NA	kinase activity [GO:0016301]; magnesium ion binding [GO:0000287]; potassium ion binding [GO:0030955]; pyruvate kinase activity [GO:0004743]	GO:0000287; GO:0004743; GO:0016301; GO:0030955	Pyruvate kinase family	IPR001697;IPR015813;IPR040442;IPR011037;IPR018209;IPR015793;IPR015795;IPR036918;IPR015806;	NA	NA	NA	NA	NA	NA	NA	NA	933620at2759;	NA	NA	UPA00109;UER00188	PTHR11817;	PF00224;PF02887;	TIGR01064;	PS00110;	NA	NA	NA	NA	kinase activity [GO:0016301]; magnesium ion binding [GO:0000287]; potassium ion binding [GO:0030955]; pyruvate kinase activity [GO:0004743]
TRINITY_DN1617_c1_g2_i1	2084	tr|A0A0K6G6B7|A0A0K6G6B7_9HOMO	532	37	470	275	7	338	1687	32	500	3.3e-70	265.4	A0A0K6G6B7	A0A0K6G6B7_9HOMO	unreviewed	Pyruvate kinase (EC 2.7.1.40)	pkiA RSOLAG22IIIB_01430	Rhizoctonia solani	532	2.7.1.40	NA	kinase activity [GO:0016301]; magnesium ion binding [GO:0000287]; potassium ion binding [GO:0030955]; pyruvate kinase activity [GO:0004743]	GO:0000287; GO:0004743; GO:0016301; GO:0030955	Pyruvate kinase family	IPR001697;IPR015813;IPR040442;IPR011037;IPR018209;IPR015793;IPR015795;IPR036918;IPR015806;	NA	NA	NA	NA	NA	NA	NA	NA	933620at2759;	NA	NA	UPA00109;UER00188	PTHR11817;	PF00224;PF02887;	TIGR01064;	PS00110;	NA	NA	NA	NA	kinase activity [GO:0016301]; magnesium ion binding [GO:0000287]; potassium ion binding [GO:0030955]; pyruvate kinase activity [GO:0004743]
TRINITY_DN1617_c1_g2_i2	1549	tr|A0A0K6G6B7|A0A0K6G6B7_9HOMO	532	34.2	424	259	6	5	1219	97	519	1.2e-56	219.9	A0A0K6G6B7	A0A0K6G6B7_9HOMO	unreviewed	Pyruvate kinase (EC 2.7.1.40)	pkiA RSOLAG22IIIB_01430	Rhizoctonia solani	532	2.7.1.40	NA	kinase activity [GO:0016301]; magnesium ion binding [GO:0000287]; potassium ion binding [GO:0030955]; pyruvate kinase activity [GO:0004743]	GO:0000287; GO:0004743; GO:0016301; GO:0030955	Pyruvate kinase family	IPR001697;IPR015813;IPR040442;IPR011037;IPR018209;IPR015793;IPR015795;IPR036918;IPR015806;	NA	NA	NA	NA	NA	NA	NA	NA	933620at2759;	NA	NA	UPA00109;UER00188	PTHR11817;	PF00224;PF02887;	TIGR01064;	PS00110;	NA	NA	NA	NA	kinase activity [GO:0016301]; magnesium ion binding [GO:0000287]; potassium ion binding [GO:0030955]; pyruvate kinase activity [GO:0004743]
TRINITY_DN1617_c1_g2_i3	2328	tr|A0A0K6G6B7|A0A0K6G6B7_9HOMO	532	37.2	470	274	7	582	1931	32	500	1.6e-70	266.5	A0A0K6G6B7	A0A0K6G6B7_9HOMO	unreviewed	Pyruvate kinase (EC 2.7.1.40)	pkiA RSOLAG22IIIB_01430	Rhizoctonia solani	532	2.7.1.40	NA	kinase activity [GO:0016301]; magnesium ion binding [GO:0000287]; potassium ion binding [GO:0030955]; pyruvate kinase activity [GO:0004743]	GO:0000287; GO:0004743; GO:0016301; GO:0030955	Pyruvate kinase family	IPR001697;IPR015813;IPR040442;IPR011037;IPR018209;IPR015793;IPR015795;IPR036918;IPR015806;	NA	NA	NA	NA	NA	NA	NA	NA	933620at2759;	NA	NA	UPA00109;UER00188	PTHR11817;	PF00224;PF02887;	TIGR01064;	PS00110;	NA	NA	NA	NA	kinase activity [GO:0016301]; magnesium ion binding [GO:0000287]; potassium ion binding [GO:0030955]; pyruvate kinase activity [GO:0004743]
TRINITY_DN1627_c0_g1_i10	3777	tr|A0A0K6GFM9|A0A0K6GFM9_9HOMO	1444	32.1	548	340	9	1587	3170	884	1419	4.5e-78	292.4	A0A0K6GFM9	A0A0K6GFM9_9HOMO	unreviewed	Transposon Tf2-7 polyprotein	RSOLAG22IIIB_06613	Rhizoctonia solani	1444	NA	NA	nucleus [GO:0005634]; nucleic acid binding [GO:0003676]; DNA integration [GO:0015074]	GO:0003676; GO:0005634; GO:0015074	NA	IPR016197;IPR000953;IPR023780;IPR023779;IPR001584;IPR005162;IPR012337;IPR036397;IPR000477;	NA	NA	NA	NA	NA	NA	NA	NA	583605at2759;	NA	NA	NA	NA	PF00385;PF03732;PF00665;PF00078;	NA	PS00598;PS50013;PS50994;PS50878;	NA	SUBCELLULAR LOCATION: Nucleus {ECO:0000256|SAAS:SAAS00539527}.	nucleus [GO:0005634]	DNA integration [GO:0015074]	nucleic acid binding [GO:0003676]
TRINITY_DN162_c0_g1_i1	2331	tr|A0A0K6GFK1|A0A0K6GFK1_9HOMO	546	29	217	135	6	1145	1768	253	459	4.1e-21	102.4	A0A0K6GFK1	A0A0K6GFK1_9HOMO	unreviewed	Tyrosine-protein kinase Src-2	RSOLAG22IIIB_12576	Rhizoctonia solani	546	NA	NA	ATP binding [GO:0005524]; protein kinase activity [GO:0004672]	GO:0004672; GO:0005524	NA	IPR011009;IPR000719;IPR008266;	NA	NA	NA	NA	NA	NA	NA	NA	95617at2759;	NA	NA	NA	NA	PF00069;	NA	PS50011;PS00109;	NA	NA	NA	NA	ATP binding [GO:0005524]; protein kinase activity [GO:0004672]
TRINITY_DN162_c0_g1_i2	3941	tr|A0A0K6GFK1|A0A0K6GFK1_9HOMO	546	32.4	219	129	7	1081	1710	253	461	2.3e-24	114	A0A0K6GFK1	A0A0K6GFK1_9HOMO	unreviewed	Tyrosine-protein kinase Src-2	RSOLAG22IIIB_12576	Rhizoctonia solani	546	NA	NA	ATP binding [GO:0005524]; protein kinase activity [GO:0004672]	GO:0004672; GO:0005524	NA	IPR011009;IPR000719;IPR008266;	NA	NA	NA	NA	NA	NA	NA	NA	95617at2759;	NA	NA	NA	NA	PF00069;	NA	PS50011;PS00109;	NA	NA	NA	NA	ATP binding [GO:0005524]; protein kinase activity [GO:0004672]
TRINITY_DN1633_c0_g1_i1	1958	tr|A0A0K6FQF1|A0A0K6FQF1_9HOMO	400	38.3	326	186	6	1479	511	67	380	4.3e-56	218.4	A0A0K6FQF1	A0A0K6FQF1_9HOMO	unreviewed	Pyruvate dehydrogenase E1 component subunit alpha (EC 1.2.4.1)	RSOLAG22IIIB_03493	Rhizoctonia solani	400	1.2.4.1	NA	intracellular membrane-bounded organelle [GO:0043231]; pyruvate dehydrogenase (acetyl-transferring) activity [GO:0004739]; acetyl-CoA biosynthetic process from pyruvate [GO:0006086]	GO:0004739; GO:0006086; GO:0043231	NA	IPR001017;IPR017597;IPR029061;	NA	NA	NA	NA	NA	NA	NA	NA	871160at2759;	NA	NA	NA	NA	PF00676;	TIGR03182;	NA	NA	NA	intracellular membrane-bounded organelle [GO:0043231]	acetyl-CoA biosynthetic process from pyruvate [GO:0006086]	pyruvate dehydrogenase (acetyl-transferring) activity [GO:0004739]
TRINITY_DN1633_c0_g1_i2	1822	tr|A0A0K6FQF1|A0A0K6FQF1_9HOMO	400	38.7	326	185	6	1278	310	67	380	6.6e-59	227.6	A0A0K6FQF1	A0A0K6FQF1_9HOMO	unreviewed	Pyruvate dehydrogenase E1 component subunit alpha (EC 1.2.4.1)	RSOLAG22IIIB_03493	Rhizoctonia solani	400	1.2.4.1	NA	intracellular membrane-bounded organelle [GO:0043231]; pyruvate dehydrogenase (acetyl-transferring) activity [GO:0004739]; acetyl-CoA biosynthetic process from pyruvate [GO:0006086]	GO:0004739; GO:0006086; GO:0043231	NA	IPR001017;IPR017597;IPR029061;	NA	NA	NA	NA	NA	NA	NA	NA	871160at2759;	NA	NA	NA	NA	PF00676;	TIGR03182;	NA	NA	NA	intracellular membrane-bounded organelle [GO:0043231]	acetyl-CoA biosynthetic process from pyruvate [GO:0006086]	pyruvate dehydrogenase (acetyl-transferring) activity [GO:0004739]
TRINITY_DN1636_c0_g1_i6	1028	tr|A0A0K6FXB6|A0A0K6FXB6_9HOMO	530	42	69	40	0	543	337	52	120	1.2e-09	63.2	A0A0K6FXB6	A0A0K6FXB6_9HOMO	unreviewed	Farnesyl-diphosphate farnesyltransferase	RSOLAG22IIIB_09131	Rhizoctonia solani	530	NA	NA	integral component of membrane [GO:0016021]; farnesyl-diphosphate farnesyltransferase activity [GO:0004310]; squalene synthase activity [GO:0051996]; ergosterol biosynthetic process [GO:0006696]	GO:0004310; GO:0006696; GO:0016021; GO:0051996	NA	IPR008949;IPR002060;IPR019845;IPR033904;	NA	NA	NA	NA	NA	NA	NA	NA	563702at2759;	NA	NA	NA	NA	NA	NA	PS01044;PS01045;	NA	NA	integral component of membrane [GO:0016021]	ergosterol biosynthetic process [GO:0006696]	farnesyl-diphosphate farnesyltransferase activity [GO:0004310]; squalene synthase activity [GO:0051996]
TRINITY_DN1636_c0_g1_i7	3031	tr|A0A0K6G6T3|A0A0K6G6T3_9HOMO	530	37.2	366	173	7	2546	1608	52	413	1.8e-56	220.3	A0A0K6G6T3	A0A0K6G6T3_9HOMO	unreviewed	Farnesyl-diphosphate farnesyltransferase	RSOLAG22IIIB_11021	Rhizoctonia solani	530	NA	NA	integral component of membrane [GO:0016021]; farnesyl-diphosphate farnesyltransferase activity [GO:0004310]; squalene synthase activity [GO:0051996]; ergosterol biosynthetic process [GO:0006696]	GO:0004310; GO:0006696; GO:0016021; GO:0051996	NA	IPR008949;IPR002060;IPR019845;IPR033904;	NA	NA	NA	NA	NA	NA	NA	NA	563702at2759;	NA	NA	NA	NA	NA	NA	PS01044;PS01045;	NA	NA	integral component of membrane [GO:0016021]	ergosterol biosynthetic process [GO:0006696]	farnesyl-diphosphate farnesyltransferase activity [GO:0004310]; squalene synthase activity [GO:0051996]
TRINITY_DN1636_c0_g1_i8	2904	tr|A0A0K6G6T3|A0A0K6G6T3_9HOMO	530	37.2	366	173	7	2419	1481	52	413	1.7e-56	220.3	A0A0K6G6T3	A0A0K6G6T3_9HOMO	unreviewed	Farnesyl-diphosphate farnesyltransferase	RSOLAG22IIIB_11021	Rhizoctonia solani	530	NA	NA	integral component of membrane [GO:0016021]; farnesyl-diphosphate farnesyltransferase activity [GO:0004310]; squalene synthase activity [GO:0051996]; ergosterol biosynthetic process [GO:0006696]	GO:0004310; GO:0006696; GO:0016021; GO:0051996	NA	IPR008949;IPR002060;IPR019845;IPR033904;	NA	NA	NA	NA	NA	NA	NA	NA	563702at2759;	NA	NA	NA	NA	NA	NA	PS01044;PS01045;	NA	NA	integral component of membrane [GO:0016021]	ergosterol biosynthetic process [GO:0006696]	farnesyl-diphosphate farnesyltransferase activity [GO:0004310]; squalene synthase activity [GO:0051996]
TRINITY_DN16394_c0_g1_i1	1715	tr|A0A0K6GC74|A0A0K6GC74_9HOMO	510	24.3	460	298	15	1554	253	22	457	5.9e-25	114.8	A0A0K6GC74	A0A0K6GC74_9HOMO	unreviewed	O-methylsterigmatocystin oxidoreductase	RSOLAG22IIIB_02082	Rhizoctonia solani	510	NA	NA	heme binding [GO:0020037]; iron ion binding [GO:0005506]; monooxygenase activity [GO:0004497]; oxidoreductase activity, acting on paired donors, with incorporation or reduction of molecular oxygen [GO:0016705]	GO:0004497; GO:0005506; GO:0016705; GO:0020037	Cytochrome P450 family	IPR001128;IPR017972;IPR002401;IPR036396;	NA	NA	NA	NA	NA	NA	NA	NA	702827at2759;	NA	NA	NA	NA	PF00067;	NA	PS00086;	NA	NA	NA	NA	heme binding [GO:0020037]; iron ion binding [GO:0005506]; monooxygenase activity [GO:0004497]; oxidoreductase activity, acting on paired donors, with incorporation or reduction of molecular oxygen [GO:0016705]
TRINITY_DN16394_c0_g1_i2	1857	tr|A0A0K6GC74|A0A0K6GC74_9HOMO	510	24.1	456	304	14	1570	269	22	457	2.7e-23	109.4	A0A0K6GC74	A0A0K6GC74_9HOMO	unreviewed	O-methylsterigmatocystin oxidoreductase	RSOLAG22IIIB_02082	Rhizoctonia solani	510	NA	NA	heme binding [GO:0020037]; iron ion binding [GO:0005506]; monooxygenase activity [GO:0004497]; oxidoreductase activity, acting on paired donors, with incorporation or reduction of molecular oxygen [GO:0016705]	GO:0004497; GO:0005506; GO:0016705; GO:0020037	Cytochrome P450 family	IPR001128;IPR017972;IPR002401;IPR036396;	NA	NA	NA	NA	NA	NA	NA	NA	702827at2759;	NA	NA	NA	NA	PF00067;	NA	PS00086;	NA	NA	NA	NA	heme binding [GO:0020037]; iron ion binding [GO:0005506]; monooxygenase activity [GO:0004497]; oxidoreductase activity, acting on paired donors, with incorporation or reduction of molecular oxygen [GO:0016705]
TRINITY_DN16466_c0_g2_i2	2944	tr|A0A0K6G6N0|A0A0K6G6N0_9HOMO	356	26	304	176	6	265	1086	35	319	2.4e-18	93.6	A0A0K6G6N0	A0A0K6G6N0_9HOMO	unreviewed	Uncharacterized protein	RSOLAG22IIIB_01520	Rhizoctonia solani	356	NA	NA	metal ion binding [GO:0046872]; oxidoreductase activity [GO:0016491]	GO:0016491; GO:0046872	Iron/ascorbate-dependent oxidoreductase family	IPR026992;IPR027443;IPR005123;	NA	NA	NA	NA	NA	NA	NA	NA	622449at2759;	NA	NA	NA	NA	PF03171;PF14226;	NA	PS51471;	NA	NA	NA	NA	metal ion binding [GO:0046872]; oxidoreductase activity [GO:0016491]
TRINITY_DN1650_c0_g1_i1	949	tr|A0A0K6GER7|A0A0K6GER7_9HOMO	137	55.6	133	58	1	143	541	4	135	1.1e-41	169.5	A0A0K6GER7	A0A0K6GER7_9HOMO	unreviewed	Ubiquitin-conjugating enzyme spm2	RSOLAG22IIIB_06509	Rhizoctonia solani	137	NA	NA	NA	NA	NA	IPR000608;IPR016135;	NA	NA	NA	NA	NA	NA	NA	NA	1507995at2759;	NA	NA	NA	NA	PF00179;	NA	PS50127;	NA	NA	NA	NA	NA
TRINITY_DN1650_c0_g1_i2	1018	tr|A0A0K6GER7|A0A0K6GER7_9HOMO	137	55.6	133	58	1	143	541	4	135	1.2e-41	169.5	A0A0K6GER7	A0A0K6GER7_9HOMO	unreviewed	Ubiquitin-conjugating enzyme spm2	RSOLAG22IIIB_06509	Rhizoctonia solani	137	NA	NA	NA	NA	NA	IPR000608;IPR016135;	NA	NA	NA	NA	NA	NA	NA	NA	1507995at2759;	NA	NA	NA	NA	PF00179;	NA	PS50127;	NA	NA	NA	NA	NA
TRINITY_DN16551_c0_g1_i2	1314	tr|A0A0K6FWN3|A0A0K6FWN3_9HOMO	202	40	120	60	3	350	685	62	177	1.4e-18	93.2	A0A0K6FWN3	A0A0K6FWN3_9HOMO	unreviewed	Uncharacterized protein	ECE2 RSOLAG22IIIB_04245	Rhizoctonia solani	202	NA	NA	methyltransferase activity [GO:0008168]	GO:0008168	NA	IPR013216;IPR029063;	NA	NA	NA	NA	NA	NA	NA	NA	1163024at2759;	NA	NA	NA	NA	PF08241;	NA	NA	NA	NA	NA	NA	methyltransferase activity [GO:0008168]
TRINITY_DN16551_c0_g1_i3	1353	tr|A0A0K6FWN3|A0A0K6FWN3_9HOMO	202	30.2	159	60	3	272	724	62	177	9.1e-13	73.9	A0A0K6FWN3	A0A0K6FWN3_9HOMO	unreviewed	Uncharacterized protein	ECE2 RSOLAG22IIIB_04245	Rhizoctonia solani	202	NA	NA	methyltransferase activity [GO:0008168]	GO:0008168	NA	IPR013216;IPR029063;	NA	NA	NA	NA	NA	NA	NA	NA	1163024at2759;	NA	NA	NA	NA	PF08241;	NA	NA	NA	NA	NA	NA	methyltransferase activity [GO:0008168]
TRINITY_DN16551_c0_g1_i4	1236	tr|A0A0K6FWN3|A0A0K6FWN3_9HOMO	202	40	120	60	3	272	607	62	177	1.7e-18	92.8	A0A0K6FWN3	A0A0K6FWN3_9HOMO	unreviewed	Uncharacterized protein	ECE2 RSOLAG22IIIB_04245	Rhizoctonia solani	202	NA	NA	methyltransferase activity [GO:0008168]	GO:0008168	NA	IPR013216;IPR029063;	NA	NA	NA	NA	NA	NA	NA	NA	1163024at2759;	NA	NA	NA	NA	PF08241;	NA	NA	NA	NA	NA	NA	methyltransferase activity [GO:0008168]
TRINITY_DN165_c2_g1_i2	3295	tr|A0A0K6G6V8|A0A0K6G6V8_9HOMO	725	33.3	466	248	10	1501	158	266	686	1.5e-56	220.7	A0A0K6G6V8	A0A0K6G6V8_9HOMO	unreviewed	1-phosphatidylinositol-4-phosphate 5-kinase	RSOLAG22IIIB_11051	Rhizoctonia solani	725	NA	NA	ATP binding [GO:0005524]; phosphatidylinositol phosphate kinase activity [GO:0016307]	GO:0005524; GO:0016307	NA	IPR023610;IPR002498;IPR027484;	NA	NA	NA	NA	NA	NA	NA	NA	1562683at2759;	NA	NA	NA	PTHR23086;	PF01504;	NA	PS51455;	NA	NA	NA	NA	ATP binding [GO:0005524]; phosphatidylinositol phosphate kinase activity [GO:0016307]
TRINITY_DN165_c2_g1_i6	3974	tr|A0A0K6G6V8|A0A0K6G6V8_9HOMO	725	32.8	366	193	6	1219	158	362	686	1.1e-42	174.9	A0A0K6G6V8	A0A0K6G6V8_9HOMO	unreviewed	1-phosphatidylinositol-4-phosphate 5-kinase	RSOLAG22IIIB_11051	Rhizoctonia solani	725	NA	NA	ATP binding [GO:0005524]; phosphatidylinositol phosphate kinase activity [GO:0016307]	GO:0005524; GO:0016307	NA	IPR023610;IPR002498;IPR027484;	NA	NA	NA	NA	NA	NA	NA	NA	1562683at2759;	NA	NA	NA	PTHR23086;	PF01504;	NA	PS51455;	NA	NA	NA	NA	ATP binding [GO:0005524]; phosphatidylinositol phosphate kinase activity [GO:0016307]
TRINITY_DN16663_c0_g1_i1	2916	tr|A0A0K6GI52|A0A0K6GI52_9HOMO	725	42.8	661	358	10	2352	382	74	718	3.9e-154	544.7	A0A0K6GI52	A0A0K6GI52_9HOMO	unreviewed	Terpene cyclase/mutase family member (EC 5.4.99.-)	RSOLAG22IIIB_02808	Rhizoctonia solani	725	5.4.99.-	NA	intramolecular transferase activity [GO:0016866]	GO:0016866	Terpene cyclase/mutase family	IPR032696;IPR032697;IPR018333;IPR008930;	NA	NA	NA	NA	NA	NA	NA	NA	365003at2759;	NA	NA	NA	NA	PF13243;PF13249;	TIGR01787;	NA	NA	NA	NA	NA	intramolecular transferase activity [GO:0016866]
TRINITY_DN16663_c0_g1_i2	3058	tr|A0A0K6GI52|A0A0K6GI52_9HOMO	725	42.8	661	358	10	2494	524	74	718	5.4e-154	544.3	A0A0K6GI52	A0A0K6GI52_9HOMO	unreviewed	Terpene cyclase/mutase family member (EC 5.4.99.-)	RSOLAG22IIIB_02808	Rhizoctonia solani	725	5.4.99.-	NA	intramolecular transferase activity [GO:0016866]	GO:0016866	Terpene cyclase/mutase family	IPR032696;IPR032697;IPR018333;IPR008930;	NA	NA	NA	NA	NA	NA	NA	NA	365003at2759;	NA	NA	NA	NA	PF13243;PF13249;	TIGR01787;	NA	NA	NA	NA	NA	intramolecular transferase activity [GO:0016866]
TRINITY_DN16663_c0_g1_i3	3149	tr|A0A0K6GI52|A0A0K6GI52_9HOMO	725	42.8	661	358	10	2494	524	74	718	5.5e-154	544.3	A0A0K6GI52	A0A0K6GI52_9HOMO	unreviewed	Terpene cyclase/mutase family member (EC 5.4.99.-)	RSOLAG22IIIB_02808	Rhizoctonia solani	725	5.4.99.-	NA	intramolecular transferase activity [GO:0016866]	GO:0016866	Terpene cyclase/mutase family	IPR032696;IPR032697;IPR018333;IPR008930;	NA	NA	NA	NA	NA	NA	NA	NA	365003at2759;	NA	NA	NA	NA	PF13243;PF13249;	TIGR01787;	NA	NA	NA	NA	NA	intramolecular transferase activity [GO:0016866]
TRINITY_DN1668_c2_g2_i1	4086	tr|A0A0K6FQA9|A0A0K6FQA9_9HOMO	1403	38.9	270	144	8	207	980	42	302	4.2e-45	183	A0A0K6FQA9	A0A0K6FQA9_9HOMO	unreviewed	CCR4-NOT transcription complex subunit 4	RSOLAG22IIIB_03423	Rhizoctonia solani	1403	NA	NA	CCR4-NOT complex [GO:0030014]; RNA binding [GO:0003723]; ubiquitin-protein transferase activity [GO:0004842]	GO:0003723; GO:0004842; GO:0030014	NA	IPR034261;IPR039780;IPR039515;IPR012677;IPR035979;IPR000504;IPR003954;IPR001841;IPR013083;	NA	NA	NA	NA	NA	NA	NA	NA	367876at2759;	NA	NA	NA	PTHR12603;	NA	NA	PS50102;PS50089;	NA	NA	CCR4-NOT complex [GO:0030014]	NA	RNA binding [GO:0003723]; ubiquitin-protein transferase activity [GO:0004842]
TRINITY_DN1668_c2_g3_i2	5180	tr|A0A0K6FZQ3|A0A0K6FZQ3_9HOMO	1617	41.6	397	174	8	1118	2146	462	854	1.4e-69	264.6	A0A0K6FZQ3	A0A0K6FZQ3_9HOMO	unreviewed	Myosin-2	RSOLAG22IIIB_09677	Rhizoctonia solani	1617	NA	NA	myosin complex [GO:0016459]; actin filament binding [GO:0051015]; ATP binding [GO:0005524]; motor activity [GO:0003774]	GO:0003774; GO:0005524; GO:0016459; GO:0051015	TRAFAC class myosin-kinesin ATPase superfamily, Myosin family	IPR002710;IPR000048;IPR036961;IPR001609;IPR004009;IPR008989;IPR036103;IPR027417;	NA	NA	NA	NA	NA	NA	NA	NA	311886at2759;	NA	NA	NA	NA	PF01843;PF00612;PF00063;	NA	PS51126;PS50096;PS51456;PS51844;	NA	NA	myosin complex [GO:0016459]	NA	actin filament binding [GO:0051015]; ATP binding [GO:0005524]; motor activity [GO:0003774]
TRINITY_DN1672_c0_g1_i10	4567	tr|A0A0K6GDS0|A0A0K6GDS0_9HOMO	199	37.4	203	112	3	3816	3223	6	198	4.4e-27	123.2	A0A0K6GDS0	A0A0K6GDS0_9HOMO	unreviewed	Protein SGT1 homolog	RSOLAG22IIIB_02229	Rhizoctonia solani	199	NA	NA	NA	NA	NA	IPR007052;IPR008978;IPR007699;	NA	NA	NA	NA	NA	NA	NA	NA	1426397at2759;	NA	NA	NA	NA	PF04969;PF05002;	NA	PS51203;PS51048;	NA	NA	NA	NA	NA
TRINITY_DN1672_c0_g1_i11	4631	tr|A0A0K6GDS0|A0A0K6GDS0_9HOMO	199	37.4	203	112	3	3729	3136	6	198	4.5e-27	123.2	A0A0K6GDS0	A0A0K6GDS0_9HOMO	unreviewed	Protein SGT1 homolog	RSOLAG22IIIB_02229	Rhizoctonia solani	199	NA	NA	NA	NA	NA	IPR007052;IPR008978;IPR007699;	NA	NA	NA	NA	NA	NA	NA	NA	1426397at2759;	NA	NA	NA	NA	PF04969;PF05002;	NA	PS51203;PS51048;	NA	NA	NA	NA	NA
TRINITY_DN1672_c0_g1_i12	4775	tr|A0A0K6GDS0|A0A0K6GDS0_9HOMO	199	37.4	203	112	3	3816	3223	6	198	1.6e-27	124.8	A0A0K6GDS0	A0A0K6GDS0_9HOMO	unreviewed	Protein SGT1 homolog	RSOLAG22IIIB_02229	Rhizoctonia solani	199	NA	NA	NA	NA	NA	IPR007052;IPR008978;IPR007699;	NA	NA	NA	NA	NA	NA	NA	NA	1426397at2759;	NA	NA	NA	NA	PF04969;PF05002;	NA	PS51203;PS51048;	NA	NA	NA	NA	NA
TRINITY_DN1672_c0_g1_i14	4480	tr|A0A0K6GDS0|A0A0K6GDS0_9HOMO	199	37.4	203	112	3	3729	3136	6	198	4.3e-27	123.2	A0A0K6GDS0	A0A0K6GDS0_9HOMO	unreviewed	Protein SGT1 homolog	RSOLAG22IIIB_02229	Rhizoctonia solani	199	NA	NA	NA	NA	NA	IPR007052;IPR008978;IPR007699;	NA	NA	NA	NA	NA	NA	NA	NA	1426397at2759;	NA	NA	NA	NA	PF04969;PF05002;	NA	PS51203;PS51048;	NA	NA	NA	NA	NA
TRINITY_DN1672_c0_g1_i15	4809	tr|A0A0K6GDS0|A0A0K6GDS0_9HOMO	199	37.4	203	112	3	3816	3223	6	198	1.6e-27	124.8	A0A0K6GDS0	A0A0K6GDS0_9HOMO	unreviewed	Protein SGT1 homolog	RSOLAG22IIIB_02229	Rhizoctonia solani	199	NA	NA	NA	NA	NA	IPR007052;IPR008978;IPR007699;	NA	NA	NA	NA	NA	NA	NA	NA	1426397at2759;	NA	NA	NA	NA	PF04969;PF05002;	NA	PS51203;PS51048;	NA	NA	NA	NA	NA
TRINITY_DN1672_c0_g1_i17	4688	tr|A0A0K6GDS0|A0A0K6GDS0_9HOMO	199	37.4	203	112	3	3729	3136	6	198	1.6e-27	124.8	A0A0K6GDS0	A0A0K6GDS0_9HOMO	unreviewed	Protein SGT1 homolog	RSOLAG22IIIB_02229	Rhizoctonia solani	199	NA	NA	NA	NA	NA	IPR007052;IPR008978;IPR007699;	NA	NA	NA	NA	NA	NA	NA	NA	1426397at2759;	NA	NA	NA	NA	PF04969;PF05002;	NA	PS51203;PS51048;	NA	NA	NA	NA	NA
TRINITY_DN1672_c0_g1_i19	4718	tr|A0A0K6GDS0|A0A0K6GDS0_9HOMO	199	37.4	203	112	3	3816	3223	6	198	4.5e-27	123.2	A0A0K6GDS0	A0A0K6GDS0_9HOMO	unreviewed	Protein SGT1 homolog	RSOLAG22IIIB_02229	Rhizoctonia solani	199	NA	NA	NA	NA	NA	IPR007052;IPR008978;IPR007699;	NA	NA	NA	NA	NA	NA	NA	NA	1426397at2759;	NA	NA	NA	NA	PF04969;PF05002;	NA	PS51203;PS51048;	NA	NA	NA	NA	NA
TRINITY_DN1672_c0_g1_i21	4841	tr|A0A0K6GDS0|A0A0K6GDS0_9HOMO	199	37.4	203	112	3	3992	3399	6	198	1.6e-27	124.8	A0A0K6GDS0	A0A0K6GDS0_9HOMO	unreviewed	Protein SGT1 homolog	RSOLAG22IIIB_02229	Rhizoctonia solani	199	NA	NA	NA	NA	NA	IPR007052;IPR008978;IPR007699;	NA	NA	NA	NA	NA	NA	NA	NA	1426397at2759;	NA	NA	NA	NA	PF04969;PF05002;	NA	PS51203;PS51048;	NA	NA	NA	NA	NA
TRINITY_DN1672_c0_g1_i23	4743	tr|A0A0K6GDS0|A0A0K6GDS0_9HOMO	199	37.4	203	112	3	3992	3399	6	198	4.6e-27	123.2	A0A0K6GDS0	A0A0K6GDS0_9HOMO	unreviewed	Protein SGT1 homolog	RSOLAG22IIIB_02229	Rhizoctonia solani	199	NA	NA	NA	NA	NA	IPR007052;IPR008978;IPR007699;	NA	NA	NA	NA	NA	NA	NA	NA	1426397at2759;	NA	NA	NA	NA	PF04969;PF05002;	NA	PS51203;PS51048;	NA	NA	NA	NA	NA
TRINITY_DN1672_c0_g1_i25	4722	tr|A0A0K6GDS0|A0A0K6GDS0_9HOMO	199	37.4	203	112	3	3729	3136	6	198	1.6e-27	124.8	A0A0K6GDS0	A0A0K6GDS0_9HOMO	unreviewed	Protein SGT1 homolog	RSOLAG22IIIB_02229	Rhizoctonia solani	199	NA	NA	NA	NA	NA	IPR007052;IPR008978;IPR007699;	NA	NA	NA	NA	NA	NA	NA	NA	1426397at2759;	NA	NA	NA	NA	PF04969;PF05002;	NA	PS51203;PS51048;	NA	NA	NA	NA	NA
TRINITY_DN1672_c0_g1_i7	4894	tr|A0A0K6GDS0|A0A0K6GDS0_9HOMO	199	37.4	203	112	3	3992	3399	6	198	4.7e-27	123.2	A0A0K6GDS0	A0A0K6GDS0_9HOMO	unreviewed	Protein SGT1 homolog	RSOLAG22IIIB_02229	Rhizoctonia solani	199	NA	NA	NA	NA	NA	IPR007052;IPR008978;IPR007699;	NA	NA	NA	NA	NA	NA	NA	NA	1426397at2759;	NA	NA	NA	NA	PF04969;PF05002;	NA	PS51203;PS51048;	NA	NA	NA	NA	NA
TRINITY_DN1678_c0_g2_i1	1796	tr|A0A0K6G6B7|A0A0K6G6B7_9HOMO	532	35.5	437	262	9	1627	341	23	447	4.2e-66	251.5	A0A0K6G6B7	A0A0K6G6B7_9HOMO	unreviewed	Pyruvate kinase (EC 2.7.1.40)	pkiA RSOLAG22IIIB_01430	Rhizoctonia solani	532	2.7.1.40	NA	kinase activity [GO:0016301]; magnesium ion binding [GO:0000287]; potassium ion binding [GO:0030955]; pyruvate kinase activity [GO:0004743]	GO:0000287; GO:0004743; GO:0016301; GO:0030955	Pyruvate kinase family	IPR001697;IPR015813;IPR040442;IPR011037;IPR018209;IPR015793;IPR015795;IPR036918;IPR015806;	NA	NA	NA	NA	NA	NA	NA	NA	933620at2759;	NA	NA	UPA00109;UER00188	PTHR11817;	PF00224;PF02887;	TIGR01064;	PS00110;	NA	NA	NA	NA	kinase activity [GO:0016301]; magnesium ion binding [GO:0000287]; potassium ion binding [GO:0030955]; pyruvate kinase activity [GO:0004743]
TRINITY_DN167_c1_g2_i1	1843	tr|A0A0K6GBV6|A0A0K6GBV6_9HOMO	448	71	452	121	4	77	1423	4	448	1.3e-182	638.6	A0A0K6GBV6	A0A0K6GBV6_9HOMO	unreviewed	26S protease regulatory subunit 4 homolog	RSOLAG22IIIB_01954	Rhizoctonia solani	448	NA	NA	cytoplasm [GO:0005737]; ATP binding [GO:0005524]; peptidase activity [GO:0008233]; proteasome-activating ATPase activity [GO:0036402]; protein catabolic process [GO:0030163]	GO:0005524; GO:0005737; GO:0008233; GO:0030163; GO:0036402	AAA ATPase family	IPR005937;IPR035244;IPR003593;IPR003959;IPR003960;IPR027417;IPR032501;	NA	NA	NA	NA	NA	NA	NA	NA	571919at2759;	NA	NA	NA	PTHR23073:SF24;	PF00004;PF16450;	TIGR01242;	PS00674;	NA	NA	cytoplasm [GO:0005737]	protein catabolic process [GO:0030163]	ATP binding [GO:0005524]; peptidase activity [GO:0008233]; proteasome-activating ATPase activity [GO:0036402]
TRINITY_DN167_c1_g2_i2	1715	tr|A0A0K6GBV6|A0A0K6GBV6_9HOMO	448	77.6	401	88	1	263	1459	48	448	6.2e-184	642.9	A0A0K6GBV6	A0A0K6GBV6_9HOMO	unreviewed	26S protease regulatory subunit 4 homolog	RSOLAG22IIIB_01954	Rhizoctonia solani	448	NA	NA	cytoplasm [GO:0005737]; ATP binding [GO:0005524]; peptidase activity [GO:0008233]; proteasome-activating ATPase activity [GO:0036402]; protein catabolic process [GO:0030163]	GO:0005524; GO:0005737; GO:0008233; GO:0030163; GO:0036402	AAA ATPase family	IPR005937;IPR035244;IPR003593;IPR003959;IPR003960;IPR027417;IPR032501;	NA	NA	NA	NA	NA	NA	NA	NA	571919at2759;	NA	NA	NA	PTHR23073:SF24;	PF00004;PF16450;	TIGR01242;	PS00674;	NA	NA	cytoplasm [GO:0005737]	protein catabolic process [GO:0030163]	ATP binding [GO:0005524]; peptidase activity [GO:0008233]; proteasome-activating ATPase activity [GO:0036402]
TRINITY_DN16825_c0_g1_i1	1323	tr|A0A0K6FS84|A0A0K6FS84_9HOMO	277	40.2	259	132	7	1107	400	3	261	3.5e-41	168.3	A0A0K6FS84	A0A0K6FS84_9HOMO	unreviewed	ER membrane protein complex subunit 3	RSOLAG22IIIB_03784	Rhizoctonia solani	277	NA	NA	integral component of membrane [GO:0016021]	GO:0016021	EMC3 family	IPR008568;IPR002809;	NA	NA	NA	NA	NA	NA	NA	NA	1482782at2759;	NA	NA	NA	PTHR13116;	PF01956;	NA	NA	NA	SUBCELLULAR LOCATION: Membrane {ECO:0000256|PIRNR:PIRNR010045}; Multi-pass membrane protein {ECO:0000256|PIRNR:PIRNR010045}.	integral component of membrane [GO:0016021]	NA	NA
TRINITY_DN1682_c0_g1_i2	3142	tr|A0A0K6G1F6|A0A0K6G1F6_9HOMO	1174	55.6	525	225	3	870	2435	409	928	4.3e-167	587.8	A0A0K6G1F6	A0A0K6G1F6_9HOMO	unreviewed	Pre-mRNA-splicing factor CWC22 [Cryptococcus neoformans var, neoformans JEC21]	RSOLAG22IIIB_00871	Rhizoctonia solani	1174	NA	NA	integral component of membrane [GO:0016021]; RNA binding [GO:0003723]	GO:0003723; GO:0016021	NA	IPR016024;IPR003891;IPR020846;IPR016021;IPR003890;	NA	NA	NA	NA	NA	NA	NA	NA	996017at2759;	NA	NA	NA	NA	PF02847;PF02854;	NA	PS51366;	NA	NA	integral component of membrane [GO:0016021]	NA	RNA binding [GO:0003723]
TRINITY_DN16850_c0_g1_i2	524	tr|A0A0K6GF79|A0A0K6GF79_9HOMO	792	28.5	172	83	6	501	7	64	202	1.9e-11	68.2	A0A0K6GF79	A0A0K6GF79_9HOMO	unreviewed	STE20-like serine/threonine-protein kinase	RSOLAG22IIIB_06620	Rhizoctonia solani	792	NA	NA	ATP binding [GO:0005524]; protein kinase activity [GO:0004672]	GO:0004672; GO:0005524	NA	IPR011009;IPR000719;IPR001245;IPR008271;IPR008266;	NA	NA	NA	NA	NA	NA	NA	NA	684563at2759;	NA	NA	NA	NA	PF00069;PF07714;	NA	PS50011;PS00108;PS00109;	NA	NA	NA	NA	ATP binding [GO:0005524]; protein kinase activity [GO:0004672]
TRINITY_DN1687_c0_g1_i9	4153	tr|A0A0K6G565|A0A0K6G565_9HOMO	1366	48.7	636	300	7	2355	520	481	1114	1e-160	567	A0A0K6G565	A0A0K6G565_9HOMO	unreviewed	ATP-dependent helicase STH1/SNF2	RSOLAG22IIIB_01285	Rhizoctonia solani	1366	NA	NA	nucleus [GO:0005634]; ATP binding [GO:0005524]; helicase activity [GO:0004386]; histone binding [GO:0042393]; regulation of transcription, DNA-templated [GO:0006355]	GO:0004386; GO:0005524; GO:0005634; GO:0006355; GO:0042393	NA	IPR001487;IPR036427;IPR014978;IPR014001;IPR001650;IPR014012;IPR027417;IPR029295;IPR038718;IPR000330;	NA	NA	NA	NA	NA	NA	NA	NA	685477at2759;	NA	NA	NA	NA	PF00439;PF00271;PF07529;PF08880;PF14619;PF00176;	NA	PS50014;PS51192;PS51194;PS51204;PS51666;	NA	NA	nucleus [GO:0005634]	regulation of transcription, DNA-templated [GO:0006355]	ATP binding [GO:0005524]; helicase activity [GO:0004386]; histone binding [GO:0042393]
TRINITY_DN1689_c0_g1_i3	1200	tr|A0A0K6FPJ0|A0A0K6FPJ0_9HOMO	149	46.2	106	57	0	443	760	35	140	1e-20	100.1	A0A0K6FPJ0	A0A0K6FPJ0_9HOMO	unreviewed	Peptidylprolyl isomerase (EC 5.2.1.8)	RSOLAG22IIIB_13619	Rhizoctonia solani	149	5.2.1.8	NA	peptidyl-prolyl cis-trans isomerase activity [GO:0003755]	GO:0003755	NA	IPR023566;IPR001179;	NA	NA	NA	NA	NA	NA	NA	NA	1468085at2759;	NA	NA	NA	PTHR10516;	PF00254;	NA	PS50059;	NA	NA	NA	NA	peptidyl-prolyl cis-trans isomerase activity [GO:0003755]
TRINITY_DN1689_c0_g1_i4	1862	tr|A0A0K6FPJ0|A0A0K6FPJ0_9HOMO	149	46.2	106	57	0	443	760	35	140	1.6e-20	100.1	A0A0K6FPJ0	A0A0K6FPJ0_9HOMO	unreviewed	Peptidylprolyl isomerase (EC 5.2.1.8)	RSOLAG22IIIB_13619	Rhizoctonia solani	149	5.2.1.8	NA	peptidyl-prolyl cis-trans isomerase activity [GO:0003755]	GO:0003755	NA	IPR023566;IPR001179;	NA	NA	NA	NA	NA	NA	NA	NA	1468085at2759;	NA	NA	NA	PTHR10516;	PF00254;	NA	PS50059;	NA	NA	NA	NA	peptidyl-prolyl cis-trans isomerase activity [GO:0003755]
TRINITY_DN16903_c0_g2_i3	2215	tr|A0A0K6FNH5|A0A0K6FNH5_9HOMO	287	47.7	107	55	1	212	532	10	115	1.8e-21	103.6	A0A0K6FNH5	A0A0K6FNH5_9HOMO	unreviewed	Uncharacterized protein	RSOLAG22IIIB_07421	Rhizoctonia solani	287	NA	NA	integral component of membrane [GO:0016021]; oxidoreductase activity [GO:0016491]	GO:0016021; GO:0016491	Short-chain dehydrogenases/reductases (SDR) family	IPR036291;IPR020904;IPR002347;	NA	NA	NA	NA	NA	NA	NA	NA	1313182at2759;	NA	NA	NA	NA	PF00106;	NA	PS00061;	NA	NA	integral component of membrane [GO:0016021]	NA	oxidoreductase activity [GO:0016491]
TRINITY_DN1692_c0_g1_i17	2313	tr|A0A0K6FLI4|A0A0K6FLI4_9HOMO	559	58.2	392	159	2	2071	896	48	434	1.6e-126	452.6	A0A0K6FLI4	A0A0K6FLI4_9HOMO	unreviewed	3-methylcrotonyl-CoA carboxylase beta subunit	RSOLAG22IIIB_02898	Rhizoctonia solani	559	NA	NA	ligase activity [GO:0016874]	GO:0016874	NA	IPR034733;IPR029045;IPR011763;IPR011762;	NA	NA	NA	NA	NA	NA	NA	NA	632665at2759;	NA	NA	NA	NA	PF01039;	NA	PS50989;PS50980;	NA	NA	NA	NA	ligase activity [GO:0016874]
TRINITY_DN1692_c0_g1_i18	1749	tr|A0A0K6FLI4|A0A0K6FLI4_9HOMO	559	55.8	310	132	2	1507	578	48	352	3.3e-92	338.2	A0A0K6FLI4	A0A0K6FLI4_9HOMO	unreviewed	3-methylcrotonyl-CoA carboxylase beta subunit	RSOLAG22IIIB_02898	Rhizoctonia solani	559	NA	NA	ligase activity [GO:0016874]	GO:0016874	NA	IPR034733;IPR029045;IPR011763;IPR011762;	NA	NA	NA	NA	NA	NA	NA	NA	632665at2759;	NA	NA	NA	NA	PF01039;	NA	PS50989;PS50980;	NA	NA	NA	NA	ligase activity [GO:0016874]
TRINITY_DN1692_c0_g1_i9	2035	tr|A0A0K6FLI4|A0A0K6FLI4_9HOMO	559	54	531	215	5	1793	231	48	559	7.4e-160	563.1	A0A0K6FLI4	A0A0K6FLI4_9HOMO	unreviewed	3-methylcrotonyl-CoA carboxylase beta subunit	RSOLAG22IIIB_02898	Rhizoctonia solani	559	NA	NA	ligase activity [GO:0016874]	GO:0016874	NA	IPR034733;IPR029045;IPR011763;IPR011762;	NA	NA	NA	NA	NA	NA	NA	NA	632665at2759;	NA	NA	NA	NA	PF01039;	NA	PS50989;PS50980;	NA	NA	NA	NA	ligase activity [GO:0016874]
TRINITY_DN169_c0_g2_i1	2326	tr|A0A0K6FT74|A0A0K6FT74_9HOMO	1233	34.8	201	107	5	3	560	1000	1191	3.3e-23	109.4	A0A0K6FT74	A0A0K6FT74_9HOMO	unreviewed	Putative inositol polyphosphate 5-phosphatase C9G1,10c [Schizosaccharomyces pombe 972h-]	RSOLAG22IIIB_03868	Rhizoctonia solani	1233	NA	NA	hydrolase activity [GO:0016787]; phosphatidylinositol dephosphorylation [GO:0046856]	GO:0016787; GO:0046856	NA	IPR036691;IPR000300;IPR036322;	NA	NA	NA	NA	NA	NA	NA	NA	359616at2759;	NA	NA	NA	NA	NA	NA	NA	NA	NA	NA	phosphatidylinositol dephosphorylation [GO:0046856]	hydrolase activity [GO:0016787]
TRINITY_DN1702_c0_g1_i1	1677	tr|A0A0K6G1Y7|A0A0K6G1Y7_9HOMO	299	59.5	205	78	3	280	879	1	205	3.8e-61	235	A0A0K6G1Y7	A0A0K6G1Y7_9HOMO	unreviewed	Coiled-coil domain-containing protein 94 [Mus musculus]	RSOLAG22IIIB_00942	Rhizoctonia solani	299	NA	NA	NA	NA	NA	IPR007590;	NA	NA	NA	NA	NA	NA	NA	NA	1583452at2759;	NA	NA	NA	PTHR12111;	PF04502;	NA	NA	NA	NA	NA	NA	NA
TRINITY_DN1702_c0_g1_i2	1555	tr|A0A0K6G1Y7|A0A0K6G1Y7_9HOMO	299	59.5	205	78	3	158	757	1	205	6e-61	234.2	A0A0K6G1Y7	A0A0K6G1Y7_9HOMO	unreviewed	Coiled-coil domain-containing protein 94 [Mus musculus]	RSOLAG22IIIB_00942	Rhizoctonia solani	299	NA	NA	NA	NA	NA	IPR007590;	NA	NA	NA	NA	NA	NA	NA	NA	1583452at2759;	NA	NA	NA	PTHR12111;	PF04502;	NA	NA	NA	NA	NA	NA	NA
TRINITY_DN1702_c0_g1_i3	1531	tr|A0A0K6G1Y7|A0A0K6G1Y7_9HOMO	299	59.5	205	78	3	158	757	1	205	5.9e-61	234.2	A0A0K6G1Y7	A0A0K6G1Y7_9HOMO	unreviewed	Coiled-coil domain-containing protein 94 [Mus musculus]	RSOLAG22IIIB_00942	Rhizoctonia solani	299	NA	NA	NA	NA	NA	IPR007590;	NA	NA	NA	NA	NA	NA	NA	NA	1583452at2759;	NA	NA	NA	PTHR12111;	PF04502;	NA	NA	NA	NA	NA	NA	NA
TRINITY_DN1702_c0_g1_i4	1653	tr|A0A0K6G1Y7|A0A0K6G1Y7_9HOMO	299	59.5	205	78	3	280	879	1	205	3.8e-61	235	A0A0K6G1Y7	A0A0K6G1Y7_9HOMO	unreviewed	Coiled-coil domain-containing protein 94 [Mus musculus]	RSOLAG22IIIB_00942	Rhizoctonia solani	299	NA	NA	NA	NA	NA	IPR007590;	NA	NA	NA	NA	NA	NA	NA	NA	1583452at2759;	NA	NA	NA	PTHR12111;	PF04502;	NA	NA	NA	NA	NA	NA	NA
TRINITY_DN1714_c0_g1_i1	1548	tr|A0A0K6G844|A0A0K6G844_9HOMO	216	58.5	82	32	1	659	898	135	216	8.2e-18	90.9	A0A0K6G844	A0A0K6G844_9HOMO	unreviewed	Transcriptional activator HAP2 [Kluyveromyces lactis NRRL Y-1140]	RSOLAG22IIIB_11267	Rhizoctonia solani	216	NA	NA	DNA-binding transcription factor activity [GO:0003700]	GO:0003700	NA	IPR001289;	NA	NA	NA	NA	NA	NA	NA	NA	1591806at2759;	NA	NA	NA	PTHR12632;	PF02045;	NA	PS51152;	NA	NA	NA	NA	DNA-binding transcription factor activity [GO:0003700]
TRINITY_DN1714_c0_g1_i5	2310	tr|A0A0K6G844|A0A0K6G844_9HOMO	216	58.5	82	32	1	1421	1660	135	216	1.2e-17	90.9	A0A0K6G844	A0A0K6G844_9HOMO	unreviewed	Transcriptional activator HAP2 [Kluyveromyces lactis NRRL Y-1140]	RSOLAG22IIIB_11267	Rhizoctonia solani	216	NA	NA	DNA-binding transcription factor activity [GO:0003700]	GO:0003700	NA	IPR001289;	NA	NA	NA	NA	NA	NA	NA	NA	1591806at2759;	NA	NA	NA	PTHR12632;	PF02045;	NA	PS51152;	NA	NA	NA	NA	DNA-binding transcription factor activity [GO:0003700]
TRINITY_DN1720_c0_g1_i11	1226	tr|A0A0K6FTT1|A0A0K6FTT1_9HOMO	665	34.6	234	135	4	1084	431	301	532	3.2e-33	141.7	A0A0K6FTT1	A0A0K6FTT1_9HOMO	unreviewed	Phosphoinositide phosphatase SAC1	RSOLAG22IIIB_08556	Rhizoctonia solani	665	NA	NA	integral component of membrane [GO:0016021]; phosphoric ester hydrolase activity [GO:0042578]	GO:0016021; GO:0042578	NA	IPR002013;	NA	NA	NA	NA	NA	NA	NA	NA	359616at2759;	NA	NA	NA	NA	PF02383;	NA	PS50275;	NA	NA	integral component of membrane [GO:0016021]	NA	phosphoric ester hydrolase activity [GO:0042578]
TRINITY_DN1720_c0_g1_i15	1138	tr|A0A0K6FTT1|A0A0K6FTT1_9HOMO	665	32.9	255	162	7	976	218	358	605	3.6e-31	134.8	A0A0K6FTT1	A0A0K6FTT1_9HOMO	unreviewed	Phosphoinositide phosphatase SAC1	RSOLAG22IIIB_08556	Rhizoctonia solani	665	NA	NA	integral component of membrane [GO:0016021]; phosphoric ester hydrolase activity [GO:0042578]	GO:0016021; GO:0042578	NA	IPR002013;	NA	NA	NA	NA	NA	NA	NA	NA	359616at2759;	NA	NA	NA	NA	PF02383;	NA	PS50275;	NA	NA	integral component of membrane [GO:0016021]	NA	phosphoric ester hydrolase activity [GO:0042578]
TRINITY_DN1720_c0_g1_i17	2569	tr|A0A0K6FTT1|A0A0K6FTT1_9HOMO	665	32.9	255	162	7	976	218	358	605	1.4e-30	134	A0A0K6FTT1	A0A0K6FTT1_9HOMO	unreviewed	Phosphoinositide phosphatase SAC1	RSOLAG22IIIB_08556	Rhizoctonia solani	665	NA	NA	integral component of membrane [GO:0016021]; phosphoric ester hydrolase activity [GO:0042578]	GO:0016021; GO:0042578	NA	IPR002013;	NA	NA	NA	NA	NA	NA	NA	NA	359616at2759;	NA	NA	NA	NA	PF02383;	NA	PS50275;	NA	NA	integral component of membrane [GO:0016021]	NA	phosphoric ester hydrolase activity [GO:0042578]
TRINITY_DN1720_c0_g1_i2	2276	tr|A0A0K6FTT1|A0A0K6FTT1_9HOMO	665	32.2	435	257	11	1444	218	183	605	5.7e-52	204.9	A0A0K6FTT1	A0A0K6FTT1_9HOMO	unreviewed	Phosphoinositide phosphatase SAC1	RSOLAG22IIIB_08556	Rhizoctonia solani	665	NA	NA	integral component of membrane [GO:0016021]; phosphoric ester hydrolase activity [GO:0042578]	GO:0016021; GO:0042578	NA	IPR002013;	NA	NA	NA	NA	NA	NA	NA	NA	359616at2759;	NA	NA	NA	NA	PF02383;	NA	PS50275;	NA	NA	integral component of membrane [GO:0016021]	NA	phosphoric ester hydrolase activity [GO:0042578]
TRINITY_DN1720_c0_g1_i20	2687	tr|A0A0K6FTT1|A0A0K6FTT1_9HOMO	665	32.9	255	162	7	976	218	358	605	1.5e-30	134	A0A0K6FTT1	A0A0K6FTT1_9HOMO	unreviewed	Phosphoinositide phosphatase SAC1	RSOLAG22IIIB_08556	Rhizoctonia solani	665	NA	NA	integral component of membrane [GO:0016021]; phosphoric ester hydrolase activity [GO:0042578]	GO:0016021; GO:0042578	NA	IPR002013;	NA	NA	NA	NA	NA	NA	NA	NA	359616at2759;	NA	NA	NA	NA	PF02383;	NA	PS50275;	NA	NA	integral component of membrane [GO:0016021]	NA	phosphoric ester hydrolase activity [GO:0042578]
TRINITY_DN1720_c0_g1_i3	770	tr|A0A0K6FTT1|A0A0K6FTT1_9HOMO	665	32.9	155	97	5	679	218	457	605	7.2e-15	80.1	A0A0K6FTT1	A0A0K6FTT1_9HOMO	unreviewed	Phosphoinositide phosphatase SAC1	RSOLAG22IIIB_08556	Rhizoctonia solani	665	NA	NA	integral component of membrane [GO:0016021]; phosphoric ester hydrolase activity [GO:0042578]	GO:0016021; GO:0042578	NA	IPR002013;	NA	NA	NA	NA	NA	NA	NA	NA	359616at2759;	NA	NA	NA	NA	PF02383;	NA	PS50275;	NA	NA	integral component of membrane [GO:0016021]	NA	phosphoric ester hydrolase activity [GO:0042578]
TRINITY_DN1720_c0_g1_i7	2569	tr|A0A0K6FTT1|A0A0K6FTT1_9HOMO	665	32.9	255	162	7	976	218	358	605	1.4e-30	134	A0A0K6FTT1	A0A0K6FTT1_9HOMO	unreviewed	Phosphoinositide phosphatase SAC1	RSOLAG22IIIB_08556	Rhizoctonia solani	665	NA	NA	integral component of membrane [GO:0016021]; phosphoric ester hydrolase activity [GO:0042578]	GO:0016021; GO:0042578	NA	IPR002013;	NA	NA	NA	NA	NA	NA	NA	NA	359616at2759;	NA	NA	NA	NA	PF02383;	NA	PS50275;	NA	NA	integral component of membrane [GO:0016021]	NA	phosphoric ester hydrolase activity [GO:0042578]
TRINITY_DN1720_c0_g1_i9	2451	tr|A0A0K6FTT1|A0A0K6FTT1_9HOMO	665	32.9	255	162	7	976	218	358	605	1.3e-30	134	A0A0K6FTT1	A0A0K6FTT1_9HOMO	unreviewed	Phosphoinositide phosphatase SAC1	RSOLAG22IIIB_08556	Rhizoctonia solani	665	NA	NA	integral component of membrane [GO:0016021]; phosphoric ester hydrolase activity [GO:0042578]	GO:0016021; GO:0042578	NA	IPR002013;	NA	NA	NA	NA	NA	NA	NA	NA	359616at2759;	NA	NA	NA	NA	PF02383;	NA	PS50275;	NA	NA	integral component of membrane [GO:0016021]	NA	phosphoric ester hydrolase activity [GO:0042578]
TRINITY_DN1726_c0_g1_i1	2760	tr|A0A0K6FTV6|A0A0K6FTV6_9HOMO	714	35.6	694	351	17	150	2198	25	633	6e-104	377.9	A0A0K6FTV6	A0A0K6FTV6_9HOMO	unreviewed	Uncharacterized protein	RSOLAG22IIIB_08460	Rhizoctonia solani	714	NA	NA	RNA binding [GO:0003723]; tRNA (cytosine-5-)-methyltransferase activity [GO:0016428]	GO:0003723; GO:0016428	Class I-like SAM-binding methyltransferase superfamily, RsmB/NOP family	IPR018314;IPR001678;IPR023267;IPR023270;IPR029063;	NA	NA	NA	NA	NA	NA	NA	NA	911098at2759;	NA	NA	NA	NA	PF01189;	NA	PS01153;PS51686;	NA	NA	NA	NA	RNA binding [GO:0003723]; tRNA (cytosine-5-)-methyltransferase activity [GO:0016428]
TRINITY_DN1726_c0_g1_i2	2679	tr|A0A0K6FTV6|A0A0K6FTV6_9HOMO	714	34.9	724	371	18	150	2288	25	659	1.4e-105	383.3	A0A0K6FTV6	A0A0K6FTV6_9HOMO	unreviewed	Uncharacterized protein	RSOLAG22IIIB_08460	Rhizoctonia solani	714	NA	NA	RNA binding [GO:0003723]; tRNA (cytosine-5-)-methyltransferase activity [GO:0016428]	GO:0003723; GO:0016428	Class I-like SAM-binding methyltransferase superfamily, RsmB/NOP family	IPR018314;IPR001678;IPR023267;IPR023270;IPR029063;	NA	NA	NA	NA	NA	NA	NA	NA	911098at2759;	NA	NA	NA	NA	PF01189;	NA	PS01153;PS51686;	NA	NA	NA	NA	RNA binding [GO:0003723]; tRNA (cytosine-5-)-methyltransferase activity [GO:0016428]
TRINITY_DN1726_c0_g4_i2	1089	tr|A0A0K6G076|A0A0K6G076_9HOMO	213	57.4	216	83	3	984	346	4	213	5.3e-64	243.8	A0A0K6G076	A0A0K6G076_9HOMO	unreviewed	GTP-binding protein ypt3	RSOLAG22IIIB_09920	Rhizoctonia solani	213	NA	NA	GTP binding [GO:0005525]; GTPase activity [GO:0003924]	GO:0003924; GO:0005525	NA	IPR027417;IPR005225;IPR001806;	NA	NA	NA	NA	NA	NA	NA	NA	1133775at2759;	NA	NA	NA	NA	PF00071;	TIGR00231;	NA	NA	NA	NA	NA	GTPase activity [GO:0003924]; GTP binding [GO:0005525]
TRINITY_DN1726_c0_g4_i3	2143	tr|A0A0K6FTV6|A0A0K6FTV6_9HOMO	714	47.8	335	161	3	337	1335	26	348	4e-87	321.6	A0A0K6FTV6	A0A0K6FTV6_9HOMO	unreviewed	Uncharacterized protein	RSOLAG22IIIB_08460	Rhizoctonia solani	714	NA	NA	RNA binding [GO:0003723]; tRNA (cytosine-5-)-methyltransferase activity [GO:0016428]	GO:0003723; GO:0016428	Class I-like SAM-binding methyltransferase superfamily, RsmB/NOP family	IPR018314;IPR001678;IPR023267;IPR023270;IPR029063;	NA	NA	NA	NA	NA	NA	NA	NA	911098at2759;	NA	NA	NA	NA	PF01189;	NA	PS01153;PS51686;	NA	NA	NA	NA	RNA binding [GO:0003723]; tRNA (cytosine-5-)-methyltransferase activity [GO:0016428]
TRINITY_DN1740_c0_g1_i2	2762	tr|A0A0K6G311|A0A0K6G311_9HOMO	1103	32.7	410	250	11	945	2150	329	720	9.4e-41	167.9	A0A0K6G311	A0A0K6G311_9HOMO	unreviewed	Putative membrane protein C6F6,13c [Schizosaccharomyces pombe 972h-]	RSOLAG22IIIB_05069	Rhizoctonia solani	1103	NA	NA	integral component of membrane [GO:0016021]	GO:0016021	NA	IPR029058;IPR007941;	NA	NA	NA	NA	NA	NA	NA	NA	1281288at2759;	NA	NA	NA	PTHR17920;	PF05277;	NA	NA	NA	NA	integral component of membrane [GO:0016021]	NA	NA
TRINITY_DN1741_c0_g2_i2	4086	tr|A0A0K6FME5|A0A0K6FME5_9HOMO	2064	36.4	129	82	0	1443	1057	1384	1512	1.4e-16	88.2	A0A0K6FME5	A0A0K6FME5_9HOMO	unreviewed	Transcription initiation factor TFIID subunit 2	RSOLAG22IIIB_03037	Rhizoctonia solani	2064	NA	NA	transcription factor TFIID complex [GO:0005669]; translation initiation factor activity [GO:0003743]	GO:0003743; GO:0005669	NA	IPR001487;IPR036427;IPR018359;IPR037813;	NA	NA	NA	NA	NA	NA	NA	NA	142542at2759;	NA	NA	NA	PTHR15137;	PF00439;	NA	PS00633;PS50014;	NA	NA	transcription factor TFIID complex [GO:0005669]	NA	translation initiation factor activity [GO:0003743]
TRINITY_DN17494_c0_g1_i1	1231	tr|A0A0K6G207|A0A0K6G207_9HOMO	932	44.1	290	150	5	1194	355	631	918	2.2e-66	251.9	A0A0K6G207	A0A0K6G207_9HOMO	unreviewed	Dicarboxylic amino acid permease [Saccharomyces cerevisiae S288c]	RSOLAG22IIIB_01055	Rhizoctonia solani	932	NA	NA	integral component of membrane [GO:0016021]; transmembrane transport [GO:0055085]	GO:0016021; GO:0055085	Pirin family	IPR004841;IPR008778;IPR003829;IPR014710;IPR011051;	NA	NA	NA	NA	NA	NA	NA	NA	1328043at2759;	NA	NA	NA	NA	PF00324;PF02678;PF05726;	NA	NA	NA	NA	integral component of membrane [GO:0016021]	transmembrane transport [GO:0055085]	NA
TRINITY_DN17494_c0_g1_i2	424	tr|A0A0K6G207|A0A0K6G207_9HOMO	932	53.8	93	43	0	387	109	631	723	2.1e-24	110.9	A0A0K6G207	A0A0K6G207_9HOMO	unreviewed	Dicarboxylic amino acid permease [Saccharomyces cerevisiae S288c]	RSOLAG22IIIB_01055	Rhizoctonia solani	932	NA	NA	integral component of membrane [GO:0016021]; transmembrane transport [GO:0055085]	GO:0016021; GO:0055085	Pirin family	IPR004841;IPR008778;IPR003829;IPR014710;IPR011051;	NA	NA	NA	NA	NA	NA	NA	NA	1328043at2759;	NA	NA	NA	NA	PF00324;PF02678;PF05726;	NA	NA	NA	NA	integral component of membrane [GO:0016021]	transmembrane transport [GO:0055085]	NA
TRINITY_DN17494_c0_g1_i4	1104	tr|A0A0K6G207|A0A0K6G207_9HOMO	932	44.1	288	153	3	968	129	638	925	1.3e-65	249.2	A0A0K6G207	A0A0K6G207_9HOMO	unreviewed	Dicarboxylic amino acid permease [Saccharomyces cerevisiae S288c]	RSOLAG22IIIB_01055	Rhizoctonia solani	932	NA	NA	integral component of membrane [GO:0016021]; transmembrane transport [GO:0055085]	GO:0016021; GO:0055085	Pirin family	IPR004841;IPR008778;IPR003829;IPR014710;IPR011051;	NA	NA	NA	NA	NA	NA	NA	NA	1328043at2759;	NA	NA	NA	NA	PF00324;PF02678;PF05726;	NA	NA	NA	NA	integral component of membrane [GO:0016021]	transmembrane transport [GO:0055085]	NA
TRINITY_DN17494_c0_g1_i6	1302	tr|A0A0K6G207|A0A0K6G207_9HOMO	932	41.3	218	116	5	978	355	703	918	4.7e-43	174.5	A0A0K6G207	A0A0K6G207_9HOMO	unreviewed	Dicarboxylic amino acid permease [Saccharomyces cerevisiae S288c]	RSOLAG22IIIB_01055	Rhizoctonia solani	932	NA	NA	integral component of membrane [GO:0016021]; transmembrane transport [GO:0055085]	GO:0016021; GO:0055085	Pirin family	IPR004841;IPR008778;IPR003829;IPR014710;IPR011051;	NA	NA	NA	NA	NA	NA	NA	NA	1328043at2759;	NA	NA	NA	NA	PF00324;PF02678;PF05726;	NA	NA	NA	NA	integral component of membrane [GO:0016021]	transmembrane transport [GO:0055085]	NA
TRINITY_DN17533_c0_g3_i1	1812	tr|A0A0K6G6J6|A0A0K6G6J6_9HOMO	487	24.4	442	290	11	379	1593	17	451	3.5e-28	125.6	A0A0K6G6J6	A0A0K6G6J6_9HOMO	unreviewed	Cytochrome P450 4A25	RSOLAG22IIIB_05477	Rhizoctonia solani	487	NA	NA	heme binding [GO:0020037]; iron ion binding [GO:0005506]; oxidoreductase activity, acting on paired donors, with incorporation or reduction of molecular oxygen [GO:0016705]	GO:0005506; GO:0016705; GO:0020037	NA	IPR001128;IPR002401;IPR036396;	NA	NA	NA	NA	NA	NA	NA	NA	825914at2759;	NA	NA	NA	NA	PF00067;	NA	NA	NA	NA	NA	NA	heme binding [GO:0020037]; iron ion binding [GO:0005506]; oxidoreductase activity, acting on paired donors, with incorporation or reduction of molecular oxygen [GO:0016705]
TRINITY_DN1753_c3_g1_i1	2204	tr|A0A0K6FMG1|A0A0K6FMG1_9HOMO	444	27.6	217	125	6	467	1072	177	376	1.3e-13	77.4	A0A0K6FMG1	A0A0K6FMG1_9HOMO	unreviewed	Fibroblast growth factor receptor 1	RSOLAG22IIIB_03060	Rhizoctonia solani	444	NA	NA	ATP binding [GO:0005524]; protein kinase activity [GO:0004672]	GO:0004672; GO:0005524	NA	IPR011009;IPR000719;IPR001245;IPR008271;	NA	NA	NA	NA	NA	NA	NA	NA	309877at2759;	NA	NA	NA	NA	PF07714;	NA	PS50011;PS00108;	NA	NA	NA	NA	ATP binding [GO:0005524]; protein kinase activity [GO:0004672]
TRINITY_DN1753_c3_g1_i3	957	tr|A0A0K6G821|A0A0K6G821_9HOMO	918	36.3	135	72	4	254	655	796	917	1.2e-16	86.3	A0A0K6G821	A0A0K6G821_9HOMO	unreviewed	Zinc finger protein 836 [Homo sapiens]	RSOLAG22IIIB_05634	Rhizoctonia solani	918	NA	NA	RNA polymerase complex [GO:0030880]; catalytic activity [GO:0003824]; nucleic acid binding [GO:0003676]; nucleotide binding [GO:0000166]; DNA-templated transcription, initiation [GO:0006352]	GO:0000166; GO:0003676; GO:0003824; GO:0006352; GO:0030880	NA	IPR010997;IPR006590;IPR005574;IPR038324;IPR036236;IPR013087;	NA	NA	NA	NA	NA	NA	NA	NA	1480091at2759;	NA	NA	NA	NA	PF03874;	NA	PS00028;PS50157;	NA	NA	RNA polymerase complex [GO:0030880]	DNA-templated transcription, initiation [GO:0006352]	catalytic activity [GO:0003824]; nucleic acid binding [GO:0003676]; nucleotide binding [GO:0000166]
TRINITY_DN1753_c3_g1_i4	2321	tr|A0A0K6G912|A0A0K6G912_9HOMO	1074	19.9	332	187	10	467	1423	220	485	3.4e-07	56.2	A0A0K6G912	A0A0K6G912_9HOMO	unreviewed	Rap guanine nucleotide exchange factor	RSOLAG22IIIB_01595	Rhizoctonia solani	1074	NA	NA	ATP binding [GO:0005524]; guanyl-nucleotide exchange factor activity [GO:0005085]; protein kinase activity [GO:0004672]; small GTPase mediated signal transduction [GO:0007264]	GO:0004672; GO:0005085; GO:0005524; GO:0007264	NA	IPR011009;IPR000719;IPR000651;IPR019804;IPR023578;IPR001895;IPR036964;IPR001245;IPR008266;	NA	NA	NA	NA	NA	NA	NA	NA	127698at2759;	NA	NA	NA	NA	PF07714;PF00617;	NA	PS50011;PS00109;PS00720;PS50009;PS50212;	NA	NA	NA	small GTPase mediated signal transduction [GO:0007264]	ATP binding [GO:0005524]; guanyl-nucleotide exchange factor activity [GO:0005085]; protein kinase activity [GO:0004672]
TRINITY_DN1753_c3_g1_i5	1072	tr|A0A0K6G821|A0A0K6G821_9HOMO	918	36.3	135	72	4	369	770	796	917	1.8e-16	85.9	A0A0K6G821	A0A0K6G821_9HOMO	unreviewed	Zinc finger protein 836 [Homo sapiens]	RSOLAG22IIIB_05634	Rhizoctonia solani	918	NA	NA	RNA polymerase complex [GO:0030880]; catalytic activity [GO:0003824]; nucleic acid binding [GO:0003676]; nucleotide binding [GO:0000166]; DNA-templated transcription, initiation [GO:0006352]	GO:0000166; GO:0003676; GO:0003824; GO:0006352; GO:0030880	NA	IPR010997;IPR006590;IPR005574;IPR038324;IPR036236;IPR013087;	NA	NA	NA	NA	NA	NA	NA	NA	1480091at2759;	NA	NA	NA	NA	PF03874;	NA	PS00028;PS50157;	NA	NA	RNA polymerase complex [GO:0030880]	DNA-templated transcription, initiation [GO:0006352]	catalytic activity [GO:0003824]; nucleic acid binding [GO:0003676]; nucleotide binding [GO:0000166]
TRINITY_DN1756_c0_g1_i1	1508	tr|A0A0K6FSW9|A0A0K6FSW9_9HOMO	375	85.3	373	55	0	1382	264	3	375	5.4e-192	669.5	A0A0K6FSW9	A0A0K6FSW9_9HOMO	unreviewed	Actin-1	RSOLAG22IIIB_08418	Rhizoctonia solani	375	NA	NA	ATP binding [GO:0005524]	GO:0005524	Actin family	IPR004000;IPR020902;IPR004001;	NA	NA	NA	NA	NA	NA	NA	NA	649708at2759;	NA	NA	NA	PTHR11937;	PF00022;	NA	PS00406;PS00432;PS01132;	NA	NA	NA	NA	ATP binding [GO:0005524]
TRINITY_DN1756_c0_g2_i1	1551	tr|A0A0K6FSW9|A0A0K6FSW9_9HOMO	375	85.3	373	55	0	1412	294	3	375	2.3e-193	674.1	A0A0K6FSW9	A0A0K6FSW9_9HOMO	unreviewed	Actin-1	RSOLAG22IIIB_08418	Rhizoctonia solani	375	NA	NA	ATP binding [GO:0005524]	GO:0005524	Actin family	IPR004000;IPR020902;IPR004001;	NA	NA	NA	NA	NA	NA	NA	NA	649708at2759;	NA	NA	NA	PTHR11937;	PF00022;	NA	PS00406;PS00432;PS01132;	NA	NA	NA	NA	ATP binding [GO:0005524]
TRINITY_DN1756_c0_g2_i2	1583	tr|A0A0K6FSW9|A0A0K6FSW9_9HOMO	375	85.3	373	55	0	1444	326	3	375	2.3e-193	674.1	A0A0K6FSW9	A0A0K6FSW9_9HOMO	unreviewed	Actin-1	RSOLAG22IIIB_08418	Rhizoctonia solani	375	NA	NA	ATP binding [GO:0005524]	GO:0005524	Actin family	IPR004000;IPR020902;IPR004001;	NA	NA	NA	NA	NA	NA	NA	NA	649708at2759;	NA	NA	NA	PTHR11937;	PF00022;	NA	PS00406;PS00432;PS01132;	NA	NA	NA	NA	ATP binding [GO:0005524]
[truncated: 12,003 more rows]
