# Supplementary material for: Insights into the Host-Pathogen Interaction Pathways through RNA-Seq Analysis of Lens culinaris Medik. in Response to Rhizoctonia bataticola Infection
Source: Genes (Basel). 2021 Dec 29;13(1):90. doi: 10.3390/genes13010090 (PMC8774501; doi:10.3390/genes13010090)
Supplement: Supplementary file 1 [file genes-13-00090-s001.zip › Table S5. Categorization of GO terms into three major GO classes (MF, BP and CC)..xlsx]

## Sheet: Sheet1
Table S5. Categorization of GO terms into three major GO classes (MF, BP and CC)
category	over_represented_pvalue	under_represented_pvalue	numDEInCat	numInCat	term	ontology
196	GO:0003700	1.49745e-18	1	114	726	DNA binding transcription factor activity	MF
573	GO:0004672	3.76988e-18	1	184	1328	protein kinase activity	MF
2655	GO:0048544	7.32512e-17	1	22	61	recognition of pollen	BP
1814	GO:0016762	1.07245e-15	1	22	43	xyloglucan:xyloglucosyl transferase activity	MF
2632	GO:0048046	2.70346e-14	1	27	78	apoplast	CC
2340	GO:0042546	5.10478e-13	1	20	44	cell wall biogenesis	BP
1616	GO:0010411	8.63626e-13	1	20	45	xyloglucan metabolic process	BP
1979	GO:0020037	2.59928e-11	1	67	439	heme binding	MF
379	GO:0004190	3.18414e-11	1	39	166	aspartic-type endopeptidase activity	MF
710	GO:0005516	4.5062e-11	1	30	112	calmodulin binding	MF
1600	GO:0010333	1.04505e-10	1	10	11	terpene synthase activity	MF
2576	GO:0046983	1.07294e-08	1	56	397	protein dimerization activity	MF
668	GO:0004932	4.53908e-08	1	10	16	mating-type factor pheromone receptor activity	MF
575	GO:0004674	4.70392e-08	1	79	634	protein serine/threonine kinase activity	MF
1293	GO:0008863	1.35332e-07	1	6	6	formate dehydrogenase (NAD+) activity	MF
2321	GO:0042183	1.35332e-07	1	6	6	formate catabolic process	BP
1082	GO:0006979	1.73731e-07	1	26	142	response to oxidative stress	BP
720	GO:0005576	2.68447e-07	1	40	278	extracellular region	CC
481	GO:0004497	4.61916e-07	1	36	211	monooxygenase activity	MF
2410	GO:0043565	1.36801e-06	1	50	371	sequence-specific DNA binding	MF
2587	GO:0047274	1.66933e-06	1	6	7	galactinol-sucrose galactosyltransferase activity	MF
1987	GO:0030001	1.83052e-06	1	22	126	metal ion transport	BP
1808	GO:0016747	2.79327e-06	0.999999	20	92	transferase activity, transferring acyl groups other than amino-acyl groups	MF
722	GO:0005618	4.60817e-06	0.999999	22	113	cell wall	CC
1798	GO:0016705	6.11977e-06	0.999998	37	246	oxidoreductase activity, acting on paired donors, with incorporation or reduction of molecular oxygen	MF
707	GO:0005506	1.60108e-05	0.999993	45	339	iron ion binding	MF
1422	GO:0009607	1.67228e-05	0.999997	11	48	response to biotic stimulus	BP
2710	GO:0050832	2.13849e-05	0.999996	12	47	defense response to fungus	BP
1937	GO:0019419	2.4645e-05	0.999999	6	10	sulfate reduction	BP
1703	GO:0016021	2.75115e-05	0.999978	560	7409	integral component of membrane	CC
420	GO:0004366	2.98186e-05	1	4	4	glycerol-3-phosphate O-acyltransferase activity	MF
3031	GO:0102420	2.98186e-05	1	4	4	sn-1-glycerol-3-phosphate C16:0-DCA-CoA acyl transferase activity	MF
2023	GO:0030246	3.86121e-05	0.999985	31	226	carbohydrate binding	MF
2445	GO:0044238	4.26836e-05	1	4	4	primary metabolic process	BP
2443	GO:0044212	4.64063e-05	0.999997	6	12	transcription regulatory region DNA binding	MF
2962	GO:0080167	6.32185e-05	0.999999	4	6	response to karrikin	BP
501	GO:0004553	7.95032e-05	0.999966	33	247	hydrolase activity, hydrolyzing O-glycosyl compounds	MF
528	GO:0004601	8.01068e-05	0.999975	19	124	peroxidase activity	MF
339	GO:0004089	8.41821e-05	0.999992	7	21	carbonate dehydratase activity	MF
2918	GO:0071555	9.85225e-05	0.999959	30	211	cell wall organization	BP
1079	GO:0006952	0.000110068	0.999971	15	103	defense response	BP
1801	GO:0016717	0.000147391	0.999993	5	9	oxidoreductase activity, acting on paired donors, with oxidation of a pair of donors resulting in the reduction of molecular oxygen to two molecules of water	MF
1559	GO:0010119	0.000157148	0.999988	6	13	regulation of stomatal movement	BP
2520	GO:0046177	0.000162698	1	3	3	D-gluconate catabolic process	BP
2523	GO:0046316	0.000162698	1	3	3	gluconokinase activity	MF
1141	GO:0008083	0.000172537	0.999993	4	10	growth factor activity	MF
1187	GO:0008283	0.000172537	0.999993	4	10	cell proliferation	BP
2358	GO:0042744	0.000318538	0.999911	14	84	hydrogen peroxide catabolic process	BP
1760	GO:0016491	0.000435804	0.999741	64	670	oxidoreductase activity	MF
664	GO:0004867	0.000771292	0.99995	4	15	serine-type endopeptidase inhibitor activity	MF
1042	GO:0006807	0.00077252	0.999843	9	39	nitrogen compound metabolic process	BP
1794	GO:0016671	0.000992146	0.999875	6	19	oxidoreductase activity, acting on a sulfur group of donors, disulfide as acceptor	MF
1784	GO:0016616	0.0010015	0.999842	7	26	oxidoreductase activity, acting on the CH-OH group of donors, NAD or NADP as acceptor	MF
1125	GO:0007229	0.00121157	0.999978	3	4	integrin-mediated signaling pathway	BP
2996	GO:0098807	0.00126306	1	2	2	chloroplast thylakoid membrane protein complex	CC
1822	GO:0016787	0.00141023	0.999099	70	747	hydrolase activity	MF
138	GO:0000943	0.00147066	0.999454	17	119	retrotransposon nucleocapsid	CC
1704	GO:0016024	0.00154874	0.999905	4	8	CDP-diacylglycerol biosynthetic process	BP
1747	GO:0016420	0.00224681	1	2	2	malonyltransferase activity	MF
2370	GO:0042973	0.00242662	0.999475	8	34	glucan endo-1,3-beta-D-glucosidase activity	MF
842	GO:0006073	0.00333142	1	2	2	cellular glucan metabolic process	BP
187	GO:0003677	0.0035526	0.997361	130	1624	DNA binding	MF
1931	GO:0019310	0.00399597	1	2	2	inositol catabolic process	BP
2672	GO:0050113	0.00399597	1	2	2	inositol oxygenase activity	MF
2066	GO:0030746	0.00401996	1	2	2	isoflavone 4'-O-methyltransferase activity	MF
1976	GO:0019953	0.00417372	0.999422	5	17	sexual reproduction	BP
215	GO:0003824	0.00446292	0.997549	33	305	catalytic activity	MF
418	GO:0004364	0.00496774	0.998613	9	54	glutathione transferase activity	MF
1904	GO:0018664	0.00535821	1	2	2	benzoate 4-monooxygenase activity	MF
2703	GO:0050662	0.00543746	0.998199	11	81	coenzyme binding	MF
2467	GO:0045145	0.00555171	0.999426	4	11	single-stranded DNA 5'-3' exodeoxyribonuclease activity	MF
1206	GO:0008378	0.00582716	0.998507	8	40	galactosyltransferase activity	MF
220	GO:0003837	0.00594721	0.999908	2	3	beta-ureidopropionase activity	MF
3085	GO:0120013	0.00633295	0.99927	4	14	intermembrane lipid transfer activity	MF
341	GO:0004100	0.00651058	1	2	2	chitin synthase activity	MF
836	GO:0006031	0.00651058	1	2	2	chitin biosynthetic process	BP
2182	GO:0032777	0.00672685	0.999265	4	11	Piccolo NuA4 histone acetyltransferase complex	CC
448	GO:0004420	0.00692291	0.999168	4	15	hydroxymethylglutaryl-CoA reductase (NADPH) activity	MF
1691	GO:0015936	0.00692291	0.999168	4	15	coenzyme A metabolic process	BP
804	GO:0005871	0.00734583	0.997367	12	70	kinesin complex	CC
3100	GO:1901001	0.00769692	0.999863	2	3	negative regulation of response to salt stress	BP
724	GO:0005634	0.00911198	0.992697	191	2494	nucleus	CC
825	GO:0005992	0.00934859	0.997665	7	35	trehalose biosynthetic process	BP
1795	GO:0016688	0.00947705	0.999812	2	3	L-ascorbate peroxidase activity	MF
2223	GO:0033800	0.0102653	0.999787	2	3	isoflavone 7-O-methyltransferase activity	MF
1954	GO:0019722	0.0110554	0.997932	5	24	calcium-mediated signaling	BP
606	GO:0004766	0.0110897	0.999761	2	3	spermidine synthase activity	MF
1147	GO:0008113	0.0122732	0.998959	3	8	peptide-methionine (S)-S-oxide reductase activity	MF
2789	GO:0052692	0.0123946	0.998291	4	13	raffinose alpha-galactosidase activity	MF
992	GO:0006596	0.0125688	0.99762	5	21	polyamine biosynthetic process	BP
1791	GO:0016639	0.0126253	0.998918	3	8	oxidoreductase activity, acting on the CH-NH2 group of donors, NAD or NADP as acceptor	MF
2231	GO:0033883	0.012663	0.998181	4	15	pyridoxal phosphatase activity	MF
2357	GO:0042742	0.0129557	0.99808	4	17	defense response to bacterium	BP
1128	GO:0007275	0.0133821	0.996853	6	30	multicellular organism development	BP
711	GO:0005524	0.0140101	0.988108	330	4200	ATP binding	MF
1646	GO:0015074	0.0150348	0.992677	18	151	DNA integration	BP
2723	GO:0051091	0.0151647	0.999373	2	5	positive regulation of DNA binding transcription factor activity	BP
1454	GO:0009705	0.0161372	0.999574	2	3	plant-type vacuole membrane	CC
1252	GO:0008649	0.0169755	0.99954	2	3	rRNA methyltransferase activity	MF
95	GO:0000453	0.0170008	0.999539	2	3	enzyme-directed rRNA 2'-O-methylation	BP
3093	GO:1900150	0.0185813	0.999471	2	3	regulation of defense response to fungus	BP
1903	GO:0018580	0.0234262	0.998941	2	4	nitronate monooxygenase activity	MF
1844	GO:0016853	0.0242932	0.99107	9	65	isomerase activity	MF
2404	GO:0043531	0.0278935	0.981754	38	487	ADP binding	MF
1339	GO:0009116	0.0279341	0.992048	6	38	nucleoside metabolic process	BP
2758	GO:0051560	0.028525	0.996306	3	11	mitochondrial calcium ion homeostasis	BP
1769	GO:0016567	0.030196	0.991334	6	34	protein ubiquitination	BP
1593	GO:0010287	0.0311258	0.995747	3	12	plastoglobule	CC
1695	GO:0015976	0.0332281	0.995268	3	13	carbon utilization	BP
2820	GO:0055085	0.033278	0.981017	22	200	transmembrane transport	BP
300	GO:0003999	0.0357324	0.997453	2	6	adenine phosphoribosyltransferase activity	MF
863	GO:0006168	0.0357324	0.997453	2	6	adenine salvage	BP
38	GO:0000164	0.0363107	0.990697	5	25	protein phosphatase type 1 complex	CC
475	GO:0004485	0.0378689	0.997213	2	6	methylcrotonoyl-CoA carboxylase activity	MF
1297	GO:0008883	0.0380781	0.997405	2	5	glutamyl-tRNA reductase activity	MF
2207	GO:0033358	0.0393131	1	1	1	UDP-L-arabinose biosynthetic process	BP
2472	GO:0045227	0.0393131	1	1	1	capsule polysaccharide biosynthetic process	BP
2686	GO:0050373	0.0393131	1	1	1	UDP-arabinose 4-epimerase activity	MF
1708	GO:0016042	0.0414719	0.981422	11	83	lipid catabolic process	BP
1941	GO:0019441	0.0432441	0.996837	2	5	tryptophan catabolic process to kynurenine	BP
1567	GO:0010183	0.0436246	1	1	1	pollen tube guidance	BP
2296	GO:0036033	0.0436246	1	1	1	mediator complex binding	MF
649	GO:0004842	0.0436792	0.975886	18	169	ubiquitin-protein transferase activity	MF
1849	GO:0016874	0.0459747	0.968204	42	464	ligase activity	MF
396	GO:0004325	0.0476719	0.992426	3	11	ferrochelatase activity	MF
1036	GO:0006783	0.0476719	0.992426	3	11	heme biosynthetic process	BP
146	GO:0000981	0.0488075	0.991898	3	13	RNA polymerase II transcription factor activity, sequence-specific DNA binding	MF
306	GO:0004012	0.0528152	0.982607	6	35	phospholipid-translocating ATPase activity	MF
708	GO:0005507	0.0528326	0.971952	15	136	copper ion binding	MF
3042	GO:0102500	0.052974	0.9953	2	6	beta-maltose 4-alpha-glucanotransferase activity	MF
1298	GO:0008887	0.0558929	1	1	1	glycerate kinase activity	MF
2297	GO:0036086	0.0581513	1	1	1	positive regulation of transcription from RNA polymerase II promoter in response to iron ion starvation	BP
1584	GO:0010242	0.0614222	1	1	1	oxygen evolving activity	MF
2341	GO:0042549	0.0614222	1	1	1	photosystem II stabilization	BP
3051	GO:0102671	0.06204	1	1	1	6a-hydroxymaackiain-3-O-methyltransferase activity	MF
1144	GO:0008106	0.063345	1	1	1	alcohol dehydrogenase (NADP+) activity	MF
1358	GO:0009269	0.0634197	0.993447	2	7	response to desiccation	BP
3050	GO:0102670	0.0647944	1	1	1	2,7,4'-trihydroxyisoflavanone-4'-O-methyltransferase activity	MF
2307	GO:0036456	0.06536	1	1	1	L-methionine-(S)-S-oxide reductase activity	MF
1728	GO:0016210	0.0661256	0.987163	3	16	naringenin-chalcone synthase activity	MF
1380	GO:0009413	0.0664732	1	1	1	response to flooding	BP
1605	GO:0010365	0.0664732	1	1	1	positive regulation of ethylene biosynthetic process	BP
622	GO:0004805	0.0671644	0.986995	3	15	trehalose-phosphatase activity	MF
2238	GO:0033969	0.0703713	1	1	1	gamma-glutamyl-gamma-aminobutyrate hydrolase activity	MF
721	GO:0005615	0.0709854	0.985936	3	15	extracellular space	CC
1069	GO:0006887	0.0710901	0.977659	5	29	exocytosis	BP
2215	GO:0033609	0.0711609	1	1	1	oxalate metabolic process	BP
2802	GO:0052861	0.07259	0.992295	2	6	glucan endo-1,3-beta-glucanase activity, C-3 substituted reducing group	MF
2487	GO:0045454	0.0730169	0.957523	17	197	cell redox homeostasis	BP
20	GO:0000104	0.0746077	1	1	1	succinate dehydrogenase activity	MF
40	GO:0000170	0.0761628	1	1	1	sphingosine hydroxylase activity	MF
1019	GO:0006675	0.0761628	1	1	1	mannosyl-inositol phosphorylceramide metabolic process	BP
279	GO:0003964	0.0764352	0.971738	6	48	RNA-directed DNA polymerase activity	MF
522	GO:0004587	0.0769825	1	1	1	ornithine-oxo-acid transaminase activity	MF
1440	GO:0009654	0.0806307	0.989641	2	10	photosystem II oxygen evolving complex	CC
2737	GO:0051260	0.0808685	0.990395	2	7	protein homooligomerization	BP
1828	GO:0016810	0.0809555	0.990379	2	7	hydrolase activity, acting on carbon-nitrogen (but not peptide) bonds	MF
2024	GO:0030247	0.0840383	0.976121	4	27	polysaccharide binding	MF
2369	GO:0042823	0.0890368	0.988817	2	7	pyridoxal phosphate biosynthetic process	BP
1322	GO:0009055	0.0897636	0.949328	14	168	electron transfer activity	MF
2924	GO:0071705	0.0915704	0.987898	2	8	nitrogen compound transport	BP
2790	GO:0052716	0.0919247	0.98751	2	9	hydroquinone:oxygen oxidoreductase activity	MF
2086	GO:0031012	0.0940932	0.987366	2	8	extracellular matrix	CC
1281	GO:0008824	0.096784	0.997539	1	2	cyanate hydratase activity	MF
1386	GO:0009439	0.096784	0.997539	1	2	cyanate metabolic process	BP
1485	GO:0009813	0.098992	0.976761	3	19	flavonoid biosynthetic process	BP
1257	GO:0008661	0.100812	0.976823	3	15	1-deoxy-D-xylulose-5-phosphate synthase activity	MF
1460	GO:0009733	0.104133	0.954117	7	79	response to auxin	BP
705	GO:0005484	0.110654	0.965199	4	29	SNAP receptor activity	MF
1205	GO:0008375	0.111768	0.954436	6	46	acetylglucosaminyltransferase activity	MF
1400	GO:0009522	0.111958	0.982321	2	11	photosystem I	CC
2260	GO:0034551	0.115139	0.963719	4	25	mitochondrial respiratory chain complex III assembly	BP
2909	GO:0071456	0.115973	0.996429	1	2	cellular response to hypoxia	BP
1504	GO:0009867	0.122689	0.995989	1	2	jasmonic acid mediated signaling pathway	BP
2562	GO:0046856	0.124075	0.959701	4	26	phosphatidylinositol dephosphorylation	BP
478	GO:0004491	0.125308	0.979559	2	9	methylmalonate-semialdehyde dehydrogenase (acylating) activity	MF
2947	GO:0080030	0.126103	0.96711	3	19	methyl indole-3-acetate esterase activity	MF
354	GO:0004134	0.127106	0.979088	2	9	4-alpha-glucanotransferase activity	MF
1783	GO:0016614	0.12745	0.979512	2	8	oxidoreductase activity, acting on CH-OH group of donors	MF
3107	GO:1901601	0.130662	0.99543	1	2	strigolactone biosynthetic process	BP
358	GO:0004146	0.132146	0.995322	1	2	dihydrofolate reductase activity	MF
2901	GO:0071249	0.133333	0.948079	5	41	cellular response to nitrate	BP
2010	GO:0030148	0.133721	0.995206	1	2	sphingolipid biosynthetic process	BP
2329	GO:0042284	0.133721	0.995206	1	2	sphingolipid delta-4 desaturase activity	MF
199	GO:0003714	0.138512	0.962334	3	19	transcription corepressor activity	MF
602	GO:0004751	0.138766	0.994822	1	2	ribose-5-phosphate isomerase activity	MF
1321	GO:0009052	0.138766	0.994822	1	2	pentose-phosphate shunt, non-oxidative branch	BP
581	GO:0004707	0.13936	0.934672	7	61	MAP kinase activity	MF
2748	GO:0051403	0.140231	0.975517	2	9	stress-activated MAPK cascade	BP
491	GO:0004523	0.141677	0.943693	5	42	RNA-DNA hybrid ribonuclease activity	MF
614	GO:0004792	0.143133	0.9927	1	3	thiosulfate sulfurtransferase activity	MF
29	GO:0000145	0.143337	0.943244	5	37	exocyst	CC
968	GO:0006520	0.148628	0.940106	5	41	cellular amino acid metabolic process	BP
1517	GO:0009910	0.151115	0.971861	2	10	negative regulation of flower development	BP
1848	GO:0016872	0.151939	0.971188	2	11	intramolecular lyase activity	MF
1475	GO:0009767	0.15843	0.989909	1	4	photosynthetic electron transport chain	BP
2684	GO:0050328	0.158468	0.988305	1	8	tetrahydroberberine oxidase activity	MF
653	GO:0004846	0.160521	0.990739	1	3	urate oxidase activity	MF
1949	GO:0019628	0.160521	0.990739	1	3	urate catabolic process	BP
1080	GO:0006970	0.161133	0.990665	1	3	response to osmotic stress	BP
1484	GO:0009800	0.161706	0.967437	2	13	cinnamic acid biosynthetic process	BP
2494	GO:0045548	0.161706	0.967437	2	13	phenylalanine ammonia-lyase activity	MF
1581	GO:0010227	0.163316	0.989253	1	4	floral organ abscission	BP
2580	GO:0047172	0.163853	0.967456	2	11	shikimate O-hydroxycinnamoyltransferase activity	MF
1172	GO:0008234	0.171689	0.914477	7	73	cysteine-type peptidase activity	MF
1677	GO:0015419	0.172556	0.989232	1	3	ATPase-coupled sulfate transmembrane transporter activity	MF
3001	GO:0102025	0.172556	0.989232	1	3	thiosulphate ABC transporter activity	MF
543	GO:0004630	0.17321	0.935971	4	28	phospholipase D activity	MF
983	GO:0006559	0.188809	0.957803	2	14	L-phenylalanine catabolic process	BP
2316	GO:0042132	0.189615	0.986884	1	3	fructose 1,6-bisphosphate 1-phosphatase activity	MF
1193	GO:0008299	0.189812	0.926183	4	36	isoprenoid biosynthetic process	BP
2729	GO:0051176	0.191789	0.986566	1	3	positive regulation of sulfur metabolic process	BP
1998	GO:0030117	0.194963	0.95633	2	12	membrane coat	CC
1685	GO:0015743	0.19858	0.985547	1	3	malate transport	BP
1299	GO:0008889	0.200987	0.95366	2	13	glycerophosphodiester phosphodiesterase activity	MF
1010	GO:0006654	0.204135	0.933297	3	20	phosphatidic acid biosynthetic process	BP
2626	GO:0048017	0.204135	0.933297	3	20	inositol lipid-mediated signaling	BP
957	GO:0006486	0.205066	0.869953	13	141	protein glycosylation	BP
1160	GO:0008171	0.205441	0.931317	3	26	O-methyltransferase activity	MF
1648	GO:0015079	0.205809	0.91812	4	31	potassium ion transmembrane transporter activity	MF
69	GO:0000287	0.209835	0.855942	18	204	magnesium ion binding	MF
1083	GO:0006995	0.21165	0.98037	1	5	cellular response to nitrogen starvation	BP
509	GO:0004564	0.214327	0.983024	1	3	beta-fructofuranosidase activity	MF
1566	GO:0010181	0.214726	0.885763	7	89	FMN binding	MF
4	GO:0000027	0.218768	0.980191	1	4	ribosomal large subunit assembly	BP
716	GO:0005543	0.225311	0.97892	1	4	phospholipid binding	MF
510	GO:0004565	0.228138	0.893446	5	46	beta-galactosidase activity	MF
903	GO:0006357	0.228294	0.876913	7	78	regulation of transcription from RNA polymerase II promoter	BP
1574	GO:0010207	0.233539	0.977259	1	4	photosystem II assembly	BP
2824	GO:0055129	0.234809	0.976996	1	4	L-proline biosynthetic process	BP
529	GO:0004602	0.234909	0.938589	2	17	glutathione peroxidase activity	MF
284	GO:0003978	0.235812	0.915579	3	27	UDP-glucose 4-epimerase activity	MF
2488	GO:0045486	0.249933	0.969279	1	9	naringenin 3-dioxygenase activity	MF
352	GO:0004128	0.252392	0.973184	1	4	cytochrome-b5 reductase activity, acting on NAD(P)H	MF
1323	GO:0009058	0.253317	0.853204	8	86	biosynthetic process	BP
2783	GO:0052654	0.255218	0.972541	1	4	L-leucine transaminase activity	MF
2784	GO:0052655	0.255218	0.972541	1	4	L-valine transaminase activity	MF
2785	GO:0052656	0.255218	0.972541	1	4	L-isoleucine transaminase activity	MF
2261	GO:0034599	0.255271	0.970839	1	5	cellular response to oxidative stress	BP
1015	GO:0006662	0.260641	0.900694	3	35	glycerol ether metabolic process	BP
3030	GO:0102406	0.263852	0.970521	1	4	omega-hydroxypalmitate O-sinapoyl transferase activity	MF
1458	GO:0009723	0.265717	0.96824	1	5	response to ethylene	BP
859	GO:0006144	0.272995	0.965075	1	6	purine nucleobase metabolic process	BP
1023	GO:0006725	0.274931	0.964545	1	6	cellular aromatic compound metabolic process	BP
340	GO:0004096	0.278895	0.964782	1	5	catalase activity	MF
3095	GO:1900367	0.280961	0.966275	1	4	positive regulation of defense response to insect	BP
1838	GO:0016844	0.281939	0.963954	1	5	strictosidine synthase activity	MF
1697	GO:0015979	0.28284	0.887758	3	35	photosynthesis	BP
2305	GO:0036381	0.284648	0.965317	1	4	pyridoxal 5'-phosphate synthase (glutamine hydrolysing) activity	MF
1246	GO:0008610	0.286015	0.915308	2	16	lipid biosynthetic process	BP
1401	GO:0009523	0.288613	0.912322	2	21	photosystem II	CC
1644	GO:0015035	0.290805	0.830874	7	101	protein disulfide oxidoreductase activity	MF
698	GO:0005381	0.292554	0.96098	1	5	iron ion transmembrane transporter activity	MF
948	GO:0006452	0.297811	0.956847	1	7	translational frameshifting	BP
2511	GO:0045901	0.297811	0.956847	1	7	positive regulation of translational elongation	BP
2512	GO:0045905	0.297811	0.956847	1	7	positive regulation of translational termination	BP
696	GO:0005344	0.298813	0.95509	1	9	oxygen carrier activity	MF
1138	GO:0008061	0.30413	0.906121	2	16	chitin binding	MF
1119	GO:0007165	0.304291	0.775206	19	259	signal transduction	BP
1137	GO:0008047	0.308802	0.956163	1	5	enzyme activator activity	MF
1035	GO:0006782	0.31554	0.900111	2	16	protoporphyrinogen IX biosynthetic process	BP
1982	GO:0022627	0.32175	0.948092	1	8	cytosolic small ribosomal subunit	CC
1787	GO:0016627	0.324521	0.862362	3	32	oxidoreductase activity, acting on the CH-CH group of donors	MF
1007	GO:0006637	0.324609	0.948053	1	7	acyl-CoA metabolic process	BP
2862	GO:0070417	0.325282	0.95094	1	5	cellular response to cold	BP
1474	GO:0009765	0.329715	0.946269	1	7	photosynthesis, light harvesting	BP
414	GO:0004359	0.330894	0.949083	1	5	glutaminase activity	MF
1786	GO:0016621	0.334814	0.944453	1	7	cinnamoyl-CoA reductase activity	MF
596	GO:0004742	0.335613	0.94749	1	5	dihydrolipoyllysine-residue acetyltransferase activity	MF
847	GO:0006090	0.335613	0.94749	1	5	pyruvate metabolic process	BP
2475	GO:0045254	0.335613	0.94749	1	5	pyruvate dehydrogenase complex	CC
1472	GO:0009753	0.338286	0.944597	1	6	response to jasmonic acid	BP
2932	GO:0071949	0.338492	0.786606	8	104	FAD binding	MF
231	GO:0003854	0.343016	0.883474	2	19	3-beta-hydroxy-delta5-steroid dehydrogenase activity	MF
2135	GO:0031683	0.343129	0.884316	2	17	G-protein beta/gamma-subunit complex binding	MF
536	GO:0004615	0.343234	0.939467	1	9	phosphomannomutase activity	MF
497	GO:0004535	0.347259	0.941348	1	6	poly(A)-specific ribonuclease activity	MF
410	GO:0004351	0.349517	0.940512	1	6	glutamate decarboxylase activity	MF
975	GO:0006536	0.349517	0.940512	1	6	glutamate metabolic process	BP
817	GO:0005975	0.353381	0.707382	39	535	carbohydrate metabolic process	BP
1981	GO:0022626	0.354542	0.935052	1	9	cytosolic ribosome	CC
1039	GO:0006790	0.358491	0.937124	1	6	sulfur compound metabolic process	BP
978	GO:0006542	0.359696	0.873246	2	20	glutamine biosynthetic process	BP
1969	GO:0019898	0.363285	0.931511	1	9	extrinsic component of membrane	CC
1062	GO:0006873	0.364205	0.933282	1	7	cellular ion homeostasis	BP
2857	GO:0070330	0.368997	0.933014	1	6	aromatase activity	MF
1044	GO:0006809	0.373883	0.931049	1	6	nitric oxide biosynthetic process	BP
2102	GO:0031177	0.378075	0.927583	1	7	phosphopantetheine binding	MF
700	GO:0005388	0.384321	0.821092	3	34	calcium-transporting ATPase activity	MF
1947	GO:0019521	0.386896	0.925648	1	6	D-gluconate metabolic process	BP
2493	GO:0045543	0.388445	0.921758	1	8	gibberellin 2-beta-dioxygenase activity	MF
1571	GO:0010200	0.389024	0.853876	2	23	response to chitin	BP
1021	GO:0006694	0.400482	0.847113	2	21	steroid biosynthetic process	BP
833	GO:0006012	0.401124	0.808582	3	35	galactose metabolic process	BP
197	GO:0003712	0.402519	0.76525	5	64	transcription cofactor activity	MF
320	GO:0004044	0.402647	0.915303	1	8	amidophosphoribosyltransferase activity	MF
660	GO:0004857	0.404074	0.805989	3	37	enzyme inhibitor activity	MF
723	GO:0005623	0.405842	0.676255	23	343	cell	CC
1807	GO:0016746	0.410427	0.702372	12	158	transferase activity, transferring acyl groups	MF
511	GO:0004568	0.411729	0.911011	1	8	chitinase activity	MF
1664	GO:0015267	0.413772	0.798491	3	38	channel activity	MF
1328	GO:0009082	0.415161	0.91093	1	7	branched-chain amino acid biosynthetic process	BP
1085	GO:0006997	0.416595	0.910243	1	7	nucleus organization	BP
2554	GO:0046686	0.418591	0.906441	1	9	response to cadmium ion	BP
2740	GO:0051287	0.420893	0.703129	10	131	NAD binding	MF
2575	GO:0046982	0.421806	0.695253	11	229	protein heterodimerization activity	MF
287	GO:0003983	0.42348	0.906901	1	7	UTP:glucose-1-phosphate uridylyltransferase activity	MF
832	GO:0006011	0.42348	0.906901	1	7	UDP-glucose metabolic process	BP
1961	GO:0019825	0.424184	0.901114	1	12	oxygen binding	MF
439	GO:0004402	0.430905	0.785892	3	35	histone acetyltransferase activity	MF
923	GO:0006414	0.431919	0.896461	1	13	translational elongation	BP
2492	GO:0045493	0.43523	0.901021	1	7	xylan catabolic process	BP
371	GO:0004168	0.436303	0.898732	1	8	dolichol kinase activity	MF
2378	GO:0043048	0.436303	0.898732	1	8	dolichyl monophosphate biosynthetic process	BP
613	GO:0004791	0.437891	0.893861	1	12	thioredoxin-disulfide reductase activity	MF
1710	GO:0016114	0.440387	0.779191	3	32	terpenoid biosynthetic process	BP
1360	GO:0009298	0.441185	0.892812	1	11	GDP-mannose biosynthetic process	BP
2343	GO:0042578	0.441354	0.777899	3	34	phosphoric ester hydrolase activity	MF
1220	GO:0008441	0.443525	0.894935	1	8	3'(2'),5'-bisphosphate nucleotidase activity	MF
694	GO:0005337	0.446241	0.893484	1	8	nucleoside transmembrane transporter activity	MF
559	GO:0004650	0.44818	0.745496	4	50	polygalacturonase activity	MF
1793	GO:0016656	0.450884	0.889538	1	9	monodehydroascorbate reductase (NADH) activity	MF
2314	GO:0042128	0.455755	0.888301	1	8	nitrate assimilation	BP
2406	GO:0043546	0.455755	0.888301	1	8	molybdopterin cofactor binding	MF
2688	GO:0050464	0.455755	0.888301	1	8	nitrate reductase (NADPH) activity	MF
1120	GO:0007166	0.46031	0.805511	2	20	cell surface receptor signaling pathway	BP
889	GO:0006308	0.466851	0.875658	1	15	DNA catabolic process	BP
1466	GO:0009739	0.473903	0.875133	1	10	response to gibberellin	BP
537	GO:0004616	0.478103	0.875506	1	8	phosphogluconate dehydrogenase (decarboxylating) activity	MF
1200	GO:0008353	0.483123	0.870862	1	9	RNA polymerase II carboxy-terminal domain kinase activity	MF
2894	GO:0070985	0.483123	0.870862	1	9	TFIIK complex	CC
2823	GO:0055114	0.490727	0.735145	3	43	oxidation-reduction process	BP
415	GO:0004360	0.490816	0.867825	1	8	glutamine-fructose-6-phosphate transaminase (isomerizing) activity	MF
3103	GO:1901137	0.490816	0.867825	1	8	carbohydrate derivative biosynthetic process	BP
699	GO:0005385	0.490932	0.864703	1	10	zinc ion transmembrane transporter activity	MF
623	GO:0004806	0.491135	0.779392	2	25	triglyceride lipase activity	MF
709	GO:0005509	0.491646	0.596115	22	329	calcium ion binding	MF
1835	GO:0016831	0.493642	0.864359	1	9	carboxy-lyase activity	MF
325	GO:0004049	0.501061	0.859646	1	9	anthranilate synthase activity	MF
494	GO:0004527	0.506115	0.76721	2	25	exonuclease activity	MF
764	GO:0005758	0.507031	0.853166	1	11	mitochondrial intermembrane space	CC
1002	GO:0006629	0.507063	0.607044	13	179	lipid metabolic process	BP
560	GO:0004651	0.507804	0.855271	1	9	polynucleotide 5'-phosphatase activity	MF
1121	GO:0007186	0.508274	0.76505	2	26	G-protein coupled receptor signaling pathway	BP
1722	GO:0016192	0.509566	0.604129	13	201	vesicle-mediated transport	BP
1719	GO:0016168	0.509635	0.850447	1	12	chlorophyll binding	MF
663	GO:0004866	0.509941	0.848089	1	15	endopeptidase inhibitor activity	MF
275	GO:0003955	0.511554	0.849153	1	12	NAD(P)H dehydrogenase (quinone) activity	MF
1078	GO:0006914	0.519419	0.709453	3	45	autophagy	BP
757	GO:0005743	0.527309	0.673829	4	59	mitochondrial inner membrane	CC
2986	GO:0097367	0.528999	0.840935	1	9	carbohydrate derivative binding	MF
2987	GO:0097428	0.531962	0.834924	1	12	protein maturation by iron-sulfur cluster transfer	BP
216	GO:0003825	0.539966	0.83153	1	10	alpha,alpha-trehalose-phosphate synthase (UDP-forming) activity	MF
1552	GO:0010106	0.544213	0.827082	1	11	cellular response to iron ion starvation	BP
578	GO:0004689	0.545369	0.827574	1	10	phosphorylase kinase activity	MF
1338	GO:0009113	0.550815	0.821008	1	12	purine nucleobase biosynthetic process	BP
37	GO:0000162	0.551281	0.823174	1	10	tryptophan biosynthetic process	BP
1190	GO:0008289	0.556863	0.609767	6	88	lipid binding	MF
829	GO:0006004	0.561486	0.605595	6	82	fucose metabolic process	BP
1810	GO:0016757	0.562268	0.544242	15	210	transferase activity, transferring glycosyl groups	MF
692	GO:0005315	0.563423	0.812461	1	11	inorganic phosphate transmembrane transporter activity	MF
1050	GO:0006817	0.563423	0.812461	1	11	phosphate ion transport	BP
1176	GO:0008240	0.566731	0.808657	1	12	tripeptidyl-peptidase activity	MF
2647	GO:0048367	0.567815	0.809004	1	11	shoot system development	BP
2268	GO:0034765	0.572603	0.802921	1	13	regulation of ion transmembrane transport	BP
419	GO:0004365	0.574805	0.802173	1	12	glyceraldehyde-3-phosphate dehydrogenase (NAD+) (phosphorylating) activity	MF
688	GO:0005249	0.582674	0.697503	2	29	voltage-gated potassium channel activity	MF
733	GO:0005669	0.583724	0.618866	4	58	transcription factor TFIID complex	CC
1242	GO:0008553	0.587437	0.791726	1	12	hydrogen-exporting ATPase activity, phosphorylative mechanism	MF
3086	GO:0120029	0.587437	0.791726	1	12	hydrogen ion export across plasma membrane	BP
2855	GO:0070290	0.592263	0.689824	2	25	N-acylphosphatidylethanolamine-specific phospholipase D activity	MF
2560	GO:0046854	0.596287	0.783062	1	13	phosphatidylinositol phosphorylation	BP
411	GO:0004356	0.598993	0.681583	2	29	glutamate-ammonia ligase activity	MF
2186	GO:0032875	0.601442	0.775379	1	17	regulation of DNA endoreduplication	BP
2601	GO:0047617	0.612361	0.764402	1	19	acyl-CoA hydrolase activity	MF
2012	GO:0030151	0.61636	0.762503	1	16	molybdenum ion binding	MF
1663	GO:0015238	0.617365	0.561873	5	88	drug transmembrane transporter activity	MF
257	GO:0003910	0.617748	0.765074	1	12	DNA ligase (ATP) activity	MF
1984	GO:0022857	0.624532	0.441676	37	549	transmembrane transporter activity	MF
1895	GO:0018298	0.630929	0.748743	1	16	protein-chromophore linkage	BP
1562	GO:0010150	0.633229	0.74732	1	15	leaf senescence	BP
474	GO:0004484	0.633893	0.748665	1	13	mRNA guanylyltransferase activity	MF
909	GO:0006370	0.633893	0.748665	1	13	7-methylguanosine mRNA capping	BP
2123	GO:0031461	0.636216	0.746418	1	13	cullin-RING ubiquitin ligase complex	CC
1169	GO:0008199	0.638268	0.740879	1	17	ferric iron binding	MF
839	GO:0006069	0.641526	0.739196	1	15	ethanol oxidation	BP
2776	GO:0051903	0.641526	0.739196	1	15	S-(hydroxymethyl)glutathione dehydrogenase activity	MF
2621	GO:0047938	0.643092	0.738586	1	14	glucose-6-phosphate 1-epimerase activity	MF
1643	GO:0015031	0.652611	0.461009	12	197	protein transport	BP
161	GO:0001664	0.654866	0.726703	1	14	G-protein coupled receptor binding	MF
791	GO:0005834	0.654866	0.726703	1	14	heterotrimeric G-protein complex	CC
3155	GO:1990904	0.65555	0.72342	1	17	ribonucleoprotein complex	CC
1536	GO:0010020	0.671414	0.706628	1	17	chloroplast fission	BP
1717	GO:0016161	0.675449	0.598573	2	33	beta-amylase activity	MF
3015	GO:0102229	0.675449	0.598573	2	33	amylopectin maltohydrolase activity	MF
2083	GO:0030976	0.682419	0.696249	1	15	thiamine pyrophosphate binding	MF
2015	GO:0030170	0.683261	0.444748	9	146	pyridoxal phosphate binding	MF
1826	GO:0016798	0.683902	0.693678	1	16	hydrolase activity, acting on glycosyl bonds	MF
844	GO:0006081	0.688403	0.689535	1	15	cellular aldehyde metabolic process	BP
188	GO:0003678	0.691132	0.686436	1	15	DNA helicase activity	MF
1739	GO:0016301	0.691342	0.379957	28	449	kinase activity	MF
2489	GO:0045489	0.692161	0.52913	3	52	pectin biosynthetic process	BP
2585	GO:0047262	0.692161	0.52913	3	52	polygalacturonate 4-alpha-galacturonosyltransferase activity	MF
1852	GO:0016887	0.698621	0.455571	6	113	ATPase activity	MF
489	GO:0004519	0.701118	0.517616	3	58	endonuclease activity	MF
1251	GO:0008643	0.701295	0.441397	7	116	carbohydrate transport	BP
1668	GO:0015297	0.704246	0.463957	5	95	antiporter activity	MF
2702	GO:0050661	0.706041	0.426305	8	137	NADP binding	MF
1175	GO:0008237	0.716226	0.653439	1	19	metallopeptidase activity	MF
377	GO:0004181	0.717277	0.65283	1	18	metallocarboxypeptidase activity	MF
1194	GO:0008308	0.725653	0.64102	1	20	voltage-gated anion channel activity	MF
1868	GO:0017025	0.726854	0.640125	1	19	TBP-class protein binding	MF
2339	GO:0042545	0.727213	0.535218	2	35	cell wall modification	BP
2482	GO:0045330	0.727213	0.535218	2	35	aspartyl esterase activity	MF
1215	GO:0008422	0.731771	0.634537	1	18	beta-glucosidase activity	MF
3033	GO:0102483	0.731771	0.634537	1	18	scopolin beta-glucosidase activity	MF
680	GO:0005198	0.731993	0.52742	2	42	structural molecule activity	MF
3065	GO:0102983	0.732677	0.632653	1	19	xylogalacturonan beta-1,3-xylosyltransferase activity	MF
1132	GO:0007623	0.736646	0.522506	2	37	circadian rhythm	BP
2888	GO:0070897	0.740279	0.622056	1	20	DNA-templated transcriptional preinitiation complex assembly	BP
81	GO:0000373	0.740299	0.623404	1	18	Group II intron splicing	BP
1040	GO:0006796	0.743737	0.617452	1	20	phosphate-containing compound metabolic process	BP
2084	GO:0030983	0.748496	0.611038	1	20	mismatched DNA binding	MF
885	GO:0006298	0.752793	0.604566	1	21	mismatch repair	BP
2290	GO:0035556	0.753869	0.404241	5	81	intracellular signal transduction	BP
1464	GO:0009737	0.755353	0.496929	2	40	response to abscisic acid	BP
867	GO:0006189	0.755829	0.600974	1	20	'de novo' IMP biosynthetic process	BP
1823	GO:0016788	0.756266	0.495072	2	43	hydrolase activity, acting on ester bonds	MF
1232	GO:0008483	0.761565	0.489174	2	37	transaminase activity	MF
2132	GO:0031625	0.761737	0.59338	1	19	ubiquitin protein ligase binding	MF
1250	GO:0008641	0.763304	0.59192	1	18	ubiquitin-like modifier activating enzyme activity	MF
2081	GO:0030956	0.769725	0.580661	1	21	glutamyl-tRNA(Gln) amidotransferase complex	CC
2696	GO:0050567	0.769725	0.580661	1	21	glutaminyl-tRNA synthase (glutamine-hydrolyzing) activity	MF
2880	GO:0070681	0.769725	0.580661	1	21	glutaminyl-tRNAGln biosynthesis via transamidation	BP
1797	GO:0016702	0.774748	0.469652	2	42	oxidoreductase activity, acting on single donors with incorporation of molecular oxygen, incorporation of two atoms of oxygen	MF
28	GO:0000139	0.776201	0.323456	11	201	Golgi membrane	CC
207	GO:0003746	0.782054	0.366422	5	106	translation elongation factor activity	MF
2048	GO:0030599	0.784274	0.456249	2	41	pectinesterase activity	MF
1127	GO:0007264	0.793912	0.44218	2	41	small GTPase mediated signal transduction	BP
64	GO:0000272	0.796377	0.438322	2	42	polysaccharide catabolic process	BP
2731	GO:0051213	0.796643	0.537938	1	25	dioxygenase activity	MF
271	GO:0003950	0.796727	0.54051	1	20	NAD+ ADP-ribosyltransferase activity	MF
588	GO:0004722	0.798684	0.296014	11	188	protein serine/threonine phosphatase activity	MF
318	GO:0004040	0.802513	0.529035	1	24	amidase activity	MF
2500	GO:0045735	0.803475	0.52494	1	31	nutrient reservoir activity	MF
611	GO:0004784	0.809013	0.516847	1	28	superoxide dismutase activity	MF
2308	GO:0036459	0.813186	0.368125	3	66	thiol-dependent ubiquitinyl hydrolase activity	MF
1417	GO:0009570	0.814465	0.340194	4	88	chloroplast stroma	CC
2275	GO:0035091	0.816513	0.408155	2	40	phosphatidylinositol binding	MF
453	GO:0004427	0.81711	0.504994	1	24	inorganic diphosphatase activity	MF
1990	GO:0030014	0.819713	0.499697	1	26	CCR4-NOT complex	CC
210	GO:0003756	0.823606	0.49263	1	27	protein disulfide isomerase activity	MF
966	GO:0006511	0.82836	0.267991	9	168	ubiquitin-dependent protein catabolic process	BP
1813	GO:0016760	0.829173	0.386979	2	46	cellulose synthase (UDP-forming) activity	MF
783	GO:0005789	0.830545	0.259654	10	199	endoplasmic reticulum membrane	CC
1972	GO:0019904	0.830876	0.479929	1	27	protein domain specific binding	MF
2118	GO:0031408	0.841606	0.459875	1	29	oxylipin biosynthetic process	BP
672	GO:0005085	0.843189	0.459498	1	23	guanyl-nucleotide exchange factor activity	MF
2178	GO:0032543	0.843489	0.456405	1	29	mitochondrial translation	BP
1407	GO:0009535	0.844885	0.319001	3	81	chloroplast thylakoid membrane	CC
1729	GO:0016226	0.848939	0.446576	1	28	iron-sulfur cluster assembly	BP
105	GO:0000723	0.849056	0.446355	1	28	telomere maintenance	BP
1214	GO:0008420	0.852754	0.440547	1	25	CTD phosphatase activity	MF
2892	GO:0070940	0.852754	0.440547	1	25	dephosphorylation of RNA polymerase II C-terminal domain	BP
1439	GO:0009651	0.853977	0.436641	1	29	response to salt stress	BP
144	GO:0000977	0.855265	0.432064	1	37	RNA polymerase II regulatory region sequence-specific DNA binding	MF
2755	GO:0051537	0.85937	0.335721	2	52	2 iron, 2 sulfur cluster binding	MF
382	GO:0004222	0.866017	0.263858	4	83	metalloendopeptidase activity	MF
2021	GO:0030244	0.866913	0.322757	2	50	cellulose biosynthetic process	BP
1785	GO:0016620	0.869299	0.407076	1	27	oxidoreductase activity, acting on the aldehyde or oxo group of donors, NAD or NADP as acceptor	MF
35	GO:0000159	0.869905	0.405842	1	27	protein phosphatase type 2A complex	CC
378	GO:0004185	0.870074	0.257261	4	87	serine-type carboxypeptidase activity	MF
2490	GO:0045490	0.876345	0.305673	2	51	pectin catabolic process	BP
774	GO:0005777	0.879154	0.384986	1	32	peroxisome	CC
1183	GO:0008271	0.879171	0.384949	1	32	secondary active sulfate transmembrane transporter activity	MF
1804	GO:0016740	0.880427	0.169892	20	377	transferase activity	MF
830	GO:0006006	0.880505	0.383032	1	29	glucose metabolic process	BP
212	GO:0003777	0.884451	0.180367	12	225	microtubule motor activity	MF
1968	GO:0019888	0.886345	0.370451	1	29	protein phosphatase regulator activity	MF
1076	GO:0006904	0.888935	0.364147	1	31	vesicle docking involved in exocytosis	BP
1273	GO:0008773	0.889761	0.362948	1	29	[protein-PII] uridylyltransferase activity	MF
39	GO:0000166	0.890089	0.244782	3	76	nucleotide binding	MF
2373	GO:0043022	0.892015	0.35606	1	36	ribosome binding	MF
469	GO:0004471	0.892982	0.35612	1	28	malate dehydrogenase (decarboxylating) (NAD+) activity	MF
2514	GO:0045944	0.893459	0.351154	1	46	positive regulation of transcription from RNA polymerase II promoter	BP
1483	GO:0009793	0.895282	0.348936	1	35	embryo development ending in seed dormancy	BP
1825	GO:0016791	0.897476	0.343944	1	35	phosphatase activity	MF
1198	GO:0008324	0.897748	0.344348	1	31	cation transmembrane transporter activity	MF
1690	GO:0015935	0.897944	0.341556	1	42	small ribosomal subunit	CC
383	GO:0004252	0.898701	0.170732	9	183	serine-type endopeptidase activity	MF
1963	GO:0019843	0.905642	0.323624	1	42	rRNA binding	MF
2754	GO:0051536	0.909277	0.315431	1	39	iron-sulfur cluster binding	MF
492	GO:0004525	0.909935	0.315112	1	33	ribonuclease III activity	MF
2322	GO:0042254	0.90996	0.313607	1	40	ribosome biogenesis	BP
34	GO:0000155	0.911138	0.312726	1	31	phosphorelay sensor kinase activity	MF
2348	GO:0042626	0.911183	0.161675	7	162	ATPase activity, coupled to transmembrane movement of substances	MF
1521	GO:0009941	0.918132	0.293437	1	40	chloroplast envelope	CC
773	GO:0005774	0.922813	0.281191	1	42	vacuolar membrane	CC
1158	GO:0008152	0.924252	0.278125	1	38	metabolic process	BP
295	GO:0003993	0.924581	0.276923	1	40	acid phosphatase activity	MF
189	GO:0003680	0.925259	0.275689	1	37	AT DNA binding	MF
2507	GO:0045892	0.92597	0.273824	1	37	negative regulation of transcription, DNA-templated	BP
1689	GO:0015934	0.926077	0.27151	1	52	large ribosomal subunit	CC
1061	GO:0006869	0.941816	0.229015	1	46	lipid transport	BP
683	GO:0005215	0.944218	0.223016	1	39	transporter activity	MF
650	GO:0004843	0.949702	0.152598	2	63	thiol-dependent ubiquitin-specific protease activity	MF
753	GO:0005739	0.949951	0.0874962	11	257	mitochondrion	CC
808	GO:0005886	0.95031	0.091302	9	235	plasma membrane	CC
752	GO:0005737	0.952276	0.0681957	31	624	cytoplasm	CC
195	GO:0003697	0.953355	0.194717	1	45	single-stranded DNA binding	MF
749	GO:0005730	0.95384	0.14194	2	75	nucleolus	CC
890	GO:0006310	0.959864	0.127123	2	70	DNA recombination	BP
1174	GO:0008236	0.966844	0.149778	1	55	serine-type peptidase activity	MF
977	GO:0006541	0.968208	0.145652	1	47	glutamine metabolic process	BP
850	GO:0006098	0.969503	0.140836	1	50	pentose-phosphate shunt	BP
589	GO:0004725	0.973711	0.125398	1	53	protein tyrosine phosphatase activity	MF
765	GO:0005759	0.97844	0.10756	1	51	mitochondrial matrix	CC
2757	GO:0051539	0.978835	0.105833	1	54	4 iron, 4 sulfur cluster binding	MF
1156	GO:0008138	0.979975	0.101273	1	55	protein tyrosine/serine/threonine phosphatase activity	MF
902	GO:0006355	0.981052	0.0278307	37	733	regulation of transcription, DNA-templated	BP
2088	GO:0031047	0.982419	0.0914814	1	53	gene silencing by RNA	BP
894	GO:0006334	0.983378	0.0865065	1	83	nucleosome assembly	BP
117	GO:0000786	0.985796	0.0442656	3	190	nucleosome	CC
777	GO:0005783	0.985827	0.053599	2	95	endoplasmic reticulum	CC
1068	GO:0006886	0.987513	0.0274743	8	228	intracellular protein transport	BP
1171	GO:0008233	0.988793	0.0440041	2	93	peptidase activity	MF
790	GO:0005829	0.989383	0.0248387	7	203	cytosol	CC
1811	GO:0016758	0.992729	0.0219739	4	148	transferase activity, transferring hexosyl groups	MF
1774	GO:0016579	0.993491	0.0276244	2	103	protein deubiquitination	BP
849	GO:0006096	0.994181	0.0368908	1	73	glycolytic process	BP
186	GO:0003676	0.994296	0.00861389	44	903	nucleic acid binding	MF
1182	GO:0008270	0.994444	0.00833288	46	940	zinc ion binding	MF
205	GO:0003735	0.994875	0.0106187	12	460	structural constituent of ribosome	MF
213	GO:0003779	0.995287	0.0308607	1	80	actin binding	MF
2563	GO:0046872	0.996015	0.00540561	94	1828	metal ion binding	MF
794	GO:0005840	0.996039	0.00887025	10	412	ribosome	CC
2701	GO:0050660	0.996145	0.0142794	3	132	flavin adenine dinucleotide binding	MF
1776	GO:0016592	0.99628	0.025242	1	87	mediator complex	CC
922	GO:0006412	0.997391	0.00583294	11	450	translation	BP
1833	GO:0016829	0.997961	0.0151495	1	88	lyase activity	MF
1910	GO:0019013	0.998568	0.0111533	1	97	viral nucleocapsid	CC
264	GO:0003924	0.999485	0.00138766	9	332	GTPase activity	MF
206	GO:0003743	0.999578	0.00166608	4	214	translation initiation factor activity	MF
916	GO:0006396	0.99967	0.00196991	2	143	RNA processing	BP
1159	GO:0008168	0.999714	0.000713898	12	395	methyltransferase activity	MF
1461	GO:0009734	0.999822	0.00176933	1	123	auxin-activated signaling pathway	BP
881	GO:0006281	0.999846	0.00098181	2	160	DNA repair	BP
899	GO:0006351	0.99986	0.000901979	2	162	transcription, DNA-templated	BP
2721	GO:0051082	0.999897	0.00108733	1	130	unfolded protein binding	MF
1396	GO:0009507	0.999943	0.000262708	4	243	chloroplast	CC
1702	GO:0016020	0.999983	0.000212151	1	155	membrane	CC
949	GO:0006457	0.999998	2.51628e-05	1	190	protein folding	BP
712	GO:0005525	0.999999	1.91903e-06	9	476	GTP binding	MF
433	GO:0004386	1	4.56349e-08	1	263	helicase activity	MF
2270	GO:0034998	1	0.966116	0	1	oligosaccharyltransferase I complex	CC
1655	GO:0015171	1	0.950411	0	1	amino acid transmembrane transporter activity	MF
2435	GO:0044070	1	0.953708	0	1	regulation of anion transport	BP
1877	GO:0017112	1	0.919634	0	1	Rab guanyl-nucleotide exchange factor activity	MF
3034	GO:0102485	1	0.919297	0	1	dATP phosphohydrolase activity	MF
3035	GO:0102486	1	0.919297	0	1	dCTP phosphohydrolase activity	MF
3036	GO:0102487	1	0.919297	0	1	dUTP phosphohydrolase activity	MF
3037	GO:0102488	1	0.919297	0	1	dTTP phosphohydrolase activity	MF
3038	GO:0102489	1	0.919297	0	1	GTP phosphohydrolase activity	MF
3039	GO:0102490	1	0.919297	0	1	8-oxo-dGTP phosphohydrolase activity	MF
3040	GO:0102491	1	0.919297	0	1	dGTP phosphohydrolase activity	MF
3016	GO:0102240	1	0.945396	0	1	soyasapogenol B glucuronide galactosyltransferase activity	MF
563	GO:0004655	1	0.929532	0	1	porphobilinogen synthase activity	MF
2113	GO:0031357	1	0.919542	0	1	integral component of chloroplast inner membrane	CC
2057	GO:0030665	1	0.919895	0	1	clathrin-coated vesicle membrane	CC
2136	GO:0031902	1	0.919895	0	1	late endosome membrane	CC
741	GO:0005684	1	0.846066	0	2	U2-type spliceosomal complex	CC
1915	GO:0019171	1	0.953286	0	1	3-hydroxyacyl-[acyl-carrier-protein] dehydratase activity	MF
101	GO:0000470	1	0.933745	0	1	maturation of LSU-rRNA	BP
2278	GO:0035194	1	0.933745	0	1	posttranscriptional gene silencing by RNA	BP
1473	GO:0009755	1	0.919112	0	1	hormone-mediated signaling pathway	BP
116	GO:0000785	1	0.947101	0	1	chromatin	CC
2089	GO:0031048	1	0.947101	0	1	chromatin silencing by small RNA	BP
662	GO:0004864	1	0.948672	0	1	protein phosphatase inhibitor activity	MF
1610	GO:0010387	1	0.948672	0	1	COP9 signalosome assembly	BP
2291	GO:0035560	1	0.933769	0	1	pheophoridase activity	MF
2624	GO:0047987	1	0.924425	0	1	hydroperoxide dehydratase activity	MF
1416	GO:0009569	1	0.954772	0	1	chloroplast starch grain	CC
2130	GO:0031588	1	0.954772	0	1	nucleotide-activated protein kinase complex	CC
3111	GO:1901982	1	0.954772	0	1	maltose binding	MF
1163	GO:0008177	1	0.93193	0	1	succinate dehydrogenase (ubiquinone) activity	MF
1512	GO:0009903	1	0.948789	0	1	chloroplast avoidance movement	BP
1513	GO:0009904	1	0.948789	0	1	chloroplast accumulation movement	BP
1479	GO:0009785	1	0.934798	0	2	blue light signaling pathway	BP
2599	GO:0047526	1	0.935599	0	1	2'-hydroxyisoflavone reductase activity	MF
1411	GO:0009540	1	0.951138	0	1	zeaxanthin epoxidase [overall] activity	MF
1448	GO:0009688	1	0.951138	0	1	abscisic acid biosynthetic process	BP
2971	GO:0090266	1	0.968656	0	1	regulation of mitotic cell cycle spindle assembly checkpoint	BP
2175	GO:0032509	1	0.943686	0	1	endosome transport via multivesicular body sorting pathway	BP
1294	GO:0008864	1	0.882652	0	2	formyltetrahydrofolate deformylase activity	MF
1933	GO:0019348	1	0.921634	0	2	dolichol metabolic process	BP
1442	GO:0009662	1	0.922931	0	1	etioplast organization	BP
2176	GO:0032527	1	0.919207	0	1	protein exit from endoplasmic reticulum	BP
1594	GO:0010303	1	0.947823	0	1	limit dextrinase activity	MF
2240	GO:0034020	1	0.947366	0	1	neoxanthin synthase activity	MF
299	GO:0003998	1	0.927818	0	1	acylphosphatase activity	MF
971	GO:0006527	1	0.919138	0	1	arginine catabolic process	BP
1276	GO:0008792	1	0.919138	0	1	arginine decarboxylase activity	MF
137	GO:0000940	1	0.929145	0	2	condensed chromosome outer kinetochore	CC
806	GO:0005876	1	0.929145	0	2	spindle microtubule	CC
1476	GO:0009768	1	0.951342	0	1	photosynthesis, light harvesting in photosystem I	BP
2421	GO:0043864	1	0.957167	0	1	indoleacetamide hydrolase activity	MF
1654	GO:0015168	1	0.919705	0	1	glycerol transmembrane transporter activity	MF
1659	GO:0015204	1	0.919705	0	1	urea transmembrane transporter activity	MF
2556	GO:0046715	1	0.919705	0	1	borate transmembrane transporter activity	MF
2946	GO:0080029	1	0.919705	0	1	cellular response to boron-containing substance levels	BP
2398	GO:0043333	1	0.937101	0	1	2-octaprenyl-6-methoxy-1,4-benzoquinone methyltransferase activity	MF
2391	GO:0043189	1	0.955116	0	1	H4/H2A histone acetyltransferase complex	CC
1372	GO:0009344	1	0.951301	0	1	nitrite reductase complex [NAD(P)H]	CC
1575	GO:0010212	1	0.91907	0	1	response to ionizing radiation	BP
2205	GO:0033314	1	0.91907	0	1	mitotic DNA replication checkpoint	BP
2874	GO:0070601	1	0.95375	0	1	centromeric sister chromatid cohesion	BP
450	GO:0004422	1	0.951016	0	1	hypoxanthine phosphoribosyltransferase activity	MF
2122	GO:0031429	1	0.951016	0	1	box H/ACA snoRNP complex	CC
2786	GO:0052657	1	0.951016	0	1	guanine phosphoribosyltransferase activity	MF
147	GO:0000987	1	0.964007	0	1	core promoter proximal region sequence-specific DNA binding	MF
1478	GO:0009773	1	0.886276	0	2	photosynthetic electron transport in photosystem I	BP
1658	GO:0015184	1	0.93638	0	1	L-cystine transmembrane transporter activity	MF
1687	GO:0015811	1	0.93638	0	1	L-cystine transport	BP
2781	GO:0052587	1	0.93638	0	1	diacetyl reductase ((R)-acetoin forming) activity	MF
1625	GO:0010506	1	0.919099	0	1	regulation of autophagy	BP
70	GO:0000288	1	0.921797	0	1	nuclear-transcribed mRNA catabolic process, deadenylation-dependent decay	BP
2769	GO:0051748	1	0.921797	0	1	UTP-monosaccharide-1-phosphate uridylyltransferase activity	MF
1724	GO:0016206	1	0.943304	0	1	catechol O-methyltransferase activity	MF
3004	GO:0102084	1	0.943304	0	1	L-dopa O-methyltransferase activity	MF
3061	GO:0102938	1	0.943304	0	1	orcinol O-methyltransferase activity	MF
2656	GO:0048564	1	0.9573	0	1	photosystem I assembly	BP
2964	GO:0080183	1	0.9573	0	1	response to photooxidative stress	BP
3055	GO:0102752	1	0.919159	0	1	1,4-alpha-glucan branching enzyme activity (using a glucosylated glycogenin as primer for glycogen synthesis)	MF
270	GO:0003949	1	0.931341	0	1	1-(5-phosphoribosyl)-5-[(5-phosphoribosylamino)methylideneamino]imidazole-4-carboxamide isomerase activity	MF
1660	GO:0015207	1	0.924971	0	1	adenine transmembrane transporter activity	MF
1661	GO:0015208	1	0.924971	0	1	guanine transmembrane transporter activity	MF
1662	GO:0015210	1	0.924971	0	1	uracil transmembrane transporter activity	MF
1667	GO:0015294	1	0.924971	0	1	solute:cation symporter activity	MF
2285	GO:0035344	1	0.924971	0	1	hypoxanthine transport	BP
2991	GO:0098702	1	0.924971	0	1	adenine import across plasma membrane	BP
2992	GO:0098710	1	0.924971	0	1	guanine import across plasma membrane	BP
2994	GO:0098721	1	0.924971	0	1	uracil import across plasma membrane	BP
2272	GO:0035064	1	0.962873	0	1	methylated histone binding	MF
2274	GO:0035067	1	0.962873	0	1	negative regulation of histone acetylation	BP
3066	GO:0102986	1	0.927734	0	1	trehalose synthase activity	MF
2385	GO:0043141	1	0.857599	0	2	ATP-dependent 5'-3' DNA helicase activity	MF
2984	GO:0097255	1	0.857599	0	2	R2TP complex	CC
2812	GO:0052913	1	0.934539	0	1	16S rRNA (guanine(966)-N(2))-methyltransferase activity	MF
2103	GO:0031204	1	0.92089	0	1	posttranslational protein targeting to membrane, translocation	BP
879	GO:0006275	1	0.941322	0	1	regulation of DNA replication	BP
2035	GO:0030337	1	0.941322	0	1	DNA polymerase processivity factor activity	MF
1233	GO:0008495	1	0.931688	0	1	protoheme IX farnesyltransferase activity	MF
2628	GO:0048034	1	0.931688	0	1	heme O biosynthetic process	BP
1226	GO:0008466	1	0.930647	0	1	glycogenin glucosyltransferase activity	MF
3054	GO:0102751	1	0.930647	0	1	UDP-alpha-D-glucose:glucosyl-glycogenin alpha-D-glucosyltransferase activity	MF
1037	GO:0006784	1	0.85963	0	2	heme a biosynthetic process	BP
2131	GO:0031624	1	0.943235	0	1	ubiquitin conjugating enzyme binding	MF
2157	GO:0032182	1	0.943235	0	1	ubiquitin-like protein binding	MF
2749	GO:0051443	1	0.943235	0	1	positive regulation of ubiquitin-protein transferase activity	BP
2988	GO:0097602	1	0.943235	0	1	cullin family protein binding	MF
1110	GO:0007095	1	0.853814	0	2	mitotic G2 DNA damage checkpoint	BP
795	GO:0005844	1	0.957522	0	1	polysome	CC
1361	GO:0009303	1	0.957522	0	1	rRNA transcription	BP
1469	GO:0009745	1	0.957522	0	1	sucrose mediated signaling	BP
1557	GO:0010116	1	0.957522	0	1	positive regulation of abscisic acid biosynthetic process	BP
1626	GO:0010507	1	0.957522	0	1	negative regulation of autophagy	BP
1636	GO:0010929	1	0.957522	0	1	positive regulation of auxin mediated signaling pathway	BP
2310	GO:0040019	1	0.957522	0	1	positive regulation of embryonic development	BP
2705	GO:0050687	1	0.957522	0	1	negative regulation of defense response to virus	BP
3106	GO:1901355	1	0.957522	0	1	response to rapamycin	BP
3115	GO:1902661	1	0.957522	0	1	positive regulation of glucose mediated signaling pathway	BP
3162	GO:2000234	1	0.957522	0	1	positive regulation of rRNA processing	BP
3156	GO:2000014	1	0.859264	0	2	regulation of endosperm development	BP
645	GO:0004831	1	0.857974	0	2	tyrosine-tRNA ligase activity	MF
810	GO:0005938	1	0.949614	0	1	cell cortex	CC
1459	GO:0009729	1	0.949614	0	1	detection of brassinosteroid stimulus	BP
1489	GO:0009825	1	0.949614	0	1	multidimensional cell growth	BP
2558	GO:0046827	1	0.949614	0	1	positive regulation of protein export from nucleus	BP
2663	GO:0048765	1	0.949614	0	1	root hair cell differentiation	BP
1170	GO:0008219	1	0.948439	0	1	cell death	BP
1545	GO:0010087	1	0.948439	0	1	phloem or xylem histogenesis	BP
1614	GO:0010401	1	0.948439	0	1	pectic galactan metabolic process	BP
2780	GO:0052541	1	0.948439	0	1	plant-type cell wall cellulose metabolic process	BP
763	GO:0005751	1	0.949141	0	1	mitochondrial respiratory chain complex IV	CC
2299	GO:0036094	1	0.941453	0	1	small molecule binding	MF
514	GO:0004575	1	0.921592	0	1	sucrose alpha-glucosidase activity	MF
2430	GO:0043981	1	0.923826	0	1	histone H4-K5 acetylation	BP
2431	GO:0043982	1	0.923826	0	1	histone H4-K8 acetylation	BP
2432	GO:0043983	1	0.923826	0	1	histone H4-K12 acetylation	BP
2884	GO:0070776	1	0.923826	0	1	MOZ/MORF histone acetyltransferase complex	CC
3146	GO:1990467	1	0.923826	0	1	NuA3a histone acetyltransferase complex	CC
3147	GO:1990468	1	0.923826	0	1	NuA3b histone acetyltransferase complex	CC
1126	GO:0007263	1	0.952452	0	1	nitric oxide mediated signal transduction	BP
2586	GO:0047268	1	0.948555	0	1	galactinol-raffinose galactosyltransferase activity	MF
1270	GO:0008734	1	0.919855	0	1	L-aspartate oxidase activity	MF
2446	GO:0044318	1	0.919855	0	1	L-aspartate:fumarate oxidoreductase activity	MF
2669	GO:0048868	1	0.919719	0	1	pollen tube development	BP
1167	GO:0008195	1	0.952618	0	1	phosphatidate phosphatase activity	MF
934	GO:0006427	1	0.929285	0	1	histidyl-tRNA aminoacylation	BP
1942	GO:0019450	1	0.929285	0	1	L-cysteine catabolic process to pyruvate	BP
2959	GO:0080146	1	0.929285	0	1	L-cysteine desulfhydrase activity	MF
1166	GO:0008193	1	0.925542	0	1	tRNA guanylyltransferase activity	MF
2337	GO:0042538	1	0.953413	0	1	hyperosmotic salinity response	BP
651	GO:0004844	1	0.934113	0	1	uracil DNA N-glycosylase activity	MF
278	GO:0003962	1	0.937671	0	1	cystathionine gamma-synthase activity	MF
344	GO:0004108	1	0.849724	0	2	citrate (Si)-synthase activity	MF
2206	GO:0033355	1	0.944747	0	1	ascorbate glutathione cycle	BP
2471	GO:0045174	1	0.944747	0	1	glutathione dehydrogenase (ascorbate) activity	MF
550	GO:0004639	1	0.87006	0	2	phosphoribosylaminoimidazolesuccinocarboxamide synthase activity	MF
1673	GO:0015407	1	0.954131	0	1	monosaccharide-transporting ATPase activity	MF
366	GO:0004160	1	0.85085	0	2	dihydroxy-acid dehydratase activity	MF
3144	GO:1990426	1	0.936298	0	1	mitotic recombination-dependent replication fork processing	BP
2177	GO:0032542	1	0.924391	0	2	sulfiredoxin activity	MF
1304	GO:0008935	1	0.943896	0	1	1,4-dihydroxy-2-naphthoyl-CoA synthase activity	MF
1350	GO:0009234	1	0.943896	0	1	menaquinone biosynthetic process	BP
1657	GO:0015175	1	0.856033	0	2	neutral amino acid transmembrane transporter activity	MF
2668	GO:0048831	1	0.919088	0	1	regulation of shoot system development	BP
1313	GO:0008987	1	0.854366	0	2	quinolinate synthetase A activity	MF
1834	GO:0016830	1	0.854374	0	2	carbon-carbon lyase activity	MF
507	GO:0004561	1	0.920506	0	1	alpha-N-acetylglucosaminidase activity	MF
1623	GO:0010497	1	0.859566	0	2	plasmodesmata-mediated intercellular transport	BP
291	GO:0003988	1	0.968311	0	1	acetyl-CoA C-acyltransferase activity	MF
400	GO:0004333	1	0.928006	0	1	fumarate hydratase activity	MF
854	GO:0006106	1	0.928006	0	1	fumarate metabolic process	BP
2473	GO:0045239	1	0.928006	0	1	tricarboxylic acid cycle enzyme complex	CC
869	GO:0006212	1	0.981755	0	1	uracil catabolic process	BP
1122	GO:0007188	1	0.981755	0	1	adenylate cyclase-modulating G-protein coupled receptor signaling pathway	BP
1878	GO:0017113	1	0.981755	0	1	dihydropyrimidine dehydrogenase (NADP+) activity	MF
18	GO:0000082	1	0.844687	0	2	G1/S transition of mitotic cell cycle	BP
68	GO:0000285	1	0.844687	0	2	1-phosphatidylinositol-3-phosphate 5-kinase activity	MF
171	GO:0001927	1	0.844687	0	2	exocyst assembly	BP
175	GO:0002100	1	0.844687	0	2	tRNA wobble adenosine to inosine editing	BP
281	GO:0003972	1	0.844687	0	2	RNA ligase (ATP) activity	MF
562	GO:0004654	1	0.844687	0	2	polyribonucleotide nucleotidyltransferase activity	MF
1118	GO:0007155	1	0.844687	0	2	cell adhesion	BP
1371	GO:0009341	1	0.844687	0	2	beta-galactosidase complex	CC
1374	GO:0009360	1	0.844687	0	2	DNA polymerase III complex	CC
1587	GO:0010265	1	0.844687	0	2	SCF complex assembly	BP
1611	GO:0010389	1	0.844687	0	2	regulation of G2/M transition of mitotic cell cycle	BP
1723	GO:0016197	1	0.844687	0	2	endosomal transport	BP
1916	GO:0019200	1	0.844687	0	2	carbohydrate kinase activity	MF
2075	GO:0030897	1	0.844687	0	2	HOPS complex	CC
2172	GO:0032456	1	0.844687	0	2	endocytic recycling	BP
2210	GO:0033523	1	0.844687	0	2	histone H2B ubiquitination	BP
2276	GO:0035101	1	0.844687	0	2	FACT complex	CC
2770	GO:0051752	1	0.844687	0	2	phosphoglucan, water dikinase activity	MF
2830	GO:0061077	1	0.844687	0	2	chaperone-mediated protein folding	BP
2891	GO:0070924	1	0.844687	0	2	heterochromatin assembly involved in chromatin silencing by small RNA	BP
2915	GO:0071528	1	0.844687	0	2	tRNA re-export from nucleus	BP
3139	GO:1990112	1	0.844687	0	2	RQC complex	CC
3140	GO:1990116	1	0.844687	0	2	ribosome-associated ubiquitin-dependent protein catabolic process	BP
3152	GO:1990745	1	0.844687	0	2	EARP complex	CC
1344	GO:0009190	1	0.859024	0	2	cyclic nucleotide biosynthetic process	BP
1841	GO:0016849	1	0.859024	0	2	phosphorus-oxygen lyase activity	MF
1274	GO:0008777	1	0.930606	0	1	acetylornithine deacetylase activity	MF
961	GO:0006490	1	0.919551	0	1	oligosaccharide-lipid intermediate biosynthetic process	BP
2328	GO:0042283	1	0.919551	0	1	dolichyl pyrophosphate Glc1Man9GlcNAc2 alpha-1,3-glucosyltransferase activity	MF
249	GO:0003881	1	0.933003	0	1	CDP-diacylglycerol-inositol 3-phosphatidyltransferase activity	MF
2683	GO:0050321	1	0.920627	0	1	tau-protein kinase activity	MF
2910	GO:0071472	1	0.947025	0	1	cellular response to salt stress	BP
2332	GO:0042335	1	0.921062	0	1	cuticle development	BP
1341	GO:0009143	1	0.963108	0	1	nucleoside triphosphate catabolic process	BP
2617	GO:0047840	1	0.963108	0	1	dCTP diphosphatase activity	MF
2104	GO:0031209	1	0.969002	0	1	SCAR complex	CC
2834	GO:0061617	1	0.969002	0	1	MICOS complex	CC
2436	GO:0044090	1	0.946912	0	1	positive regulation of vacuole organization	BP
3120	GO:1903415	1	0.946912	0	1	flavonoid transport from endoplasmic reticulum to plant-type vacuole	BP
2390	GO:0043175	1	0.919484	0	1	RNA polymerase core enzyme binding	MF
812	GO:0005960	1	0.8905	0	2	glycine cleavage complex	CC
1943	GO:0019464	1	0.8905	0	2	glycine decarboxylation via glycine cleavage system	BP
898	GO:0006348	1	0.926597	0	1	chromatin silencing at telomere	BP
1403	GO:0009526	1	0.919882	0	1	plastid envelope	CC
2939	GO:0072598	1	0.919882	0	1	protein localization to chloroplast	BP
2582	GO:0047205	1	0.933383	0	1	quinate O-hydroxycinnamoyltransferase activity	MF
163	GO:0001673	1	0.92345	0	1	male germ cell nucleus	CC
1875	GO:0017087	1	0.92345	0	1	mitochondrial processing peptidase complex	CC
2815	GO:0055047	1	0.92345	0	1	generative cell mitosis	BP
1950	GO:0019632	1	0.933263	0	1	shikimate metabolic process	BP
2638	GO:0048256	1	0.850449	0	2	flap endonuclease activity	MF
656	GO:0004851	1	0.92139	0	1	uroporphyrin-III C-methyltransferase activity	MF
2417	GO:0043737	1	0.886915	0	2	deoxyribonuclease V activity	MF
277	GO:0003959	1	0.972608	0	1	NADPH dehydrogenase activity	MF
1902	GO:0018548	1	0.972608	0	1	pentaerythritol trinitrate reductase activity	MF
2787	GO:0052690	1	0.972608	0	1	trichloro-p-hydroquinone reductive dehalogenase activity	MF
1265	GO:0008696	1	0.93399	0	1	4-amino-4-deoxychorismate lyase activity	MF
2616	GO:0047810	1	0.93399	0	1	D-alanine:2-oxoglutarate aminotransferase activity	MF
41	GO:0000172	1	0.844803	0	2	ribonuclease MRP complex	CC
727	GO:0005655	1	0.844803	0	2	nucleolar ribonuclease P complex	CC
2843	GO:0062046	1	0.875349	0	2	NA	NA
3109	GO:1901672	1	0.875349	0	2	positive regulation of systemic acquired resistance	BP
2115	GO:0031361	1	0.965441	0	1	integral component of thylakoid membrane	CC
1509	GO:0009880	1	0.919156	0	1	embryonic pattern specification	BP
2976	GO:0090421	1	0.919156	0	1	embryonic meristem initiation	BP
2654	GO:0048529	1	0.931449	0	1	magnesium-protoporphyrin IX monomethyl ester (oxidative) cyclase activity	MF
1450	GO:0009693	1	0.935679	0	1	ethylene biosynthetic process	BP
1495	GO:0009835	1	0.935679	0	1	fruit ripening	BP
1866	GO:0017009	1	0.936108	0	1	protein-phycocyanobilin linkage	BP
1932	GO:0019318	1	0.936108	0	1	hexose metabolic process	BP
218	GO:0003830	1	0.854351	0	2	beta-1,4-mannosylglycoprotein 4-beta-N-acetylglucosaminyltransferase activity	MF
880	GO:0006279	1	0.923008	0	1	premeiotic DNA replication	BP
2636	GO:0048229	1	0.923008	0	1	gametophyte development	BP
2692	GO:0050513	1	0.923008	0	1	glycoprotein 2-beta-D-xylosyltransferase activity	MF
2485	GO:0045431	1	0.940676	0	1	flavonol synthase activity	MF
3089	GO:1900034	1	0.932448	0	1	regulation of cellular response to heat	BP
2149	GO:0032008	1	0.852929	0	2	positive regulation of TOR signaling	BP
335	GO:0004073	1	0.929823	0	1	aspartate-semialdehyde dehydrogenase activity	MF
1418	GO:0009574	1	0.929902	0	1	preprophase band	CC
2187	GO:0032886	1	0.929902	0	1	regulation of microtubule-based process	BP
2704	GO:0050664	1	0.986041	0	1	oxidoreductase activity, acting on NAD(P)H, oxygen as acceptor	MF
1511	GO:0009902	1	0.844687	0	2	chloroplast relocation	BP
1097	GO:0007032	1	0.844702	0	2	endosome organization	BP
1148	GO:0008115	1	0.866501	0	2	sarcosine oxidase activity	MF
2549	GO:0046653	1	0.866501	0	2	tetrahydrofolate metabolic process	BP
2161	GO:0032266	1	0.953244	0	1	phosphatidylinositol-3-phosphate binding	MF
3071	GO:0103043	1	0.95208	0	1	5-phospho-alpha-D-ribosyl 1,2-cyclic phosphate phosphodiesterase activity	MF
2881	GO:0070682	1	0.865841	0	2	proteasome regulatory particle assembly	BP
1431	GO:0009630	1	0.926427	0	2	gravitropism	BP
152	GO:0001164	1	0.920971	0	1	RNA polymerase I CORE element sequence-specific DNA binding	MF
2620	GO:0047918	1	0.920971	0	1	GDP-mannose 3,5-epimerase activity	MF
2887	GO:0070860	1	0.920971	0	1	RNA polymerase I core factor complex	CC
193	GO:0003689	1	0.91907	0	1	DNA clamp loader activity	MF
728	GO:0005663	1	0.91907	0	1	DNA replication factor C complex	CC
1754	GO:0016458	1	0.859127	0	2	gene silencing	BP
2954	GO:0080111	1	0.859127	0	2	DNA demethylation	BP
2502	GO:0045747	1	0.957123	0	1	positive regulation of Notch signaling pathway	BP
460	GO:0004452	1	0.937017	0	1	isopentenyl-diphosphate delta-isomerase activity	MF
3043	GO:0102502	1	0.850251	0	2	ADP-glucose-starch glucosyltransferase activity	MF
1222	GO:0008444	1	0.934793	0	1	CDP-diacylglycerol-glycerol-3-phosphate 3-phosphatidyltransferase activity	MF
3160	GO:2000032	1	0.95337	0	1	regulation of secondary shoot formation	BP
2304	GO:0036377	1	0.921767	0	1	arbuscular mycorrhizal association	BP
1115	GO:0007141	1	0.939271	0	1	male meiosis I	BP
1579	GO:0010223	1	0.924259	0	1	secondary shoot formation	BP
1712	GO:0016121	1	0.924259	0	1	carotene catabolic process	BP
1209	GO:0008398	1	0.919111	0	1	sterol 14-demethylase activity	MF
391	GO:0004315	1	0.856908	0	2	3-oxoacyl-[acyl-carrier-protein] synthase activity	MF
385	GO:0004300	1	0.884633	0	2	enoyl-CoA hydratase activity	MF
1615	GO:0010405	1	0.92012	0	1	arabinogalactan protein metabolic process	BP
1893	GO:0018258	1	0.92012	0	1	protein O-linked glycosylation via hydroxyproline	BP
3150	GO:1990714	1	0.92012	0	1	hydroxyproline O-galactosyltransferase activity	MF
1523	GO:0009956	1	0.852069	0	2	radial pattern formation	BP
2931	GO:0071944	1	0.952659	0	1	cell periphery	CC
3084	GO:0110102	1	0.952659	0	1	NA	NA
2611	GO:0047763	1	0.891407	0	2	caffeate O-methyltransferase activity	MF
2244	GO:0034220	1	0.919073	0	1	ion transmembrane transport	BP
327	GO:0004056	1	0.926048	0	1	argininosuccinate lyase activity	MF
2336	GO:0042450	1	0.926048	0	1	arginine biosynthetic process via ornithine	BP
2615	GO:0047807	1	0.926048	0	1	cytokinin 7-beta-glucosyltransferase activity	MF
3018	GO:0102265	1	0.919666	0	1	tRNA-dihydrouridine47 synthase activity	MF
893	GO:0006333	1	0.948984	0	1	chromatin assembly or disassembly	BP
92	GO:0000433	1	0.956551	0	1	negative regulation of transcription from RNA polymerase II promoter by glucose	BP
132	GO:0000920	1	0.956551	0	1	cell separation after cytokinesis	BP
1781	GO:0016604	1	0.956551	0	1	nuclear body	CC
2627	GO:0048026	1	0.956551	0	1	positive regulation of mRNA splicing, via spliceosome	BP
2658	GO:0048574	1	0.956551	0	1	long-day photoperiodism, flowering	BP
3161	GO:2000134	1	0.956551	0	1	negative regulation of G1/S transition of mitotic cell cycle	BP
1271	GO:0008757	1	0.857682	0	2	S-adenosylmethionine-dependent methyltransferase activity	MF
185	GO:0002953	1	0.891673	0	2	5'-deoxynucleotidase activity	MF
1859	GO:0016984	1	0.857562	0	2	ribulose-bisphosphate carboxylase activity	MF
1555	GO:0010114	1	0.922561	0	1	response to red light	BP
1578	GO:0010218	1	0.922561	0	1	response to far red light	BP
2970	GO:0090228	1	0.922561	0	1	positive regulation of red or far-red light signaling pathway	BP
2315	GO:0042131	1	0.881341	0	2	thiamine phosphate phosphatase activity	MF
2967	GO:0090065	1	0.91907	0	1	regulation of production of siRNA involved in RNA interference	BP
634	GO:0004820	1	0.84609	0	2	glycine-tRNA ligase activity	MF
933	GO:0006426	1	0.84609	0	2	glycyl-tRNA aminoacylation	BP
2063	GO:0030692	1	0.924857	0	1	Noc4p-Nop14p complex	CC
1278	GO:0008806	1	0.965778	0	1	carboxymethylenebutenolidase activity	MF
1520	GO:0009926	1	0.858235	0	2	auxin polar transport	BP
768	GO:0005764	1	0.920414	0	2	lysosome	CC
1526	GO:0009960	1	0.921055	0	1	endosperm development	BP
316	GO:0004035	1	0.851075	0	2	alkaline phosphatase activity	MF
2581	GO:0047184	1	0.853587	0	2	1-acylglycerophosphocholine O-acyltransferase activity	MF
294	GO:0003992	1	0.925206	0	1	N2-acetyl-L-ornithine:2-oxoglutarate 5-aminotransferase activity	MF
1234	GO:0008515	1	0.939424	0	1	sucrose transmembrane transporter activity	MF
1637	GO:0010930	1	0.919642	0	1	negative regulation of auxin mediated signaling pathway	BP
228	GO:0003848	1	0.922827	0	1	2-amino-4-hydroxy-6-hydroxymethyldihydropteridine diphosphokinase activity	MF
364	GO:0004156	1	0.922827	0	1	dihydropteroate synthase activity	MF
1376	GO:0009396	1	0.922827	0	1	folic acid-containing compound biosynthetic process	BP
1470	GO:0009749	1	0.863965	0	2	response to glucose	BP
2839	GO:0061929	1	0.899143	0	2	gamma-glutamylaminecyclotransferase activity	MF
3010	GO:0102158	1	0.906246	0	2	very-long-chain 3-hydroxyacyl-CoA dehydratase activity	MF
3027	GO:0102343	1	0.906246	0	2	3-hydroxy-arachidoyl-CoA dehydratase activity	MF
3028	GO:0102344	1	0.906246	0	2	3-hydroxy-behenoyl-CoA dehydratase activity	MF
3029	GO:0102345	1	0.906246	0	2	3-hydroxy-lignoceroyl-CoA dehydratase activity	MF
2273	GO:0035065	1	0.923983	0	1	regulation of histone acetylation	BP
1725	GO:0016207	1	0.971963	0	2	4-coumarate-CoA ligase activity	MF
1241	GO:0008541	1	0.951628	0	1	proteasome regulatory particle, lid subcomplex	CC
2242	GO:0034051	1	0.924365	0	1	negative regulation of plant-type hypersensitive response	BP
3113	GO:1902478	1	0.924365	0	1	negative regulation of defense response to bacterium, incompatible interaction	BP
2726	GO:0051119	1	0.952203	0	1	sugar transmembrane transporter activity	MF
1424	GO:0009612	1	0.925583	0	1	response to mechanical stimulus	BP
1978	GO:0019988	1	0.920954	0	1	charged-tRNA amino acid modification	BP
2399	GO:0043399	1	0.920954	0	1	tRNA A64-2'-O-ribosylphosphate transferase activity	MF
273	GO:0003952	1	0.902189	0	2	NAD+ synthase (glutamine-hydrolyzing) activity	MF
2087	GO:0031023	1	0.940612	0	1	microtubule organizing center organization	BP
2145	GO:0031972	1	0.940612	0	1	chloroplast intermembrane space	CC
608	GO:0004775	1	0.861056	0	2	succinate-CoA ligase (ADP-forming) activity	MF
1986	GO:0022904	1	0.901736	0	2	respiratory electron transport chain	BP
1162	GO:0008176	1	0.940548	0	1	tRNA (guanine-N7-)-methyltransferase activity	MF
2225	GO:0033808	1	0.924972	0	2	6'-deoxychalcone synthase activity	MF
2851	GO:0070084	1	0.927321	0	1	protein initiator methionine removal	BP
1940	GO:0019432	1	0.854771	0	2	triglyceride biosynthetic process	BP
2027	GO:0030261	1	0.919575	0	1	chromosome condensation	BP
610	GO:0004783	1	0.919535	0	1	sulfite reductase (NADPH) activity	MF
1370	GO:0009337	1	0.919535	0	1	sulfite reductase complex (NADPH)	CC
1391	GO:0009496	1	0.948633	0	1	plastoquinol--plastocyanin reductase activity	MF
2469	GO:0045158	1	0.948633	0	1	electron transporter, transferring electrons within cytochrome b6/f complex of photosystem II activity	MF
618	GO:0004798	1	0.875616	0	2	thymidylate kinase activity	MF
873	GO:0006233	1	0.875616	0	2	dTDP biosynthetic process	BP
3047	GO:0102567	1	0.95443	0	1	phospholipase A2 activity (consuming 1,2-dipalmitoylphosphatidylcholine)	MF
3048	GO:0102568	1	0.95443	0	1	phospholipase A2 activity consuming 1,2-dioleoylphosphatidylethanolamine)	MF
2998	GO:0098869	1	0.923123	0	2	cellular oxidant detoxification	BP
2951	GO:0080085	1	0.930959	0	1	signal recognition particle, chloroplast targeting	CC
2311	GO:0040029	1	0.856001	0	2	regulation of gene expression, epigenetic	BP
1622	GO:0010494	1	0.853511	0	2	cytoplasmic stress granule	CC
1840	GO:0016847	1	0.925514	0	1	1-aminocyclopropane-1-carboxylate synthase activity	MF
263	GO:0003923	1	0.925365	0	1	GPI-anchor transamidase activity	MF
1514	GO:0009905	1	0.920104	0	1	ent-copalyl diphosphate synthase activity	MF
1598	GO:0010329	1	0.922508	0	1	auxin efflux transmembrane transporter activity	MF
12	GO:0000056	1	0.844776	0	2	ribosomal small subunit export from nucleus	BP
2973	GO:0090353	1	0.939949	0	1	polygalacturonase inhibitor activity	MF
603	GO:0004758	1	0.854874	0	2	serine C-palmitoyltransferase activity	MF
1985	GO:0022900	1	0.876966	0	2	electron transport chain	BP
685	GO:0005242	1	0.91931	0	1	inward rectifier potassium channel activity	MF
2972	GO:0090333	1	0.91931	0	1	regulation of stomatal closure	BP
3148	GO:1990573	1	0.91931	0	1	potassium ion import across plasma membrane	BP
2845	GO:0065003	1	0.881524	0	2	macromolecular complex assembly	BP
1957	GO:0019774	1	0.941617	0	1	proteasome core complex, beta-subunit complex	CC
2095	GO:0031090	1	0.941617	0	1	organelle membrane	CC
2461	GO:0045047	1	0.941617	0	1	protein targeting to ER	BP
719	GO:0005546	1	0.946167	0	1	phosphatidylinositol-4,5-bisphosphate binding	MF
1871	GO:0017049	1	0.946167	0	1	GTP-Rho binding	MF
2761	GO:0051601	1	0.946167	0	1	exocyst localization	BP
736	GO:0005674	1	0.943029	0	1	transcription factor TFIIF complex	CC
1565	GO:0010167	1	0.848973	0	2	response to nitrate	BP
1054	GO:0006833	1	0.919143	0	1	water transport	BP
1256	GO:0008659	1	0.919205	0	1	(3R)-hydroxymyristoyl-[acyl-carrier-protein] dehydratase activity	MF
2596	GO:0047451	1	0.919205	0	1	3-hydroxyoctanoyl-[acyl-carrier-protein] dehydratase activity	MF
746	GO:0005689	1	0.883213	0	2	U12-type spliceosomal complex	CC
2119	GO:0031410	1	0.865187	0	2	cytoplasmic vesicle	CC
2584	GO:0047259	1	0.848272	0	2	glucomannan 4-beta-mannosyltransferase activity	MF
1988	GO:0030007	1	0.866666	0	2	cellular potassium ion homeostasis	BP
14	GO:0000070	1	0.938047	0	1	mitotic sister chromatid segregation	BP
1744	GO:0016407	1	0.938047	0	1	acetyltransferase activity	MF
2842	GO:0062045	1	0.952038	0	1	NA	NA
123	GO:0000814	1	0.89225	0	2	ESCRT II complex	CC
2266	GO:0034719	1	0.946762	0	1	SMN-Sm protein complex	CC
2217	GO:0033617	1	0.925003	0	2	mitochondrial respiratory chain complex IV assembly	BP
796	GO:0005845	1	0.89524	0	2	mRNA cap binding complex	CC
176	GO:0002143	1	0.927852	0	1	tRNA wobble position uridine thiolation	BP
1738	GO:0016300	1	0.927852	0	1	tRNA (uracil) methyltransferase activity	MF
1891	GO:0018192	1	0.927852	0	1	enzyme active site formation via cysteine modification to L-cysteine persulfide	BP
461	GO:0004454	1	0.933074	0	1	ketohexokinase activity	MF
124	GO:0000818	1	0.934691	0	1	nuclear MIS12/MIND complex	CC
1618	GO:0010452	1	0.934691	0	1	histone H3-K36 methylation	BP
1751	GO:0016441	1	0.934691	0	1	posttranscriptional gene silencing	BP
1284	GO:0008831	1	0.935946	0	1	dTDP-4-dehydrorhamnose reductase activity	MF
2185	GO:0032786	1	0.949971	0	1	positive regulation of DNA-templated transcription, elongation	BP
1688	GO:0015919	1	0.932176	0	1	peroxisomal membrane transport	BP
107	GO:0000737	1	0.928336	0	1	DNA catabolic process, endonucleolytic	BP
3116	GO:1902979	1	0.937844	0	1	mitotic DNA replication termination	BP
960	GO:0006489	1	0.929418	0	1	dolichyl diphosphate biosynthetic process	BP
2405	GO:0043541	1	0.929418	0	1	UDP-N-acetylglucosamine transferase complex	CC
1275	GO:0008783	1	0.932425	0	1	agmatinase activity	MF
7	GO:0000036	1	0.921186	0	1	acyl carrier activity	MF
1736	GO:0016297	1	0.921186	0	1	acyl-[acyl-carrier-protein] hydrolase activity	MF
2875	GO:0070603	1	0.854971	0	2	SWI/SNF superfamily-type complex	CC
1302	GO:0008930	1	0.919079	0	1	methylthioadenosine nucleosidase activity	MF
2159	GO:0032221	1	0.939516	0	1	Rpd3S complex	CC
2933	GO:0071963	1	0.939516	0	1	establishment or maintenance of cell polarity regulating cell shape	BP
751	GO:0005736	1	0.899898	0	2	DNA-directed RNA polymerase I complex	CC
831	GO:0006007	1	0.921507	0	1	glucose catabolic process	BP
1286	GO:0008836	1	0.925339	0	1	diaminopimelate decarboxylase activity	MF
2219	GO:0033683	1	0.925339	0	1	nucleotide-excision repair, DNA incision	BP
3063	GO:0102953	1	0.925339	0	1	hypoglycin A gamma-glutamyl transpeptidase activity	MF
3076	GO:0103068	1	0.925339	0	1	NA	NA
1727	GO:0016209	1	0.950854	0	1	antioxidant activity	MF
1640	GO:0012511	1	0.908061	0	2	monolayer-surrounded lipid storage body	CC
2799	GO:0052837	1	0.88036	0	2	thiazole biosynthetic process	BP
283	GO:0003977	1	0.851077	0	2	UDP-N-acetylglucosamine diphosphorylase activity	MF
3132	GO:1905183	1	0.935128	0	1	negative regulation of protein serine/threonine phosphatase activity	BP
577	GO:0004683	1	0.845623	0	2	calmodulin-dependent protein kinase activity	MF
3128	GO:1904659	1	0.93006	0	1	glucose transmembrane transport	BP
3062	GO:0102943	1	0.939825	0	1	trans-2,3-dihydro-3-hydroxy-anthranilate isomerase activity	MF
2106	GO:0031227	1	0.869858	0	2	intrinsic component of endoplasmic reticulum membrane	CC
393	GO:0004320	1	0.948092	0	1	oleoyl-[acyl-carrier-protein] hydrolase activity	MF
1734	GO:0016295	1	0.948092	0	1	myristoyl-[acyl-carrier-protein] hydrolase activity	MF
1735	GO:0016296	1	0.948092	0	1	palmitoyl-[acyl-carrier-protein] hydrolase activity	MF
1317	GO:0009020	1	0.861889	0	2	tRNA (guanosine-2'-O-)-methyltransferase activity	MF
1264	GO:0008691	1	0.933842	0	1	3-hydroxybutyryl-CoA dehydrogenase activity	MF
3069	GO:0103012	1	0.92252	0	2	ferredoxin-thioredoxin reductase activity	MF
1678	GO:0015421	1	0.936933	0	1	oligopeptide-transporting ATPase activity	MF
1399	GO:0009512	1	0.95837	0	1	cytochrome b6f complex	CC
451	GO:0004424	1	0.883886	0	2	imidazoleglycerol-phosphate dehydratase activity	MF
2253	GO:0034455	1	0.902105	0	2	t-UTP complex	CC
2513	GO:0045943	1	0.902105	0	2	positive regulation of transcription from RNA polymerase I promoter	BP
2236	GO:0033947	1	0.844696	0	2	mannosylglycoprotein endo-beta-mannosidase activity	MF
1287	GO:0008837	1	0.926673	0	1	diaminopimelate epimerase activity	MF
422	GO:0004370	1	0.924108	0	1	glycerol kinase activity	MF
51	GO:0000221	1	0.926092	0	1	vacuolar proton-transporting V-type ATPase, V1 domain	CC
1603	GO:0010345	1	0.932221	0	1	suberin biosynthetic process	BP
2301	GO:0036265	1	0.932221	0	1	RNA (guanine-N7)-methylation	BP
2707	GO:0050734	1	0.932221	0	1	hydroxycinnamoyltransferase activity	MF
2779	GO:0052325	1	0.932221	0	1	cell wall pectin biosynthetic process	BP
2133	GO:0031640	1	0.976608	0	1	killing of cells of other organism	BP
3087	GO:0120159	1	0.8589	0	2	NA	NA
882	GO:0006282	1	0.929552	0	1	regulation of DNA repair	BP
2679	GO:0050297	1	0.948906	0	1	stizolobate synthase activity	MF
1597	GO:0010311	1	0.924558	0	1	lateral root formation	BP
2674	GO:0050152	1	0.873008	0	2	omega-amidase activity	MF
2974	GO:0090391	1	0.850061	0	2	granum assembly	BP
3123	GO:1903866	1	0.850061	0	2	palisade mesophyll development	BP
2623	GO:0047964	1	0.93921	0	1	glyoxylate reductase activity	MF
2914	GO:0071522	1	0.938282	0	1	ureidoglycine aminohydrolase activity	MF
2945	GO:0080027	1	0.959453	0	1	response to herbivore	BP
3002	GO:0102042	1	0.933027	0	1	dehydroquinate synthase activity	MF
1463	GO:0009736	1	0.942119	0	2	cytokinin-activated signaling pathway	BP
1430	GO:0009629	1	0.92724	0	1	response to gravity	BP
1453	GO:0009698	1	0.954259	0	1	phenylpropanoid metabolic process	BP
555	GO:0004644	1	0.926121	0	1	phosphoribosylglycinamide formyltransferase activity	MF
2542	GO:0046554	1	0.926121	0	1	malate dehydrogenase (NADP+) activity	MF
2856	GO:0070300	1	0.864493	0	2	phosphatidic acid binding	MF
2980	GO:0090615	1	0.919452	0	1	mitochondrial mRNA processing	BP
120	GO:0000811	1	0.893308	0	2	GINS complex	CC
2644	GO:0048316	1	0.943547	0	1	seed development	BP
2265	GO:0034715	1	0.891737	0	2	pICln-Sm protein complex	CC
436	GO:0004398	1	0.927784	0	1	histidine decarboxylase activity	MF
1970	GO:0019900	1	0.959408	0	1	kinase binding	MF
55	GO:0000228	1	0.94613	0	1	nuclear chromosome	CC
88	GO:0000407	1	0.933192	0	1	pre-autophagosomal structure	CC
2983	GO:0097222	1	0.854402	0	2	mitochondrial mRNA polyadenylation	BP
1291	GO:0008852	1	0.958505	0	1	exodeoxyribonuclease I activity	MF
2691	GO:0050505	1	0.933098	0	1	hydroquinone glucosyltransferase activity	MF
615	GO:0004794	1	0.853181	0	2	L-threonine ammonia-lyase activity	MF
1283	GO:0008830	1	0.921821	0	2	dTDP-4-dehydrorhamnose 3,5-epimerase activity	MF
1064	GO:0006878	1	0.893492	0	2	cellular copper ion homeostasis	BP
1017	GO:0006671	1	0.93026	0	1	phytosphingosine metabolic process	BP
1197	GO:0008320	1	0.925555	0	1	protein transmembrane transporter activity	MF
110	GO:0000773	1	0.913417	0	2	phosphatidyl-N-methylethanolamine N-methyltransferase activity	MF
532	GO:0004608	1	0.913417	0	2	phosphatidylethanolamine N-methyltransferase activity	MF
2953	GO:0080101	1	0.913417	0	2	phosphatidyl-N-dimethylethanolamine N-methyltransferase activity	MF
2604	GO:0047652	1	0.897603	0	2	allantoate deiminase activity	MF
172	GO:0002083	1	0.855128	0	2	4-hydroxybenzoate decaprenyltransferase activity	MF
2588	GO:0047293	1	0.855128	0	2	4-hydroxybenzoate nonaprenyltransferase activity	MF
2415	GO:0043661	1	0.949574	0	1	peribacteroid membrane	CC
2416	GO:0043662	1	0.949574	0	1	peribacteroid fluid	CC
2448	GO:0044403	1	0.949574	0	1	symbiosis, encompassing mutualism through parasitism	BP
2286	GO:0035452	1	0.848246	0	2	extrinsic component of plastid membrane	CC
1590	GO:0010277	1	0.924522	0	1	chlorophyllide a oxygenase [overall] activity	MF
2002	GO:0030124	1	0.860703	0	2	AP-4 adaptor complex	CC
3157	GO:2000024	1	0.895533	0	2	regulation of leaf development	BP
269	GO:0003942	1	0.927954	0	1	N-acetyl-gamma-glutamyl-phosphate reductase activity	MF
557	GO:0004648	1	0.927954	0	1	O-phospho-L-serine:2-oxoglutarate aminotransferase activity	MF
2680	GO:0050307	1	0.857597	0	2	sucrose-phosphate phosphatase activity	MF
1049	GO:0006816	1	0.958325	0	1	calcium ion transport	BP
1438	GO:0009646	1	0.925446	0	1	response to absence of light	BP
1585	GO:0010252	1	0.925446	0	1	auxin homeostasis	BP
2981	GO:0090697	1	0.925446	0	1	post-embryonic plant organ morphogenesis	BP
3163	GO:2000469	1	0.925446	0	1	negative regulation of peroxidase activity	BP
282	GO:0003975	1	0.865267	0	2	UDP-N-acetylglucosamine-dolichyl-phosphate N-acetylglucosaminephosphotransferase activity	MF
607	GO:0004768	1	0.938667	0	1	stearoyl-CoA 9-desaturase activity	MF
1006	GO:0006636	1	0.938667	0	1	unsaturated fatty acid biosynthetic process	BP
1675	GO:0015415	1	0.928621	0	1	ATPase-coupled phosphate ion transmembrane transporter activity	MF
372	GO:0004170	1	0.912835	0	2	dUTP diphosphatase activity	MF
2518	GO:0046080	1	0.912835	0	2	dUTP metabolic process	BP
2165	GO:0032366	1	0.9172	0	2	intracellular sterol transport	BP
1075	GO:0006903	1	0.919086	0	1	vesicle targeting	BP
2963	GO:0080171	1	0.919086	0	1	lytic vacuole organization	BP
3136	GO:1990019	1	0.919086	0	1	protein storage vacuole organization	BP
1676	GO:0015417	1	0.923994	0	1	polyamine-transporting ATPase activity	MF
1960	GO:0019808	1	0.923994	0	1	polyamine binding	MF
2346	GO:0042597	1	0.923994	0	1	periplasmic space	CC
467	GO:0004467	1	0.942282	0	1	long-chain fatty acid-CoA ligase activity	MF
1569	GO:0010193	1	0.942282	0	1	response to ozone	BP
944	GO:0006437	1	0.92514	0	1	tyrosyl-tRNA aminoacylation	BP
2450	GO:0044571	1	0.857326	0	2	[2Fe-2S] cluster assembly	BP
1223	GO:0008446	1	0.844692	0	2	GDP-mannose 4,6-dehydratase activity	MF
1951	GO:0019673	1	0.844692	0	2	GDP-mannose metabolic process	BP
1052	GO:0006825	1	0.936821	0	1	copper ion transport	BP
1238	GO:0008535	1	0.936821	0	1	respiratory chain complex IV assembly	BP
1912	GO:0019135	1	0.871765	0	2	deoxyhypusine monooxygenase activity	MF
182	GO:0002230	1	0.935258	0	1	positive regulation of defense response to virus by host	BP
1607	GO:0010375	1	0.935258	0	1	stomatal complex patterning	BP
1682	GO:0015630	1	0.935258	0	1	microtubule cytoskeleton	CC
2733	GO:0051224	1	0.935258	0	1	negative regulation of protein transport	BP
2750	GO:0051493	1	0.935258	0	1	regulation of cytoskeleton organization	BP
2763	GO:0051607	1	0.935258	0	1	defense response to virus	BP
1111	GO:0007096	1	0.951709	0	1	regulation of exit from mitosis	BP
1237	GO:0008534	1	0.924984	0	1	oxidized purine nucleobase lesion DNA N-glycosylase activity	MF
89	GO:0000408	1	0.860719	0	2	EKC/KEOPS complex	CC
184	GO:0002949	1	0.860719	0	2	tRNA threonylcarbamoyladenosine modification	BP
2836	GO:0061711	1	0.860719	0	2	N(6)-L-threonylcarbamoyladenine synthase	MF
2975	GO:0090406	1	0.888675	0	2	pollen tube	CC
621	GO:0004802	1	0.846001	0	2	transketolase activity	MF
1790	GO:0016636	1	0.941355	0	1	oxidoreductase activity, acting on the CH-CH group of donors, iron-sulfur protein as acceptor	MF
328	GO:0004057	1	0.847099	0	2	arginyltransferase activity	MF
1743	GO:0016324	1	0.920301	0	2	apical plasma membrane	CC
1882	GO:0017157	1	0.920301	0	2	regulation of exocytosis	BP
2070	GO:0030833	1	0.920301	0	2	regulation of actin filament polymerization	BP
2764	GO:0051650	1	0.920301	0	2	establishment of vesicle localization	BP
2917	GO:0071541	1	0.922688	0	1	eukaryotic translation initiation factor 3 complex, eIF3m	CC
1288	GO:0008839	1	0.936989	0	1	4-hydroxy-tetrahydrodipicolinate reductase	MF
2990	GO:0098599	1	0.960045	0	1	palmitoyl hydrolase activity	MF
431	GO:0004383	1	0.845457	0	2	guanylate cyclase activity	MF
2531	GO:0046443	1	0.851626	0	2	FAD metabolic process	BP
1906	GO:0018738	1	0.939918	0	1	S-formylglutathione hydrolase activity	MF
2522	GO:0046294	1	0.939918	0	1	formaldehyde catabolic process	BP
1857	GO:0016972	1	0.897313	0	2	thiol oxidase activity	MF
427	GO:0004377	1	0.919187	0	1	GDP-Man:Man3GlcNAc2-PP-Dol alpha-1,2-mannosyltransferase activity	MF
2259	GO:0034515	1	0.921584	0	1	proteasome storage granule	CC
2401	GO:0043433	1	0.921584	0	1	negative regulation of DNA binding transcription factor activity	BP
2509	GO:0045899	1	0.921584	0	1	positive regulation of RNA polymerase II transcriptional preinitiation complex assembly	BP
2878	GO:0070651	1	0.921584	0	1	nonfunctional rRNA decay	BP
22	GO:0000107	1	0.923771	0	1	imidazoleglycerol-phosphate synthase activity	MF
1260	GO:0008679	1	0.937613	0	1	2-hydroxy-3-oxopropionate reductase activity	MF
2496	GO:0045552	1	0.937613	0	1	dihydrokaempferol 4-reductase activity	MF
151	GO:0001055	1	0.959181	0	1	RNA polymerase II activity	MF
1853	GO:0016888	1	0.935866	0	1	endodeoxyribonuclease activity, producing 5'-phosphomonoesters	MF
2449	GO:0044548	1	0.935866	0	1	S100 protein binding	MF
654	GO:0004848	1	0.945652	0	1	ureidoglycolate hydrolase activity	MF
392	GO:0004316	1	0.878031	0	2	3-oxoacyl-[acyl-carrier-protein] reductase (NADPH) activity	MF
3006	GO:0102131	1	0.878031	0	2	3-oxo-glutaryl-[acp] methyl ester reductase activity	MF
3007	GO:0102132	1	0.878031	0	2	3-oxo-pimeloyl-[acp] methyl ester reductase activity	MF
311	GO:0004019	1	0.924096	0	1	adenylosuccinate synthase activity	MF
2521	GO:0046208	1	0.924096	0	1	spermine catabolic process	BP
3121	GO:1903602	1	0.924096	0	1	thermospermine catabolic process	BP
2262	GO:0034613	1	0.919488	0	1	cellular protein localization	BP
2068	GO:0030775	1	0.890605	0	2	glucuronoxylan 4-O-methyltransferase activity	MF
631	GO:0004817	1	0.921479	0	1	cysteine-tRNA ligase activity	MF
930	GO:0006423	1	0.921479	0	1	cysteinyl-tRNA aminoacylation	BP
2676	GO:0050225	1	0.926704	0	1	pseudouridine kinase activity	MF
2330	GO:0042286	1	0.857192	0	2	glutamate-1-semialdehyde 2,1-aminomutase activity	MF
2094	GO:0031087	1	0.925962	0	1	deadenylation-independent decapping of nuclear-transcribed mRNA	BP
2107	GO:0031262	1	0.925962	0	1	Ndc80 complex	CC
2283	GO:0035303	1	0.922724	0	1	regulation of dephosphorylation	BP
2536	GO:0046509	1	0.85194	0	2	1,2-diacylglycerol 3-beta-galactosyltransferase activity	MF
504	GO:0004558	1	0.919075	0	1	alpha-1,4-glucosidase activity	MF
2171	GO:0032450	1	0.919075	0	1	maltose alpha-glucosidase activity	MF
1055	GO:0006839	1	0.86813	0	2	mitochondrial transport	BP
2637	GO:0048235	1	0.965971	0	1	pollen sperm cell differentiation	BP
2840	GO:0061936	1	0.965971	0	1	fusion of sperm to egg plasma membrane involved in double fertilization forming a zygote and endosperm	BP
2532	GO:0046467	1	0.986149	0	1	membrane lipid biosynthetic process	BP
2818	GO:0055072	1	0.986149	0	1	iron ion homeostasis	BP
3101	GO:1901031	1	0.986149	0	1	regulation of response to reactive oxygen species	BP
3149	GO:1990641	1	0.986149	0	1	response to iron ion starvation	BP
782	GO:0005788	1	0.971396	0	1	endoplasmic reticulum lumen	CC
2849	GO:0070040	1	0.931514	0	1	rRNA (adenine-C2-)-methyltransferase activity	MF
1258	GO:0008676	1	0.872798	0	2	3-deoxy-8-phosphooctulonate synthase activity	MF
1845	GO:0016855	1	0.85133	0	2	racemase and epimerase activity, acting on amino acids and derivatives	MF
1043	GO:0006808	1	0.91169	0	2	regulation of nitrogen utilization	BP
1184	GO:0008274	1	0.955504	0	1	gamma-tubulin ring complex	CC
2212	GO:0033566	1	0.955504	0	1	gamma-tubulin complex localization	BP
2935	GO:0072321	1	0.955504	0	1	chaperone-mediated protein transport	BP
667	GO:0004930	1	0.844693	0	2	G-protein coupled receptor activity	MF
1591	GO:0010285	1	0.948989	0	2	L,L-diaminopimelate aminotransferase activity	MF
343	GO:0004107	1	0.925406	0	1	chorismate synthase activity	MF
2354	GO:0042719	1	0.903587	0	2	mitochondrial intermembrane space protein transporter complex	CC
323	GO:0004047	1	0.865261	0	2	aminomethyltransferase activity	MF
3122	GO:1903730	1	0.933287	0	1	regulation of phosphatidate phosphatase activity	BP
181	GO:0002229	1	0.929843	0	1	defense response to oomycetes	BP
2263	GO:0034635	1	0.929843	0	1	glutathione transport	BP
48	GO:0000213	1	0.938489	0	1	tRNA-intron endonuclease activity	MF
49	GO:0000214	1	0.938489	0	1	tRNA-intron endonuclease complex	CC
2447	GO:0044325	1	0.920327	0	1	ion channel binding	MF
2140	GO:0031932	1	0.921244	0	1	TORC2 complex	CC
180	GO:0002215	1	0.949495	0	1	defense response to nematode	BP
1554	GO:0010113	1	0.949495	0	1	negative regulation of systemic acquired resistance	BP
1753	GO:0016444	1	0.949495	0	1	somatic cell DNA recombination	BP
2760	GO:0051572	1	0.949495	0	1	negative regulation of histone H3-K4 methylation	BP
2258	GO:0034511	1	0.924341	0	1	U3 snoRNA binding	MF
2505	GO:0045824	1	0.924341	0	1	negative regulation of innate immune response	BP
230	GO:0003852	1	0.85004	0	2	2-isopropylmalate synthase activity	MF
219	GO:0003836	1	0.925245	0	1	beta-galactoside (CMP) alpha-2,3-sialyltransferase activity	MF
531	GO:0004607	1	0.931492	0	1	phosphatidylcholine-sterol O-acyltransferase activity	MF
1920	GO:0019211	1	0.931492	0	1	phosphatase activator activity	MF
2631	GO:0048040	1	0.931732	0	1	UDP-glucuronate decarboxylase activity	MF
1624	GO:0010498	1	0.865101	0	2	proteasomal protein catabolic process	BP
2302	GO:0036297	1	0.901297	0	2	interstrand cross-link repair	BP
1457	GO:0009718	1	0.870277	0	2	anthocyanin-containing compound biosynthetic process	BP
979	GO:0006546	1	0.854075	0	2	glycine catabolic process	BP
2392	GO:0043190	1	0.93518	0	1	ATP-binding cassette (ABC) transporter complex	CC
3118	GO:1903259	1	0.93518	0	1	exon-exon junction complex disassembly	BP
1896	GO:0018315	1	0.905931	0	2	molybdenum incorporation into molybdenum-molybdopterin complex	BP
2036	GO:0030366	1	0.905931	0	2	molybdopterin synthase activity	MF
2698	GO:0050613	1	0.929882	0	1	delta14-sterol reductase activity	MF
2503	GO:0045792	1	0.870358	0	2	negative regulation of cell size	BP
2642	GO:0048281	1	0.870358	0	2	inflorescence morphogenesis	BP
2689	GO:0050474	1	0.957478	0	1	(S)-norcoclaurine synthase activity	MF
2111	GO:0031347	1	0.867218	0	2	regulation of defense response	BP
2908	GO:0071446	1	0.867218	0	2	cellular response to salicylic acid stimulus	BP
3159	GO:2000031	1	0.867218	0	2	regulation of salicylic acid mediated signaling pathway	BP
2256	GO:0034480	1	0.845069	0	2	phosphatidylcholine phospholipase C activity	MF
237	GO:0003862	1	0.927517	0	1	3-isopropylmalate dehydrogenase activity	MF
1745	GO:0016410	1	0.93796	0	1	N-acyltransferase activity	MF
2419	GO:0043764	1	0.93796	0	1	UDP-3-O-[3-hydroxymyristoyl] glucosamine N-acyltransferase activity	MF
3079	GO:0103118	1	0.93796	0	1	UDP-3-O-(R-3-hydroxymyristoyl)-glucosamine N-acyltransferase activity	MF
1630	GO:0010588	1	0.925806	0	1	cotyledon vascular tissue pattern formation	BP
1901	GO:0018423	1	0.884727	0	2	protein C-terminal leucine carboxyl O-methyltransferase activity	MF
2952	GO:0080092	1	0.852434	0	2	regulation of pollen tube growth	BP
192	GO:0003688	1	0.84594	0	2	DNA replication origin binding	MF
576	GO:0004675	1	0.981542	0	1	transmembrane receptor protein serine/threonine kinase activity	MF
952	GO:0006468	1	0.981542	0	1	protein phosphorylation	BP
2267	GO:0034722	1	0.9301	0	1	gamma-glutamyl-peptidase activity	MF
350	GO:0004126	1	0.882365	0	2	cytidine deaminase activity	MF
463	GO:0004459	1	0.874068	0	2	L-lactate dehydrogenase activity	MF
3011	GO:0102193	1	0.957833	0	1	protein-ribulosamine 3-kinase activity	MF
2038	GO:0030409	1	0.874419	0	2	glutamate formimidoyltransferase activity	MF
363	GO:0004152	1	0.923971	0	1	dihydroorotate dehydrogenase activity	MF
2375	GO:0043036	1	0.923577	0	1	starch grain	CC
310	GO:0004018	1	0.856915	0	2	N6-(1,2-dicarboxyethyl)AMP AMP-lyase (fumarate-forming) activity	MF
2876	GO:0070626	1	0.856915	0	2	(S)-2-(5-amino-1-(5-phospho-D-ribosyl)imidazole-4-carboxamido)succinate AMP-lyase (fumarate-forming) activity	MF
2327	GO:0042281	1	0.862275	0	2	dolichyl pyrophosphate Man9GlcNAc2 alpha-1,3-glucosyltransferase activity	MF
2233	GO:0033917	1	0.861592	0	2	exo-poly-alpha-galacturonosidase activity	MF
1975	GO:0019948	1	0.921686	0	1	SUMO activating enzyme activity	MF
2708	GO:0050790	1	0.85223	0	2	regulation of catalytic activity	BP
2053	GO:0030655	1	0.907789	0	2	beta-lactam antibiotic catabolic process	BP
2553	GO:0046677	1	0.907789	0	2	response to antibiotic	BP
2074	GO:0030896	1	0.872654	0	2	checkpoint clamp complex	CC
1550	GO:0010099	1	0.845673	0	2	regulation of photomorphogenesis	BP
2192	GO:0032963	1	0.860338	0	2	collagen metabolic process	BP
2393	GO:0043226	1	0.845096	0	2	organelle	CC
2481	GO:0045324	1	0.845096	0	2	late endosome to vacuole transport	BP
2665	GO:0048768	1	0.855319	0	2	root hair cell tip growth	BP
1684	GO:0015706	1	0.926766	0	1	nitrate transport	BP
2255	GO:0034477	1	0.868033	0	2	U6 snRNA 3'-end processing	BP
3153	GO:1990838	1	0.868033	0	2	poly(U)-specific exoribonuclease activity, producing 3' uridine cyclic phosphate ends	MF
1505	GO:0009870	1	0.940933	0	1	defense response signaling pathway, resistance gene-dependent	BP
1572	GO:0010204	1	0.940933	0	1	defense response signaling pathway, resistance gene-independent	BP
2685	GO:0050355	1	0.887777	0	2	triphosphatase activity	MF
153	GO:0001227	1	0.931277	0	1	transcriptional repressor activity, RNA polymerase II transcription regulatory region sequence-specific binding	MF
2167	GO:0032422	1	0.931277	0	1	purine-rich negative regulatory element binding	MF
526	GO:0004594	1	0.853399	0	2	pantothenate kinase activity	MF
1629	GO:0010582	1	0.970444	0	1	floral meristem determinacy	BP
2294	GO:0035670	1	0.970444	0	1	plant-type ovary development	BP
2957	GO:0080140	1	0.970444	0	1	regulation of jasmonic acid metabolic process	BP
268	GO:0003938	1	0.926612	0	1	IMP dehydrogenase activity	MF
2425	GO:0043966	1	0.924936	0	2	histone H3 acetylation	BP
2993	GO:0098717	1	0.939981	0	1	pantothenate import across plasma membrane	BP
394	GO:0004321	1	0.957079	0	1	fatty-acyl-CoA synthase activity	MF
326	GO:0004055	1	0.85375	0	2	argininosuccinate synthase activity	MF
585	GO:0004714	1	0.965623	0	2	transmembrane receptor protein tyrosine kinase activity	MF
1922	GO:0019239	1	0.954344	0	1	deaminase activity	MF
1921	GO:0019237	1	0.847461	0	2	centromeric DNA binding	MF
98	GO:0000463	1	0.847809	0	2	maturation of LSU-rRNA from tricistronic rRNA transcript (SSU-rRNA, 5.8S rRNA, LSU-rRNA)	BP
99	GO:0000466	1	0.847809	0	2	maturation of 5.8S rRNA from tricistronic rRNA transcript (SSU-rRNA, 5.8S rRNA, LSU-rRNA)	BP
2372	GO:0043021	1	0.847809	0	2	ribonucleoprotein complex binding	MF
2610	GO:0047760	1	0.931064	0	1	butyrate-CoA ligase activity	MF
1502	GO:0009863	1	0.946056	0	1	salicylic acid mediated signaling pathway	BP
2540	GO:0046537	1	0.851425	0	2	2,3-bisphosphoglycerate-independent phosphoglycerate mutase activity	MF
1282	GO:0008825	1	0.919197	0	1	cyclopropane-fatty-acyl-phospholipid synthase activity	MF
1944	GO:0019478	1	0.867132	0	2	D-amino acid catabolic process	BP
2751	GO:0051499	1	0.867132	0	2	D-aminoacyl-tRNA deacylase activity	MF
2282	GO:0035299	1	0.887992	0	2	inositol pentakisphosphate 2-kinase activity	MF
2854	GO:0070176	1	0.895546	0	2	DRM complex	CC
2	GO:0000015	1	0.267162	0	17	phosphopyruvate hydratase complex	CC
5	GO:0000028	1	0.872773	0	4	ribosomal small subunit assembly	BP
6	GO:0000030	1	0.44681	0	11	mannosyltransferase activity	MF
8	GO:0000045	1	0.503362	0	10	autophagosome assembly	BP
9	GO:0000049	1	0.105745	0	34	tRNA binding	MF
10	GO:0000054	1	0.785046	0	4	ribosomal subunit export from nucleus	BP
11	GO:0000055	1	0.704096	0	5	ribosomal large subunit export from nucleus	BP
13	GO:0000062	1	0.654396	0	7	fatty-acyl-CoA binding	MF
16	GO:0000077	1	0.533012	0	9	DNA damage checkpoint	BP
17	GO:0000079	1	0.877903	0	3	regulation of cyclin-dependent protein serine/threonine kinase activity	BP
19	GO:0000103	1	0.298077	0	17	sulfate assimilation	BP
21	GO:0000105	1	0.430855	0	12	histidine biosynthetic process	BP
23	GO:0000122	1	0.836071	0	3	negative regulation of transcription from RNA polymerase II promoter	BP
24	GO:0000123	1	0.399148	0	14	histone acetyltransferase complex	CC
25	GO:0000124	1	0.192928	0	27	SAGA complex	CC
26	GO:0000126	1	0.381333	0	14	transcription factor TFIIIB complex	CC
27	GO:0000127	1	0.667774	0	5	transcription factor TFIIIC complex	CC
30	GO:0000148	1	0.30541	0	16	1,3-beta-D-glucan synthase complex	CC
31	GO:0000150	1	0.768702	0	4	recombinase activity	MF
32	GO:0000151	1	0.661949	0	6	ubiquitin ligase complex	CC
36	GO:0000160	1	0.0154106	0	60	phosphorelay signal transduction system	BP
43	GO:0000176	1	0.803828	0	3	nuclear exosome (RNase complex)	CC
44	GO:0000178	1	0.345575	0	16	exosome (RNase complex)	CC
46	GO:0000184	1	0.231892	0	19	nuclear-transcribed mRNA catabolic process, nonsense-mediated decay	BP
50	GO:0000220	1	0.699225	0	5	vacuolar proton-transporting V-type ATPase, V0 domain	CC
53	GO:0000225	1	0.862121	0	3	N-acetylglucosaminylphosphatidylinositol deacetylase activity	MF
54	GO:0000226	1	0.272054	0	17	microtubule cytoskeleton organization	BP
56	GO:0000234	1	0.843963	0	3	phosphoethanolamine N-methyltransferase activity	MF
57	GO:0000243	1	0.813906	0	3	commitment complex	CC
58	GO:0000244	1	0.821684	0	3	spliceosomal tri-snRNP complex assembly	BP
59	GO:0000245	1	0.3957	0	14	spliceosomal complex assembly	BP
60	GO:0000246	1	0.788514	0	3	delta24(24-1) sterol reductase activity	MF
62	GO:0000256	1	0.760492	0	4	allantoin catabolic process	BP
63	GO:0000266	1	0.739658	0	5	mitochondrial fission	BP
66	GO:0000276	1	0.72754	0	7	mitochondrial proton-transporting ATP synthase complex, coupling factor F(o)	CC
67	GO:0000278	1	0.735305	0	4	mitotic cell cycle	BP
71	GO:0000290	1	0.502023	0	9	deadenylation-dependent decapping of nuclear-transcribed mRNA	BP
73	GO:0000309	1	0.770897	0	4	nicotinamide-nucleotide adenylyltransferase activity	MF
75	GO:0000326	1	0.81031	0	3	protein storage vacuole	CC
76	GO:0000329	1	0.665803	0	5	fungal-type vacuole membrane	CC
77	GO:0000338	1	0.645899	0	7	protein deneddylation	BP
78	GO:0000339	1	0.704646	0	5	RNA cap binding	MF
79	GO:0000347	1	0.694077	0	5	THO complex	CC
83	GO:0000381	1	0.492099	0	10	regulation of alternative mRNA splicing, via spliceosome	BP
84	GO:0000386	1	0.763871	0	4	second spliceosomal transesterification activity	MF
85	GO:0000387	1	0.445939	0	17	spliceosomal snRNP assembly	BP
86	GO:0000395	1	0.813906	0	3	mRNA 5'-splice site recognition	BP
87	GO:0000398	1	0.00061244	0	104	mRNA splicing, via spliceosome	BP
90	GO:0000422	1	0.794065	0	3	autophagy of mitochondrion	BP
91	GO:0000427	1	0.594392	0	8	plastid-encoded plastid RNA polymerase complex	CC
93	GO:0000439	1	0.461558	0	11	core TFIIH complex	CC
97	GO:0000462	1	0.606539	0	9	maturation of SSU-rRNA from tricistronic rRNA transcript (SSU-rRNA, 5.8S rRNA, LSU-rRNA)	BP
100	GO:0000469	1	0.659153	0	6	cleavage involved in rRNA processing	BP
103	GO:0000502	1	0.1027	0	35	proteasome complex	CC
106	GO:0000724	1	0.450904	0	12	double-strand break repair via homologous recombination	BP
109	GO:0000741	1	0.685168	0	7	karyogamy	BP
111	GO:0000774	1	0.820702	0	3	adenyl-nucleotide exchange factor activity	MF
112	GO:0000775	1	0.64375	0	6	chromosome, centromeric region	CC
113	GO:0000776	1	0.74271	0	4	kinetochore	CC
114	GO:0000781	1	0.782679	0	3	chromosome, telomeric region	CC
115	GO:0000784	1	0.577759	0	11	nuclear chromosome, telomeric region	CC
118	GO:0000796	1	0.752801	0	4	condensin complex	CC
119	GO:0000808	1	0.633321	0	8	origin recognition complex	CC
121	GO:0000812	1	0.803552	0	4	Swr1 complex	CC
122	GO:0000813	1	0.774118	0	4	ESCRT I complex	CC
126	GO:0000829	1	0.602655	0	6	inositol heptakisphosphate kinase activity	MF
127	GO:0000832	1	0.602655	0	6	inositol hexakisphosphate 5-kinase activity	MF
128	GO:0000836	1	0.592907	0	7	Hrd1p ubiquitin ligase complex	CC
129	GO:0000902	1	0.663758	0	5	cell morphogenesis	BP
130	GO:0000906	1	0.824173	0	3	6,7-dimethyl-8-ribityllumazine synthase activity	MF
131	GO:0000911	1	0.626386	0	6	cytokinesis by cell plate formation	BP
133	GO:0000922	1	0.16594	0	27	spindle pole	CC
135	GO:0000932	1	0.545461	0	10	P-body	CC
136	GO:0000938	1	0.776458	0	3	GARP complex	CC
139	GO:0000956	1	0.723354	0	7	nuclear-transcribed mRNA catabolic process	BP
148	GO:0000995	1	0.381333	0	14	transcription factor activity, core RNA polymerase III binding	MF
149	GO:0001004	1	0.777552	0	3	transcription factor activity, RNA polymerase III promoter sequence-specific binding, TFIIIB recruiting	MF
156	GO:0001510	1	0.502995	0	9	RNA methylation	BP
157	GO:0001522	1	0.0252139	0	51	pseudouridine synthesis	BP
158	GO:0001525	1	0.73425	0	5	angiogenesis	BP
159	GO:0001530	1	0.797002	0	3	lipopolysaccharide binding	MF
162	GO:0001671	1	0.315305	0	17	ATPase activator activity	MF
164	GO:0001678	1	0.47574	0	10	cellular glucose homeostasis	BP
165	GO:0001682	1	0.657165	0	5	tRNA 5'-leader removal	BP
167	GO:0001731	1	0.779493	0	3	formation of translation preinitiation complex	BP
168	GO:0001732	1	0.189131	0	28	formation of cytoplasmic translation initiation complex	BP
173	GO:0002084	1	0.766525	0	4	protein depalmitoylation	BP
174	GO:0002098	1	0.359652	0	14	tRNA wobble uridine modification	BP
177	GO:0002151	1	0.638756	0	6	G-quadruplex RNA binding	MF
178	GO:0002161	1	0.190095	0	21	aminoacyl-tRNA editing activity	MF
190	GO:0003682	1	0.0124331	0	62	chromatin binding	MF
191	GO:0003684	1	0.118303	0	28	damaged DNA binding	MF
194	GO:0003690	1	0.0289018	0	50	double-stranded DNA binding	MF
198	GO:0003713	1	0.583237	0	10	transcription coactivator activity	MF
200	GO:0003723	1	0	8	1160	RNA binding	MF
201	GO:0003724	1	0.664848	0	5	RNA helicase activity	MF
202	GO:0003725	1	0.758504	0	4	double-stranded RNA binding	MF
203	GO:0003727	1	0.587805	0	7	single-stranded RNA binding	MF
204	GO:0003729	1	0.0654752	0	39	mRNA binding	MF
208	GO:0003747	1	0.188096	0	23	translation release factor activity	MF
209	GO:0003755	1	0.001781	0	92	peptidyl-prolyl cis-trans isomerase activity	MF
211	GO:0003774	1	0.0520352	0	47	motor activity	MF
214	GO:0003796	1	0.811916	0	6	lysozyme activity	MF
217	GO:0003826	1	0.652904	0	6	alpha-ketoacid dehydrogenase activity	MF
221	GO:0003838	1	0.50293	0	9	sterol 24-C-methyltransferase activity	MF
222	GO:0003839	1	0.806593	0	4	gamma-glutamylcyclotransferase activity	MF
223	GO:0003841	1	0.448182	0	11	1-acylglycerol-3-phosphate O-acyltransferase activity	MF
224	GO:0003842	1	0.777172	0	3	1-pyrroline-5-carboxylate dehydrogenase activity	MF
225	GO:0003843	1	0.295069	0	18	1,3-beta-D-glucan synthase activity	MF
226	GO:0003844	1	0.776472	0	3	1,4-alpha-glucan branching enzyme activity	MF
227	GO:0003846	1	0.595721	0	8	2-acylglycerol O-acyltransferase activity	MF
229	GO:0003849	1	0.73512	0	4	3-deoxy-7-phosphoheptulonate synthase activity	MF
232	GO:0003855	1	0.623643	0	6	3-dehydroquinate dehydratase activity	MF
233	GO:0003856	1	0.491385	0	9	3-dehydroquinate synthase activity	MF
234	GO:0003857	1	0.548918	0	9	3-hydroxyacyl-CoA dehydrogenase activity	MF
235	GO:0003860	1	0.399896	0	14	3-hydroxyisobutyryl-CoA hydrolase activity	MF
236	GO:0003861	1	0.828662	0	3	3-isopropylmalate dehydratase activity	MF
238	GO:0003863	1	0.652904	0	6	3-methyl-2-oxobutanoate dehydrogenase (2-methylpropanoyl-transferring) activity	MF
239	GO:0003864	1	0.803548	0	3	3-methyl-2-oxobutanoate hydroxymethyltransferase activity	MF
240	GO:0003865	1	0.626223	0	6	3-oxo-5-alpha-steroid 4-dehydrogenase activity	MF
241	GO:0003866	1	0.668248	0	5	3-phosphoshikimate 1-carboxyvinyltransferase activity	MF
242	GO:0003870	1	0.785805	0	3	5-aminolevulinate synthase activity	MF
243	GO:0003871	1	0.539206	0	8	5-methyltetrahydropteroyltriglutamate-homocysteine S-methyltransferase activity	MF
244	GO:0003872	1	0.211043	0	22	6-phosphofructokinase activity	MF
245	GO:0003873	1	0.540171	0	8	6-phosphofructo-2-kinase activity	MF
246	GO:0003876	1	0.475011	0	11	AMP deaminase activity	MF
247	GO:0003878	1	0.537038	0	8	ATP citrate synthase activity	MF
250	GO:0003883	1	0.3202	0	14	CTP synthase activity	MF
251	GO:0003885	1	0.415865	0	11	D-arabinono-1,4-lactone oxidase activity	MF
252	GO:0003886	1	0.538709	0	9	DNA (cytosine-5-)-methyltransferase activity	MF
253	GO:0003887	1	0.0449626	0	42	DNA-directed DNA polymerase activity	MF
254	GO:0003896	1	0.800138	0	3	DNA primase activity	MF
255	GO:0003899	1	0.00764159	0	75	DNA-directed 5'-3' RNA polymerase activity	MF
256	GO:0003906	1	0.742373	0	4	DNA-(apurinic or apyrimidinic site) lyase activity	MF
258	GO:0003913	1	0.711961	0	5	DNA photolyase activity	MF
259	GO:0003917	1	0.342613	0	15	DNA topoisomerase type I activity	MF
260	GO:0003918	1	0.496437	0	9	DNA topoisomerase type II (ATP-hydrolyzing) activity	MF
261	GO:0003919	1	0.842405	0	3	FMN adenylyltransferase activity	MF
262	GO:0003922	1	0.788935	0	3	GMP synthase (glutamine-hydrolyzing) activity	MF
265	GO:0003934	1	0.658932	0	6	GTP cyclohydrolase I activity	MF
267	GO:0003937	1	0.731157	0	7	IMP cyclohydrolase activity	MF
272	GO:0003951	1	0.0142808	0	54	NAD+ kinase activity	MF
274	GO:0003954	1	0.398295	0	14	NADH dehydrogenase activity	MF
276	GO:0003958	1	0.488703	0	9	NADPH-hemoprotein reductase activity	MF
280	GO:0003968	1	0.51964	0	8	RNA-directed 5'-3' RNA polymerase activity	MF
285	GO:0003979	1	0.728462	0	4	UDP-glucose 6-dehydrogenase activity	MF
286	GO:0003980	1	0.817048	0	3	UDP-glucose:glycoprotein glucosyltransferase activity	MF
288	GO:0003984	1	0.676244	0	5	acetolactate synthase activity	MF
289	GO:0003985	1	0.732996	0	4	acetyl-CoA C-acetyltransferase activity	MF
290	GO:0003987	1	0.732722	0	4	acetate-CoA ligase activity	MF
292	GO:0003989	1	0.621914	0	7	acetyl-CoA carboxylase activity	MF
297	GO:0003995	1	0.372816	0	12	acyl-CoA dehydrogenase activity	MF
298	GO:0003997	1	0.534824	0	8	acyl-CoA oxidase activity	MF
301	GO:0004000	1	0.805901	0	3	adenosine deaminase activity	MF
302	GO:0004001	1	0.821506	0	4	adenosine kinase activity	MF
303	GO:0004003	1	0.285687	0	15	ATP-dependent DNA helicase activity	MF
304	GO:0004004	1	0.490979	0	9	ATP-dependent RNA helicase activity	MF
305	GO:0004008	1	0.667387	0	5	copper-exporting ATPase activity	MF
307	GO:0004013	1	0.724832	0	4	adenosylhomocysteinase activity	MF
308	GO:0004014	1	0.477913	0	12	adenosylmethionine decarboxylase activity	MF
309	GO:0004017	1	0.575348	0	9	adenylate kinase activity	MF
312	GO:0004020	1	0.376234	0	14	adenylylsulfate kinase activity	MF
313	GO:0004022	1	0.696238	0	5	alcohol dehydrogenase (NAD) activity	MF
314	GO:0004029	1	0.776645	0	4	aldehyde dehydrogenase (NAD) activity	MF
315	GO:0004034	1	0.85289	0	3	aldose 1-epimerase activity	MF
317	GO:0004038	1	0.810521	0	3	allantoinase activity	MF
319	GO:0004042	1	0.49633	0	9	acetyl-CoA:L-glutamate N-acetyltransferase activity	MF
321	GO:0004045	1	0.431875	0	14	aminoacyl-tRNA hydrolase activity	MF
322	GO:0004046	1	0.768955	0	4	aminoacylase activity	MF
324	GO:0004048	1	0.791211	0	3	anthranilate phosphoribosyltransferase activity	MF
330	GO:0004061	1	0.811943	0	3	arylformamidase activity	MF
331	GO:0004066	1	0.489956	0	10	asparagine synthase (glutamine-hydrolyzing) activity	MF
332	GO:0004069	1	0.677694	0	5	L-aspartate:2-oxoglutarate aminotransferase activity	MF
333	GO:0004070	1	0.759914	0	4	aspartate carbamoyltransferase activity	MF
334	GO:0004072	1	0.403216	0	12	aspartate kinase activity	MF
337	GO:0004077	1	0.797606	0	3	biotin-[acetyl-CoA-carboxylase] ligase activity	MF
338	GO:0004088	1	0.591799	0	8	carbamoyl-phosphate synthase (glutamine-hydrolyzing) activity	MF
342	GO:0004106	1	0.574805	0	8	chorismate mutase activity	MF
347	GO:0004121	1	0.633698	0	7	cystathionine beta-lyase activity	MF
348	GO:0004122	1	0.485504	0	10	cystathionine beta-synthase activity	MF
349	GO:0004124	1	0.710729	0	6	cysteine synthase activity	MF
351	GO:0004127	1	0.702777	0	5	cytidylate kinase activity	MF
353	GO:0004129	1	0.853073	0	3	cytochrome-c oxidase activity	MF
355	GO:0004140	1	0.495723	0	9	dephospho-CoA kinase activity	MF
356	GO:0004143	1	0.118706	0	29	diacylglycerol kinase activity	MF
357	GO:0004144	1	0.355518	0	14	diacylglycerol O-acyltransferase activity	MF
359	GO:0004148	1	0.789595	0	3	dihydrolipoyl dehydrogenase activity	MF
360	GO:0004149	1	0.834767	0	3	dihydrolipoyllysine-residue succinyltransferase activity	MF
361	GO:0004150	1	0.789987	0	3	dihydroneopterin aldolase activity	MF
362	GO:0004151	1	0.754033	0	4	dihydroorotase activity	MF
365	GO:0004157	1	0.729141	0	4	dihydropyrimidinase activity	MF
367	GO:0004161	1	0.795753	0	4	dimethylallyltranstransferase activity	MF
368	GO:0004163	1	0.749889	0	4	diphosphomevalonate decarboxylase activity	MF
373	GO:0004174	1	0.371652	0	12	electron-transferring-flavoprotein dehydrogenase activity	MF
374	GO:0004176	1	0.713508	0	4	ATP-dependent peptidase activity	MF
375	GO:0004177	1	0.0305175	0	47	aminopeptidase activity	MF
376	GO:0004180	1	0.335855	0	16	carboxypeptidase activity	MF
380	GO:0004197	1	0.826742	0	3	cysteine-type endopeptidase activity	MF
384	GO:0004298	1	0.198137	0	27	threonine-type endopeptidase activity	MF
386	GO:0004301	1	0.923351	0	4	epoxide hydrolase activity	MF
387	GO:0004305	1	0.761865	0	4	ethanolamine kinase activity	MF
388	GO:0004307	1	0.654829	0	6	ethanolaminephosphotransferase activity	MF
389	GO:0004310	1	0.423549	0	11	farnesyl-diphosphate farnesyltransferase activity	MF
390	GO:0004314	1	0.756129	0	4	[acyl-carrier-protein] S-malonyltransferase activity	MF
395	GO:0004322	1	0.386903	0	16	ferroxidase activity	MF
397	GO:0004326	1	0.272187	0	16	tetrahydrofolylpolyglutamate synthase activity	MF
398	GO:0004329	1	0.699519	0	5	formate-tetrahydrofolate ligase activity	MF
399	GO:0004332	1	0.646903	0	7	fructose-bisphosphate aldolase activity	MF
401	GO:0004334	1	0.818731	0	3	fumarylacetoacetase activity	MF
402	GO:0004335	1	0.582501	0	7	galactokinase activity	MF
403	GO:0004337	1	0.795753	0	4	geranyltranstransferase activity	MF
404	GO:0004339	1	0.662695	0	5	glucan 1,4-alpha-glucosidase activity	MF
405	GO:0004343	1	0.827018	0	3	glucosamine 6-phosphate N-acetyltransferase activity	MF
406	GO:0004345	1	0.305966	0	16	glucose-6-phosphate dehydrogenase activity	MF
407	GO:0004347	1	0.613239	0	6	glucose-6-phosphate isomerase activity	MF
408	GO:0004348	1	0.521237	0	8	glucosylceramidase activity	MF
409	GO:0004350	1	0.779105	0	3	glutamate-5-semialdehyde dehydrogenase activity	MF
412	GO:0004357	1	0.563939	0	7	glutamate-cysteine ligase activity	MF
413	GO:0004358	1	0.61942	0	6	glutamate N-acetyltransferase activity	MF
417	GO:0004363	1	0.506497	0	9	glutathione synthase activity	MF
421	GO:0004367	1	0.520429	0	9	glycerol-3-phosphate dehydrogenase [NAD+] activity	MF
423	GO:0004371	1	0.424116	0	12	glycerone kinase activity	MF
424	GO:0004372	1	0.203581	0	21	glycine hydroxymethyltransferase activity	MF
425	GO:0004373	1	0.225708	0	18	glycogen (starch) synthase activity	MF
429	GO:0004379	1	0.79803	0	3	glycylpeptide N-tetradecanoyltransferase activity	MF
430	GO:0004382	1	0.788912	0	3	guanosine-diphosphatase activity	MF
432	GO:0004385	1	0.579691	0	8	guanylate kinase activity	MF
434	GO:0004392	1	0.618089	0	7	heme oxygenase (decyclizing) activity	MF
435	GO:0004396	1	0.47574	0	10	hexokinase activity	MF
440	GO:0004409	1	0.713495	0	4	homoaconitate hydratase activity	MF
442	GO:0004412	1	0.457125	0	10	homoserine dehydrogenase activity	MF
444	GO:0004416	1	0.531157	0	10	hydroxyacylglutathione hydrolase activity	MF
447	GO:0004419	1	0.473749	0	10	hydroxymethylglutaryl-CoA lyase activity	MF
449	GO:0004421	1	0.762915	0	4	hydroxymethylglutaryl-CoA synthase activity	MF
452	GO:0004425	1	0.624403	0	7	indole-3-glycerol-phosphate synthase activity	MF
454	GO:0004430	1	0.408	0	11	1-phosphatidylinositol 4-kinase activity	MF
455	GO:0004435	1	0.255054	0	17	phosphatidylinositol phospholipase C activity	MF
458	GO:0004449	1	0.526492	0	9	isocitrate dehydrogenase (NAD+) activity	MF
459	GO:0004450	1	0.463312	0	12	isocitrate dehydrogenase (NADP+) activity	MF
464	GO:0004460	1	0.512741	0	10	L-lactate dehydrogenase (cytochrome) activity	MF
465	GO:0004462	1	0.331504	0	18	lactoylglutathione lyase activity	MF
466	GO:0004465	1	0.777681	0	3	lipoprotein lipase activity	MF
470	GO:0004475	1	0.575573	0	7	mannose-1-phosphate guanylyltransferase activity	MF
472	GO:0004478	1	0.57457	0	9	methionine adenosyltransferase activity	MF
473	GO:0004482	1	0.67074	0	6	mRNA (guanine-N7-)-methyltransferase activity	MF
476	GO:0004488	1	0.594921	0	8	methylenetetrahydrofolate dehydrogenase (NADP+) activity	MF
477	GO:0004489	1	0.493359	0	9	methylenetetrahydrofolate reductase (NAD(P)H) activity	MF
479	GO:0004493	1	0.863136	0	3	methylmalonyl-CoA epimerase activity	MF
480	GO:0004496	1	0.6691	0	6	mevalonate kinase activity	MF
482	GO:0004499	1	0.0945238	0	37	N,N-dimethylaniline monooxygenase activity	MF
483	GO:0004506	1	0.661003	0	6	squalene monooxygenase activity	MF
485	GO:0004514	1	0.557442	0	7	nicotinate-nucleotide diphosphorylase (carboxylating) activity	MF
486	GO:0004516	1	0.606047	0	6	nicotinate phosphoribosyltransferase activity	MF
487	GO:0004517	1	0.788753	0	3	nitric-oxide synthase activity	MF
488	GO:0004518	1	0.139162	0	28	nuclease activity	MF
490	GO:0004521	1	0.682523	0	5	endoribonuclease activity	MF
493	GO:0004526	1	0.434918	0	12	ribonuclease P activity	MF
495	GO:0004528	1	0.422984	0	11	phosphodiesterase I activity	MF
496	GO:0004534	1	0.589048	0	7	5'-3' exoribonuclease activity	MF
498	GO:0004536	1	0.822141	0	3	deoxyribonuclease activity	MF
499	GO:0004540	1	0.177541	0	23	ribonuclease activity	MF
500	GO:0004550	1	0.711112	0	6	nucleoside diphosphate kinase activity	MF
502	GO:0004555	1	0.726979	0	4	alpha,alpha-trehalase activity	MF
503	GO:0004556	1	0.534314	0	8	alpha-amylase activity	MF
505	GO:0004559	1	0.243881	0	17	alpha-mannosidase activity	MF
506	GO:0004560	1	0.622154	0	8	alpha-L-fucosidase activity	MF
508	GO:0004563	1	0.606801	0	7	beta-N-acetylhexosaminidase activity	MF
512	GO:0004571	1	0.52374	0	8	mannosyl-oligosaccharide 1,2-alpha-mannosidase activity	MF
513	GO:0004573	1	0.656078	0	5	mannosyl-oligosaccharide glucosidase activity	MF
515	GO:0004576	1	0.644519	0	6	oligosaccharyl transferase activity	MF
517	GO:0004579	1	0.814491	0	3	dolichyl-diphosphooligosaccharide-protein glycotransferase activity	MF
518	GO:0004581	1	0.753888	0	4	dolichyl-phosphate beta-glucosyltransferase activity	MF
519	GO:0004582	1	0.357176	0	17	dolichyl-phosphate beta-D-mannosyltransferase activity	MF
520	GO:0004583	1	0.65708	0	7	dolichyl-phosphate-glucose-glycolipid alpha-glucosyltransferase activity	MF
521	GO:0004584	1	0.788582	0	3	dolichyl-phosphate-mannose-glycolipid alpha-mannosyltransferase activity	MF
523	GO:0004590	1	0.648679	0	6	orotidine-5'-phosphate decarboxylase activity	MF
524	GO:0004591	1	0.742737	0	4	oxoglutarate dehydrogenase (succinyl-transferring) activity	MF
530	GO:0004605	1	0.64757	0	7	phosphatidate cytidylyltransferase activity	MF
533	GO:0004609	1	0.390316	0	14	phosphatidylserine decarboxylase activity	MF
534	GO:0004610	1	0.733248	0	4	phosphoacetylglucosamine mutase activity	MF
535	GO:0004612	1	0.459743	0	10	phosphoenolpyruvate carboxykinase (ATP) activity	MF
538	GO:0004617	1	0.734833	0	4	phosphoglycerate dehydrogenase activity	MF
539	GO:0004618	1	0.742279	0	4	phosphoglycerate kinase activity	MF
540	GO:0004619	1	0.43861	0	14	phosphoglycerate mutase activity	MF
541	GO:0004622	1	0.573171	0	9	lysophospholipase activity	MF
542	GO:0004623	1	0.649002	0	7	phospholipase A2 activity	MF
545	GO:0004634	1	0.267162	0	17	phosphopyruvate hydratase activity	MF
546	GO:0004635	1	0.76068	0	4	phosphoribosyl-AMP cyclohydrolase activity	MF
547	GO:0004636	1	0.76068	0	4	phosphoribosyl-ATP diphosphatase activity	MF
548	GO:0004637	1	0.752016	0	4	phosphoribosylamine-glycine ligase activity	MF
549	GO:0004638	1	0.683683	0	5	phosphoribosylaminoimidazole carboxylase activity	MF
551	GO:0004640	1	0.624403	0	7	phosphoribosylanthranilate isomerase activity	MF
552	GO:0004641	1	0.752016	0	4	phosphoribosylformylglycinamidine cyclo-ligase activity	MF
554	GO:0004643	1	0.731157	0	7	phosphoribosylaminoimidazolecarboxamide formyltransferase activity	MF
556	GO:0004647	1	0.644299	0	7	phosphoserine phosphatase activity	MF
558	GO:0004649	1	0.841879	0	3	poly(ADP-ribose) glycohydrolase activity	MF
561	GO:0004652	1	0.0310784	0	43	polynucleotide adenylyltransferase activity	MF
564	GO:0004656	1	0.240726	0	21	procollagen-proline 4-dioxygenase activity	MF
565	GO:0004657	1	0.597965	0	7	proline dehydrogenase activity	MF
566	GO:0004660	1	0.780143	0	4	protein farnesyltransferase activity	MF
567	GO:0004662	1	0.555231	0	8	CAAX-protein geranylgeranyltransferase activity	MF
568	GO:0004663	1	0.792953	0	4	Rab geranylgeranyltransferase activity	MF
569	GO:0004664	1	0.315692	0	15	prephenate dehydratase activity	MF
570	GO:0004665	1	0.417166	0	12	prephenate dehydrogenase (NADP+) activity	MF
571	GO:0004668	1	0.800199	0	3	protein-arginine deiminase activity	MF
572	GO:0004671	1	0.752624	0	4	protein C-terminal S-isoprenylcysteine carboxyl O-methyltransferase activity	MF
574	GO:0004673	1	0.594631	0	7	protein histidine kinase activity	MF
579	GO:0004693	1	0.271095	0	17	cyclin-dependent protein serine/threonine kinase activity	MF
580	GO:0004694	1	0.719854	0	4	eukaryotic translation initiation factor 2alpha kinase activity	MF
583	GO:0004712	1	0.432986	0	11	protein serine/threonine/tyrosine kinase activity	MF
584	GO:0004713	1	0.78832	0	3	protein tyrosine kinase activity	MF
586	GO:0004719	1	0.507357	0	9	protein-L-isoaspartate (D-aspartate) O-methyltransferase activity	MF
587	GO:0004721	1	0.138902	0	27	phosphoprotein phosphatase activity	MF
590	GO:0004729	1	0.640548	0	6	oxygen-dependent protoporphyrinogen oxidase activity	MF
591	GO:0004733	1	0.846504	0	3	pyridoxamine-phosphate oxidase activity	MF
592	GO:0004735	1	0.829016	0	3	pyrroline-5-carboxylate reductase activity	MF
593	GO:0004737	1	0.638652	0	6	pyruvate decarboxylase activity	MF
594	GO:0004739	1	0.501793	0	9	pyruvate dehydrogenase (acetyl-transferring) activity	MF
597	GO:0004743	1	0.0837886	0	33	pyruvate kinase activity	MF
598	GO:0004747	1	0.602115	0	7	ribokinase activity	MF
600	GO:0004749	1	0.645766	0	7	ribose phosphate diphosphokinase activity	MF
601	GO:0004750	1	0.689842	0	7	ribulose-phosphate 3-epimerase activity	MF
604	GO:0004764	1	0.623643	0	6	shikimate 3-dehydrogenase (NADP+) activity	MF
605	GO:0004765	1	0.668248	0	5	shikimate kinase activity	MF
609	GO:0004781	1	0.792357	0	3	sulfate adenylyltransferase (ATP) activity	MF
612	GO:0004788	1	0.843276	0	3	thiamine diphosphokinase activity	MF
616	GO:0004795	1	0.813808	0	3	threonine synthase activity	MF
617	GO:0004797	1	0.846805	0	3	thymidine kinase activity	MF
619	GO:0004799	1	0.780375	0	3	thymidylate synthase activity	MF
620	GO:0004801	1	0.598499	0	8	sedoheptulose-7-phosphate:D-glyceraldehyde-3-phosphate glyceronetransferase activity	MF
624	GO:0004807	1	0.83141	0	3	triose-phosphate isomerase activity	MF
626	GO:0004812	1	0.337805	0	15	aminoacyl-tRNA ligase activity	MF
627	GO:0004813	1	0.417109	0	14	alanine-tRNA ligase activity	MF
628	GO:0004814	1	0.520495	0	8	arginine-tRNA ligase activity	MF
630	GO:0004816	1	0.62664	0	6	asparagine-tRNA ligase activity	MF
632	GO:0004818	1	0.834	0	3	glutamate-tRNA ligase activity	MF
633	GO:0004819	1	0.776557	0	3	glutamine-tRNA ligase activity	MF
636	GO:0004822	1	0.776321	0	3	isoleucine-tRNA ligase activity	MF
637	GO:0004823	1	0.717597	0	4	leucine-tRNA ligase activity	MF
638	GO:0004824	1	0.793445	0	3	lysine-tRNA ligase activity	MF
639	GO:0004825	1	0.609168	0	6	methionine-tRNA ligase activity	MF
640	GO:0004826	1	0.789374	0	3	phenylalanine-tRNA ligase activity	MF
641	GO:0004827	1	0.790193	0	3	proline-tRNA ligase activity	MF
642	GO:0004828	1	0.632838	0	6	serine-tRNA ligase activity	MF
643	GO:0004829	1	0.733566	0	4	threonine-tRNA ligase activity	MF
644	GO:0004830	1	0.656341	0	6	tryptophan-tRNA ligase activity	MF
647	GO:0004834	1	0.602098	0	7	tryptophan synthase activity	MF
648	GO:0004839	1	0.0580347	0	42	ubiquitin activating enzyme activity	MF
655	GO:0004849	1	0.372447	0	14	uridine kinase activity	MF
661	GO:0004861	1	0.712964	0	6	cyclin-dependent protein serine/threonine kinase inhibitor activity	MF
665	GO:0004869	1	0.646787	0	10	cysteine-type endopeptidase inhibitor activity	MF
669	GO:0004970	1	0.334209	0	13	ionotropic glutamate receptor activity	MF
670	GO:0005047	1	0.620299	0	8	signal recognition particle binding	MF
671	GO:0005049	1	0.655734	0	5	nuclear export signal receptor activity	MF
673	GO:0005086	1	0.205196	0	21	ARF guanyl-nucleotide exchange factor activity	MF
674	GO:0005089	1	0.208133	0	21	Rho guanyl-nucleotide exchange factor activity	MF
676	GO:0005093	1	0.797818	0	3	Rab GDP-dissociation inhibitor activity	MF
677	GO:0005094	1	0.649595	0	7	Rho GDP-dissociation inhibitor activity	MF
678	GO:0005096	1	0.00552348	0	73	GTPase activator activity	MF
679	GO:0005102	1	0.873207	0	6	receptor binding	MF
681	GO:0005199	1	0.689972	0	7	structural constituent of cell wall	MF
682	GO:0005200	1	0.0859638	0	40	structural constituent of cytoskeleton	MF
684	GO:0005216	1	0.171181	0	24	ion channel activity	MF
686	GO:0005245	1	0.656643	0	5	voltage-gated calcium channel activity	MF
687	GO:0005247	1	0.0937186	0	29	voltage-gated chloride channel activity	MF
691	GO:0005267	1	0.641497	0	6	potassium channel activity	MF
693	GO:0005319	1	0.551056	0	8	lipid transporter activity	MF
695	GO:0005338	1	0.451606	0	10	nucleotide-sugar transmembrane transporter activity	MF
697	GO:0005375	1	0.590503	0	9	copper ion transmembrane transporter activity	MF
701	GO:0005452	1	0.329274	0	17	inorganic anion exchanger activity	MF
702	GO:0005459	1	0.418488	0	11	UDP-galactose transmembrane transporter activity	MF
703	GO:0005460	1	0.748283	0	4	UDP-glucose transmembrane transporter activity	MF
704	GO:0005471	1	0.723491	0	4	ATP:ADP antiporter activity	MF
706	GO:0005504	1	0.680574	0	10	fatty acid binding	MF
713	GO:0005534	1	0.582501	0	7	galactose binding	MF
714	GO:0005536	1	0.47574	0	10	glucose binding	MF
715	GO:0005542	1	0.706349	0	5	folic acid binding	MF
717	GO:0005544	1	0.306936	0	19	calcium-dependent phospholipid binding	MF
718	GO:0005545	1	0.533959	0	8	1-phosphatidylinositol binding	MF
725	GO:0005643	1	0.186528	0	23	nuclear pore	CC
726	GO:0005654	1	0.622538	0	6	nucleoplasm	CC
729	GO:0005664	1	0.793013	0	5	nuclear origin of replication recognition complex	CC
730	GO:0005665	1	0.638602	0	7	DNA-directed RNA polymerase II, core complex	CC
731	GO:0005666	1	0.440284	0	14	DNA-directed RNA polymerase III complex	CC
732	GO:0005667	1	0.449103	0	12	transcription factor complex	CC
734	GO:0005672	1	0.739051	0	5	transcription factor TFIIA complex	CC
735	GO:0005673	1	0.803232	0	3	transcription factor TFIIE complex	CC
737	GO:0005675	1	0.736553	0	5	holo TFIIH complex	CC
738	GO:0005680	1	0.279256	0	19	anaphase-promoting complex	CC
739	GO:0005681	1	0.061935	0	46	spliceosomal complex	CC
740	GO:0005682	1	0.834753	0	4	U5 snRNP	CC
742	GO:0005685	1	0.104944	0	34	U1 snRNP	CC
743	GO:0005686	1	0.557994	0	11	U2 snRNP	CC
744	GO:0005687	1	0.85129	0	4	U4 snRNP	CC
745	GO:0005688	1	0.641876	0	9	U6 snRNP	CC
747	GO:0005694	1	0.0262999	0	46	chromosome	CC
750	GO:0005732	1	0.625282	0	7	small nucleolar ribonucleoprotein complex	CC
755	GO:0005741	1	0.220769	0	22	mitochondrial outer membrane	CC
756	GO:0005742	1	0.65057	0	9	mitochondrial outer membrane translocase complex	CC
758	GO:0005744	1	0.690568	0	7	mitochondrial inner membrane presequence translocase complex	CC
760	GO:0005747	1	0.704818	0	8	mitochondrial respiratory chain complex I	CC
762	GO:0005750	1	0.653299	0	7	mitochondrial respiratory chain complex III	CC
766	GO:0005761	1	0.769839	0	4	mitochondrial ribosome	CC
769	GO:0005768	1	0.124537	0	33	endosome	CC
770	GO:0005769	1	0.397359	0	15	early endosome	CC
772	GO:0005773	1	0.393246	0	15	vacuole	CC
775	GO:0005778	1	0.423508	0	12	peroxisomal membrane	CC
776	GO:0005779	1	0.453113	0	12	integral component of peroxisomal membrane	CC
778	GO:0005784	1	0.891411	0	3	Sec61 translocon complex	CC
779	GO:0005785	1	0.674411	0	7	signal recognition particle receptor complex	CC
780	GO:0005786	1	0.383514	0	13	signal recognition particle, endoplasmic reticulum targeting	CC
781	GO:0005787	1	0.553929	0	12	signal peptidase complex	CC
784	GO:0005794	1	0.0022018	0	88	Golgi apparatus	CC
785	GO:0005795	1	0.563355	0	8	Golgi stack	CC
786	GO:0005801	1	0.490074	0	11	cis-Golgi network	CC
787	GO:0005802	1	0.082729	0	37	trans-Golgi network	CC
788	GO:0005815	1	0.16594	0	27	microtubule organizing center	CC
789	GO:0005819	1	0.408046	0	12	spindle	CC
792	GO:0005838	1	0.723802	0	5	proteasome regulatory particle	CC
793	GO:0005839	1	0.477677	0	13	proteasome core complex	CC
797	GO:0005846	1	0.787113	0	3	nuclear cap binding complex	CC
798	GO:0005847	1	0.776517	0	3	mRNA cleavage and polyadenylation specificity factor complex	CC
799	GO:0005849	1	0.712815	0	5	mRNA cleavage factor complex	CC
800	GO:0005852	1	0.228364	0	22	eukaryotic translation initiation factor 3 complex	CC
801	GO:0005853	1	0.813076	0	4	eukaryotic translation elongation factor 1 complex	CC
802	GO:0005854	1	0.818958	0	3	nascent polypeptide-associated complex	CC
803	GO:0005856	1	0.364977	0	14	cytoskeleton	CC
805	GO:0005874	1	0.000118506	0	137	microtubule	CC
807	GO:0005885	1	0.147913	0	29	Arp2/3 protein complex	CC
809	GO:0005887	1	0.621454	0	9	integral component of plasma membrane	CC
811	GO:0005956	1	0.754906	0	4	protein kinase CK2 complex	CC
813	GO:0005964	1	0.482677	0	9	phosphorylase kinase complex	CC
814	GO:0005965	1	0.780143	0	4	protein farnesyltransferase complex	CC
816	GO:0005968	1	0.756036	0	4	Rab-protein geranylgeranyltransferase complex	CC
818	GO:0005976	1	0.662695	0	5	polysaccharide metabolic process	BP
819	GO:0005978	1	0.222995	0	19	glycogen biosynthetic process	BP
820	GO:0005982	1	0.605611	0	6	starch metabolic process	BP
821	GO:0005983	1	0.394415	0	15	starch catabolic process	BP
822	GO:0005985	1	0.444016	0	10	sucrose metabolic process	BP
823	GO:0005986	1	0.788187	0	3	sucrose biosynthetic process	BP
824	GO:0005991	1	0.564346	0	7	trehalose metabolic process	BP
826	GO:0006000	1	0.540171	0	8	fructose metabolic process	BP
827	GO:0006002	1	0.248376	0	20	fructose 6-phosphate metabolic process	BP
828	GO:0006003	1	0.540171	0	8	fructose 2,6-bisphosphate metabolic process	BP
834	GO:0006013	1	0.243881	0	17	mannose metabolic process	BP
835	GO:0006021	1	0.672842	0	6	inositol biosynthetic process	BP
837	GO:0006032	1	0.618341	0	7	chitin catabolic process	BP
838	GO:0006048	1	0.606391	0	7	UDP-N-acetylglucosamine biosynthetic process	BP
840	GO:0006071	1	0.424116	0	12	glycerol metabolic process	BP
841	GO:0006072	1	0.563103	0	7	glycerol-3-phosphate metabolic process	BP
843	GO:0006075	1	0.30541	0	16	(1->3)-beta-D-glucan biosynthetic process	BP
845	GO:0006085	1	0.537038	0	8	acetyl-CoA biosynthetic process	BP
846	GO:0006086	1	0.501793	0	9	acetyl-CoA biosynthetic process from pyruvate	BP
848	GO:0006094	1	0.247047	0	18	gluconeogenesis	BP
851	GO:0006099	1	0.0176985	0	56	tricarboxylic acid cycle	BP
852	GO:0006101	1	0.537038	0	8	citrate metabolic process	BP
853	GO:0006102	1	0.463312	0	12	isocitrate metabolic process	BP
855	GO:0006108	1	0.364846	0	14	malate metabolic process	BP
856	GO:0006120	1	0.840207	0	4	mitochondrial electron transport, NADH to ubiquinone	BP
857	GO:0006122	1	0.547165	0	10	mitochondrial electron transport, ubiquinol to cytochrome c	BP
858	GO:0006139	1	0.47723	0	9	nucleobase-containing compound metabolic process	BP
860	GO:0006145	1	0.842202	0	3	purine nucleobase catabolic process	BP
861	GO:0006164	1	0.636137	0	9	purine nucleotide biosynthetic process	BP
862	GO:0006166	1	0.781262	0	5	purine ribonucleoside salvage	BP
864	GO:0006172	1	0.75269	0	4	ADP biosynthetic process	BP
865	GO:0006177	1	0.731031	0	4	GMP biosynthetic process	BP
866	GO:0006183	1	0.711112	0	6	GTP biosynthetic process	BP
868	GO:0006207	1	0.249192	0	20	'de novo' pyrimidine nucleobase biosynthetic process	BP
870	GO:0006221	1	0.53513	0	9	pyrimidine nucleotide biosynthetic process	BP
871	GO:0006228	1	0.711112	0	6	UTP biosynthetic process	BP
872	GO:0006231	1	0.780375	0	3	dTMP biosynthetic process	BP
874	GO:0006241	1	0.711112	0	6	CTP biosynthetic process	BP
875	GO:0006260	1	0.00113274	0	97	DNA replication	BP
876	GO:0006261	1	0.648421	0	6	DNA-dependent DNA replication	BP
877	GO:0006265	1	0.170022	0	24	DNA topological change	BP
878	GO:0006270	1	0.205232	0	22	DNA replication initiation	BP
883	GO:0006284	1	0.0989834	0	33	base-excision repair	BP
884	GO:0006289	1	0.0866963	0	33	nucleotide-excision repair	BP
886	GO:0006302	1	0.474495	0	11	double-strand break repair	BP
887	GO:0006303	1	0.561706	0	7	double-strand break repair via nonhomologous end joining	BP
888	GO:0006306	1	0.641277	0	7	DNA methylation	BP
892	GO:0006325	1	0.235363	0	19	chromatin organization	BP
896	GO:0006338	1	0.185695	0	22	chromatin remodeling	BP
897	GO:0006342	1	0.620018	0	6	chromatin silencing	BP
900	GO:0006352	1	0.0557709	0	45	DNA-templated transcription, initiation	BP
901	GO:0006353	1	0.810345	0	3	DNA-templated transcription, termination	BP
905	GO:0006364	1	0.00635203	0	78	rRNA processing	BP
906	GO:0006366	1	0.609772	0	7	transcription from RNA polymerase II promoter	BP
907	GO:0006367	1	0.123869	0	31	transcription initiation from RNA polymerase II promoter	BP
908	GO:0006368	1	0.459348	0	12	transcription elongation from RNA polymerase II promoter	BP
910	GO:0006376	1	0.428281	0	11	mRNA splice site selection	BP
911	GO:0006378	1	0.617173	0	7	mRNA polyadenylation	BP
912	GO:0006379	1	0.769695	0	4	mRNA cleavage	BP
913	GO:0006383	1	0.58072	0	9	transcription from RNA polymerase III promoter	BP
914	GO:0006384	1	0.601575	0	8	transcription initiation from RNA polymerase III promoter	BP
915	GO:0006388	1	0.720657	0	5	tRNA splicing, via endonucleolytic cleavage and ligation	BP
917	GO:0006397	1	0.000464225	0	103	mRNA processing	BP
918	GO:0006400	1	0.361168	0	14	tRNA modification	BP
919	GO:0006401	1	0.415718	0	11	RNA catabolic process	BP
920	GO:0006402	1	0.751164	0	4	mRNA catabolic process	BP
921	GO:0006406	1	0.387805	0	15	mRNA export from nucleus	BP
924	GO:0006417	1	0.454806	0	10	regulation of translation	BP
925	GO:0006418	1	0.591348	0	7	tRNA aminoacylation for protein translation	BP
927	GO:0006420	1	0.520495	0	8	arginyl-tRNA aminoacylation	BP
928	GO:0006421	1	0.62664	0	6	asparaginyl-tRNA aminoacylation	BP
931	GO:0006424	1	0.834	0	3	glutamyl-tRNA aminoacylation	BP
932	GO:0006425	1	0.776557	0	3	glutaminyl-tRNA aminoacylation	BP
935	GO:0006428	1	0.776321	0	3	isoleucyl-tRNA aminoacylation	BP
936	GO:0006429	1	0.717597	0	4	leucyl-tRNA aminoacylation	BP
937	GO:0006430	1	0.793445	0	3	lysyl-tRNA aminoacylation	BP
938	GO:0006431	1	0.609168	0	6	methionyl-tRNA aminoacylation	BP
939	GO:0006432	1	0.789374	0	3	phenylalanyl-tRNA aminoacylation	BP
940	GO:0006433	1	0.790193	0	3	prolyl-tRNA aminoacylation	BP
941	GO:0006434	1	0.632838	0	6	seryl-tRNA aminoacylation	BP
942	GO:0006435	1	0.733566	0	4	threonyl-tRNA aminoacylation	BP
943	GO:0006436	1	0.656341	0	6	tryptophanyl-tRNA aminoacylation	BP
950	GO:0006464	1	0.377835	0	15	cellular protein modification process	BP
951	GO:0006465	1	0.510184	0	13	signal peptide processing	BP
953	GO:0006471	1	0.660116	0	5	protein ADP-ribosylation	BP
954	GO:0006479	1	0.543164	0	8	protein methylation	BP
958	GO:0006487	1	0.595047	0	7	protein N-linked glycosylation	BP
959	GO:0006488	1	0.217332	0	23	dolichol-linked oligosaccharide biosynthetic process	BP
962	GO:0006491	1	0.647706	0	6	N-glycan processing	BP
963	GO:0006499	1	0.79803	0	3	N-terminal protein myristoylation	BP
964	GO:0006506	1	0.0101697	0	66	GPI anchor biosynthetic process	BP
965	GO:0006508	1	0.825292	0	3	proteolysis	BP
967	GO:0006515	1	0.713508	0	4	protein quality control for misfolded or incompletely synthesized proteins	BP
969	GO:0006525	1	0.72728	0	4	arginine metabolic process	BP
970	GO:0006526	1	0.36874	0	13	arginine biosynthetic process	BP
972	GO:0006529	1	0.550496	0	8	asparagine biosynthetic process	BP
973	GO:0006534	1	0.567516	0	7	cysteine metabolic process	BP
974	GO:0006535	1	0.396614	0	14	cysteine biosynthetic process from serine	BP
976	GO:0006537	1	0.429949	0	10	glutamate biosynthetic process	BP
980	GO:0006555	1	0.493359	0	9	methionine metabolic process	BP
981	GO:0006556	1	0.57457	0	9	S-adenosylmethionine biosynthetic process	BP
982	GO:0006557	1	0.941127	0	3	S-adenosylmethioninamine biosynthetic process	BP
984	GO:0006561	1	0.779105	0	3	proline biosynthetic process	BP
985	GO:0006562	1	0.597965	0	7	proline catabolic process	BP
986	GO:0006564	1	0.500693	0	10	L-serine biosynthetic process	BP
988	GO:0006568	1	0.676967	0	6	tryptophan metabolic process	BP
990	GO:0006571	1	0.417166	0	12	tyrosine biosynthetic process	BP
991	GO:0006574	1	0.387771	0	14	valine catabolic process	BP
993	GO:0006597	1	0.477913	0	12	spermine biosynthetic process	BP
994	GO:0006605	1	0.309267	0	17	protein targeting	BP
995	GO:0006606	1	0.143086	0	27	protein import into nucleus	BP
996	GO:0006612	1	0.808773	0	3	protein targeting to membrane	BP
997	GO:0006614	1	0.179636	0	26	SRP-dependent cotranslational protein targeting to membrane	BP
998	GO:0006621	1	0.628989	0	7	protein retention in ER lumen	BP
999	GO:0006623	1	0.595251	0	8	protein targeting to vacuole	BP
1000	GO:0006625	1	0.301669	0	16	protein targeting to peroxisome	BP
1001	GO:0006627	1	0.661107	0	5	protein processing involved in protein targeting to mitochondrion	BP
1003	GO:0006631	1	0.439157	0	12	fatty acid metabolic process	BP
1004	GO:0006633	1	0.0154601	0	59	fatty acid biosynthetic process	BP
1005	GO:0006635	1	0.534824	0	8	fatty acid beta-oxidation	BP
1008	GO:0006644	1	0.447463	0	12	phospholipid metabolic process	BP
1009	GO:0006646	1	0.390316	0	14	phosphatidylethanolamine biosynthetic process	BP
1011	GO:0006655	1	0.695746	0	5	phosphatidylglycerol biosynthetic process	BP
1012	GO:0006656	1	0.770884	0	5	phosphatidylcholine biosynthetic process	BP
1013	GO:0006659	1	0.724033	0	4	phosphatidylserine biosynthetic process	BP
1014	GO:0006661	1	0.368226	0	13	phosphatidylinositol biosynthetic process	BP
1016	GO:0006665	1	0.839703	0	3	sphingolipid metabolic process	BP
1018	GO:0006672	1	0.394735	0	13	ceramide metabolic process	BP
1020	GO:0006680	1	0.521237	0	8	glucosylceramide catabolic process	BP
1022	GO:0006696	1	0.25536	0	17	ergosterol biosynthetic process	BP
1024	GO:0006729	1	0.752285	0	5	tetrahydrobiopterin biosynthetic process	BP
1025	GO:0006730	1	0.156887	0	25	one-carbon metabolic process	BP
1026	GO:0006741	1	0.350126	0	14	NADP biosynthetic process	BP
1027	GO:0006744	1	0.322553	0	16	ubiquinone biosynthetic process	BP
1029	GO:0006750	1	0.563939	0	7	glutathione biosynthetic process	BP
1030	GO:0006751	1	0.536071	0	9	glutathione catabolic process	BP
1031	GO:0006772	1	0.843276	0	3	thiamine metabolic process	BP
1032	GO:0006777	1	0.247834	0	21	Mo-molybdopterin cofactor biosynthetic process	BP
1034	GO:0006779	1	0.795774	0	3	porphyrin-containing compound biosynthetic process	BP
1038	GO:0006788	1	0.618089	0	7	heme oxidation	BP
1045	GO:0006811	1	0.838847	0	5	ion transport	BP
1046	GO:0006812	1	0.641488	0	7	cation transport	BP
1047	GO:0006813	1	0.615396	0	6	potassium ion transport	BP
1048	GO:0006814	1	0.674314	0	5	sodium ion transport	BP
1053	GO:0006826	1	0.428488	0	14	iron ion transport	BP
1056	GO:0006850	1	0.478192	0	14	mitochondrial pyruvate transmembrane transport	BP
1057	GO:0006851	1	0.557632	0	8	mitochondrial calcium ion transmembrane transport	BP
1059	GO:0006857	1	0.24051	0	19	oligopeptide transport	BP
1060	GO:0006865	1	0.448702	0	12	amino acid transport	BP
1063	GO:0006874	1	0.763229	0	4	cellular calcium ion homeostasis	BP
1065	GO:0006879	1	0.416032	0	15	cellular iron ion homeostasis	BP
1067	GO:0006885	1	0.414773	0	12	regulation of pH	BP
1070	GO:0006888	1	0.22179	0	23	ER to Golgi vesicle-mediated transport	BP
1071	GO:0006890	1	0.20834	0	29	retrograde vesicle-mediated transport, Golgi to ER	BP
1072	GO:0006891	1	0.494385	0	9	intra-Golgi vesicle-mediated transport	BP
1073	GO:0006893	1	0.745126	0	4	Golgi to plasma membrane transport	BP
1074	GO:0006897	1	0.706657	0	5	endocytosis	BP
1077	GO:0006913	1	0.458257	0	12	nucleocytoplasmic transport	BP
1081	GO:0006974	1	0.342871	0	15	cellular response to DNA damage stimulus	BP
1086	GO:0007005	1	0.641321	0	6	mitochondrion organization	BP
1087	GO:0007010	1	0.434633	0	10	cytoskeleton organization	BP
1088	GO:0007015	1	0.46218	0	12	actin filament organization	BP
1089	GO:0007017	1	0.0625635	0	45	microtubule-based process	BP
1090	GO:0007018	1	1.30079e-05	0	159	microtubule-based movement	BP
1091	GO:0007020	1	0.141305	0	29	microtubule nucleation	BP
1092	GO:0007021	1	0.774513	0	4	tubulin complex assembly	BP
1093	GO:0007023	1	0.71787	0	5	post-chaperonin tubulin folding pathway	BP
1094	GO:0007029	1	0.590122	0	7	endoplasmic reticulum organization	BP
1095	GO:0007030	1	0.448917	0	10	Golgi organization	BP
1096	GO:0007031	1	0.575231	0	8	peroxisome organization	BP
1098	GO:0007033	1	0.864177	0	3	vacuole organization	BP
1099	GO:0007034	1	0.0218192	0	54	vacuolar transport	BP
1101	GO:0007049	1	0.425756	0	12	cell cycle	BP
1102	GO:0007050	1	0.712964	0	6	cell cycle arrest	BP
1104	GO:0007059	1	0.837533	0	4	chromosome segregation	BP
1105	GO:0007062	1	0.521486	0	8	sister chromatid cohesion	BP
1106	GO:0007064	1	0.181896	0	23	mitotic sister chromatid cohesion	BP
1107	GO:0007076	1	0.493617	0	9	mitotic chromosome condensation	BP
1108	GO:0007093	1	0.664066	0	5	mitotic cell cycle checkpoint	BP
1109	GO:0007094	1	0.534561	0	9	mitotic spindle assembly checkpoint	BP
1113	GO:0007131	1	0.595396	0	11	reciprocal meiotic recombination	BP
1114	GO:0007140	1	0.628612	0	8	male meiotic nuclear division	BP
1116	GO:0007142	1	0.537134	0	13	male meiosis II	BP
1117	GO:0007143	1	0.590428	0	9	female meiotic nuclear division	BP
1123	GO:0007205	1	0.118706	0	29	protein kinase C-activating G-protein coupled receptor signaling pathway	BP
1124	GO:0007219	1	0.795702	0	3	Notch signaling pathway	BP
1129	GO:0007283	1	0.677548	0	5	spermatogenesis	BP
1133	GO:0008017	1	6.03748e-07	0	202	microtubule binding	MF
1134	GO:0008022	1	0.841553	0	3	protein C-terminus binding	MF
1135	GO:0008026	1	0.714267	0	4	ATP-dependent helicase activity	MF
1136	GO:0008033	1	0.0840128	0	35	tRNA processing	BP
1140	GO:0008081	1	0.272689	0	17	phosphoric diester hydrolase activity	MF
1142	GO:0008094	1	0.284843	0	18	DNA-dependent ATPase activity	MF
1143	GO:0008097	1	0.710918	0	9	5S rRNA binding	MF
1145	GO:0008107	1	0.790407	0	3	galactoside 2-alpha-L-fucosyltransferase activity	MF
1146	GO:0008108	1	0.796321	0	3	UDP-glucose:hexose-1-phosphate uridylyltransferase activity	MF
1149	GO:0008117	1	0.791166	0	3	sphinganine-1-phosphate aldolase activity	MF
1150	GO:0008120	1	0.789762	0	3	ceramide glucosyltransferase activity	MF
1151	GO:0008121	1	0.74258	0	5	ubiquinol-cytochrome-c reductase activity	MF
1152	GO:0008124	1	0.752285	0	5	4-alpha-hydroxytetrahydrobiopterin dehydratase activity	MF
1153	GO:0008131	1	0.10981	0	29	primary amine oxidase activity	MF
1155	GO:0008137	1	0.290831	0	20	NADH dehydrogenase (ubiquinone) activity	MF
1157	GO:0008146	1	0.45685	0	11	sulfotransferase activity	MF
1161	GO:0008173	1	0.46657	0	12	RNA methyltransferase activity	MF
1164	GO:0008180	1	0.427269	0	13	COP9 signalosome	CC
1165	GO:0008184	1	0.441485	0	14	glycogen phosphorylase activity	MF
1168	GO:0008198	1	0.775504	0	5	ferrous iron binding	MF
1173	GO:0008235	1	0.414537	0	12	metalloexopeptidase activity	MF
1177	GO:0008250	1	0.690442	0	5	oligosaccharyltransferase complex	CC
1178	GO:0008251	1	0.810973	0	3	tRNA-specific adenosine deaminase activity	MF
1179	GO:0008252	1	0.791775	0	3	nucleotidase activity	MF
1180	GO:0008253	1	0.47566	0	11	5'-nucleotidase activity	MF
1181	GO:0008265	1	0.744432	0	6	Mo-molybdopterin cofactor sulfurase activity	MF
1185	GO:0008276	1	0.755563	0	5	protein methyltransferase activity	MF
1186	GO:0008278	1	0.447862	0	10	cohesin complex	CC
1189	GO:0008285	1	0.597376	0	9	negative regulation of cell proliferation	BP
1191	GO:0008290	1	0.793411	0	3	F-actin capping protein complex	CC
1192	GO:0008295	1	0.439254	0	13	spermidine biosynthetic process	BP
1195	GO:0008312	1	0.274309	0	18	7S RNA binding	MF
1196	GO:0008318	1	0.654786	0	6	protein prenyltransferase activity	MF
1199	GO:0008352	1	0.776321	0	3	katanin complex	CC
1201	GO:0008356	1	0.730189	0	4	asymmetric cell division	BP
1202	GO:0008360	1	0.779164	0	3	regulation of cell shape	BP
1203	GO:0008373	1	0.787899	0	3	sialyltransferase activity	MF
1204	GO:0008374	1	0.169042	0	22	O-acyltransferase activity	MF
1207	GO:0008380	1	0.113869	0	30	RNA splicing	BP
1208	GO:0008381	1	0.811749	0	3	mechanically-gated ion channel activity	MF
1210	GO:0008408	1	0.229497	0	21	3'-5' exonuclease activity	MF
1212	GO:0008417	1	0.72455	0	4	fucosyltransferase activity	MF
1213	GO:0008418	1	0.523714	0	10	protein-N-terminal asparagine amidohydrolase activity	MF
1217	GO:0008428	1	0.849306	0	3	ribonuclease inhibitor activity	MF
1218	GO:0008429	1	0.732257	0	4	phosphatidylethanolamine binding	MF
1221	GO:0008442	1	0.609552	0	8	3-hydroxyisobutyrate dehydrogenase activity	MF
1224	GO:0008447	1	0.760344	0	5	L-ascorbate oxidase activity	MF
1227	GO:0008474	1	0.635815	0	7	palmitoyl-(protein) hydrolase activity	MF
1228	GO:0008475	1	0.791186	0	4	procollagen-lysine 5-dioxygenase activity	MF
1229	GO:0008478	1	0.819476	0	3	pyridoxal kinase activity	MF
1230	GO:0008479	1	0.487046	0	11	queuine tRNA-ribosyltransferase activity	MF
1231	GO:0008481	1	0.732919	0	4	sphinganine kinase activity	MF
1235	GO:0008519	1	0.607029	0	7	ammonium transmembrane transporter activity	MF
1236	GO:0008531	1	0.66074	0	6	riboflavin kinase activity	MF
1239	GO:0008536	1	0.169027	0	23	Ran GTPase binding	MF
1240	GO:0008540	1	0.536727	0	8	proteasome regulatory particle, base subcomplex	CC
1243	GO:0008559	1	0.137802	0	30	xenobiotic transmembrane transporting ATPase activity	MF
1244	GO:0008565	1	0.255524	0	23	protein transporter activity	MF
1245	GO:0008574	1	0.819868	0	3	ATP-dependent microtubule motor activity, plus-end-directed	MF
1247	GO:0008612	1	0.812459	0	3	peptidyl-lysine modification to peptidyl-hypusine	BP
1248	GO:0008615	1	0.846504	0	3	pyridoxine biosynthetic process	BP
1254	GO:0008652	1	0.498305	0	9	cellular amino acid biosynthetic process	BP
1255	GO:0008654	1	0.291078	0	17	phospholipid biosynthetic process	BP
1259	GO:0008678	1	0.648649	0	7	2-deoxy-D-gluconate 3-dehydrogenase activity	MF
1262	GO:0008686	1	0.726825	0	4	3,4-dihydroxy-2-butanone-4-phosphate synthase activity	MF
1263	GO:0008690	1	0.811741	0	4	3-deoxy-manno-octulosonate cytidylyltransferase activity	MF
1266	GO:0008703	1	0.786194	0	3	5-amino-6-(5-phosphoribosylamino)uracil reductase activity	MF
1267	GO:0008716	1	0.663442	0	5	D-alanine-D-alanine ligase activity	MF
1268	GO:0008725	1	0.359553	0	15	DNA-3-methyladenine glycosylase activity	MF
1269	GO:0008728	1	0.777372	0	3	GTP diphosphokinase activity	MF
1272	GO:0008759	1	0.759183	0	4	UDP-3-O-[3-hydroxymyristoyl] N-acetylglucosamine deacetylase activity	MF
1277	GO:0008800	1	0.834332	0	3	beta-lactamase activity	MF
1279	GO:0008810	1	0.500297	0	9	cellulase activity	MF
1285	GO:0008835	1	0.728138	0	4	diaminohydroxyphosphoribosylaminopyrimidine deaminase activity	MF
1289	GO:0008840	1	0.655181	0	6	4-hydroxy-tetrahydrodipicolinate synthase	MF
1290	GO:0008841	1	0.782299	0	3	dihydrofolate synthase activity	MF
1292	GO:0008853	1	0.823208	0	3	exodeoxyribonuclease III activity	MF
1295	GO:0008865	1	0.662951	0	6	fructokinase activity	MF
1296	GO:0008878	1	0.5952	0	7	glucose-1-phosphate adenylyltransferase activity	MF
1300	GO:0008892	1	0.786542	0	3	guanine deaminase activity	MF
1301	GO:0008897	1	0.777914	0	4	holo-[acyl-carrier-protein] synthase activity	MF
1303	GO:0008934	1	0.789449	0	4	inositol monophosphate 1-phosphatase activity	MF
1305	GO:0008936	1	0.803264	0	4	nicotinamidase activity	MF
1307	GO:0008963	1	0.678406	0	5	phospho-N-acetylmuramoyl-pentapeptide-transferase activity	MF
1308	GO:0008964	1	0.47883	0	9	phosphoenolpyruvate carboxylase activity	MF
1310	GO:0008970	1	0.627451	0	6	phosphatidylcholine 1-acylhydrolase activity	MF
1312	GO:0008977	1	0.417166	0	12	prephenate dehydrogenase (NAD+) activity	MF
1314	GO:0009001	1	0.749138	0	4	serine O-acetyltransferase activity	MF
1315	GO:0009011	1	0.509037	0	8	starch synthase activity	MF
1316	GO:0009013	1	0.805973	0	3	succinate-semialdehyde dehydrogenase [NAD(P)+] activity	MF
1318	GO:0009039	1	0.822341	0	3	urease activity	MF
1319	GO:0009041	1	0.702777	0	5	uridylate kinase activity	MF
1324	GO:0009060	1	0.794058	0	3	aerobic respiration	BP
1325	GO:0009072	1	0.603334	0	8	aromatic amino acid family metabolic process	BP
1326	GO:0009073	1	0.225133	0	20	aromatic amino acid family biosynthetic process	BP
1329	GO:0009083	1	0.652904	0	6	branched-chain amino acid catabolic process	BP
1330	GO:0009086	1	0.204994	0	22	methionine biosynthetic process	BP
1331	GO:0009088	1	0.656099	0	6	threonine biosynthetic process	BP
1332	GO:0009089	1	0.34531	0	15	lysine biosynthetic process via diaminopimelate	BP
1333	GO:0009094	1	0.315692	0	15	L-phenylalanine biosynthetic process	BP
1334	GO:0009097	1	0.668187	0	5	isoleucine biosynthetic process	BP
1335	GO:0009098	1	0.688957	0	5	leucine biosynthetic process	BP
1336	GO:0009099	1	0.783187	0	3	valine biosynthetic process	BP
1340	GO:0009117	1	0.830518	0	4	nucleotide metabolic process	BP
1342	GO:0009156	1	0.676907	0	6	ribonucleoside monophosphate biosynthetic process	BP
1343	GO:0009165	1	0.645766	0	7	nucleotide biosynthetic process	BP
1345	GO:0009204	1	0.830518	0	4	deoxyribonucleoside triphosphate catabolic process	BP
1346	GO:0009226	1	0.799369	0	3	nucleotide-sugar biosynthetic process	BP
1347	GO:0009228	1	0.575897	0	8	thiamine biosynthetic process	BP
1348	GO:0009229	1	0.843276	0	3	thiamine diphosphate biosynthetic process	BP
1349	GO:0009231	1	0.207171	0	22	riboflavin biosynthetic process	BP
1351	GO:0009236	1	0.621589	0	10	cobalamin biosynthetic process	BP
1352	GO:0009245	1	0.712077	0	5	lipid A biosynthetic process	BP
1353	GO:0009247	1	0.78703	0	3	glycolipid biosynthetic process	BP
1354	GO:0009249	1	0.671432	0	7	protein lipoylation	BP
1355	GO:0009263	1	0.511472	0	9	deoxyribonucleotide biosynthetic process	BP
1356	GO:0009264	1	0.806709	0	3	deoxyribonucleotide catabolic process	BP
1357	GO:0009266	1	0.915353	0	5	response to temperature stimulus	BP
1359	GO:0009295	1	0.779164	0	3	nucleoid	CC
1362	GO:0009306	1	0.795413	0	5	protein secretion	BP
1363	GO:0009308	1	0.10981	0	29	amine metabolic process	BP
1364	GO:0009311	1	0.656078	0	5	oligosaccharide metabolic process	BP
1367	GO:0009317	1	0.676688	0	6	acetyl-CoA carboxylase complex	CC
[truncated: 1,171 more rows]

## Sheet: Sheet2
Gene Ontology terms identified in each category.
Category	Number of terms identified
Biological Processes	1296
Cellular Components	424
Molecular Functions	1449
