# Supplementary material for: Insights into the Host-Pathogen Interaction Pathways through RNA-Seq Analysis of Lens culinaris Medik. in Response to Rhizoctonia bataticola Infection
Source: Genes (Basel). 2021 Dec 29;13(1):90. doi: 10.3390/genes13010090 (PMC8774501; doi:10.3390/genes13010090)
Supplement: Supplementary file 1 [file genes-13-00090-s001.zip › Table S6. KEGG pathway analysis..xlsx]

## Sheet: Sheet1
Table S6. KEGG pathway analysis
##Databases						KEGG PATHWAY
##Statistical test method						hypergeometric test / Fisher's exact test
##FDR correction method						Benjamini and Hochberg
								Hyperlink
#Term	Background number	Input number		ID	P-Value	Corrected P-Value	Input	http	//www.genome.jp/kegg-bin/show_pathway?ath01100/ath	AT1G65840%09red/ath	AT5G06720%09red/ath	AT1G35910%09red/ath	AT1G08080%09red/ath	AT1G70710%09red/ath	AT3G17390%09red/ath	AT4G39330%09red/ath	AT1G05590%09red/ath	AT3G30180%09red/ath	AT3G47390%09red/ath	AT3G01120%09red/ath	AT4G14070%09red/ath	AT3G42640%09red/ath	AT1G10370%09red/ath	AT3G17790%09red/ath	AT3G27060%09red/ath	AT4G11600%09red/ath	AT4G31500%09red/ath	AT1G80740%09red/ath	AT5G10170%09red/ath	AT1G10070%09red/ath	AT1G05260%09red/ath	AT5G54770%09red/ath	AT1G73370%09red/ath	AT5G20250%09red/ath	AT1G76490%09red/ath	AT2G18730%09red/ath	AT5G08370%09red/ath	AT1G61720%09red/ath	AT1G79460%09red/ath	AT4G35790%09red/ath	AT3G17820%09red/ath	AT3G55120%09red/ath	AT3G13790%09red/ath	AT2G37040%09red/ath	AT4G12430%09red/ath	AT5G58700%09red/ath	AT4G35090%09red/ath	AT2G02010%09red/ath	AT5G64860%09red/ath
Metabolic pathways	2246	222		ath01100	5.44918e-33	5.93961e-31	FATB|PHS1|IMS1|CYL1|GPAT6|NADP-ME4|PLDBETA1|HEXO2|HEXO1|PLC4|GGPS1|HEMA1|AAE7|UGP2|PME3|RNR1|F3H|KCS2|KCS6|HA8|LACS1|LACS2|AOS|ABA2|ADT1|HA1|THI1|HA6|GSTF9|GSTF8|ATBFRUCT1|CT-BMY|BCDH_BETA1|MAN7|CRSH|XYL4|P5CS1|GER1|PEPC1|AAE15|AAE16|BGLU43|PA2|GS2|BGLU46|BGLU47|BGLU44|GSTF10|BGLU13|DHNAT1|RCI3|AGAL2|RGP2|DHAR2|UK/UPRT1|UKL3|PORA|FPS2|FPS1|CYP86A8|OASB|ATMS1|HL|SBE2.2|BCA5|HMG1|SBH1|FBA2|APL3|APL…	http	//www.genome.jp/kegg-bin/show_pathway?ath01110/ath	AT5G06720%09red/ath	AT1G10070%09red/ath	AT3G17390%09red/ath	AT1G22360%09red/ath	AT4G39330%09red/ath	AT3G30180%09red/ath	AT3G47390%09red/ath	AT3G01120%09red/ath	AT1G32900%09red/ath	AT4G31500%09red/ath	AT4G36810%09red/ath	AT4G15560%09red/ath	AT1G05260%09red/ath	AT1G76490%09red/ath	AT2G18730%09red/ath	AT1G61720%09red/ath	AT1G79460%09red/ath	AT1G78440%09red/ath	AT4G35790%09red/ath	AT3G55120%09red/ath	AT2G37040%09red/ath	AT5G42800%09red/ath	AT4G35090%09red/ath	AT2G02010%09red/ath	AT5G64860%09red/ath	AT3G53130%09red/ath	AT5G57030%09red/ath	AT5G48300%09red/ath	AT3G51240%09red/ath	AT2G34790%09red/ath	AT1G11790%09red/ath	AT2G39800%09red/ath	AT1G04220%09red/ath	AT5G17230%09red/ath	AT5G54160%09red/ath	AT1G52340%09red/ath	AT2G44990%09red/ath	AT1G10830%09red/ath	AT3G18070%09red/ath	AT5G05730%09red/ath
Biosynthesis of secondary metabolites	1107	120		ath01110	1.04512e-20	5.69588e-19	PHS1|IMS1|GPAT6|PLDBETA1|GGPS1|HEMA1|HMG1|F3H|KCS2|KCS6|AOS|ADT1|KCS11|ADG1|BCDH_BETA1|PAL1|HPL1|GA3OX1|P5CS1|BGLU43|PA2|BGLU46|BGLU47|BGLU44|DHNAT1|RCI3|HMGS|PORA|FPS2|FPS1|ATMS1|SBE2.2|FBA2|APL3|APL2|DELTA-OAT|JMT|APL4|BR6OX2|EMB2024|ALDH2B7|DPE2|DPE1|TT7|TT5|TT4|ACO1|SDR2|EFE|LUT1|LUT2|ASE1|CBL|CYP83B1|UGT78D2|BCAT-2|CCD8|PSY|PLMT|CCD7|PER64|ASN1|GAD4|TAT7|OPR1|PKT4|UGT85A3|UGT85A2|PAH1|GGR|EL…	http	//www.genome.jp/kegg-bin/show_pathway?ath00500/ath	AT1G35910%09red/ath	AT5G17310%09red/ath	AT1G70710%09red/ath	AT2G44480%09red/ath	AT1G06410%09red/ath	AT5G03650%09red/ath	AT4G39210%09red/ath	AT1G32900%09red/ath	AT3G18080%09red/ath	AT1G27680%09red/ath	AT4G17770%09red/ath	AT1G64390%09red/ath	AT3G23920%09red/ath	AT2G40840%09red/ath	AT1G73370%09red/ath	AT4G22590%09red/ath	AT1G02850%09red/ath	AT2G44450%09red/ath	AT1G05610%09red/ath	AT1G12240%09red/ath	AT1G61820%09red/ath	AT4G17090%09red/ath	AT4G25000%09red/ath	AT3G18070%09red/ath	AT3G13790%09red/ath	AT4G12430%09red/ath	AT4G39010%09red/ath	AT5G64860%09red/ath	AT5G48300%09red/ath	AT5G44640%09red/ath	AT4G21760%09red/ath	AT4G15210%09red/ath	AT2G21590%09red/ath	AT1G71380%09red/ath	AT1G78580%09red/ath	AT2G18700%09red
Ribosome	364	7		ath03010	0.989992	0.998892	UBQ6|UBQ1|SAC52|SAG24|RPS18C|RPL10B|RPL3B	http	//www.genome.jp/kegg-bin/show_pathway?ath04626/ath	AT2G28260%09red/ath	AT3G28910%09red/ath	AT2G14610%09red/ath	AT5G56580%09red/ath	AT5G52640%09red/ath	AT1G76650%09red/ath	AT5G66210%09red/ath	AT2G38470%09red/ath	AT2G41860%09red/ath	AT4G14640%09red/ath	AT1G09090%09red/ath	AT2G38910%09red/ath	AT3G50770%09red/ath	AT4G20780%09red/ath	AT4G38230%09red/ath	AT5G13160%09red/ath	AT3G22930%09red/ath	AT5G20480%09red/ath	AT1G76040%09red/ath	AT3G07040%09red/ath	AT5G42380%09red/ath	AT3G43810%09red/ath	AT1G66400%09red/ath	AT4G08500%09red/ath	AT3G45640%09red/ath	AT4G01370%09red/ath	AT2G35890%09red/ath	AT5G12480%09red
Plant hormone signal transduction	273	32		ath04075	3.75913e-07	5.85351e-06	GH3.3|IAA9|PYL4|PYL6|IAA7|JAZ1|PIF3|AHP4|RGL2|HAB1|SNRK2-8|GH3.1|HAI1|GAI|GH3.9|ERF2|ERF1|HK3|WOL|PR1|AREB3|RR3|ARR9|IAA14|SHY2|IAA18|TIFY10B|ABI1|IAA32|TCH4|HAI2|CYCD3;1	http	//www.genome.jp/kegg-bin/show_pathway?ath03030/ath	AT5G41880%09red/ath	AT2G29570%09red/ath	AT2G16440%09red/ath	AT2G07690%09red/ath	AT5G08020%09red/ath	AT1G67630%09red/ath	AT5G67100%09red/ath	AT5G44635%09red/ath	AT3G02920%09red/ath	AT1G44900%09red/ath	AT5G46280%09red/ath	AT1G67320%09red/ath	AT1G09815%09red/ath	AT4G02060%09red/ath	AT1G08260%09red
Carbon metabolism	273	19		ath01200	0.0197414	0.0537954	OASB|FBP|GDH1|FBA2|RPI2|FDH|NADP-ME4|EMB2024|GAPA-2|SERAT3;2|GAPCP-1|ENO1|CAT2|PPDK|ALDH11A3|GOX1|ACO1|AAE7|PPC1	http	//www.genome.jp/kegg-bin/show_pathway?ath04016/ath	AT1G09000%09red/ath	AT2G14610%09red/ath	AT2G38470%09red/ath	AT2G26330%09red/ath	AT1G09090%09red/ath	AT4G35090%09red/ath	AT1G72770%09red/ath	AT5G59220%09red/ath	AT3G25250%09red/ath	AT3G23240%09red/ath	AT5G53210%09red/ath	AT4G08500%09red/ath	AT2G38310%09red/ath	AT3G43810%09red/ath	AT3G61510%09red/ath	AT1G05100%09red/ath	AT4G26080%09red/ath	AT1G78290%09red/ath	AT1G07430%09red/ath	AT3G45640%09red/ath	AT2G40330%09red/ath	AT4G01370%09red/ath	AT2G32510%09red
Biosynthesis of amino acids	251	21		ath01230	0.00223203	0.0105779	GS2|FBA2|IMS1|P5CS1|GLN1.3|RPI2|MS2|CBL|ASN1|GAPCP-1|ENO1|OASB|BCAT-2|MTO3|ADT1|MTO1|ACO1|ASA1|TAT7|SERAT3;2|ATMS1	http	//www.genome.jp/kegg-bin/show_pathway?ath04075/ath	AT2G14960%09red/ath	AT5G65670%09red/ath	AT2G14610%09red/ath	AT1G04240%09red/ath	AT2G23170%09red/ath	AT1G14920%09red/ath	AT4G14550%09red/ath	AT1G74950%09red/ath	AT1G09530%09red/ath	AT1G27320%09red/ath	AT1G51950%09red/ath	AT1G72770%09red/ath	AT5G59220%09red/ath	AT5G47220%09red/ath	AT3G23240%09red/ath	AT1G19180%09red/ath	AT3G56850%09red/ath	AT2G38310%09red/ath	AT3G23050%09red/ath	AT4G34160%09red/ath	AT2G01200%09red/ath	AT5G57560%09red/ath	AT4G26080%09red/ath	AT1G78290%09red/ath	AT3G57040%09red/ath	AT1G07430%09red/ath	AT2G40330%09red/ath	AT3G03450%09red/ath	AT2G47750%09red/ath	AT2G01830%09red/ath	AT2G41310%09red/ath	AT3G16360%09red
Protein processing in endoplasmic reticulum	211	13		ath04141	0.0964446	0.17528	BIP2|BIP1|IRE1A|PDIL1-1|S1P|J2|Hsp70b|P58IPK|UBC11|HSP70|HSP90.1|UBC34|HSP17.6II	http	//www.genome.jp/kegg-bin/show_pathway?ath00906/ath	AT5G17230%09red/ath	AT4G32810%09red/ath	AT3G53130%09red/ath	AT1G52340%09red/ath	AT5G67030%09red/ath	AT5G57030%09red/ath	AT1G10830%09red/ath	AT3G19270%09red/ath	AT5G45340%09red/ath	AT2G44990%09red
Spliceosome	192	2		ath03040	0.995902	0.998892	Hsp70b|HSP70	http	//www.genome.jp/kegg-bin/show_pathway?ath00520/ath	AT1G73250%09red/ath	AT1G05610%09red/ath	AT1G12780%09red/ath	AT5G28840%09red/ath	AT1G27680%09red/ath	AT3G55260%09red/ath	AT5G15650%09red/ath	AT5G17770%09red/ath	AT4G39210%09red/ath	AT5G48300%09red/ath	AT3G61130%09red/ath	AT5G17310%09red/ath	AT3G24090%09red/ath	AT1G05590%09red/ath	AT1G02730%09red/ath	AT5G64570%09red/ath	AT3G46440%09red/ath	AT2G21590%09red/ath	AT5G24090%09red/ath	AT2G28760%09red
RNA transport	171	1		ath03013	0.998892	0.998892	LNO1	http	//www.genome.jp/kegg-bin/show_pathway?ath00941/ath	AT1G61720%09red/ath	AT5G08640%09red/ath	AT3G51240%09red/ath	AT3G55120%09red/ath	AT5G42800%09red/ath	AT5G13930%09red/ath	AT5G07990%09red
Plant-pathogen interaction	170	28		ath04626	3.45908e-09	9.42599e-08	CML42|WRKY33|CML23|CPK20|MYB30|CPK26|CPK25|CML41|CPK29|CPK28|CPK7|HSP90.1|CAM8|RPM1|EFR|CAM7|MEKK1|RBOHB|CNGC15|PBS1|MKK6|CPK14|CML38|CML11|CML37|PR1|MPK4|MPK3	http	//www.genome.jp/kegg-bin/show_pathway?ath00480/ath	AT4G11600%09red/ath	AT2G21790%09red/ath	AT2G30860%09red/ath	AT2G30870%09red/ath	AT2G29420%09red/ath	AT1G75270%09red/ath	AT4G32320%09red/ath	AT3G27060%09red/ath	AT3G09270%09red/ath	AT4G35970%09red/ath	AT1G10370%09red/ath	AT2G47730%09red/ath	AT1G17180%09red/ath	AT2G29460%09red
Phenylpropanoid biosynthesis	166	18		ath00940	0.000303717	0.00275877	BGLU43|PA2|BGLU46|BGLU47|BGLU44|MEE23|PAL1|CAD9|PER64|SCPL19|RCI3|OMT1|BGLU15|PRX52|BGLU11|BGLU17|BGLU13|ALDH2C4	http	//www.genome.jp/kegg-bin/show_pathway?ath00940/ath	AT3G18080%09red/ath	AT4G39330%09red/ath	AT5G06720%09red/ath	AT2G37040%09red/ath	AT5G54160%09red/ath	AT1G61820%09red/ath	AT3G24503%09red/ath	AT5G42180%09red/ath	AT2G44480%09red/ath	AT3G18070%09red/ath	AT2G34790%09red/ath	AT1G05260%09red/ath	AT5G44640%09red/ath	AT1G02850%09red/ath	AT4G21760%09red/ath	AT2G44450%09red/ath	AT5G09640%09red/ath	AT5G05340%09red
Starch and sucrose metabolism	165	36		ath00500	1.49168e-14	5.41977e-13	GH9B18|APS2|AMY1|ATBFRUCT1|SBE2.2|UGP2|APL3|APL2|GH9B1|ATBETAFRUCT4|APL4|SUS6|BGLU15|BGLU17|TPPD|TPPF|TPPG|ADG1|CT-BMY|DPE2|DPE1|GBSS1|CEL3|BGLU43|BGLU46|BGLU47|BGLU44|TPS11|BGLU11|GH9C2|TPS1|TPS5|BGLU13|TPS7|BAM5|BAM1	http	//www.genome.jp/kegg-bin/show_pathway?ath00531/ath	AT1G05590%09red/ath	AT3G52840%09red/ath	AT5G13690%09red/ath	AT3G55260%09red
Oxidative phosphorylation	160	5		ath00190	0.769312	0.83855	HA8|PPa6|HA6|PPa1|HA1	http	//www.genome.jp/kegg-bin/show_pathway?ath00910/ath	AT3G17820%09red/ath	AT1G08080%09red/ath	AT3G23490%09red/ath	AT5G18170%09red/ath	AT1G77760%09red/ath	AT4G33580%09red/ath	AT5G35630%09red/ath	AT5G14740%09red
Endocytosis	144	8		ath04144	0.236527	0.315626	arpc2b|EHD2|ERD7|PLDBETA1|AGD1|Hsp70b|HSP70|PLDDELTA	http	//www.genome.jp/kegg-bin/show_pathway?ath00270/ath	AT5G17920%09red/ath	AT5G53970%09red/ath	AT3G57050%09red/ath	AT1G10070%09red/ath	AT4G35640%09red/ath	AT4G13940%09red/ath	AT3G17390%09red/ath	AT2G43750%09red/ath	AT3G01120%09red/ath	AT3G61510%09red/ath	AT3G03780%09red/ath	AT3G49700%09red/ath	AT1G05010%09red/ath	AT1G80740%09red
Ubiquitin mediated proteolysis	143	10		ath04120	0.0740888	0.14683	SKP2A|SAE1A|CDC20.1|FZR3|UPL1|UBC11|CUL3B|UBC19|UBC34|UBC20	http	//www.genome.jp/kegg-bin/show_pathway?ath00592/ath	AT4G15440%09red/ath	AT1G04710%09red/ath	AT2G06925%09red/ath	AT5G42650%09red/ath	AT1G19640%09red/ath	AT1G76680%09red/ath	AT5G04040%09red/ath	AT1G76690%09red
MAPK signaling pathway - plant	134	23		ath04016	4.3477e-08	7.89833e-07	WRKY33|CAT2|PYL4|PYL6|NP1|HAB1|SNRK2-8|MAPKKK18|ERF1|CAM7|MAPKKK17|ACS1|MEKK1|PR1|ER|SPCH|AGC2-1|ABI1|HAI2|HAI1|RBOHB|MPK4|MPK3	http	//www.genome.jp/kegg-bin/show_pathway?ath04145/ath	AT4G28950%09red/ath	AT5G23860%09red/ath	AT5G19770%09red/ath	AT5G45970%09red/ath	AT1G75840%09red/ath	AT5G12250%09red/ath	AT4G14960%09red/ath	AT1G50010%09red/ath	AT5G62700%09red/ath	AT3G51300%09red/ath	AT2G29550%09red
Amino sugar and nucleotide sugar metabolism	131	20		ath00520	1.65932e-06	2.00962e-05	UXS6|ADG1|XYL4|APS2|APL2|APL3|UGE1|UXS5|APL4|CBR|HEXO2|HEXO1|GER1|GME|CSLD5|GFAT|GAUT1|CHIA|UGP2|RGP2	http	//www.genome.jp/kegg-bin/show_pathway?ath00564/ath	AT5G04040%09red/ath	AT2G06925%09red/ath	AT2G42010%09red/ath	AT3G09560%09red/ath	AT1G48600%09red/ath	AT4G35790%09red/ath	AT1G80860%09red/ath	AT3G18000%09red/ath	AT2G38110%09red/ath	AT5G57690%09red/ath	AT2G18730%09red/ath	AT1G32200%09red
Cysteine and methionine metabolism	121	14		ath00270	0.000770166	0.00554577	OASB|ACS9|ACS1|MS2|CBL|CMT1|BCAT-2|HOG1|ATMS1|MTO1|TAT7|SERAT3;2|EFE|MTO3	http	//www.genome.jp/kegg-bin/show_pathway?ath00591/ath	AT3G22400%09red/ath	AT1G55020%09red/ath	AT5G04040%09red/ath	AT2G06925%09red
Glycolysis / Gluconeogenesis	116	7		ath00010	0.19981	0.30249	FBP|FBA2|GAPCP-1|ENO1|ALDH11A3|ALDH2B7|AAE7	http	//www.genome.jp/kegg-bin/show_pathway?ath00561/ath	AT5G04040%09red/ath	AT3G51520%09red/ath	AT1G23800%09red/ath	AT3G09560%09red/ath	AT2G38110%09red/ath	AT5G57690%09red/ath	AT2G18730%09red/ath	AT1G32200%09red/ath	AT5G08370%09red
mRNA surveillance pathway	115	3		ath03015	0.839642	0.888553	TOPP4|TOPP5|TOPP2	http	//www.genome.jp/kegg-bin/show_pathway?ath00900/ath	AT5G27450%09red/ath	AT4G15560%09red/ath	AT5G47770%09red/ath	AT2G38700%09red/ath	AT4G17190%09red/ath	AT4G38460%09red/ath	AT4G11820%09red/ath	AT1G76490%09red/ath	AT4G36810%09red
RNA degradation	113	3		ath03018	0.831139	0.888178	ENO1|ABCI21|CAF1a	http	//www.genome.jp/kegg-bin/show_pathway?ath00450/ath	AT5G17920%09red/ath	AT2G17420%09red/ath	AT3G01120%09red/ath	AT3G57050%09red/ath	AT3G03780%09red
Glutathione metabolism	102	14		ath00480	0.000160953	0.00159489	GSTF9|GSTF8|DHAR2|ERD9|GSTU25|GSTU7|GSTU8|APX6|TSO2|GSTF10|APX5|GPX6|GSTU4|RNR1	http	//www.genome.jp/kegg-bin/show_pathway?ath01230/ath	AT5G17920%09red/ath	AT3G03780%09red/ath	AT3G17820%09red/ath	AT4G35640%09red/ath	AT1G74030%09red/ath	AT3G57050%09red/ath	AT1G10070%09red/ath	AT5G35630%09red/ath	AT1G79530%09red/ath	AT3G17390%09red/ath	AT2G01290%09red/ath	AT2G43750%09red/ath	AT1G74040%09red/ath	AT5G05730%09red/ath	AT3G01120%09red/ath	AT3G47340%09red/ath	AT1G11790%09red/ath	AT5G53970%09red/ath	AT2G39800%09red/ath	AT4G38970%09red/ath	AT4G35830%09red
Purine metabolism	100	7		ath00230	0.121361	0.206693	APY2|ASE1|TSO2|APT2|APT5|RNR1|CRSH	http	//www.genome.jp/kegg-bin/show_pathway?ath04933/ath	AT3G51300%09red/ath	AT5G58700%09red/ath	AT5G45970%09red/ath	AT4G28950%09red/ath	AT1G75840%09red
Glycerophospholipid metabolism	97	12		ath00564	0.00106005	0.00641917	SDP1|PLDBETA1|PAH1|PLA2-ALPHA|DGK3|PMEAMT|ATS1|DGK4|GPAT6|XPL1|PLMT|PLDDELTA	http	//www.genome.jp/kegg-bin/show_pathway?ath00604/ath	AT1G05590%09red/ath	AT3G52840%09red/ath	AT3G55260%09red
Pentose and glucuronate interconversions	96	3		ath00040	0.742207	0.832972	PME3|QRT2|UGP2	http	//www.genome.jp/kegg-bin/show_pathway?ath00052/ath	AT1G12240%09red/ath	AT5G17310%09red/ath	AT3G52840%09red/ath	AT1G12780%09red/ath	AT3G13790%09red/ath	AT5G20250%09red/ath	AT5G08370%09red/ath	AT3G57520%09red
Peroxisome	87	10		ath04146	0.00434427	0.0169116	LACS2|CSD2|CER4|MK|LACS1|CAT2|GOX1|AAE15|AAE16|PKT4	http	//www.genome.jp/kegg-bin/show_pathway?ath00240/ath	AT5G64370%09red/ath	AT3G07800%09red/ath	AT5G40870%09red/ath	AT3G27060%09red/ath	AT2G21790%09red/ath	AT5G18280%09red/ath	AT3G46940%09red/ath	AT1G55810%09red
Pyruvate metabolism	86	7		ath00620	0.0689831	0.141805	PPDK|IMS1|NADP-ME4|GLX1|ALDH2B7|AAE7|PPC1	http	//www.genome.jp/kegg-bin/show_pathway?ath04146/ath	AT4G33790%09red/ath	AT1G49430%09red/ath	AT3G14420%09red/ath	AT5G27450%09red/ath	AT1G04710%09red/ath	AT4G14070%09red/ath	AT2G47240%09red/ath	AT3G23790%09red/ath	AT2G28190%09red/ath	AT4G35090%09red
Phagosome	82	11		ath04145	0.00093362	0.00598615	ROP1|TUB6|TUB3|ROP9|ARAC5|TUB7|TUA6|TUB8|TUA2|TUA3|RAC2	http	//www.genome.jp/kegg-bin/show_pathway?ath00071/ath	AT1G49430%09red/ath	AT1G04710%09red/ath	AT5G58860%09red/ath	AT1G23800%09red/ath	AT4G14070%09red/ath	AT2G47240%09red/ath	AT3G23790%09red
Glyoxylate and dicarboxylate metabolism	78	7		ath00630	0.0465445	0.107944	GS2|FDH|GOX1|CAT2|GLN1.3|ACO1|AAE7	http	//www.genome.jp/kegg-bin/show_pathway?ath02010/ath	AT3G28345%09red/ath	AT3G62150%09red/ath	AT4G25960%09red/ath	AT1G02520%09red/ath	AT2G36910%09red
Inositol phosphate metabolism	78	5		ath00562	0.218464	0.315626	MIOX1|MIOX4|PLC4|MIPS3|PEN2	http	//www.genome.jp/kegg-bin/show_pathway?ath00280/ath	AT1G04710%09red/ath	AT1G10070%09red/ath	AT1G03090%09red/ath	AT1G23800%09red/ath	AT1G55510%09red/ath	AT4G34030%09red/ath	AT4G11820%09red
Photosynthesis	77	6		ath00195	0.102417	0.183008	PSBQ-2|PSAH2|FED_A|PSBW|PSAK|PSBO2	http	//www.genome.jp/kegg-bin/show_pathway?ath00250/ath	AT2G02010%09red/ath	AT3G17820%09red/ath	AT3G24090%09red/ath	AT5G18170%09red/ath	AT3G47340%09red/ath	AT5G35630%09red/ath	AT2G16570%09red
Phosphatidylinositol signaling system	76	5		ath04070	0.204556	0.305434	DGK3|CAM7|PLC4|DGK4|PEN2	http	//www.genome.jp/kegg-bin/show_pathway?ath00053/ath	AT5G28840%09red/ath	AT1G75270%09red/ath	AT1G23800%09red/ath	AT4G32320%09red/ath	AT4G26260%09red/ath	AT4G35970%09red/ath	AT1G14520%09red
2-Oxocarboxylic acid metabolism	74	4		ath01210	0.356903	0.442073	ACO1|BCAT-2|IMS1|CYP83B1	http	//www.genome.jp/kegg-bin/show_pathway?ath00460/ath	AT3G18080%09red/ath	AT1G61820%09red/ath	AT2G44480%09red/ath	AT3G18070%09red/ath	AT5G44640%09red/ath	AT4G21760%09red/ath	AT1G02850%09red/ath	AT2G44450%09red
Glycine, serine and threonine metabolism	70	1		ath00260	0.939486	0.966076	ALDH10A9	http	//www.genome.jp/kegg-bin/show_pathway?ath00710/ath	AT1G53310%09red/ath	AT1G79530%09red/ath	AT1G79750%09red/ath	AT4G15530%09red/ath	AT1G12900%09red/ath	AT2G01290%09red/ath	AT4G38970%09red/ath	AT1G43670%09red
Cyanoamino acid metabolism	69	8		ath00460	0.00977528	0.0296243	BGLU43|BGLU46|BGLU47|BGLU44|BGLU15|BGLU17|BGLU11|BGLU13	http	//www.genome.jp/kegg-bin/show_pathway?ath00603/ath	AT1G05590%09red/ath	AT5G08370%09red/ath	AT3G55260%09red
Carbon fixation in photosynthetic organisms	69	8		ath00710	0.00977528	0.0296243	FBP|FBA2|RPI2|NADP-ME4|GAPCP-1|GAPA-2|PPDK|PPC1	http	//www.genome.jp/kegg-bin/show_pathway?ath00511/ath	AT1G05590%09red/ath	AT3G52840%09red/ath	AT4G34260%09red/ath	AT3G55260%09red
Fatty acid metabolism	69	6		ath01212	0.0702522	0.141805	FATB|LACS1|LACS2|AAE15|AAE16|PKT4	http	//www.genome.jp/kegg-bin/show_pathway?ath00073/ath	AT5G58860%09red/ath	AT4G33790%09red/ath	AT1G72970%09red/ath	AT2G45970%09red/ath	AT1G70670%09red
Nucleotide excision repair	69	5		ath03420	0.158497	0.261759	RPA32B|POLD4|RPA70B|PCNA2|TIL1	http	//www.genome.jp/kegg-bin/show_pathway?ath00904/ath	AT1G78440%09red/ath	AT4G25420%09red/ath	AT1G15550%09red/ath	AT1G79460%09red
Homologous recombination	67	6		ath03440	0.0632668	0.132617	RPA32B|BRCA1|BARD1|RPA70B|POLD4|RECQ4A	http	//www.genome.jp/kegg-bin/show_pathway?ath01200/ath	AT2G24270%09red/ath	AT3G14420%09red/ath	AT1G79750%09red/ath	AT1G74030%09red/ath	AT2G43750%09red/ath	AT5G24400%09red/ath	AT1G79530%09red/ath	AT4G15530%09red/ath	AT1G12900%09red/ath	AT2G01290%09red/ath	AT4G35090%09red/ath	AT3G16910%09red/ath	AT5G14780%09red/ath	AT5G18170%09red/ath	AT1G53310%09red/ath	AT4G38970%09red/ath	AT4G35830%09red/ath	AT4G35640%09red/ath	AT1G43670%09red
Fructose and mannose metabolism	64	4		ath00051	0.269093	0.34106	GER1|FBP|FBA2|MAN7	http	//www.genome.jp/kegg-bin/show_pathway?ath00750/ath	AT3G16050%09red/ath	AT5G60540%09red/ath	AT1G17710%09red
Citrate cycle (TCA cycle)	63	1		ath00020	0.920188	0.955243	ACO1	http	//www.genome.jp/kegg-bin/show_pathway?ath00565/ath	AT4G35790%09red/ath	AT5G04040%09red/ath	AT2G06925%09red/ath	AT2G42010%09red
Glycerolipid metabolism	60	9		ath00561	0.00132975	0.00690203	SDP1|PAH1|DGK3|DGAT2|DGK4|ATS1|AGAL2|GPAT6|ALDH2B7	http	//www.genome.jp/kegg-bin/show_pathway?ath00920/ath	AT4G35640%09red/ath	AT5G54390%09red/ath	AT3G01910%09red/ath	AT3G01120%09red/ath	AT2G43750%09red
Terpenoid backbone biosynthesis	60	9		ath00900	0.00132975	0.00690203	GGR|FPS2|FPS1|MK|MVD1|GGPS1|CLA1|HMG1|HMGS	http	//www.genome.jp/kegg-bin/show_pathway?ath00061/ath	AT1G08510%09red/ath	AT3G23790%09red/ath	AT1G49430%09red/ath	AT4G14070%09red/ath	AT2G47240%09red
Tryptophan metabolism	60	4		ath00380	0.235048	0.315626	TAR2|ALDH2B7|CAT2|CYP83B1	http	//www.genome.jp/kegg-bin/show_pathway?ath00590/ath	AT4G11600%09red/ath	AT5G04040%09red/ath	AT2G06925%09red
Pentose phosphate pathway	58	5		ath00030	0.0964846	0.17528	EMB2024|FBA2|FBP|ALDH11A3|RPI2	http	//www.genome.jp/kegg-bin/show_pathway?ath00740/ath	AT3G17790%09red/ath	AT3G47390%09red/ath	AT5G59750%09red
Galactose metabolism	57	8		ath00052	0.00351243	0.0141798	ATBFRUCT1|AGAL2|BGAL2|ATBETAFRUCT4|UGE1|DIN10|SIP2|UGP2	http	//www.genome.jp/kegg-bin/show_pathway?ath00630/ath	AT5G14780%09red/ath	AT3G14420%09red/ath	AT3G17820%09red/ath	AT3G16910%09red/ath	AT4G35830%09red/ath	AT5G35630%09red/ath	AT4G35090%09red
Pyrimidine metabolism	57	8		ath00240	0.00351243	0.0141798	UK/UPRT1|UKL3|DUT1|TSO2|APY2|TK1a|RNR1|BETA-UP	http	//www.genome.jp/kegg-bin/show_pathway?ath00908/ath	AT1G22380%09red/ath	AT5G56970%09red/ath	AT2G41510%09red/ath	AT1G22360%09red
Phenylalanine, tyrosine and tryptophan biosynthesis	56	3		ath00400	0.400982	0.485634	TAT7|ASA1|ADT1	http	//www.genome.jp/kegg-bin/show_pathway?ath00902/ath	AT2G24190%09red/ath	AT4G37990%09red
Basal transcription factors	55	1		ath03022	0.890498	0.93331	TBP2	http	//www.genome.jp/kegg-bin/show_pathway?ath00905/ath	AT2G38050%09red/ath	AT3G30180%09red
Arginine and proline metabolism	54	5		ath00330	0.077673	0.148533	P5CS1|PAO2|DELTA-OAT|PAO4|ALDH2B7	http	//www.genome.jp/kegg-bin/show_pathway?ath00410/ath	AT2G02010%09red/ath	AT1G65840%09red/ath	AT5G64370%09red/ath	AT1G23800%09red/ath	AT2G43020%09red
Protein export	54	3		ath03060	0.379903	0.465275	BIP2|BIP1|PLSP1	http	//www.genome.jp/kegg-bin/show_pathway?ath03440/ath	AT5G08020%09red/ath	AT4G21070%09red/ath	AT3G02920%09red/ath	AT1G04020%09red/ath	AT1G09815%09red/ath	AT1G10930%09red
Ascorbate and aldarate metabolism	53	7		ath00053	0.00826684	0.0273056	MIOX1|DHAR2|GME|APX6|APX5|MIOX4|ALDH2B7	http	//www.genome.jp/kegg-bin/show_pathway?ath00620/ath	AT1G74040%09red/ath	AT1G53310%09red/ath	AT1G23800%09red/ath	AT1G79750%09red/ath	AT4G15530%09red/ath	AT3G16910%09red/ath	AT1G11840%09red
Porphyrin and chlorophyll metabolism	53	2		ath00860	0.633461	0.726813	PORA|HEMA1	http	//www.genome.jp/kegg-bin/show_pathway?ath01212/ath	AT1G49430%09red/ath	AT1G04710%09red/ath	AT1G08510%09red/ath	AT4G14070%09red/ath	AT2G47240%09red/ath	AT3G23790%09red
Valine, leucine and isoleucine degradation	51	7		ath00280	0.00687717	0.0234254	BCDH_BETA1|MCCA|MCCB|BCAT-2|ALDH2B7|HMGS|PKT4	http	//www.genome.jp/kegg-bin/show_pathway?ath04120/ath	AT3G08690%09red/ath	AT1G69670%09red/ath	AT1G17280%09red/ath	AT1G21410%09red/ath	AT1G50490%09red/ath	AT1G55860%09red/ath	AT4G24940%09red/ath	AT5G13840%09red/ath	AT3G20060%09red/ath	AT4G33270%09red
Alanine, aspartate and glutamate metabolism	51	7		ath00250	0.00687717	0.0234254	GS2|GDH1|GLN1.3|ASE1|ASN1|GAD4|GFAT	http	//www.genome.jp/kegg-bin/show_pathway?ath00909/ath	AT1G58440%09red/ath	AT1G78950%09red/ath	AT4G34640%09red
DNA replication	50	15		ath03030	2.0293e-08	4.42387e-07	RPA32B|POLA2|POLA3|ICU2|PRL|RPA70B|TIL1|EMB2813|MCM6|MCM5|MCM4|POLD4|MCM2|MCM3|PCNA2	http	//www.genome.jp/kegg-bin/show_pathway?ath00330/ath	AT1G23800%09red/ath	AT1G65840%09red/ath	AT5G46180%09red/ath	AT2G39800%09red/ath	AT2G43020%09red
beta-Alanine metabolism	50	5		ath00410	0.0610439	0.130466	GAD4|ALDH2B7|PAO2|PAO4|BETA-UP	http	//www.genome.jp/kegg-bin/show_pathway?ath03430/ath	AT2G29570%09red/ath	AT1G09815%09red/ath	AT3G02920%09red/ath	AT5G08020%09red
Fatty acid degradation	47	7		ath00071	0.00462651	0.0173893	CYP86A1|LACS1|LACS2|AAE15|ALDH2B7|AAE16|PKT4	http	//www.genome.jp/kegg-bin/show_pathway?ath04141/ath	AT3G08690%09red/ath	AT5G28540%09red/ath	AT1G17280%09red/ath	AT5G03160%09red/ath	AT5G19660%09red/ath	AT5G52640%09red/ath	AT5G42020%09red/ath	AT1G21750%09red/ath	AT2G17520%09red/ath	AT1G16030%09red/ath	AT5G12020%09red/ath	AT3G12580%09red/ath	AT5G22060%09red
alpha-Linolenic acid metabolism	44	8		ath00592	0.000814058	0.00554577	SDP1|PLA2-ALPHA|HPL1|JMT|AOS|OPR2|OPR1|PKT4	http	//www.genome.jp/kegg-bin/show_pathway?ath00030/ath	AT2G24270%09red/ath	AT4G38970%09red/ath	AT1G43670%09red/ath	AT2G01290%09red/ath	AT5G24400%09red
SNARE interactions in vesicular transport	44	4		ath04130	0.114152	0.197502	SYP111|SYP112|SYP121|SYP131	http	//www.genome.jp/kegg-bin/show_pathway?ath00195/ath	AT1G52230%09red/ath	AT2G30570%09red/ath	AT1G60950%09red/ath	AT4G05180%09red/ath	AT3G50820%09red/ath	AT1G30380%09red
Nitrogen metabolism	43	8		ath00910	0.000712692	0.00554577	GS2|GDH1|GLN1.3|NIA1|ACA7|CA2|BCA5|CYN	http	//www.genome.jp/kegg-bin/show_pathway?ath00600/ath	AT1G69640%09red/ath	AT3G52840%09red/ath	AT5G08370%09red
Fatty acid biosynthesis	43	5		ath00061	0.0373315	0.0924803	AAE15|FATB|LACS2|AAE16|LACS1	http	//www.genome.jp/kegg-bin/show_pathway?ath04130/ath	AT3G03800%09red/ath	AT3G11820%09red/ath	AT1G08560%09red/ath	AT2G18260%09red
Base excision repair	43	3		ath03410	0.262769	0.336963	POLD4|PCNA2|TIL1	http	//www.genome.jp/kegg-bin/show_pathway?ath00230/ath	AT3G17470%09red/ath	AT5G11160%09red/ath	AT3G27060%09red/ath	AT2G21790%09red/ath	AT5G18280%09red/ath	AT1G80050%09red/ath	AT2G16570%09red
Propanoate metabolism	43	1		ath00640	0.824047	0.888178	BCDH_BETA1	http	//www.genome.jp/kegg-bin/show_pathway?ath00360/ath	AT5G53970%09red/ath	AT1G06570%09red/ath	AT2G37040%09red
Sulfur metabolism	42	5		ath00920	0.0345018	0.087458	SOX|OASB|SERAT3;2|HL|MTO1	http	//www.genome.jp/kegg-bin/show_pathway?ath03420/ath	AT2G29570%09red/ath	AT1G09815%09red/ath	AT3G02920%09red/ath	AT5G08020%09red/ath	AT1G08260%09red
Autophagy - other	40	3		ath04136	0.23142	0.315626	ATG8D|ATG8B|ATG8H	http	//www.genome.jp/kegg-bin/show_pathway?ath00062/ath	AT1G68530%09red/ath	AT2G26640%09red/ath	AT1G04220%09red
Tyrosine metabolism	40	3		ath00350	0.23142	0.315626	PDS1|TAT7|GSTZ2	http	//www.genome.jp/kegg-bin/show_pathway?ath00100/ath	AT1G58440%09red/ath	AT5G04040%09red/ath	AT4G34640%09red
Mismatch repair	39	4		ath03430	0.0838665	0.157611	RPA32B|RPA70B|PCNA2|POLD4	http	//www.genome.jp/kegg-bin/show_pathway?ath04712/ath	AT5G62430%09red/ath	AT5G13930%09red/ath	AT1G09530%09red
Ubiquinone and other terpenoid-quinone biosynthesis	38	3		ath00130	0.210927	0.31069	PDS1|TAT7|DHNAT1	http	//www.genome.jp/kegg-bin/show_pathway?ath00220/ath	AT5G18170%09red/ath	AT3G17820%09red/ath	AT5G35630%09red
Circadian rhythm - plant	36	3		ath04712	0.190864	0.297203	PIF3|CDF1|TT4	http	//www.genome.jp/kegg-bin/show_pathway?ath00650/ath	AT2G02010%09red/ath	AT4G11820%09red
Arginine biosynthesis	36	3		ath00220	0.190864	0.297203	GLN1.3|GS2|GDH1	http	//www.genome.jp/kegg-bin/show_pathway?ath00010/ath	AT2G24270%09red/ath	AT1G74030%09red/ath	AT1G79530%09red/ath	AT1G23800%09red/ath	AT1G43670%09red/ath	AT3G16910%09red/ath	AT4G38970%09red
Fatty acid elongation	35	3		ath00062	0.181023	0.29017	KCS2|KCS6|KCS11	http	//www.genome.jp/kegg-bin/show_pathway?ath04070/ath	AT5G58700%09red/ath	AT5G57690%09red/ath	AT3G43810%09red/ath	AT2G18730%09red/ath	AT3G19420%09red
Steroid biosynthesis	35	3		ath00100	0.181023	0.29017	XF1|SDP1|SQS1	http	//www.genome.jp/kegg-bin/show_pathway?ath00130/ath	AT1G48320%09red/ath	AT5G53970%09red/ath	AT1G06570%09red
Tropane, piperidine and pyridine alkaloid biosynthesis	35	1		ath00960	0.758636	0.835266	TAT7	http	//www.genome.jp/kegg-bin/show_pathway?ath00562/ath	AT5G58700%09red/ath	AT4G26260%09red/ath	AT5G10170%09red/ath	AT3G19420%09red/ath	AT1G14520%09red
Lysine degradation	34	1		ath00310	0.74891	0.832972	ALDH2B7	http	//www.genome.jp/kegg-bin/show_pathway?ath00730/ath	AT5G54770%09red/ath	AT4G15560%09red
Zeatin biosynthesis	32	4		ath00908	0.0492886	0.111926	UGT85A3|UGT85A2|CKX3|CKX1	http	//www.genome.jp/kegg-bin/show_pathway?ath04136/ath	AT3G06420%09red/ath	AT4G04620%09red/ath	AT2G05630%09red
Phenylalanine metabolism	32	3		ath00360	0.152409	0.255578	PDS1|PAL1|TAT7	http	//www.genome.jp/kegg-bin/show_pathway?ath00350/ath	AT2G02380%09red/ath	AT5G53970%09red/ath	AT1G06570%09red
Cutin, suberine and wax biosynthesis	31	5		ath00073	0.0119791	0.034361	CLO4|CER4|HTH|CYP86A8|CYP86A1	http	//www.genome.jp/kegg-bin/show_pathway?ath00380/ath	AT4G24670%09red/ath	AT1G23800%09red/ath	AT4G35090%09red/ath	AT4G31500%09red
Carotenoid biosynthesis	29	10		ath00906	1.65864e-06	2.00962e-05	LUT1|ABA2|LUT2|ABA1|CYP707A3|CCD8|PSY|CYP707A4|CCD7|Z-ISO	http	//www.genome.jp/kegg-bin/show_pathway?ath04144/ath	AT2G17840%09red/ath	AT4G05520%09red/ath	AT2G42010%09red/ath	AT3G12580%09red/ath	AT2G33385%09red/ath	AT4G35790%09red/ath	AT1G16030%09red/ath	AT5G61980%09red
Pantothenate and CoA biosynthesis	28	2		ath00770	0.324328	0.406342	BCAT-2|BETA-UP	http	//www.genome.jp/kegg-bin/show_pathway?ath00196/ath	AT1G29930%09red/ath	AT2G05100%09red
Ether lipid metabolism	27	4		ath00565	0.0305933	0.079397	SDP1|PLA2-ALPHA|PLDDELTA|PLDBETA1	http	//www.genome.jp/kegg-bin/show_pathway?ath00290/ath	AT1G74040%09red/ath	AT1G10070%09red
Sphingolipid metabolism	27	3		ath00600	0.108494	0.190739	BGAL2|AGAL2|SBH1	http	//www.genome.jp/kegg-bin/show_pathway?ath00903/ath	AT1G23800%09red
ABC transporters	26	5		ath02010	0.00632673	0.0229871	ABCB2|ABCB1|ABCB21|ABCB11|ABCB15	http	//www.genome.jp/kegg-bin/show_pathway?ath00966/ath	AT1G10070%09red/ath	AT4G31500%09red
Folate biosynthesis	26	1		ath00790	0.655597	0.744376	RIBA3	http	//www.genome.jp/kegg-bin/show_pathway?ath03410/ath	AT2G29570%09red/ath	AT1G09815%09red/ath	AT1G08260%09red
Biosynthesis of unsaturated fatty acids	24	1		ath01040	0.62729	0.726813	PKT4	http	//www.genome.jp/kegg-bin/show_pathway?ath00051/ath	AT1G73250%09red/ath	AT5G66460%09red/ath	AT1G43670%09red/ath	AT4G38970%09red
Sesquiterpenoid and triterpenoid biosynthesis	23	3		ath00909	0.0776627	0.148533	XF1|SQS1|BAS	http	//www.genome.jp/kegg-bin/show_pathway?ath00770/ath	AT5G64370%09red/ath	AT1G10070%09red
Glucosinolate biosynthesis	23	2		ath00966	0.251947	0.326932	BCAT-2|CYP83B1	http	//www.genome.jp/kegg-bin/show_pathway?ath01210/ath	AT1G74040%09red/ath	AT1G10070%09red/ath	AT4G35830%09red/ath	AT4G31500%09red
Flavonoid biosynthesis	22	7		ath00941	9.43681e-05	0.00102861	F3H|TT7|TT5|DFR|FLS1|BAN|TT4	http	//www.genome.jp/kegg-bin/show_pathway?ath03060/ath	AT5G28540%09red/ath	AT3G24590%09red/ath	AT5G42020%09red
Diterpenoid biosynthesis	22	4		ath00904	0.0169114	0.0472653	ATGA2OX1|GA2|GA3OX1|GA20OX1	http	//www.genome.jp/kegg-bin/show_pathway?ath00400/ath	AT1G11790%09red/ath	AT5G05730%09red/ath	AT5G53970%09red
Photosynthesis - antenna proteins	22	2		ath00196	0.237444	0.315626	CAB1|LHCB2.1	http	//www.genome.jp/kegg-bin/show_pathway?ath00430/ath	AT2G02010%09red
Valine, leucine and isoleucine biosynthesis	22	2		ath00290	0.237444	0.315626	BCAT-2|IMS1	http	//www.genome.jp/kegg-bin/show_pathway?ath00340/ath	AT1G23800%09red
Isoquinoline alkaloid biosynthesis	22	1		ath00950	0.596659	0.69931	TAT7	http	//www.genome.jp/kegg-bin/show_pathway?ath00950/ath	AT5G53970%09red
Thiamine metabolism	21	2		ath00730	0.222985	0.315626	THI1|CLA1	http	//www.genome.jp/kegg-bin/show_pathway?ath01040/ath	AT1G04710%09red
AGE-RAGE signaling pathway in diabetic complications	20	5		ath04933	0.00239583	0.0108811	ROP9|RAC2|ROP1|PLC4|ARAC5	http	//www.genome.jp/kegg-bin/show_pathway?ath00860/ath	AT5G54190%09red/ath	AT1G58290%09red
Other glycan degradation	19	4		ath00511	0.0109755	0.0323331	HEXO2|HEXO1|FUC95A|BGAL2	http	//www.genome.jp/kegg-bin/show_pathway?ath00790/ath	AT5G59750%09red
Butanoate metabolism	19	2		ath00650	0.194315	0.298315	GAD4|HMGS	http	//www.genome.jp/kegg-bin/show_pathway?ath00040/ath	AT3G07970%09red/ath	AT3G14310%09red/ath	AT5G17310%09red
Selenocompound metabolism	18	5		ath00450	0.00161782	0.00801556	MS2|MTO1|ATMS1|CBL|NTRA	http	//www.genome.jp/kegg-bin/show_pathway?ath00310/ath	AT1G23800%09red
Riboflavin metabolism	18	3		ath00740	0.0457294	0.107944	RIBA3|PHS1|PAP17	http	//www.genome.jp/kegg-bin/show_pathway?ath00960/ath	AT5G53970%09red
Histidine metabolism	18	1		ath00340	0.527642	0.625141	ALDH2B7	http	//www.genome.jp/kegg-bin/show_pathway?ath00190/ath	AT3G42640%09red/ath	AT1G01050%09red/ath	AT5G09650%09red/ath	AT2G18960%09red/ath	AT2G07560%09red
Arachidonic acid metabolism	17	3		ath00590	0.0403232	0.0976717	SDP1|PLA2-ALPHA|GPX6	http	//www.genome.jp/kegg-bin/show_pathway?ath00640/ath	AT1G55510%09red
Vitamin B6 metabolism	15	3		ath00750	0.0305518	0.079397	PDX2|PEPC1|PDX1.2	http	//www.genome.jp/kegg-bin/show_pathway?ath03018/ath	AT3G44260%09red/ath	AT1G74030%09red/ath	AT5G44110%09red
Taurine and hypotaurine metabolism	14	1		ath00430	0.446827	0.53521	GAD4	http	//www.genome.jp/kegg-bin/show_pathway?ath03015/ath	AT2G39840%09red/ath	AT3G46820%09red/ath	AT5G59160%09red
Linoleic acid metabolism	9	4		ath00591	0.00120547	0.00690203	SDP1|PLA2-ALPHA|LOX5|LOX1	http	//www.genome.jp/kegg-bin/show_pathway?ath03022/ath	AT1G55520%09red
Glycosphingolipid biosynthesis - globo and isoglobo series	9	3		ath00603	0.00978416	0.0296243	HEXO2|HEXO1|AGAL2	http	//www.genome.jp/kegg-bin/show_pathway?ath00020/ath	AT4G35830%09red
Monoterpenoid biosynthesis	8	2		ath00902	0.0547787	0.119418	ELI3-2|SDR2	http	//www.genome.jp/kegg-bin/show_pathway?ath00260/ath	AT3G48170%09red
Brassinosteroid biosynthesis	8	2		ath00905	0.0547787	0.119418	DET2|BR6OX2	http	//www.genome.jp/kegg-bin/show_pathway?ath03010/ath	AT3G52590%09red/ath	AT1G26910%09red/ath	AT1G66580%09red/ath	AT2G47110%09red/ath	AT4G09800%09red/ath	AT1G61580%09red/ath	AT1G14320%09red
Glycosaminoglycan degradation	7	4		ath00531	0.000591998	0.00496367	HEXO2|HEXO1|CYL1|BGAL2	http	//www.genome.jp/kegg-bin/show_pathway?ath03040/ath	AT1G16030%09red/ath	AT3G12580%09red
Limonene and pinene degradation	6	1		ath00903	0.241394	0.317012	ALDH2B7	http	//www.genome.jp/kegg-bin/show_pathway?ath03013/ath	AT1G55540%09red
Glycosphingolipid biosynthesis - ganglio series	5	3		ath00604	0.00279681	0.0121941	HEXO2|HEXO1|BGAL2
	10604	1015
--------------------
[truncated: 182 more columns]
