# Supplementary material for: Insights into the Host-Pathogen Interaction Pathways through RNA-Seq Analysis of Lens culinaris Medik. in Response to Rhizoctonia bataticola Infection
Source: Genes (Basel). 2021 Dec 29;13(1):90. doi: 10.3390/genes13010090 (PMC8774501; doi:10.3390/genes13010090)
Supplement: Supplementary file 1 [file genes-13-00090-s001.zip › Table S7. PHI-base analysis of the lentil RNA Seq data.xlsx]

## Sheet: UPregulated
Table S7. PHI-base analysis of the lentil RNA Seq data
qseqid	qlen	sseqid	slen	pident	length	mismatch	gapopen	qstart	qend	sstart	send	evalue	bitscore	Record ID	PHI_MolConn_ID	Protein ID source	Protein ID	Gene ID source	Gene ID	Sequence Strain	Gene	Pathogen ID	Pathogen species	Pathogen strain ID	Pathogen strain	Disease	Host description	Host ID	Host species	Host strain	Gene Function	GO annotation	Database	Pathway	Mutant Phenotype	PMID	Exp. Technique-stable
TRINITY_DN4034_c0_g1_i1	1853	P53376#PHI:823#Beta-tubulin#914237#Rhynchosporium_commune#chemistry_target:_resistance_to_chemical	447	80.2	222	44	0	135	800	1	222	2.9e-109	391.3	Record 953	PHI:823	Uniprot	P53376	EMBL	CAA56936	765.03.01	beta-tubulin	914237	Rhynchosporium commune	38038	1130	Leaf Blotch Of Barley	Monocots	4513	Hordeum vulgare (related: barley)	subsp. vulgare (related: domesticated barley)	beta-tubulin	GO:0005874	GO	no data found	chemistry target: resistance to chemical	9736529	Biochemical analysis; gene mutation: characterised
TRINITY_DN4034_c0_g2_i1	1244	P53376#PHI:823#Beta-tubulin#914237#Rhynchosporium_commune#chemistry_target:_resistance_to_chemical	447	80.7	321	62	0	281	1243	1	321	1.4e-160	561.2	Record 953	PHI:823	Uniprot	P53376	EMBL	CAA56936	765.03.01	beta-tubulin	914237	Rhynchosporium commune	38038	1130	Leaf Blotch Of Barley	Monocots	4513	Hordeum vulgare (related: barley)	subsp. vulgare (related: domesticated barley)	beta-tubulin	GO:0005874	GO	no data found	chemistry target: resistance to chemical	9736529	Biochemical analysis; gene mutation: characterised
TRINITY_DN4034_c0_g4_i1	397	P53376#PHI:823#Beta-tubulin#914237#Rhynchosporium_commune#chemistry_target:_resistance_to_chemical	447	73.5	98	26	0	104	397	1	98	1.1e-42	167.9	Record 953	PHI:823	Uniprot	P53376	EMBL	CAA56936	765.03.01	beta-tubulin	914237	Rhynchosporium commune	38038	1130	Leaf Blotch Of Barley	Monocots	4513	Hordeum vulgare (related: barley)	subsp. vulgare (related: domesticated barley)	beta-tubulin	GO:0005874	GO	no data found	chemistry target: resistance to chemical	9736529	Biochemical analysis; gene mutation: characterised
TRINITY_DN6434_c0_g1_i1	414	P53376#PHI:823#Beta-tubulin#914237#Rhynchosporium_commune#chemistry_target:_resistance_to_chemical	447	96.6	29	1	0	414	328	401	429	1.3e-09	58.2	Record 953	PHI:823	Uniprot	P53376	EMBL	CAA56936	765.03.01	beta-tubulin	914237	Rhynchosporium commune	38038	1130	Leaf Blotch Of Barley	Monocots	4513	Hordeum vulgare (related: barley)	subsp. vulgare (related: domesticated barley)	beta-tubulin	GO:0005874	GO	no data found	chemistry target: resistance to chemical	9736529	Biochemical analysis; gene mutation: characterised
TRINITY_DN25616_c0_g1_i8	1603	Q9UW03#PHI:202__PHI:1160__PHI:2309#Bcatrb#40559#Botrytis_cinerea#unaffected_pathogenicity__reduced_virulence__chemistry_target:_sensitivity_to_chemical	1439	31.9	420	262	13	1581	352	926	1331	8.5e-41	163.7	Record 1309	PHI:1160	Uniprot	Q9UW03	EMBL	CAB52402	B05.10	BcatrB	40559	Botrytis cinerea	332648	B05.10	Grey Mould	Eudicots	3603	Vitis (no common name found)	no data found	ATP-binding cassette (ABC) transporter	no data found	no data found	Transport	chemistry target: sensitivity to chemical	11310744	Gene deletion
TRINITY_DN4396_c0_g1_i2	4656	Q9UW03#PHI:202__PHI:1160__PHI:2309#Bcatrb#40559#Botrytis_cinerea#unaffected_pathogenicity__reduced_virulence__chemistry_target:_sensitivity_to_chemical	1439	28	1276	794	30	4019	357	126	1331	8e-116	414.5	Record 1309	PHI:1160	Uniprot	Q9UW03	EMBL	CAB52402	B05.10	BcatrB	40559	Botrytis cinerea	332648	B05.10	Grey Mould	Eudicots	3603	Vitis (no common name found)	no data found	ATP-binding cassette (ABC) transporter	no data found	no data found	Transport	chemistry target: sensitivity to chemical	11310744	Gene deletion
TRINITY_DN4396_c2_g1_i1	3598	Q9UW03#PHI:202__PHI:1160__PHI:2309#Bcatrb#40559#Botrytis_cinerea#unaffected_pathogenicity__reduced_virulence__chemistry_target:_sensitivity_to_chemical	1439	28.8	1099	675	25	3597	502	273	1331	5.8e-98	354.8	Record 1309	PHI:1160	Uniprot	Q9UW03	EMBL	CAB52402	B05.10	BcatrB	40559	Botrytis cinerea	332648	B05.10	Grey Mould	Eudicots	3603	Vitis (no common name found)	no data found	ATP-binding cassette (ABC) transporter	no data found	no data found	Transport	chemistry target: sensitivity to chemical	11310744	Gene deletion
TRINITY_DN4934_c1_g3_i1	1226	Q87W07#PHI:7337#Hopi1#318829#Magnaporthe_oryzae#effector_(plant_avirulence_determinant)	488	48.2	56	27	1	528	367	424	479	2.1e-07	52.4	Record 9729	PHI:7337	Uniprot	Q87W07	Genbank	AAO58206	DC3000	HopI1	318829	Magnaporthe oryzae	no data found	Ku80	Blast disease	Monocots	4513	Hordeum vulgare (related: barley)	Golden Promise	Effector protein	no data found	no data found	MAP kinase pathway	Effector (plant avirulence determinant)	28799700	Heterologous expression
TRINITY_DN50_c0_g1_i3	1371	G2XWG3#PHI:6949#Bccla4#40559#Botrytis_cinerea#effector_(plant_avirulence_determinant)	852	29.7	172	110	5	1170	664	611	774	1.4e-15	79.7	Record 9117	PHI:6949	Uniprot	G2XWG3	Genbank	CCD44833	T4	BcCLA4	40559	Botrytis cinerea	332648	B05.10	Grey mould fungus	Eudicots	3885	Phaseolus vulgaris (related: string bean)	N90598	Effector protein	no data found	no data found	no data found	Effector (plant avirulence determinant)	28164413	Gene mutation
TRINITY_DN50_c0_g1_i5	1292	G2XWG3#PHI:6949#Bccla4#40559#Botrytis_cinerea#effector_(plant_avirulence_determinant)	852	28.2	227	140	8	1091	420	611	817	9e-17	83.6	Record 9117	PHI:6949	Uniprot	G2XWG3	Genbank	CCD44833	T4	BcCLA4	40559	Botrytis cinerea	332648	B05.10	Grey mould fungus	Eudicots	3885	Phaseolus vulgaris (related: string bean)	N90598	Effector protein	no data found	no data found	no data found	Effector (plant avirulence determinant)	28164413	Gene mutation
TRINITY_DN73776_c0_g1_i1	1259	Q5TIP4#PHI:2347#Pgip2#40559#Botrytis_cinerea#effector_(plant_avirulence_determinant)	333	41.3	109	61	2	1188	868	4	111	4.5e-13	71.2	Record 2791	PHI:2347	Uniprot	Q5TIP4	no data found	DQ105560	Naz red bean	PGIP2	40559	Botrytis cinerea	no data found	no data found	Grey Mould	Eudicots	3702	Arabidopsis thaliana (related: thale cress)	PG201	Polygalacturonases	no data found	no data found	no data found	effector (plant avirulence determinant)	18065558	Functional test in host
TRINITY_DN12597_c0_g1_i1	1424	G8AA67#PHI:2476#Ccpela#27358#Colletotrichum_coccodes#reduced_virulence__increased_virulence_(hypervirulence)	325	46.7	107	47	4	605	898	130	235	1.1e-15	80.1	Record 3017	PHI:2476	Uniprot	G8AA67	no data found	GU206361	Si-60	CcpelA	27358	Colletotrichum coccodes	27358	Si-60	Anthracnose	Eudicots	4081	Solanum lycopersicum (related: tomato)	1402	Pectate lyase	no data found	no data found	no data found	increased virulence (hypervirulence)	21848609	Altered gene expression / gene regulation: overexpression
TRINITY_DN13843_c0_g2_i1	1630	G8AA67#PHI:2476#Ccpela#27358#Colletotrichum_coccodes#reduced_virulence__increased_virulence_(hypervirulence)	325	33.1	236	119	9	1371	691	30	235	5.1e-17	84.7	Record 3017	PHI:2476	Uniprot	G8AA67	no data found	GU206361	Si-60	CcpelA	27358	Colletotrichum coccodes	27358	Si-60	Anthracnose	Eudicots	4081	Solanum lycopersicum (related: tomato)	1402	Pectate lyase	no data found	no data found	no data found	increased virulence (hypervirulence)	21848609	Altered gene expression / gene regulation: overexpression
TRINITY_DN1749_c0_g1_i2	1992	G8AA67#PHI:2476#Ccpela#27358#Colletotrichum_coccodes#reduced_virulence__increased_virulence_(hypervirulence)	325	33.3	237	117	9	304	984	30	235	1.1e-16	84	Record 3017	PHI:2476	Uniprot	G8AA67	no data found	GU206361	Si-60	CcpelA	27358	Colletotrichum coccodes	27358	Si-60	Anthracnose	Eudicots	4081	Solanum lycopersicum (related: tomato)	1402	Pectate lyase	no data found	no data found	no data found	increased virulence (hypervirulence)	21848609	Altered gene expression / gene regulation: overexpression
TRINITY_DN29294_c0_g1_i1	1707	I1R980#PHI:2393#(o-methylsterigmatocystin_oxidoreductase)#5518#Fusarium_graminearum#increased_virulence_(hypervirulence)	459	23.9	134	82	4	591	202	273	390	2.5e-06	49.3	Record 2893	PHI:2393	Uniprot	I1R980	no data found	FGSG_00007	PH-1 / ATCC MYA-4620 / FGSC 9075 / NRRL 31084	(O-methylsterigmatocystin oxidoreductase)	5518	Fusarium graminearum	no data found	CS3005	Fusarium Head Blight	Monocots	4564	Triticum (related: wheat)	Sumai	no data found	no data found	no data found	no data found	increased virulence (hypervirulence)	19888824	Gene deletion: full
TRINITY_DN400_c0_g2_i1	2932	A0A068BFA5#PHI:4468#Mkka#35717#Epichloe_festucae#increased_virulence_(hypervirulence)	532	30.4	306	182	8	1589	720	154	444	8.3e-18	88.2	Record 4894	PHI:4468	Uniprot	A0A068BFA5	Genbank	AIC84211	Fl1	mkkA	35717	Epichloe festucae	877507	Fl1	No Data Found	Monocots	4522	Lolium perenne (related: perennial ryegrass)	no data found	Cell-Wall Integrity MAPK	no data found	no data found	CWI MAPK pathway	increased virulence (hypervirulence)	25303335	Gene deletion: full; gene complementation
TRINITY_DN5044_c0_g2_i1	1966	I1R980#PHI:2393#(o-methylsterigmatocystin_oxidoreductase)#5518#Fusarium_graminearum#increased_virulence_(hypervirulence)	459	28.6	262	170	7	1217	447	143	392	2.5e-18	89.4	Record 2893	PHI:2393	Uniprot	I1R980	no data found	FGSG_00007	PH-1 / ATCC MYA-4620 / FGSC 9075 / NRRL 31084	(O-methylsterigmatocystin oxidoreductase)	5518	Fusarium graminearum	no data found	CS3005	Fusarium Head Blight	Monocots	4564	Triticum (related: wheat)	Sumai	no data found	no data found	no data found	no data found	increased virulence (hypervirulence)	19888824	Gene deletion: full
TRINITY_DN5668_c0_g1_i1	3208	A0A068BFA5#PHI:4468#Mkka#35717#Epichloe_festucae#increased_virulence_(hypervirulence)	532	30.2	222	140	6	1749	2387	241	456	2.2e-16	83.6	Record 4894	PHI:4468	Uniprot	A0A068BFA5	Genbank	AIC84211	Fl1	mkkA	35717	Epichloe festucae	877507	Fl1	No Data Found	Monocots	4522	Lolium perenne (related: perennial ryegrass)	no data found	Cell-Wall Integrity MAPK	no data found	no data found	CWI MAPK pathway	increased virulence (hypervirulence)	25303335	Gene deletion: full; gene complementation
TRINITY_DN9732_c0_g1_i1	1142	A0JC80#PHI:3623#Raca#35717#Epichloe_festucae#increased_virulence_(hypervirulence)	199	59.1	176	70	1	323	844	9	184	1.9e-58	221.9	Record 4837	PHI:3623	Uniprot	A0JC80	Genbank	BAF36499	Fl1	RacA	35717	Epichloe festucae	877507	Fl1	No Data Found	Monocots	4522	Lolium perenne (related: perennial ryegrass)	no data found	Regulates production of ROS to maintain a symbiotic interaction withthe perennial rye grass.	no data found	no data found	no data found	increased virulence (hypervirulence)	18399936	Gene deletion: full; gene complementation
TRINITY_DN9732_c0_g1_i2	950	A0JC80#PHI:3623#Raca#35717#Epichloe_festucae#increased_virulence_(hypervirulence)	199	54.6	163	70	2	323	799	9	171	2.9e-49	191	Record 4837	PHI:3623	Uniprot	A0JC80	Genbank	BAF36499	Fl1	RacA	35717	Epichloe festucae	877507	Fl1	No Data Found	Monocots	4522	Lolium perenne (related: perennial ryegrass)	no data found	Regulates production of ROS to maintain a symbiotic interaction withthe perennial rye grass.	no data found	no data found	no data found	increased virulence (hypervirulence)	18399936	Gene deletion: full; gene complementation
TRINITY_DN9787_c0_g1_i1	2153	I1R980#PHI:2393#(o-methylsterigmatocystin_oxidoreductase)#5518#Fusarium_graminearum#increased_virulence_(hypervirulence)	459	30.3	208	128	4	1027	1635	223	418	5.5e-19	91.7	Record 2893	PHI:2393	Uniprot	I1R980	no data found	FGSG_00007	PH-1 / ATCC MYA-4620 / FGSC 9075 / NRRL 31084	(O-methylsterigmatocystin oxidoreductase)	5518	Fusarium graminearum	no data found	CS3005	Fusarium Head Blight	Monocots	4564	Triticum (related: wheat)	Sumai	no data found	no data found	no data found	no data found	increased virulence (hypervirulence)	19888824	Gene deletion: full
TRINITY_DN9787_c0_g1_i2	1627	I1R980#PHI:2393#(o-methylsterigmatocystin_oxidoreductase)#5518#Fusarium_graminearum#increased_virulence_(hypervirulence)	459	30.2	202	124	4	519	1109	229	418	2.4e-19	92.4	Record 2893	PHI:2393	Uniprot	I1R980	no data found	FGSG_00007	PH-1 / ATCC MYA-4620 / FGSC 9075 / NRRL 31084	(O-methylsterigmatocystin oxidoreductase)	5518	Fusarium graminearum	no data found	CS3005	Fusarium Head Blight	Monocots	4564	Triticum (related: wheat)	Sumai	no data found	no data found	no data found	no data found	increased virulence (hypervirulence)	19888824	Gene deletion: full
TRINITY_DN1100_c1_g2_i1	2209	Q4I5U9#PHI:1231__PHI:1492#Fgsg_07409__Gzhmg024#5518#Fusarium_graminearum#lethal__unaffected_pathogenicity	539	37.1	350	200	5	1718	726	33	381	1.3e-60	229.9	Record 1385	PHI:1231	Uniprot	Q4I5U9	Broad	FGSG_07409	PH-1	FGSG_07409	5518	Fusarium graminearum	229533	PH-1	Fusarium Ear Blight	Monocots	4564	Triticum (related: wheat)	Norm; Xiaoyan 62	protein kinase	no data found	no data found	no data found	lethal	22216007	Gene deletion: full
TRINITY_DN112_c0_g2_i6	3373	I1RFX8#PHI:1574#Gzob014#5518#Fusarium_graminearum#lethal	856	47.9	628	285	7	3220	1349	40	629	2.7e-153	538.5	Record 1731	PHI:1574	Uniprot	I1RFX8	Broad	FGSG_02622	PH-1	GzOB014	5518	Fusarium graminearum	449239	GZ3639	Fusarium Ear Blight	Monocots	4564	Triticum (related: wheat)	no data found	transcription factor	no data found	no data found	no data found	lethal	22028654	Gene deletion
TRINITY_DN12063_c0_g1_i1	2828	Q4I5U9#PHI:1231__PHI:1492#Fgsg_07409__Gzhmg024#5518#Fusarium_graminearum#lethal__unaffected_pathogenicity	539	40.9	340	175	7	726	1676	33	369	1.9e-64	243	Record 1385	PHI:1231	Uniprot	Q4I5U9	Broad	FGSG_07409	PH-1	FGSG_07409	5518	Fusarium graminearum	229533	PH-1	Fusarium Ear Blight	Monocots	4564	Triticum (related: wheat)	Norm; Xiaoyan 62	protein kinase	no data found	no data found	no data found	lethal	22216007	Gene deletion: full
TRINITY_DN12063_c0_g1_i2	2773	Q4I5U9#PHI:1231__PHI:1492#Fgsg_07409__Gzhmg024#5518#Fusarium_graminearum#lethal__unaffected_pathogenicity	539	45	229	108	3	726	1358	33	261	1.8e-51	199.9	Record 1385	PHI:1231	Uniprot	Q4I5U9	Broad	FGSG_07409	PH-1	FGSG_07409	5518	Fusarium graminearum	229533	PH-1	Fusarium Ear Blight	Monocots	4564	Triticum (related: wheat)	Norm; Xiaoyan 62	protein kinase	no data found	no data found	no data found	lethal	22216007	Gene deletion: full
TRINITY_DN12063_c0_g1_i4	2748	Q4I5U9#PHI:1231__PHI:1492#Fgsg_07409__Gzhmg024#5518#Fusarium_graminearum#lethal__unaffected_pathogenicity	539	40.9	340	175	7	726	1676	33	369	1.9e-64	243	Record 1385	PHI:1231	Uniprot	Q4I5U9	Broad	FGSG_07409	PH-1	FGSG_07409	5518	Fusarium graminearum	229533	PH-1	Fusarium Ear Blight	Monocots	4564	Triticum (related: wheat)	Norm; Xiaoyan 62	protein kinase	no data found	no data found	no data found	lethal	22216007	Gene deletion: full
TRINITY_DN15004_c0_g1_i1	1490	V6RFV4#PHI:1230#Fgsg_06959#5518#Fusarium_graminearum#lethal	393	53.2	267	117	4	464	1249	116	379	9.9e-76	279.6	Record 1384	PHI:1230	Uniprot	V6RFV4	Broad	FGSG_06959	PH-1	FGSG_06959	5518	Fusarium graminearum	229533	PH-1	Fusarium Ear Blight	Monocots	4564	Triticum (related: wheat)	Norm; Xiaoyan 61	protein kinase	no data found	no data found	no data found	lethal	22216007	Gene deletion: full
TRINITY_DN21884_c0_g1_i1	1452	I1RN31#PHI:1223#Fgsg_05393#5518#Fusarium_graminearum#lethal	323	32.1	215	129	9	411	1034	2	206	4.4e-20	94.7	Record 1377	PHI:1223	Uniprot	I1RN31	Broad	FGSG_05393	PH-1	FGSG_05393	5518	Fusarium graminearum	229533	PH-1	Fusarium Ear Blight	Monocots	4564	Triticum (related: wheat)	Norm; Xiaoyan 54	protein kinase	no data found	no data found	no data found	lethal	22216007	Gene deletion: full
TRINITY_DN2363_c1_g1_i1	2760	G4N1E7#PHI:6637#Movps1#318829#Magnaporthe_oryzae#lethal	698	30.9	217	133	4	2554	1952	23	238	1.6e-18	90.5	Record 8659	PHI:6637	Uniprot	G4N1E7	Genbank	EHA52418	70-15	Movps1	318829	Magnaporthe oryzae	no data found	Guy11	Rice Blast	Monocots	4530	Oryza sativa (related: rice)	CO-39	Vacuolar protein sorting-associated protein	no data found	no data found	no data found	lethal	27556292	Gene mutation
TRINITY_DN2363_c1_g1_i3	2882	G4N1E7#PHI:6637#Movps1#318829#Magnaporthe_oryzae#lethal	698	30.9	217	133	4	2676	2074	23	238	1.6e-18	90.5	Record 8659	PHI:6637	Uniprot	G4N1E7	Genbank	EHA52418	70-15	Movps1	318829	Magnaporthe oryzae	no data found	Guy11	Rice Blast	Monocots	4530	Oryza sativa (related: rice)	CO-39	Vacuolar protein sorting-associated protein	no data found	no data found	no data found	lethal	27556292	Gene mutation
TRINITY_DN39990_c0_g1_i1	2908	I1RFJ2#PHI:1573#Gzob013#5518#Fusarium_graminearum#lethal	954	41.7	851	420	11	201	2576	119	952	4.6e-178	620.5	Record 1730	PHI:1573	Uniprot	I1RFJ2	Broad	FGSG_02470	PH-1	GzOB013	5518	Fusarium graminearum	449239	GZ3639	Fusarium Ear Blight	Monocots	4564	Triticum (related: wheat)	no data found	transcription factor	no data found	no data found	no data found	lethal	22028654	Gene deletion
TRINITY_DN4290_c0_g2_i6	2388	I1RC35#PHI:1219#Fgsg_01137#5518#Fusarium_graminearum#lethal	884	37.1	321	162	7	1337	423	532	828	8.4e-53	204.1	Record 1373	PHI:1219	Uniprot	I1RC35	Broad	FGSG_01137	PH-1	FGSG_01137	5518	Fusarium graminearum	229533	PH-1	Fusarium Ear Blight	Monocots	4564	Triticum (related: wheat)	Norm; Xiaoyan 50	protein kinase	no data found	no data found	no data found	lethal	22216007	Gene deletion: full
TRINITY_DN5679_c0_g1_i7	1602	I1RWQ2#PHI:1235#Fgsg_08731#5518#Fusarium_graminearum#lethal	397	67.2	58	19	0	1421	1594	88	145	1.7e-17	86.3	Record 1389	PHI:1235	Uniprot	I1RWQ2	Broad	FGSG_08731	PH-1	FGSG_08731	5518	Fusarium graminearum	229533	PH-1	Fusarium Ear Blight	Monocots	4564	Triticum (related: wheat)	Norm; Xiaoyan 66	protein kinase	no data found	no data found	no data found	lethal	22216007	Gene deletion: full
TRINITY_DN5679_c0_g1_i8	1509	I1RWQ2#PHI:1235#Fgsg_08731#5518#Fusarium_graminearum#lethal	397	67.2	58	19	0	1328	1501	88	145	1.6e-17	86.3	Record 1389	PHI:1235	Uniprot	I1RWQ2	Broad	FGSG_08731	PH-1	FGSG_08731	5518	Fusarium graminearum	229533	PH-1	Fusarium Ear Blight	Monocots	4564	Triticum (related: wheat)	Norm; Xiaoyan 66	protein kinase	no data found	no data found	no data found	lethal	22216007	Gene deletion: full
TRINITY_DN5679_c0_g1_i9	1231	I1RWQ2#PHI:1235#Fgsg_08731#5518#Fusarium_graminearum#lethal	397	66.7	51	17	0	1071	1223	95	145	3e-14	75.1	Record 1389	PHI:1235	Uniprot	I1RWQ2	Broad	FGSG_08731	PH-1	FGSG_08731	5518	Fusarium graminearum	229533	PH-1	Fusarium Ear Blight	Monocots	4564	Triticum (related: wheat)	Norm; Xiaoyan 66	protein kinase	no data found	no data found	no data found	lethal	22216007	Gene deletion: full
TRINITY_DN6107_c0_g1_i1	4702	I1RP88#PHI:1226#Fgsg_05845#5518#Fusarium_graminearum#lethal	630	36.4	258	159	3	130	888	283	540	2.7e-42	170.2	Record 1380	PHI:1226	Uniprot	I1RP88	Broad	FGSG_05845	PH-1	FGSG_05845	5518	Fusarium graminearum	229533	PH-1	Fusarium Ear Blight	Monocots	4564	Triticum (related: wheat)	Norm; Xiaoyan 57	protein kinase	no data found	no data found	no data found	lethal	22216007	Gene deletion: full
TRINITY_DN66931_c0_g1_i1	2915	I1RAH4#PHI:1562#Gzob002#5518#Fusarium_graminearum#lethal	1020	42.5	929	422	18	101	2614	106	1013	2.6e-181	631.3	Record 1719	PHI:1562	Uniprot	I1RAH4	Broad	FGSG_00504	PH-1	GzOB002	5518	Fusarium graminearum	449239	GZ3639	Fusarium Ear Blight	Monocots	4564	Triticum (related: wheat)	no data found	transcription factor	no data found	no data found	no data found	lethal	22028654	Gene deletion
TRINITY_DN7083_c0_g1_i3	1258	I1RCF7#PHI:1220#Fgsg_01271#5518#Fusarium_graminearum#lethal	976	29.3	174	110	5	926	426	84	251	1.9e-19	92.4	Record 1374	PHI:1220	Uniprot	I1RCF7	Broad	FGSG_01271	PH-1	FGSG_01271	5518	Fusarium graminearum	229533	PH-1	Fusarium Ear Blight	Monocots	4564	Triticum (related: wheat)	Norm; Xiaoyan 51	protein kinase	no data found	no data found	no data found	lethal	22216007	Gene deletion: full
TRINITY_DN8606_c0_g1_i1	3321	I1RUG2#PHI:1233#Fgsg_07855#5518#Fusarium_graminearum#lethal	496	32.9	152	95	4	857	414	326	474	8.2e-14	75.1	Record 1387	PHI:1233	Uniprot	I1RUG2	Broad	FGSG_07855	PH-1	FGSG_07855	5518	Fusarium graminearum	229533	PH-1	Fusarium Ear Blight	Monocots	4564	Triticum (related: wheat)	Norm; Xiaoyan 64	protein kinase	no data found	no data found	no data found	lethal	22216007	Gene deletion: full
TRINITY_DN8606_c0_g1_i2	3423	I1RUG2#PHI:1233#Fgsg_07855#5518#Fusarium_graminearum#lethal	496	32.9	152	95	4	682	239	326	474	8.5e-14	75.1	Record 1387	PHI:1233	Uniprot	I1RUG2	Broad	FGSG_07855	PH-1	FGSG_07855	5518	Fusarium graminearum	229533	PH-1	Fusarium Ear Blight	Monocots	4564	Triticum (related: wheat)	Norm; Xiaoyan 64	protein kinase	no data found	no data found	no data found	lethal	22216007	Gene deletion: full
TRINITY_DN8797_c0_g1_i5	1856	I1RFX8#PHI:1574#Gzob014#5518#Fusarium_graminearum#lethal	856	29.7	360	224	10	228	1298	237	570	3.5e-30	128.6	Record 1731	PHI:1574	Uniprot	I1RFX8	Broad	FGSG_02622	PH-1	GzOB014	5518	Fusarium graminearum	449239	GZ3639	Fusarium Ear Blight	Monocots	4564	Triticum (related: wheat)	no data found	transcription factor	no data found	no data found	no data found	lethal	22028654	Gene deletion
TRINITY_DN964_c0_g1_i10	2342	I1RCF7#PHI:1220#Fgsg_01271#5518#Fusarium_graminearum#lethal	976	27.2	272	172	9	1286	492	47	299	4.6e-19	92	Record 1374	PHI:1220	Uniprot	I1RCF7	Broad	FGSG_01271	PH-1	FGSG_01271	5518	Fusarium graminearum	229533	PH-1	Fusarium Ear Blight	Monocots	4564	Triticum (related: wheat)	Norm; Xiaoyan 51	protein kinase	no data found	no data found	no data found	lethal	22216007	Gene deletion: full
TRINITY_DN964_c0_g1_i8	2529	I1RCF7#PHI:1220#Fgsg_01271#5518#Fusarium_graminearum#lethal	976	27.2	272	172	9	1473	679	47	299	5e-19	92	Record 1374	PHI:1220	Uniprot	I1RCF7	Broad	FGSG_01271	PH-1	FGSG_01271	5518	Fusarium graminearum	229533	PH-1	Fusarium Ear Blight	Monocots	4564	Triticum (related: wheat)	Norm; Xiaoyan 51	protein kinase	no data found	no data found	no data found	lethal	22216007	Gene deletion: full
TRINITY_DN9912_c0_g1_i1	1406	V6RFV4#PHI:1230#Fgsg_06959#5518#Fusarium_graminearum#lethal	393	54.9	295	121	5	102	959	88	379	2.1e-83	305.1	Record 1384	PHI:1230	Uniprot	V6RFV4	Broad	FGSG_06959	PH-1	FGSG_06959	5518	Fusarium graminearum	229533	PH-1	Fusarium Ear Blight	Monocots	4564	Triticum (related: wheat)	Norm; Xiaoyan 61	protein kinase	no data found	no data found	no data found	lethal	22216007	Gene deletion: full
TRINITY_DN10074_c0_g1_i1	3774	Q3Y5V5#PHI:1018__PHI:2042#Abc3#318829#Magnaporthe_oryzae#loss_of_pathogenicity	1321	31.9	1284	775	24	3770	189	43	1317	2.6e-157	552	Record 1166	PHI:1018	Uniprot	Q3Y5V5	no data found	no data found	no data found	ABC3	318829	Magnaporthe oryzae	no data found	no data found	Rice Blast	Monocots	4513	Hordeum vulgare (related: barley)	subsp. vulgare (related: domesticated barley)	MDR Transporter	no data found	no data found	no data found	loss of pathogenicity	17189344	Gene deletion; gene complementation
TRINITY_DN10074_c0_g1_i1	3774	Q3Y5V5#PHI:1018__PHI:2042#Abc3#318829#Magnaporthe_oryzae#loss_of_pathogenicity	1321	31.9	1284	775	24	3770	189	43	1317	2.6e-157	552	Record 2237	PHI:2042	Uniprot	Q3Y5V5	EMBL	DQ156556	B157	ABC3	318829	Magnaporthe oryzae	no data found	Guy11	Rice Blast	Monocots	4513	Hordeum vulgare (related: barley)	subsp. vulgare Express (related: domesticated barley)	multidrug resistance; protection from oxidative stress	no data found	no data found	no data found	loss of pathogenicity	17189344	Gene deletion: full; gene complementation
TRINITY_DN1022_c0_g1_i1	2492	I1RT36#PHI:1200__PHI:4587#(gsk3)__Fgk3#5518#Fusarium_graminearum#reduced_virulence__loss_of_pathogenicity	394	29.5	244	142	14	1207	527	29	259	8.1e-14	74.7	Record 5820	PHI:4587	Uniprot	I1RT36	Genbank	ESU13572	PH-1	Fgk3	5518	Fusarium graminearum	229533	PH-1	Fusarium Head Blight	Monocots	4565	Triticum aestivum (related: bread wheat)	Xiaoyan22	glycogen synthase kinase	no data found	no data found	no data found	loss of pathogenicity	25703795	Gene deletion: full; gene complementation
TRINITY_DN1022_c0_g2_i1	2372	I1RT36#PHI:1200__PHI:4587#(gsk3)__Fgk3#5518#Fusarium_graminearum#reduced_virulence__loss_of_pathogenicity	394	28.6	245	143	15	1154	474	29	259	7.7e-14	74.7	Record 5820	PHI:4587	Uniprot	I1RT36	Genbank	ESU13572	PH-1	Fgk3	5518	Fusarium graminearum	229533	PH-1	Fusarium Head Blight	Monocots	4565	Triticum aestivum (related: bread wheat)	Xiaoyan22	glycogen synthase kinase	no data found	no data found	no data found	loss of pathogenicity	25703795	Gene deletion: full; gene complementation
TRINITY_DN106_c0_g5_i1	762	G4NDR3#PHI:777#Mgg_00883#318829#Magnaporthe_oryzae#loss_of_pathogenicity	1528	25.3	150	83	6	3	422	1371	1501	1.1e-06	49.3	Record 907	PHI:777	Uniprot	G4NDR3	Broad	MGG_00883	70-15	MGG_00883	318829	Magnaporthe oryzae	1271791	KJ201	Rice Blast	Monocots	4530	Oryza sativa (related: rice)	no data found	no data found	no data found	no data found	no data found	loss of pathogenicity	17353894	Gene disruption; gene deletion
TRINITY_DN11690_c0_g1_i1	2747	V6RAJ2#PHI:1016__PHI:1191__PHI:3376#Ste11__(sc_ste11)__Fgste11#5518#Fusarium_graminearum#loss_of_pathogenicity__reduced_virulence	849	31.5	222	112	11	1089	505	580	788	1.9e-16	83.6	Record 1163	PHI:1016	Uniprot	V6RAJ2	Broad	FG05484	no data found	STE11	5518	Fusarium graminearum	229533	PH-1	Fusarium Ear Blight	Eudicots	4081	Solanum lycopersicum (related: tomato)	no data found	MAPKKK	GO:0009405, IMP	GO	no data found	loss of pathogenicity	17253976	Gene deletion
TRINITY_DN12209_c0_g1_i1	1299	G4MMH7#PHI:2115__PHI:4494#Annexin_a7__Anna7#318829#Magnaporthe_oryzae#loss_of_pathogenicity__reduced_virulence	436	25.8	310	226	3	1145	228	124	433	4.9e-23	104.4	Record 2389	PHI:2115	Uniprot	G4MMH7	Genbank	MGG_06847.5	70-15	Annexin A7	318829	Magnaporthe oryzae	no data found	Guy11	Rice Blast	Monocots	4564	Triticum (related: wheat)	Chinese Spring	no data found	no data found	no data found	no data found	loss of pathogenicity	18433453	Altered gene expression / gene regulation: silencing
TRINITY_DN1389_c1_g1_i3	3536	A0A0D5BX39#PHI:4750#Chpma2#80884#Colletotrichum_higginsianum#loss_of_pathogenicity	1016	36	828	442	14	3122	795	118	909	1.3e-129	459.9	Record 6091	PHI:4750	Uniprot	A0A0D5BX39	Genbank	AJW67919	no data found	ChPMA2	80884	Colletotrichum higginsianum	no data found	Chku80	Anthracnose Leaf Spot	Eudicots	3702	Arabidopsis thaliana (related: thale cress)	Col-0	Plasma membrane proton pump	no data found	no data found	no data found	loss of pathogenicity	25992547	Gene deletion: full
TRINITY_DN15339_c0_g1_i4	1920	Q8XWV5#PHI:7723#Spec_(rsc2365)#305#Ralstonia_solanacearum#loss_of_pathogenicity	759	31.4	102	65	2	1282	1572	625	726	1.1e-07	53.9	Record 10682	PHI:7723	Uniprot	Q8XWV5	Genbank	CAD16072	GMI1000	speC (RSc2365)	305	Ralstonia solanacearum	267608	GMI1000	Bacterial wilt	Eudicots	4081	Solanum lycopersicum (related: Tomato)	Money Maker; Bonny Best	Ornithine decarboxylase	no data found	no data found	Putrescine biosynthesis	loss of pathogenicity	29215193	Gene deletion: full; Gene complementation
TRINITY_DN1556_c0_g2_i2	3732	G4MND3#PHI:7019#Momyo5#318829#Magnaporthe_oryzae#loss_of_pathogenicity	1590	39.9	828	434	14	3518	1209	7	828	1e-161	566.6	Record 9234	PHI:7019	Uniprot	G4MND3	Genbank	EHA57047	70-15	MoMyo5	318829	Magnaporthe oryzae	no data found	Guy11	Rice Blast	Monocots	4530	Oryza sativa (related: rice)	no data found	Actin motor myosin protein	no data found	no data found	no data found	loss of pathogenicity	28378891	Gene deletion: full; gene complementation
TRINITY_DN15918_c1_g3_i4	1694	B6VCT9#PHI:2484#Ste11#40559#Botrytis_cinerea#loss_of_pathogenicity	957	29.4	289	174	6	1189	359	679	949	2.4e-30	129	Record 3038	PHI:2484	Uniprot	B6VCT9	no data found	FJ374679	no data found	Ste11	40559	Botrytis cinerea	332648	B05.10	Grey Mould	Eudicots	3750	Malus domestica (related: apple)	no data found	MAP triple kinase	no data found	no data found	MAPK pathway	loss of pathogenicity	20078780	Gene deletion: full; gene complementation
TRINITY_DN1815_c0_g1_i2	1989	Q9UQZ1#PHI:165#Cgmek1_(emk1)#474922#Colletotrichum_gloeosporioides#loss_of_pathogenicity	512	30.6	98	61	3	878	588	160	251	2.6e-07	52.8	Record 157	PHI:165	Uniprot	Q9UQZ1	EMBL	AAD55385	no data found	CgMEK1 (EMK1)	474922	Colletotrichum gloeosporioides	no data found	no data found	Anthracnose	Flowering plants	3435	Persea americana (related: avocado)	no data found	MAP kinase kinase	GO:0009405, IMP; GO:0044409; GO:0044412	GO	no data found	loss of pathogenicity	10948253	Gene disruption
TRINITY_DN1815_c0_g1_i4	1967	Q9UQZ1#PHI:165#Cgmek1_(emk1)#474922#Colletotrichum_gloeosporioides#loss_of_pathogenicity	512	31.7	101	58	3	872	588	156	251	1.3e-06	50.4	Record 157	PHI:165	Uniprot	Q9UQZ1	EMBL	AAD55385	no data found	CgMEK1 (EMK1)	474922	Colletotrichum gloeosporioides	no data found	no data found	Anthracnose	Flowering plants	3435	Persea americana (related: avocado)	no data found	MAP kinase kinase	GO:0009405, IMP; GO:0044409; GO:0044412	GO	no data found	loss of pathogenicity	10948253	Gene disruption
TRINITY_DN1815_c0_g1_i6	1986	Q9UQZ1#PHI:165#Cgmek1_(emk1)#474922#Colletotrichum_gloeosporioides#loss_of_pathogenicity	512	31.7	101	58	3	872	588	156	251	1.3e-06	50.4	Record 157	PHI:165	Uniprot	Q9UQZ1	EMBL	AAD55385	no data found	CgMEK1 (EMK1)	474922	Colletotrichum gloeosporioides	no data found	no data found	Anthracnose	Flowering plants	3435	Persea americana (related: avocado)	no data found	MAP kinase kinase	GO:0009405, IMP; GO:0044409; GO:0044412	GO	no data found	loss of pathogenicity	10948253	Gene disruption
TRINITY_DN21986_c0_g2_i1	3520	H1VKZ0#PHI:6716#Chste7#80884#Colletotrichum_higginsianum#loss_of_pathogenicity	521	26.3	281	178	10	1095	274	67	325	6e-15	79	Record 8788	PHI:6716	Uniprot	H1VKZ0	Genbank	CCF40893	IMI 349063	ChSte7	80884	Colletotrichum higginsianum	no data found	IMI349061 (Ch-1)	Crucifer anthracnose	Eudicots	3702	Arabidopsis thaliana (related: Thale cress)	Col-0	Encodes a 522-amino acid protein containing a serine/threonine protein kinases, catalytic domain	no data found	no data found	Ste11-Ste7-Fus3/Kss1 kinase pathway	loss of pathogenicity	27563675	Gene disruption; gene complementation
TRINITY_DN21_c0_g1_i1	3898	E5ADK1#PHI:4169#Lmsnf1#5022#Leptosphaeria_maculans#loss_of_pathogenicity	889	33.5	215	122	10	1565	927	70	265	1.7e-18	90.9	Record 5685	PHI:4169	Uniprot	E5ADK1	Genbank	CBY01290	JN3	LmSNF1	5022	Leptosphaeria maculans	no data found	IBCN 14	Stem Canker	Eudicots	3708	Brassica napus (related: rape)	Westar	repression and derepression of the cell wall degrading enzymes	no data found	no data found	no data found	loss of pathogenicity	24638039	Gene deletion: full
TRINITY_DN39511_c0_g1_i1	983	B0LFQ7#PHI:3523#Bx-prx#6326#Bursaphelenchus_xylophilus#loss_of_pathogenicity	195	31.4	159	98	3	595	149	2	159	1.4e-17	85.9	Record 4207	PHI:3523	Uniprot	B0LFQ7	Genbank	ABW81468	no data found	Bx-Prx	6326	Bursaphelenchus xylophilus	no data found	no data found	Pine Wilt Disease	Seed plants	3350	Pinus thunbergii (related: japanese black pine)	no data found	Reproduction and pathogenicity	no data found	no data found	no data found	loss of pathogenicity	24918285	Altered gene expression / gene regulation: silencing
TRINITY_DN4457_c0_g2_i1	1662	G4NEB4#PHI:3173#Mosnf1#318829#Magnaporthe_oryzae#loss_of_pathogenicity	803	30.4	214	116	8	262	864	136	329	1.4e-17	86.7	Record 4361	PHI:3173	Uniprot	G4NEB4	Genbank	EHA48597	70-15	Mosnf1	318829	Magnaporthe oryzae	no data found	Guy11	Rice Blast	Monocots	4530	Oryza sativa (related: rice)	CO-39	Central role in response to nutrient stress	no data found	no data found	SNF1/AMPK pathway	loss of pathogenicity	25090011	Gene deletion: full; gene complementation
TRINITY_DN4540_c0_g2_i3	1525	Q3Y5V5#PHI:1018__PHI:2042#Abc3#318829#Magnaporthe_oryzae#loss_of_pathogenicity	1321	25.8	396	285	4	1169	3	26	419	2.9e-30	128.6	Record 1166	PHI:1018	Uniprot	Q3Y5V5	no data found	no data found	no data found	ABC3	318829	Magnaporthe oryzae	no data found	no data found	Rice Blast	Monocots	4513	Hordeum vulgare (related: barley)	subsp. vulgare (related: domesticated barley)	MDR Transporter	no data found	no data found	no data found	loss of pathogenicity	17189344	Gene deletion; gene complementation
TRINITY_DN4540_c0_g2_i3	1525	Q3Y5V5#PHI:1018__PHI:2042#Abc3#318829#Magnaporthe_oryzae#loss_of_pathogenicity	1321	25.8	396	285	4	1169	3	26	419	2.9e-30	128.6	Record 2237	PHI:2042	Uniprot	Q3Y5V5	EMBL	DQ156556	B157	ABC3	318829	Magnaporthe oryzae	no data found	Guy11	Rice Blast	Monocots	4513	Hordeum vulgare (related: barley)	subsp. vulgare Express (related: domesticated barley)	multidrug resistance; protection from oxidative stress	no data found	no data found	no data found	loss of pathogenicity	17189344	Gene deletion: full; gene complementation
TRINITY_DN47605_c0_g1_i1	2484	M2TIY7#PHI:4778#Csste11#45130#Bipolaris_sorokiniana#loss_of_pathogenicity	959	23.4	154	107	2	1238	804	684	835	9.2e-10	61.2	Record 6098	PHI:4778	Uniprot	M2TIY7	Genbank	EMD69171	ND90Pr	Csste11	45130	Bipolaris sorokiniana	665912	ND90Pr	Spot Blotch; Common Root Rot	Monocots	4513	Hordeum vulgare (related: barley)	Bowman	MAPK kinase kinase	no data found	no data found	MAP kinase pathway	loss of pathogenicity	26011429	Gene deletion: full; gene complementation
TRINITY_DN6237_c0_g1_i4	3139	J7H173#PHI:2913__PHI:2933#Aanoxb__Noxb#5599#Alternaria_alternata#reduced_virulence__loss_of_pathogenicity	561	30.7	554	312	14	1265	2893	48	540	3.4e-62	235.7	Record 4028	PHI:2933	Uniprot	J7H173	Genbank	AFP89626	EV-MIL 31	NoxB	5599	Alternaria alternata	no data found	15A	Brown Spot	Eudicots	23211	Pyrus communis (related: pear)	Nijisseiki	NADPH oxidase	no data found	no data found	no data found	loss of pathogenicity	23279187	Gene disruption
TRINITY_DN6804_c0_g3_i1	4712	Q3Y5V5#PHI:1018__PHI:2042#Abc3#318829#Magnaporthe_oryzae#loss_of_pathogenicity	1321	30.3	1303	828	22	623	4324	26	1317	4.6e-151	531.6	Record 1166	PHI:1018	Uniprot	Q3Y5V5	no data found	no data found	no data found	ABC3	318829	Magnaporthe oryzae	no data found	no data found	Rice Blast	Monocots	4513	Hordeum vulgare (related: barley)	subsp. vulgare (related: domesticated barley)	MDR Transporter	no data found	no data found	no data found	loss of pathogenicity	17189344	Gene deletion; gene complementation
TRINITY_DN6804_c0_g3_i1	4712	Q3Y5V5#PHI:1018__PHI:2042#Abc3#318829#Magnaporthe_oryzae#loss_of_pathogenicity	1321	30.3	1303	828	22	623	4324	26	1317	4.6e-151	531.6	Record 2237	PHI:2042	Uniprot	Q3Y5V5	EMBL	DQ156556	B157	ABC3	318829	Magnaporthe oryzae	no data found	Guy11	Rice Blast	Monocots	4513	Hordeum vulgare (related: barley)	subsp. vulgare Express (related: domesticated barley)	multidrug resistance; protection from oxidative stress	no data found	no data found	no data found	loss of pathogenicity	17189344	Gene deletion: full; gene complementation
TRINITY_DN7172_c0_g1_i1	1617	C5MK57#PHI:1072__PHI:2124#Ste7__Mgste7p#1047171#Zymoseptoria_tritici#loss_of_pathogenicity	458	26.9	290	178	11	420	1253	72	339	1.6e-18	89.7	Record 1235	PHI:1072	Uniprot	C5MK57	EMBL	ACR82519	IPO323	STE7	1047171	Zymoseptoria tritici	336722	IPO323	Septoria Leaf Blotch	Monocots	4564	Triticum (related: wheat)	no data found	MAP kinase kinase	no data found	no data found	Signal transduction	loss of pathogenicity	19520179	Gene deletion; gene complementation
TRINITY_DN7172_c0_g1_i1	1617	C5MK57#PHI:1072__PHI:2124#Ste7__Mgste7p#1047171#Zymoseptoria_tritici#loss_of_pathogenicity	458	26.9	290	178	11	420	1253	72	339	1.6e-18	89.7	Record 2399	PHI:2124	Uniprot	C5MK57	EMBL	GQ119346	IPO323	MGSTE7p	1047171	Zymoseptoria tritici	336722	IPO323	Leaf Blotch	Monocots	4564	Triticum (related: wheat)	Riband	no data found	no data found	no data found	MAPK Signalling	loss of pathogenicity	19520179	Gene deletion: full; gene complementation
TRINITY_DN7339_c0_g1_i1	2331	G4N7X0#PHI:418__PHI:2119#Mst11__Mst11p#318829#Magnaporthe_oryzae#loss_of_pathogenicity	915	32.9	216	117	9	1245	661	646	854	2.4e-20	96.3	Record 435	PHI:418	Uniprot	G4N7X0	Genbank	EHA50924	no data found	MST11	318829	Magnaporthe oryzae	no data found	Guy11	Rice Blast	Monocots	4530	Oryza sativa (related: rice)	no data found	MAP kinase kinase kinase	GO:0009405, IMP; GO:0044409, IMP; GO:0044412, IMP; GO:0048622, IMP	GO	no data found	loss of pathogenicity	15749760	Gene deletion; gene complementation
TRINITY_DN7339_c0_g1_i1	2331	G4N7X0#PHI:418__PHI:2119#Mst11__Mst11p#318829#Magnaporthe_oryzae#loss_of_pathogenicity	915	32.9	216	117	9	1245	661	646	854	2.4e-20	96.3	Record 2394	PHI:2119	Uniprot	G4N7X0	Genbank	MGG_14847.6	70-15	MST11p	318829	Magnaporthe oryzae	242507	70-15	Rice Blast	Monocots	4530	Oryza sativa (related: rice)	CO39	no data found	no data found	no data found	MAPK Signalling	loss of pathogenicity	19520179	Gene deletion: full; gene complementation
TRINITY_DN7351_c0_g1_i1	3586	G4NDR3#PHI:777#Mgg_00883#318829#Magnaporthe_oryzae#loss_of_pathogenicity	1528	27.6	254	160	8	1124	411	1243	1488	1.5e-16	84.3	Record 907	PHI:777	Uniprot	G4NDR3	Broad	MGG_00883	70-15	MGG_00883	318829	Magnaporthe oryzae	1271791	KJ201	Rice Blast	Monocots	4530	Oryza sativa (related: rice)	no data found	no data found	no data found	no data found	no data found	loss of pathogenicity	17353894	Gene disruption; gene deletion
TRINITY_DN73589_c0_g1_i1	974	G2YY48#PHI:6950#Bcrac#40559#Botrytis_cinerea#loss_of_pathogenicity	199	56.2	192	81	2	126	695	9	199	6.5e-60	226.5	Record 9118	PHI:6950	Uniprot	G2YY48	Genbank	CCD56546	T4	Bcrac	40559	Botrytis cinerea	332648	B05.10	Grey mould fungus	Eudicots	3885	Phaseolus vulgaris (related: string bean)	N90598	Rac-like GTPase	no data found	no data found	no data found	loss of pathogenicity	28164413	Gene mutation
TRINITY_DN7803_c0_g1_i3	3037	Q6IWN3#PHI:528#Cla4#5270#Ustilago_maydis#loss_of_pathogenicity	827	28.1	231	143	6	2654	1971	538	748	7e-20	95.1	Record 577	PHI:528	Uniprot	Q6IWN3	EMBL	AAT39367	no data found	CLA4	5270	Ustilago maydis	no data found	FB2	Corn Smut	Monocots	4577	Zea mays (related: maize)	no data found	Serine/threonine kinase	GO:0009405, IMP	GO	no data found	loss of pathogenicity	15469512	Gene deletion
TRINITY_DN7989_c1_g1_i1	1723	V6RAJ2#PHI:1016__PHI:1191__PHI:3376#Ste11__(sc_ste11)__Fgste11#5518#Fusarium_graminearum#loss_of_pathogenicity__reduced_virulence	849	30.7	212	136	2	1112	504	631	840	2.1e-29	125.9	Record 1163	PHI:1016	Uniprot	V6RAJ2	Broad	FG05484	no data found	STE11	5518	Fusarium graminearum	229533	PH-1	Fusarium Ear Blight	Eudicots	4081	Solanum lycopersicum (related: tomato)	no data found	MAPKKK	GO:0009405, IMP	GO	no data found	loss of pathogenicity	17253976	Gene deletion
TRINITY_DN7989_c1_g1_i2	1457	V6RAJ2#PHI:1016__PHI:1191__PHI:3376#Ste11__(sc_ste11)__Fgste11#5518#Fusarium_graminearum#loss_of_pathogenicity__reduced_virulence	849	29	200	131	2	1076	504	643	840	5.9e-25	110.9	Record 1163	PHI:1016	Uniprot	V6RAJ2	Broad	FG05484	no data found	STE11	5518	Fusarium graminearum	229533	PH-1	Fusarium Ear Blight	Eudicots	4081	Solanum lycopersicum (related: tomato)	no data found	MAPKKK	GO:0009405, IMP	GO	no data found	loss of pathogenicity	17253976	Gene deletion
TRINITY_DN855_c0_g1_i3	4480	Q3Y5V5#PHI:1018__PHI:2042#Abc3#318829#Magnaporthe_oryzae#loss_of_pathogenicity	1321	28.8	1313	838	24	4324	617	25	1317	4.8e-142	501.5	Record 1166	PHI:1018	Uniprot	Q3Y5V5	no data found	no data found	no data found	ABC3	318829	Magnaporthe oryzae	no data found	no data found	Rice Blast	Monocots	4513	Hordeum vulgare (related: barley)	subsp. vulgare (related: domesticated barley)	MDR Transporter	no data found	no data found	no data found	loss of pathogenicity	17189344	Gene deletion; gene complementation
TRINITY_DN855_c0_g1_i3	4480	Q3Y5V5#PHI:1018__PHI:2042#Abc3#318829#Magnaporthe_oryzae#loss_of_pathogenicity	1321	28.8	1313	838	24	4324	617	25	1317	4.8e-142	501.5	Record 2237	PHI:2042	Uniprot	Q3Y5V5	EMBL	DQ156556	B157	ABC3	318829	Magnaporthe oryzae	no data found	Guy11	Rice Blast	Monocots	4513	Hordeum vulgare (related: barley)	subsp. vulgare Express (related: domesticated barley)	multidrug resistance; protection from oxidative stress	no data found	no data found	no data found	loss of pathogenicity	17189344	Gene deletion: full; gene complementation
TRINITY_DN8619_c0_g1_i1	2318	Q99078#PHI:402__PHI:2224__PHI:6068#Fuz7#5270#Ustilago_maydis#loss_of_pathogenicity__unaffected_pathogenicity__reduced_virulence	435	29.4	204	132	6	1159	554	115	308	1e-15	80.9	Record 420	PHI:402	Uniprot	Q99078	EMBL	AAA62242	FBD12	FUZ7	5270	Ustilago maydis	559306	FB1, FB2, SG200, HA1033	Corn Smut	Monocots	4577	Zea mays (related: maize)	no data found	MAP kinase kinase	GO:0009405, IMP	GO	Possibly 2 pathways plant/fungal signals	loss of pathogenicity	7926737	Gene disruption
TRINITY_DN8619_c0_g1_i1	2318	Q99078#PHI:402__PHI:2224__PHI:6068#Fuz7#5270#Ustilago_maydis#loss_of_pathogenicity__unaffected_pathogenicity__reduced_virulence	435	29.4	204	132	6	1159	554	115	308	1e-15	80.9	Record 7923	PHI:6068	Uniprot	Q99078	Genbank	AAA62242	FBD12	fuz7	5270	Ustilago maydis	no data found	SG200	Smut Disease	Monocots	4577	Zea mays (related: maize)	Golden Bantam	Dual specificity protein kinase	no data found	no data found	MAPK pathway	loss of pathogenicity	14665454	Gene mutation
TRINITY_DN8779_c0_g1_i1	959	I1RW16#PHI:1178__PHI:4941#(sc_cdc28)__Cdc2a#5518#Fusarium_graminearum#reduced_virulence__lethal__loss_of_pathogenicity	325	51.3	189	68	7	718	206	2	184	3.4e-45	177.6	Record 6350	PHI:4941	Uniprot	I1RW16	Genbank	ESU14872	PH-1	cdc2A	5518	Fusarium graminearum	229533	PH-1	Fusarium Head Blight	Monocots	4565	Triticum aestivum (related: bread wheat)	Norm	Cell cycle progression	no data found	no data found	no data found	loss of pathogenicity	26083253	Gene mutation; gene complementation
TRINITY_DN8779_c0_g1_i2	1476	I1RW16#PHI:1178__PHI:4941#(sc_cdc28)__Cdc2a#5518#Fusarium_graminearum#reduced_virulence__lethal__loss_of_pathogenicity	325	50.8	313	129	8	1235	354	2	308	1.4e-85	312.4	Record 6350	PHI:4941	Uniprot	I1RW16	Genbank	ESU14872	PH-1	cdc2A	5518	Fusarium graminearum	229533	PH-1	Fusarium Head Blight	Monocots	4565	Triticum aestivum (related: bread wheat)	Norm	Cell cycle progression	no data found	no data found	no data found	loss of pathogenicity	26083253	Gene mutation; gene complementation
TRINITY_DN8779_c0_g1_i3	955	I1RW16#PHI:1178__PHI:4941#(sc_cdc28)__Cdc2a#5518#Fusarium_graminearum#reduced_virulence__lethal__loss_of_pathogenicity	325	52.9	221	80	7	714	106	2	216	7e-59	223	Record 6350	PHI:4941	Uniprot	I1RW16	Genbank	ESU14872	PH-1	cdc2A	5518	Fusarium graminearum	229533	PH-1	Fusarium Head Blight	Monocots	4565	Triticum aestivum (related: bread wheat)	Norm	Cell cycle progression	no data found	no data found	no data found	loss of pathogenicity	26083253	Gene mutation; gene complementation
TRINITY_DN9177_c0_g1_i4	2789	Q3Y5V5#PHI:1018__PHI:2042#Abc3#318829#Magnaporthe_oryzae#loss_of_pathogenicity	1321	32.8	948	549	13	16	2607	367	1310	2.5e-125	445.3	Record 1166	PHI:1018	Uniprot	Q3Y5V5	no data found	no data found	no data found	ABC3	318829	Magnaporthe oryzae	no data found	no data found	Rice Blast	Monocots	4513	Hordeum vulgare (related: barley)	subsp. vulgare (related: domesticated barley)	MDR Transporter	no data found	no data found	no data found	loss of pathogenicity	17189344	Gene deletion; gene complementation
TRINITY_DN9177_c0_g1_i4	2789	Q3Y5V5#PHI:1018__PHI:2042#Abc3#318829#Magnaporthe_oryzae#loss_of_pathogenicity	1321	32.8	948	549	13	16	2607	367	1310	2.5e-125	445.3	Record 2237	PHI:2042	Uniprot	Q3Y5V5	EMBL	DQ156556	B157	ABC3	318829	Magnaporthe oryzae	no data found	Guy11	Rice Blast	Monocots	4513	Hordeum vulgare (related: barley)	subsp. vulgare Express (related: domesticated barley)	multidrug resistance; protection from oxidative stress	no data found	no data found	no data found	loss of pathogenicity	17189344	Gene deletion: full; gene complementation
TRINITY_DN10035_c0_g1_i1	3545	P87199#PHI:465#Kin2#5270#Ustilago_maydis#reduced_virulence	968	41	385	198	9	3306	2173	4	366	4.9e-65	245.4	Record 498	PHI:465	Uniprot	P87199	EMBL	AAB63337	no data found	KIN2	5270	Ustilago maydis	559306	FB1, FB2	Corn Smut	Monocots	4577	Zea mays (related: maize)	no data found	Kinesin	GO:0009405, IMP	GO	no data found	reduced virulence	9218789	Gene disruption
TRINITY_DN1022_c0_g1_i1	2492	I1RT36#PHI:1200__PHI:4587#(gsk3)__Fgk3#5518#Fusarium_graminearum#reduced_virulence__loss_of_pathogenicity	394	29.5	244	142	14	1207	527	29	259	8.1e-14	74.7	Record 1354	PHI:1200	Uniprot	I1RT36	Broad	FGSG_07329	PH-1	(Gsk3)	5518	Fusarium graminearum	229533	PH-1	Fusarium Ear Blight	Monocots	4564	Triticum (related: wheat)	Norm; Xiaoyan 34	protein kinase	no data found	no data found	no data found	reduced virulence	22216007	Gene deletion: full; gene complementation
TRINITY_DN1022_c0_g2_i1	2372	I1RT36#PHI:1200__PHI:4587#(gsk3)__Fgk3#5518#Fusarium_graminearum#reduced_virulence__loss_of_pathogenicity	394	28.6	245	143	15	1154	474	29	259	7.7e-14	74.7	Record 1354	PHI:1200	Uniprot	I1RT36	Broad	FGSG_07329	PH-1	(Gsk3)	5518	Fusarium graminearum	229533	PH-1	Fusarium Ear Blight	Monocots	4564	Triticum (related: wheat)	Norm; Xiaoyan 34	protein kinase	no data found	no data found	no data found	reduced virulence	22216007	Gene deletion: full; gene complementation
TRINITY_DN10748_c0_g1_i1	2193	A4RJV3#PHI:6135__PHI:6636#Pef1__Momdv1#318829#Magnaporthe_oryzae#reduced_virulence	661	29.9	97	65	1	1860	1570	295	388	9e-09	57.8	Record 8010	PHI:6135	Uniprot	A4RJV3	Genbank	EHA54899	70-15	PEF1	318829	Magnaporthe oryzae	1143193	P131	Rice Blast	Monocots	4513	Hordeum vulgare (related: barley)	E9	Mitochondrial division protein	no data found	no data found	no data found	reduced virulence	26950649	Gene deletion: full; gene complementation
TRINITY_DN10748_c0_g1_i1	2193	A4RJV3#PHI:6135__PHI:6636#Pef1__Momdv1#318829#Magnaporthe_oryzae#reduced_virulence	661	29.9	97	65	1	1860	1570	295	388	9e-09	57.8	Record 8658	PHI:6636	Uniprot	A4RJV3	Genbank	EHA54899	70-15	MoMdv1	318829	Magnaporthe oryzae	no data found	Guy11	Rice Blast	Monocots	4530	Oryza sativa (related: rice)	CO-39	Mitochondrial division protein	no data found	no data found	no data found	reduced virulence	27556292	Gene mutation
TRINITY_DN10894_c0_g1_i3	2813	P87199#PHI:465#Kin2#5270#Ustilago_maydis#reduced_virulence	968	39.8	339	188	10	1371	382	1	332	1.9e-51	199.9	Record 498	PHI:465	Uniprot	P87199	EMBL	AAB63337	no data found	KIN2	5270	Ustilago maydis	559306	FB1, FB2	Corn Smut	Monocots	4577	Zea mays (related: maize)	no data found	Kinesin	GO:0009405, IMP	GO	no data found	reduced virulence	9218789	Gene disruption
TRINITY_DN1096_c1_g1_i1	2184	I1RA39#PHI:1205#(sc_cdc15)#5518#Fusarium_graminearum#reduced_virulence	836	27.1	240	144	8	1769	1077	49	266	2.4e-09	59.7	Record 1359	PHI:1205	Uniprot	I1RA39	Broad	FGSG_00362	PH-1	(Sc CDC15)	5518	Fusarium graminearum	229533	PH-1	Fusarium Ear Blight	Monocots	4564	Triticum (related: wheat)	Norm; Xiaoyan 39	protein kinase	no data found	no data found	no data found	reduced virulence	22216007	Gene deletion: full
TRINITY_DN11144_c0_g1_i1	1233	X5FD66#PHI:4525#Pfp1#914237#Rhynchosporium_commune#reduced_virulence	1210	34.1	223	114	6	425	1003	423	642	1.7e-33	139	Record 4973	PHI:4525	Uniprot	X5FD66	Genbank	AHW84468	UK7	PFP1	914237	Rhynchosporium commune	no data found	UK7	Scald	Monocots	4513	Hordeum vulgare (related: barley)	Ingrid	Encoding an Epc-N Domain-Containing Protein	no data found	no data found	no data found	reduced virulence	24906413	Gene mutation; gene complementation
TRINITY_DN1125_c0_g1_i2	1333	B5LBI1#PHI:6332__PHI:7610#Rs-cps__Cathepsin_s_(rs-cps)#46012#Radopholus_similis#reduced_virulence	314	48.4	273	122	10	62	859	52	312	2.1e-61	231.9	Record 8277	PHI:6332	Uniprot	B5LBI1	Genbank	ACH56227	no data found	Rs-cps	46012	Radopholus similis	no data found	no data found	Toppling or blackhead disease	Eudicots	4081	Solanum lycopersicum (related: Tomato)	no data found	Cathepsin S cysteine	no data found	no data found	no data found	reduced virulence	27293544	Altered gene expression / gene regulation: silencing
TRINITY_DN1125_c0_g1_i2	1333	B5LBI1#PHI:6332__PHI:7610#Rs-cps__Cathepsin_s_(rs-cps)#46012#Radopholus_similis#reduced_virulence	314	48.4	273	122	10	62	859	52	312	2.1e-61	231.9	Record 10375	PHI:7610	Uniprot	B5LBI1	Genbank	ACH56227	no data found	cathepsin S (Rs-cps)	46012	Radopholus similis	no data found	no data found	Toppling or blackhead disease	Eudicots	4100	Nicotiana benthamiana (no common name found)	no data found	Cysteine protease	no data found	no data found	no data found	reduced virulence	29030572	Altered gene expression/ gene regulation: silencing
TRINITY_DN1136_c0_g2_i2	4604	G7TM01#PHI:2964#Asnb#347#Xanthomonas_oryzae#reduced_virulence	564	54.6	538	228	7	3411	1831	29	561	1.4e-168	589.7	Record 4065	PHI:2964	Uniprot	G7TM01	Genbank	AEQ97152	BLS256	AsnB	347	Xanthomonas oryzae	129394	pv. oryzicola RS105	Leaf Blight	Monocots	4530	Oryza sativa (related: rice)	Shanyou63	Asparagine synthetase	no data found	no data found	no data found	reduced virulence	23157387	Gene mutation
TRINITY_DN1136_c0_g2_i4	1707	G7TM01#PHI:2964#Asnb#347#Xanthomonas_oryzae#reduced_virulence	564	52.6	382	170	6	1580	465	1	381	2.2e-111	398.3	Record 4065	PHI:2964	Uniprot	G7TM01	Genbank	AEQ97152	BLS256	AsnB	347	Xanthomonas oryzae	129394	pv. oryzicola RS105	Leaf Blight	Monocots	4530	Oryza sativa (related: rice)	Shanyou63	Asparagine synthetase	no data found	no data found	no data found	reduced virulence	23157387	Gene mutation
TRINITY_DN11690_c0_g1_i1	2747	V6RAJ2#PHI:1016__PHI:1191__PHI:3376#Ste11__(sc_ste11)__Fgste11#5518#Fusarium_graminearum#loss_of_pathogenicity__reduced_virulence	849	31.5	222	112	11	1089	505	580	788	1.9e-16	83.6	Record 1345	PHI:1191	Uniprot	V6RAJ2	Broad	FGSG_05484	PH-1	(Sc Ste11)	5518	Fusarium graminearum	229533	PH-1	Fusarium Ear Blight	Monocots	4564	Triticum (related: wheat)	Norm; Xiaoyan 25	protein kinase	no data found	no data found	no data found	reduced virulence	22216007	Gene deletion: full
TRINITY_DN11690_c0_g1_i1	2747	V6RAJ2#PHI:1016__PHI:1191__PHI:3376#Ste11__(sc_ste11)__Fgste11#5518#Fusarium_graminearum#loss_of_pathogenicity__reduced_virulence	849	31.5	222	112	11	1089	505	580	788	1.9e-16	83.6	Record 4608	PHI:3376	Uniprot	V6RAJ2	Genbank	ESU11451	PH-1	FgSte11	5518	Fusarium graminearum	229533	PH-1	Fusarium Head Blight	Monocots	4565	Triticum aestivum (related: bread wheat)	no data found	fungal development and pathogenicity	no data found	no data found	mitogen-activated protein kinase (MAPK) signaling pathway	reduced virulence	25388878	Gene mutation: characterised; gene complementation
TRINITY_DN11880_c0_g1_i1	7099	P87199#PHI:465#Kin2#5270#Ustilago_maydis#reduced_virulence	968	27.9	850	516	22	543	2960	3	799	1.1e-60	231.9	Record 498	PHI:465	Uniprot	P87199	EMBL	AAB63337	no data found	KIN2	5270	Ustilago maydis	559306	FB1, FB2	Corn Smut	Monocots	4577	Zea mays (related: maize)	no data found	Kinesin	GO:0009405, IMP	GO	no data found	reduced virulence	9218789	Gene disruption
TRINITY_DN12152_c0_g1_i1	1969	Q8J214#PHI:346#Cru1#5270#Ustilago_maydis#reduced_virulence	592	53.8	377	158	3	1418	306	202	568	8.9e-109	389.8	Record 367	PHI:346	Uniprot	Q8J214	EMBL	AAN10186	no data found	CRU1	5270	Ustilago maydis	559306	FB1, FB2, SG200	Corn Smut	Monocots	4577	Zea mays (related: maize)	no data found	Cell cycle	GO:0009405, IMP	GO	no data found	reduced virulence	15316079	Gene deletion
TRINITY_DN12209_c0_g1_i1	1299	G4MMH7#PHI:2115__PHI:4494#Annexin_a7__Anna7#318829#Magnaporthe_oryzae#loss_of_pathogenicity__reduced_virulence	436	25.8	310	226	3	1145	228	124	433	4.9e-23	104.4	Record 4927	PHI:4494	Uniprot	G4MMH7	Genbank	EHA56955	70-15	AnnA7	318829	Magnaporthe oryzae	no data found	JL0910	Rice Blast	Monocots	4530	Oryza sativa (related: rice)	Jijing88	Annexin A7	no data found	no data found	no data found	reduced virulence	25605006	Gene deletion: full
TRINITY_DN12279_c0_g1_i1	3401	I1RY42#PHI:1207__PHI:3178#(sc_kin1/kin2)__Fgkin1#5518#Fusarium_graminearum#reduced_virulence	909	23	257	158	10	1075	350	51	282	8.5e-06	48.5	Record 1361	PHI:1207	Uniprot	I1RY42	Broad	FGSG_09274	PH-1	(Sc Kin1/Kin2)	5518	Fusarium graminearum	229533	PH-1	Fusarium Ear Blight	Monocots	4564	Triticum (related: wheat)	Norm; Xiaoyan 41	protein kinase	no data found	no data found	no data found	reduced virulence	22216007	Gene deletion: full
TRINITY_DN12279_c0_g1_i1	3401	I1RY42#PHI:1207__PHI:3178#(sc_kin1/kin2)__Fgkin1#5518#Fusarium_graminearum#reduced_virulence	909	23	257	158	10	1075	350	51	282	8.5e-06	48.5	Record 4368	PHI:3178	Uniprot	I1RY42	Genbank	ESU15823	PH-1	FgKin1	5518	Fusarium graminearum	229533	PH-1	Fusarium Head Blight	Monocots	4565	Triticum aestivum (related: bread wheat)	Xiaoyan22	kinases	no data found	no data found	no data found	reduced virulence	25078365	Gene mutation
TRINITY_DN122_c0_g3_i1	2092	P87199#PHI:465#Kin2#5270#Ustilago_maydis#reduced_virulence	968	33.1	308	182	7	111	1001	52	346	3.7e-36	148.7	Record 498	PHI:465	Uniprot	P87199	EMBL	AAB63337	no data found	KIN2	5270	Ustilago maydis	559306	FB1, FB2	Corn Smut	Monocots	4577	Zea mays (related: maize)	no data found	Kinesin	GO:0009405, IMP	GO	no data found	reduced virulence	9218789	Gene disruption
TRINITY_DN122_c0_g3_i2	2179	P87199#PHI:465#Kin2#5270#Ustilago_maydis#reduced_virulence	968	33.1	308	182	7	111	1001	52	346	3.8e-36	148.7	Record 498	PHI:465	Uniprot	P87199	EMBL	AAB63337	no data found	KIN2	5270	Ustilago maydis	559306	FB1, FB2	Corn Smut	Monocots	4577	Zea mays (related: maize)	no data found	Kinesin	GO:0009405, IMP	GO	no data found	reduced virulence	9218789	Gene disruption
TRINITY_DN12575_c0_g1_i1	1751	Q6X269#PHI:338#Clb2#5270#Ustilago_maydis#reduced_virulence	604	33	261	164	5	673	1449	316	567	9.9e-35	143.7	Record 359	PHI:338	Uniprot	Q6X269	EMBL	AAP94020	no data found	CLB2	5270	Ustilago maydis	no data found	no data found	Corn Smut	Monocots	4577	Zea mays (related: maize)	no data found	B-type Cyclin	GO:0009405, IMP	GO	no data found	reduced virulence	14679309	Altered gene expression / gene regulation
TRINITY_DN12847_c0_g1_i1	1693	A0A068B0X0#PHI:7257#Rs-scp-1#46012#Radopholus_similis#reduced_virulence	486	27.8	467	277	13	279	1535	32	486	9.2e-46	180.3	Record 9561	PHI:7257	Uniprot	A0A068B0X0	Genbank	KJ617041	no data found	Rs-scp-1	46012	Radopholus similis	no data found	no data found	Toppling or blackhead disease	Monocots	226677	Anthurium andraeanum (related: oilcloth flower)	no data found	Serine carboxypeptidases, esophageal gland-secreted protein	no data found	no data found	no data found	reduced virulence	28684768	Altered gene expression/ gene regulation: silencing
TRINITY_DN1347_c0_g4_i1	6552	P87199#PHI:465#Kin2#5270#Ustilago_maydis#reduced_virulence	968	43.3	358	183	6	770	1825	1	344	4.4e-67	253.1	Record 498	PHI:465	Uniprot	P87199	EMBL	AAB63337	no data found	KIN2	5270	Ustilago maydis	559306	FB1, FB2	Corn Smut	Monocots	4577	Zea mays (related: maize)	no data found	Kinesin	GO:0009405, IMP	GO	no data found	reduced virulence	9218789	Gene disruption
TRINITY_DN1390_c0_g1_i1	2723	P87199#PHI:465#Kin2#5270#Ustilago_maydis#reduced_virulence	968	33.5	498	301	11	479	1897	5	497	4.3e-53	205.3	Record 498	PHI:465	Uniprot	P87199	EMBL	AAB63337	no data found	KIN2	5270	Ustilago maydis	559306	FB1, FB2	Corn Smut	Monocots	4577	Zea mays (related: maize)	no data found	Kinesin	GO:0009405, IMP	GO	no data found	reduced virulence	9218789	Gene disruption
TRINITY_DN14109_c0_g1_i1	3949	W7MFP3#PHI:5270#Fvbck1#117187#Fusarium_verticillioides#reduced_virulence	1781	30.9	278	156	11	2615	3412	1496	1749	2.1e-24	110.5	Record 7249	PHI:5270	Uniprot	W7MFP3	Genbank	EWG43587	7600	FvBck1	117187	Fusarium verticillioides	334819	7600	Pokkah Boeng	Monocots	4547	Saccharum officinarum (related: sugarcane)	Heiganzhe	MAP kinase kinase kinase	no data found	no data found	MAP kinase pathway	reduced virulence	26500635	Gene deletion: full; gene complementation
TRINITY_DN1474_c0_g5_i1	1176	I1RRB0#PHI:7124#Fgeb1#5518#Fusarium_graminearum#reduced_virulence	241	35.7	255	132	6	1165	422	5	234	4.6e-28	120.9	Record 9380	PHI:7124	Uniprot	I1RRB0	Genbank	CEF82959	PH-1	FgEB1	5518	Fusarium graminearum	229533	PH-1	Fusarium head blight	Monocots	4565	Triticum aestivum (related: bread wheat)	no data found	Microtubule end-binding protein	no data found	no data found	Trichothecene biosynthetic pathway	reduced virulence	28028881	Gene deletion: full; gene complementation
TRINITY_DN1485_c0_g1_i2	1017	G4MVC5#PHI:6927#Morad6#318829#Magnaporthe_oryzae#reduced_virulence	139	48.6	111	57	0	281	613	7	117	9.8e-27	116.3	Record 9081	PHI:6927	Uniprot	G4MVC5	Genbank	EHA54947	70-15	MoRAD6	318829	Magnaporthe oryzae	no data found	Guy11	Rice Blast	Monocots	4513	Hordeum vulgare (related: barley)	Golden Promise	Ubiquitin ligase	no data found	no data found	no data found	reduced virulence	27581713	Gene deletion: full; gene complementation
TRINITY_DN1485_c0_g1_i3	914	G4MVC5#PHI:6927#Morad6#318829#Magnaporthe_oryzae#reduced_virulence	139	47.5	122	63	1	281	643	7	128	8e-28	119.8	Record 9081	PHI:6927	Uniprot	G4MVC5	Genbank	EHA54947	70-15	MoRAD6	318829	Magnaporthe oryzae	no data found	Guy11	Rice Blast	Monocots	4513	Hordeum vulgare (related: barley)	Golden Promise	Ubiquitin ligase	no data found	no data found	no data found	reduced virulence	27581713	Gene deletion: full; gene complementation
TRINITY_DN1490_c0_g2_i1	1342	B5LBI1#PHI:6332__PHI:7610#Rs-cps__Cathepsin_s_(rs-cps)#46012#Radopholus_similis#reduced_virulence	314	50	224	100	8	892	242	94	312	3.1e-52	201.4	Record 8277	PHI:6332	Uniprot	B5LBI1	Genbank	ACH56227	no data found	Rs-cps	46012	Radopholus similis	no data found	no data found	Toppling or blackhead disease	Eudicots	4081	Solanum lycopersicum (related: Tomato)	no data found	Cathepsin S cysteine	no data found	no data found	no data found	reduced virulence	27293544	Altered gene expression / gene regulation: silencing
TRINITY_DN1490_c0_g2_i1	1342	B5LBI1#PHI:6332__PHI:7610#Rs-cps__Cathepsin_s_(rs-cps)#46012#Radopholus_similis#reduced_virulence	314	50	224	100	8	892	242	94	312	3.1e-52	201.4	Record 10375	PHI:7610	Uniprot	B5LBI1	Genbank	ACH56227	no data found	cathepsin S (Rs-cps)	46012	Radopholus similis	no data found	no data found	Toppling or blackhead disease	Eudicots	4100	Nicotiana benthamiana (no common name found)	no data found	Cysteine protease	no data found	no data found	no data found	reduced virulence	29030572	Altered gene expression/ gene regulation: silencing
TRINITY_DN15785_c0_g1_i3	1637	A0A068B0X0#PHI:7257#Rs-scp-1#46012#Radopholus_similis#reduced_virulence	486	30	480	277	18	116	1432	25	486	1.1e-51	199.9	Record 9561	PHI:7257	Uniprot	A0A068B0X0	Genbank	KJ617041	no data found	Rs-scp-1	46012	Radopholus similis	no data found	no data found	Toppling or blackhead disease	Monocots	226677	Anthurium andraeanum (related: oilcloth flower)	no data found	Serine carboxypeptidases, esophageal gland-secreted protein	no data found	no data found	no data found	reduced virulence	28684768	Altered gene expression/ gene regulation: silencing
TRINITY_DN16181_c1_g1_i1	886	G4MVC5#PHI:6927#Morad6#318829#Magnaporthe_oryzae#reduced_virulence	139	46.9	128	65	2	197	571	1	128	2e-28	121.7	Record 9081	PHI:6927	Uniprot	G4MVC5	Genbank	EHA54947	70-15	MoRAD6	318829	Magnaporthe oryzae	no data found	Guy11	Rice Blast	Monocots	4513	Hordeum vulgare (related: barley)	Golden Promise	Ubiquitin ligase	no data found	no data found	no data found	reduced virulence	27581713	Gene deletion: full; gene complementation
TRINITY_DN16394_c0_g1_i2	1857	A0A0B5JJZ6#PHI:4608#Bxcyp33c4#6326#Bursaphelenchus_xylophilus#reduced_virulence	422	23.7	346	229	12	1264	290	59	390	6.9e-18	87.8	Record 5848	PHI:4608	Uniprot	A0A0B5JJZ6	Genbank	AJG01372	no data found	BxCYP33C4	6326	Bursaphelenchus xylophilus	no data found	AMA3	Pine Wilt Disease	Seed plants	88730	Pinus massoniana (related: chinese red pine)	no data found	Cytochrome P450 Genes	no data found	no data found	no data found	reduced virulence	25756378	Altered gene expression / gene regulation: silencing
TRINITY_DN16973_c0_g1_i1	1935	A0A016PTV5#PHI:5393#Glx#5518#Fusarium_graminearum#reduced_virulence	901	32.3	483	286	12	424	1806	417	880	2.6e-60	228.8	Record 7417	PHI:5393	Uniprot	A0A016PTV5	Genbank	CEF86606	PH-1	GLX	5518	Fusarium graminearum	no data found	54606	Maize Ear Rot	Monocots	4565	Triticum aestivum (related: bread wheat)	Huamai13	CWP2 antigen	no data found	no data found	no data found	reduced virulence	26720747	Gene disruption; gene complementation
TRINITY_DN1815_c0_g1_i11	2276	Q96UH9#PHI:519#Chm1#318829#Magnaporthe_oryzae#reduced_virulence	856	31.3	99	60	3	857	561	691	781	5.1e-07	52	Record 565	PHI:519	Uniprot	Q96UH9	EMBL	AAL15449	Guy11	CHM1	318829	Magnaporthe oryzae	no data found	no data found	Rice Blast	Monocots	4530	Oryza sativa (related: rice)	no data found	PAK kinase	GO:0004672, NAS; GO:0009405, IMP; GO:0044409, IMP; GO:0030437, IMP	GO	no data found	reduced virulence	15141959	Gene deletion; gene complementation
TRINITY_DN1815_c0_g1_i9	2155	Q96UH9#PHI:519#Chm1#318829#Magnaporthe_oryzae#reduced_virulence	856	31.3	99	60	3	857	561	691	781	4.8e-07	52	Record 565	PHI:519	Uniprot	Q96UH9	EMBL	AAL15449	Guy11	CHM1	318829	Magnaporthe oryzae	no data found	no data found	Rice Blast	Monocots	4530	Oryza sativa (related: rice)	no data found	PAK kinase	GO:0004672, NAS; GO:0009405, IMP; GO:0044409, IMP; GO:0030437, IMP	GO	no data found	reduced virulence	15141959	Gene deletion; gene complementation
TRINITY_DN18420_c0_g1_i2	1831	G4MTF8#PHI:2204#Endo-1_4-beta-xylanase_[gh10_family]#318829#Magnaporthe_oryzae#reduced_virulence	331	26.9	294	193	9	1126	278	37	319	7.2e-20	94.4	Record 2552	PHI:2204	Uniprot	G4MTF8	Genbank	MGG_01542.6	70-15	endo-1,4-beta-xylanase [GH10 family]	318829	Magnaporthe oryzae	no data found	Br48	Rice Blast	Monocots	4564	Triticum (related: wheat)	Norin 4	Endo-beta-1,4 xylanase	no data found	no data found	no data found	reduced virulence	21696466	Altered gene expression / gene regulation: silencing
TRINITY_DN20506_c0_g4_i1	1673	P58371#PHI:2117#Spm1#318829#Magnaporthe_oryzae#reduced_virulence	536	46.8	524	183	12	1642	134	3	451	4e-110	394	Record 2392	PHI:2117	Uniprot	P58371	GenBank	MGG_03670.6	70-15	SPM1	318829	Magnaporthe oryzae	242507	70-15	Rice Blast	Monocots	4513	Hordeum vulgare (related: barley)	subsp. vulgare Nigrate (related: domesticated barley)	Protease activity	no data found	no data found	Endocytotic pathway	reduced virulence	19765082	Gene deletion: full; gene complementation
TRINITY_DN2054_c0_g1_i1	974	I1RRB0#PHI:7124#Fgeb1#5518#Fusarium_graminearum#reduced_virulence	241	44.8	116	60	2	218	565	5	116	4.1e-22	100.9	Record 9380	PHI:7124	Uniprot	I1RRB0	Genbank	CEF82959	PH-1	FgEB1	5518	Fusarium graminearum	229533	PH-1	Fusarium head blight	Monocots	4565	Triticum aestivum (related: bread wheat)	no data found	Microtubule end-binding protein	no data found	no data found	Trichothecene biosynthetic pathway	reduced virulence	28028881	Gene deletion: full; gene complementation
TRINITY_DN2054_c0_g1_i2	1413	I1RRB0#PHI:7124#Fgeb1#5518#Fusarium_graminearum#reduced_virulence	241	36	239	127	6	218	913	5	224	1.5e-28	122.9	Record 9380	PHI:7124	Uniprot	I1RRB0	Genbank	CEF82959	PH-1	FgEB1	5518	Fusarium graminearum	229533	PH-1	Fusarium head blight	Monocots	4565	Triticum aestivum (related: bread wheat)	no data found	Microtubule end-binding protein	no data found	no data found	Trichothecene biosynthetic pathway	reduced virulence	28028881	Gene deletion: full; gene complementation
TRINITY_DN2054_c0_g1_i3	1529	I1RRB0#PHI:7124#Fgeb1#5518#Fusarium_graminearum#reduced_virulence	241	35.1	239	129	6	524	1219	5	224	1.1e-24	110.2	Record 9380	PHI:7124	Uniprot	I1RRB0	Genbank	CEF82959	PH-1	FgEB1	5518	Fusarium graminearum	229533	PH-1	Fusarium head blight	Monocots	4565	Triticum aestivum (related: bread wheat)	no data found	Microtubule end-binding protein	no data found	no data found	Trichothecene biosynthetic pathway	reduced virulence	28028881	Gene deletion: full; gene complementation
TRINITY_DN210_c0_g1_i1	4524	P87199#PHI:465#Kin2#5270#Ustilago_maydis#reduced_virulence	968	29	834	490	21	431	2773	3	787	1.1e-64	244.6	Record 498	PHI:465	Uniprot	P87199	EMBL	AAB63337	no data found	KIN2	5270	Ustilago maydis	559306	FB1, FB2	Corn Smut	Monocots	4577	Zea mays (related: maize)	no data found	Kinesin	GO:0009405, IMP	GO	no data found	reduced virulence	9218789	Gene disruption
TRINITY_DN2151_c0_g2_i1	2898	P87199#PHI:465#Kin2#5270#Ustilago_maydis#reduced_virulence	968	26.1	314	210	9	130	1023	5	312	1e-15	81.3	Record 498	PHI:465	Uniprot	P87199	EMBL	AAB63337	no data found	KIN2	5270	Ustilago maydis	559306	FB1, FB2	Corn Smut	Monocots	4577	Zea mays (related: maize)	no data found	Kinesin	GO:0009405, IMP	GO	no data found	reduced virulence	9218789	Gene disruption
TRINITY_DN215_c0_g1_i1	3577	P87199#PHI:465#Kin2#5270#Ustilago_maydis#reduced_virulence	968	40.4	369	194	8	2115	1051	1	357	4.5e-58	222.2	Record 498	PHI:465	Uniprot	P87199	EMBL	AAB63337	no data found	KIN2	5270	Ustilago maydis	559306	FB1, FB2	Corn Smut	Monocots	4577	Zea mays (related: maize)	no data found	Kinesin	GO:0009405, IMP	GO	no data found	reduced virulence	9218789	Gene disruption
TRINITY_DN215_c0_g1_i2	4059	P87199#PHI:465#Kin2#5270#Ustilago_maydis#reduced_virulence	968	39.3	377	206	9	2434	1337	1	365	9.6e-57	218	Record 498	PHI:465	Uniprot	P87199	EMBL	AAB63337	no data found	KIN2	5270	Ustilago maydis	559306	FB1, FB2	Corn Smut	Monocots	4577	Zea mays (related: maize)	no data found	Kinesin	GO:0009405, IMP	GO	no data found	reduced virulence	9218789	Gene disruption
TRINITY_DN215_c0_g1_i3	3906	P87199#PHI:465#Kin2#5270#Ustilago_maydis#reduced_virulence	968	39.3	377	206	9	2143	1046	1	365	9.3e-57	218	Record 498	PHI:465	Uniprot	P87199	EMBL	AAB63337	no data found	KIN2	5270	Ustilago maydis	559306	FB1, FB2	Corn Smut	Monocots	4577	Zea mays (related: maize)	no data found	Kinesin	GO:0009405, IMP	GO	no data found	reduced virulence	9218789	Gene disruption
TRINITY_DN215_c0_g1_i5	3768	P87199#PHI:465#Kin2#5270#Ustilago_maydis#reduced_virulence	968	39.3	377	206	9	2143	1046	1	365	8.9e-57	218	Record 498	PHI:465	Uniprot	P87199	EMBL	AAB63337	no data found	KIN2	5270	Ustilago maydis	559306	FB1, FB2	Corn Smut	Monocots	4577	Zea mays (related: maize)	no data found	Kinesin	GO:0009405, IMP	GO	no data found	reduced virulence	9218789	Gene disruption
TRINITY_DN2189_c0_g1_i1	1648	G0T3B3#PHI:2401#Caring1#339__317__272952#Xanthomonas_campestris__Pseudomonas_syringae__Hyaloperonospora_arabidopsidis#increased_virulence_(hypervirulence)__reduced_virulence	197	34	144	86	4	349	777	18	153	9.1e-14	73.9	Record 2908	PHI:2401	Uniprot	G0T3B3	no data found	GQ359822	Nockwang	CaRING1	272952	Hyaloperonospora arabidopsidis	no data found	Noco2	Downy Mildew Of Arabidopsis	Eudicots	3702	Arabidopsis thaliana (related: thale cress)	Col-0	E3 ubiquitin ligase	no data found	no data found	no data found	reduced virulence	21628629	Altered gene expression / gene regulation: overexpression
TRINITY_DN23666_c0_g1_i1	1495	Q6WER3#PHI:432__PHI:4212__PHI:4242#Fgl1#5518#Fusarium_graminearum#reduced_virulence	351	26.6	169	87	7	976	491	102	240	1.8e-08	56.2	Record 451	PHI:432	Uniprot	Q6WER3	EMBL	AAQ23181	no data found	FGL1	5518	Fusarium graminearum	no data found	2020-08-01	Fusarium Ear Blight	Monocots	4564	Triticum (related: wheat)	no data found	Secreted Lipase	GO:0009405, IMP	GO	no data found	reduced virulence	15842622	Gene disruption
TRINITY_DN23666_c0_g1_i1	1495	Q6WER3#PHI:432__PHI:4212__PHI:4242#Fgl1#5518#Fusarium_graminearum#reduced_virulence	351	26.6	169	87	7	976	491	102	240	1.8e-08	56.2	Record 5736	PHI:4212	Uniprot	Q6WER3	Genbank	AAQ23181	no data found	FGL1	5518	Fusarium graminearum	no data found	2020-08-01	Fusarium Head Blight	Monocots	4565	Triticum aestivum (related: bread wheat)	Nandu	effector lipase	no data found	no data found	no data found	reduced virulence	24686113	Gene disruption
TRINITY_DN23666_c0_g1_i1	1495	Q6WER3#PHI:432__PHI:4212__PHI:4242#Fgl1#5518#Fusarium_graminearum#reduced_virulence	351	26.6	169	87	7	976	491	102	240	1.8e-08	56.2	Record 5774	PHI:4242	Uniprot	Q6WER3	Genbank	AAQ23181	no data found	Fgl1	5518	Fusarium graminearum	no data found	2020-08-01	Fusarium Head Blight	Eudicots	3847	Glycine max (related: soybean)	Demetra	Lipid metabolic process	no data found	no data found	no data found	reduced virulence	24779355	Gene deletion: full
TRINITY_DN2388_c0_g2_i1	1440	Q52G60#PHI:2991#Mgg_01426.6#318829#Magnaporthe_oryzae#reduced_virulence	773	31.5	92	61	2	96	371	4	93	1.2e-09	60.1	Record 4100	PHI:2991	Uniprot	Q52G60	EMBL	EHA54568	70-15	MGG_01426.6	318829	Magnaporthe oryzae	1271791	KJ201	Rice Blast	Monocots	4530	Oryza sativa (related: rice)	no data found	Transcription factor	no data found	no data found	no data found	reduced virulence	23762023	Gene mutation
TRINITY_DN238_c0_g1_i17	2593	P87199#PHI:465#Kin2#5270#Ustilago_maydis#reduced_virulence	968	42.9	191	102	5	1488	928	188	375	1.1e-29	127.5	Record 498	PHI:465	Uniprot	P87199	EMBL	AAB63337	no data found	KIN2	5270	Ustilago maydis	559306	FB1, FB2	Corn Smut	Monocots	4577	Zea mays (related: maize)	no data found	Kinesin	GO:0009405, IMP	GO	no data found	reduced virulence	9218789	Gene disruption
TRINITY_DN2551_c0_g1_i2	2149	D0F0C3#PHI:7670#Psfuz7#27350#Puccinia_striiformis#reduced_virulence	419	31.7	199	121	6	1370	780	80	265	2.7e-18	89.4	Record 10580	PHI:7670	Uniprot	D0F0C3	Genbank	ACX53639	CYR32	PsFUZ7	27350	Puccinia striiformis	1240226	f.sp. Tritici, Chinese Yellow Rust isolate 32 (CYR32)	Yellow rust	Monocots	4565	Triticum aestivum (related: bread wheat)	Suwon 11	Mitogen-activated protein kinase	no data found	no data found	no data found	reduced virulence	29070517	Altered gene expression/ gene regulation: silencing
TRINITY_DN25616_c0_g1_i8	1603	Q9UW03#PHI:202__PHI:1160__PHI:2309#Bcatrb#40559#Botrytis_cinerea#unaffected_pathogenicity__reduced_virulence__chemistry_target:_sensitivity_to_chemical	1439	31.9	420	262	13	1581	352	926	1331	8.5e-41	163.7	Record 200	PHI:202	Uniprot	Q9UW03	EMBL	CAB52402	SAS56	BcatrB	40559	Botrytis cinerea	332648	B05.10	Grey Mould	Eudicots	3603	Vitis (no common name found)	no data found	ABC transporter	GO:0009405, IMP; GO:0044412	GO	no data found	reduced virulence	11310744	Gene deletion
TRINITY_DN25616_c0_g1_i8	1603	Q9UW03#PHI:202__PHI:1160__PHI:2309#Bcatrb#40559#Botrytis_cinerea#unaffected_pathogenicity__reduced_virulence__chemistry_target:_sensitivity_to_chemical	1439	31.9	420	262	13	1581	352	926	1331	8.5e-41	163.7	Record 2733	PHI:2309	Uniprot	Q9UW03	no data found	AJ006217	no data found	BcatrB	40559	Botrytis cinerea	332648	B05.10	Grey Mould	Eudicots	3702	Arabidopsis thaliana (related: thale cress)	Col-0	ABC transporter	no data found	no data found	no data found	reduced virulence	19154205	Gene deletion: full
TRINITY_DN26194_c0_g1_i1	1910	G2XIG8#PHI:7173#Hic-15#27337#Verticillium_dahliae#reduced_virulence	525	25.3	384	241	15	502	1578	121	483	9.5e-15	77.4	Record 9450	PHI:7173	Uniprot	G2XIG8	Genbank	EGY19616	VdLs.17	HiC-15	27337	Verticillium dahliae	no data found	V592	Vascular wilt	Eudicots	3635	Gossypium hirsutum (related: cotton)	no data found	Isotrichodermin C-15 hydroxylase	no data found	no data found	no data found	reduced virulence	27668926	Gene mutation
TRINITY_DN2998_c0_g1_i1	3193	Q6X269#PHI:338#Clb2#5270#Ustilago_maydis#reduced_virulence	604	39.1	133	81	0	528	926	316	448	4.5e-25	112.5	Record 359	PHI:338	Uniprot	Q6X269	EMBL	AAP94020	no data found	CLB2	5270	Ustilago maydis	no data found	no data found	Corn Smut	Monocots	4577	Zea mays (related: maize)	no data found	B-type Cyclin	GO:0009405, IMP	GO	no data found	reduced virulence	14679309	Altered gene expression / gene regulation
TRINITY_DN2998_c0_g1_i2	3147	Q6X269#PHI:338#Clb2#5270#Ustilago_maydis#reduced_virulence	604	39.1	133	81	0	528	926	316	448	5.8e-25	112.1	Record 359	PHI:338	Uniprot	Q6X269	EMBL	AAP94020	no data found	CLB2	5270	Ustilago maydis	no data found	no data found	Corn Smut	Monocots	4577	Zea mays (related: maize)	no data found	B-type Cyclin	GO:0009405, IMP	GO	no data found	reduced virulence	14679309	Altered gene expression / gene regulation
TRINITY_DN2998_c0_g1_i3	2916	Q6X269#PHI:338#Clb2#5270#Ustilago_maydis#reduced_virulence	604	34	259	167	3	528	1301	316	571	1.7e-39	160.2	Record 359	PHI:338	Uniprot	Q6X269	EMBL	AAP94020	no data found	CLB2	5270	Ustilago maydis	no data found	no data found	Corn Smut	Monocots	4577	Zea mays (related: maize)	no data found	B-type Cyclin	GO:0009405, IMP	GO	no data found	reduced virulence	14679309	Altered gene expression / gene regulation
TRINITY_DN2998_c0_g1_i4	3085	Q6X269#PHI:338#Clb2#5270#Ustilago_maydis#reduced_virulence	604	34	259	167	3	528	1301	316	571	1.8e-39	160.2	Record 359	PHI:338	Uniprot	Q6X269	EMBL	AAP94020	no data found	CLB2	5270	Ustilago maydis	no data found	no data found	Corn Smut	Monocots	4577	Zea mays (related: maize)	no data found	B-type Cyclin	GO:0009405, IMP	GO	no data found	reduced virulence	14679309	Altered gene expression / gene regulation
TRINITY_DN2998_c0_g2_i1	1794	Q6X269#PHI:338#Clb2#5270#Ustilago_maydis#reduced_virulence	604	34.1	258	166	3	690	1460	316	570	1.2e-38	156.8	Record 359	PHI:338	Uniprot	Q6X269	EMBL	AAP94020	no data found	CLB2	5270	Ustilago maydis	no data found	no data found	Corn Smut	Monocots	4577	Zea mays (related: maize)	no data found	B-type Cyclin	GO:0009405, IMP	GO	no data found	reduced virulence	14679309	Altered gene expression / gene regulation
TRINITY_DN304_c1_g1_i1	2088	Q4PIF8#PHI:3919#Fer1#5270#Ustilago_maydis#reduced_virulence	629	24.6	557	331	22	69	1628	10	514	1.1e-24	110.5	Record 5322	PHI:3919	Uniprot	Q4PIF8	Genbank	DAA04932	521	fer1	5270	Ustilago maydis	no data found	SG200	Smut Disease	Monocots	4577	Zea mays (related: maize)	subsp. mays (related: maize)	encoding an iron multicopper oxidase	no data found	no data found	cAMP pathway	reduced virulence	17138696	Gene deletion
TRINITY_DN304_c1_g1_i2	2013	Q4PIF8#PHI:3919#Fer1#5270#Ustilago_maydis#reduced_virulence	629	25.3	550	311	24	69	1553	10	514	5.7e-26	114.8	Record 5322	PHI:3919	Uniprot	Q4PIF8	Genbank	DAA04932	521	fer1	5270	Ustilago maydis	no data found	SG200	Smut Disease	Monocots	4577	Zea mays (related: maize)	subsp. mays (related: maize)	encoding an iron multicopper oxidase	no data found	no data found	cAMP pathway	reduced virulence	17138696	Gene deletion
TRINITY_DN3074_c0_g2_i1	1068	V6RR76#PHI:3831#Fgrac1#5518#Fusarium_graminearum#reduced_virulence	199	53.1	196	85	2	185	766	9	199	5.6e-57	216.9	Record 5208	PHI:3831	Uniprot	V6RR76	FGDB	FGSG_08857	no data found	Fgrac1	5518	Fusarium graminearum	229533	PH-1	Fusarium Head Blight	Monocots	4565	Triticum aestivum (related: bread wheat)	Bainong 979	Rho GTPases	no data found	no data found	no data found	reduced virulence	24055721	Gene deletion; gene complementation
TRINITY_DN3187_c0_g1_i2	1266	A0A0B5JJZ6#PHI:4608#Bxcyp33c4#6326#Bursaphelenchus_xylophilus#reduced_virulence	422	24.8	250	176	4	303	1034	144	387	1.7e-20	95.9	Record 5848	PHI:4608	Uniprot	A0A0B5JJZ6	Genbank	AJG01372	no data found	BxCYP33C4	6326	Bursaphelenchus xylophilus	no data found	AMA3	Pine Wilt Disease	Seed plants	88730	Pinus massoniana (related: chinese red pine)	no data found	Cytochrome P450 Genes	no data found	no data found	no data found	reduced virulence	25756378	Altered gene expression / gene regulation: silencing
TRINITY_DN3233_c0_g1_i1	2740	L7IT41#PHI:6327#Momkk1#318829#Magnaporthe_oryzae#reduced_virulence	696	29.9	204	123	8	1240	662	402	596	5.6e-08	55.5	Record 8270	PHI:6327	Uniprot	L7IT41	Genbank	ELQ59117	P131	MoMKK1	318829	Magnaporthe oryzae	no data found	Guy11	Rice Blast	Monocots	4530	Oryza sativa (related: rice)	no data found	MAP kinase kinase	no data found	no data found	MAP kinase pathway	reduced virulence	27193947	Gene deletion: full; gene complementation
TRINITY_DN3233_c0_g1_i2	4492	L7IT41#PHI:6327#Momkk1#318829#Magnaporthe_oryzae#reduced_virulence	696	27.4	266	159	9	3101	2373	348	602	1.2e-10	65.1	Record 8270	PHI:6327	Uniprot	L7IT41	Genbank	ELQ59117	P131	MoMKK1	318829	Magnaporthe oryzae	no data found	Guy11	Rice Blast	Monocots	4530	Oryza sativa (related: rice)	no data found	MAP kinase kinase	no data found	no data found	MAP kinase pathway	reduced virulence	27193947	Gene deletion: full; gene complementation
TRINITY_DN3455_c0_g1_i1	2703	Q8NJQ2#PHI:2839#Red1#5016#Bipolaris_maydis#reduced_virulence	352	36.5	159	98	2	226	696	36	193	8.7e-22	101.3	Record 3824	PHI:2839	Uniprot	Q8NJQ2	Genbank	AF525909_2	C4	RED1	5016	Bipolaris maydis	no data found	C4	Southern Corn Leaf Blight	Monocots	4577	Zea mays (related: maize)	subsp. mays W64A (related: maize)	Reductase	no data found	no data found	no data found	reduced virulence	20192833	Gene deletion: full
TRINITY_DN3455_c0_g1_i4	992	Q8NJQ2#PHI:2839#Red1#5016#Bipolaris_maydis#reduced_virulence	352	35.8	159	99	2	226	696	36	193	7.1e-22	100.1	Record 3824	PHI:2839	Uniprot	Q8NJQ2	Genbank	AF525909_2	C4	RED1	5016	Bipolaris maydis	no data found	C4	Southern Corn Leaf Blight	Monocots	4577	Zea mays (related: maize)	subsp. mays W64A (related: maize)	Reductase	no data found	no data found	no data found	reduced virulence	20192833	Gene deletion: full
TRINITY_DN3455_c0_g1_i6	1612	Q8NJQ2#PHI:2839#Red1#5016#Bipolaris_maydis#reduced_virulence	352	39.2	237	140	3	226	930	36	270	7.2e-40	160.6	Record 3824	PHI:2839	Uniprot	Q8NJQ2	Genbank	AF525909_2	C4	RED1	5016	Bipolaris maydis	no data found	C4	Southern Corn Leaf Blight	Monocots	4577	Zea mays (related: maize)	subsp. mays W64A (related: maize)	Reductase	no data found	no data found	no data found	reduced virulence	20192833	Gene deletion: full
TRINITY_DN3455_c0_g1_i7	1487	Q8NJQ2#PHI:2839#Red1#5016#Bipolaris_maydis#reduced_virulence	352	35.6	315	196	4	226	1155	36	348	1.4e-50	196.1	Record 3824	PHI:2839	Uniprot	Q8NJQ2	Genbank	AF525909_2	C4	RED1	5016	Bipolaris maydis	no data found	C4	Southern Corn Leaf Blight	Monocots	4577	Zea mays (related: maize)	subsp. mays W64A (related: maize)	Reductase	no data found	no data found	no data found	reduced virulence	20192833	Gene deletion: full
TRINITY_DN3455_c0_g1_i9	1006	Q8NJQ2#PHI:2839#Red1#5016#Bipolaris_maydis#reduced_virulence	352	36.3	171	103	3	226	723	36	205	5.5e-22	100.5	Record 3824	PHI:2839	Uniprot	Q8NJQ2	Genbank	AF525909_2	C4	RED1	5016	Bipolaris maydis	no data found	C4	Southern Corn Leaf Blight	Monocots	4577	Zea mays (related: maize)	subsp. mays W64A (related: maize)	Reductase	no data found	no data found	no data found	reduced virulence	20192833	Gene deletion: full
TRINITY_DN3534_c0_g1_i1	2354	I1RM09#PHI:2325__PHI:2502#Tep1__Fgtep1p#5518#Fusarium_graminearum#reduced_virulence	558	29.2	216	110	7	639	1187	6	211	1.3e-18	90.5	Record 2758	PHI:2325	Uniprot	I1RM09	no data found	FGSG_04982	PH-1	TEP1	5518	Fusarium graminearum	229533	PH-1	Fusarium Ear Blight	Monocots	4564	Triticum (related: wheat)	no data found	Tensin-like phosphatase 1	no data found	no data found	phosphatidylinositol pathway	reduced virulence	20618707	Gene deletion
TRINITY_DN3534_c0_g1_i1	2354	I1RM09#PHI:2325__PHI:2502#Tep1__Fgtep1p#5518#Fusarium_graminearum#reduced_virulence	558	29.2	216	110	7	639	1187	6	211	1.3e-18	90.5	Record 3062	PHI:2502	Uniprot	I1RM09	no data found	FGSG_04982.3	PH-1 / ATCC MYA-4620 / FGSC 9075 / NRRL 31084	FgTep1p	5518	Fusarium graminearum	229533	PH-1	Fusarium Head Blight	Monocots	4564	Triticum (related: wheat)	Chinese Spring	no data found	no data found	no data found	PI3K Pathway	reduced virulence	20618707	Gene disruption; gene complementation
TRINITY_DN3534_c0_g1_i2	2553	I1RM09#PHI:2325__PHI:2502#Tep1__Fgtep1p#5518#Fusarium_graminearum#reduced_virulence	558	29.2	216	110	7	639	1187	6	211	1.5e-18	90.5	Record 2758	PHI:2325	Uniprot	I1RM09	no data found	FGSG_04982	PH-1	TEP1	5518	Fusarium graminearum	229533	PH-1	Fusarium Ear Blight	Monocots	4564	Triticum (related: wheat)	no data found	Tensin-like phosphatase 1	no data found	no data found	phosphatidylinositol pathway	reduced virulence	20618707	Gene deletion
TRINITY_DN3534_c0_g1_i2	2553	I1RM09#PHI:2325__PHI:2502#Tep1__Fgtep1p#5518#Fusarium_graminearum#reduced_virulence	558	29.2	216	110	7	639	1187	6	211	1.5e-18	90.5	Record 3062	PHI:2502	Uniprot	I1RM09	no data found	FGSG_04982.3	PH-1 / ATCC MYA-4620 / FGSC 9075 / NRRL 31084	FgTep1p	5518	Fusarium graminearum	229533	PH-1	Fusarium Head Blight	Monocots	4564	Triticum (related: wheat)	Chinese Spring	no data found	no data found	no data found	PI3K Pathway	reduced virulence	20618707	Gene disruption; gene complementation
TRINITY_DN3545_c0_g2_i4	2264	Q88BC5#PHI:7787#Alda_(pspto_0092)#317#Pseudomonas_syringae#reduced_virulence	497	40.2	508	265	3	110	1624	21	492	3.1e-105	378.3	Record 10791	PHI:7787	Uniprot	Q88BC5	Genbank	AAO53646	DC3000	AldA (PSPTO_0092)	317	Pseudomonas syringae	223283	pv. Tomato str DC3000	bacterial speck of tomato	Eudicots	3702	Arabidopsis thaliana (related: Thale cress)	Col-0	Indole-3-acetaldehyde dehydrogenase	no data found	no data found	Indole-3-acetic acid biosynthesis	reduced virulence	29293681	Gene disruption
TRINITY_DN3545_c0_g2_i5	2156	Q88BC5#PHI:7787#Alda_(pspto_0092)#317#Pseudomonas_syringae#reduced_virulence	497	43.2	472	265	2	110	1516	21	492	3e-110	394.8	Record 10791	PHI:7787	Uniprot	Q88BC5	Genbank	AAO53646	DC3000	AldA (PSPTO_0092)	317	Pseudomonas syringae	223283	pv. Tomato str DC3000	bacterial speck of tomato	Eudicots	3702	Arabidopsis thaliana (related: Thale cress)	Col-0	Indole-3-acetaldehyde dehydrogenase	no data found	no data found	Indole-3-acetic acid biosynthesis	reduced virulence	29293681	Gene disruption
TRINITY_DN36028_c0_g1_i1	1435	Q4UY20#PHI:3943#Xc_0979#339#Xanthomonas_campestris#reduced_virulence	334	48	331	169	3	1218	235	4	334	9.5e-84	306.2	Record 5378	PHI:3943	Uniprot	Q4UY20	Genbank	AAY48053	8004	XC_0979	339	Xanthomonas campestris	314565	pv. Campestris str. 8004	Black Rot Disease	Eudicots	3726	Raphanus sativus (related: radish)	var. niger (related: chinese radish)	Fructose-bisphosphate aldolase	no data found	no data found	no data found	reduced virulence	23819805	Gene mutation
TRINITY_DN3669_c0_g4_i1	2819	P87199#PHI:465#Kin2#5270#Ustilago_maydis#reduced_virulence	968	40.3	181	93	5	2819	2277	196	361	2.4e-22	103.2	Record 498	PHI:465	Uniprot	P87199	EMBL	AAB63337	no data found	KIN2	5270	Ustilago maydis	559306	FB1, FB2	Corn Smut	Monocots	4577	Zea mays (related: maize)	no data found	Kinesin	GO:0009405, IMP	GO	no data found	reduced virulence	9218789	Gene disruption
TRINITY_DN366_c0_g2_i1	3694	A0A097BQG4#PHI:5539#Cpbck1#5116#Cryphonectria_parasitica#reduced_virulence	1619	31.3	217	118	8	2473	3069	1330	1533	3e-17	86.7	Record 7657	PHI:5539	Uniprot	A0A097BQG4	Genbank	AIS67218	EP155/2	CpBck1	5116	Cryphonectria parasitica	660469	EP155/2	Chestnut Blight	Eudicots	21020	Castanea sativa (related: chestnut)	no data found	MAPKKKinase	no data found	no data found	no data found	reduced virulence	26757242	Gene deletion: full; gene complementation
TRINITY_DN3706_c1_g1_i1	1989	P87199#PHI:465#Kin2#5270#Ustilago_maydis#reduced_virulence	968	43.7	261	135	4	17	781	80	334	1e-51	200.3	Record 498	PHI:465	Uniprot	P87199	EMBL	AAB63337	no data found	KIN2	5270	Ustilago maydis	559306	FB1, FB2	Corn Smut	Monocots	4577	Zea mays (related: maize)	no data found	Kinesin	GO:0009405, IMP	GO	no data found	reduced virulence	9218789	Gene disruption
TRINITY_DN3731_c0_g1_i1	2112	Q4PIF8#PHI:3919#Fer1#5270#Ustilago_maydis#reduced_virulence	629	27.8	561	321	20	1994	423	20	533	4.9e-44	174.9	Record 5322	PHI:3919	Uniprot	Q4PIF8	Genbank	DAA04932	521	fer1	5270	Ustilago maydis	no data found	SG200	Smut Disease	Monocots	4577	Zea mays (related: maize)	subsp. mays (related: maize)	encoding an iron multicopper oxidase	no data found	no data found	cAMP pathway	reduced virulence	17138696	Gene deletion
TRINITY_DN3827_c0_g1_i3	992	I1RXX1#PHI:1006#Hmr1#5518#Fusarium_graminearum#reduced_virulence	1181	42.8	173	80	5	492	986	686	847	7.4e-27	116.7	Record 1152	PHI:1006	Uniprot	I1RXX1	Broad	FG09197	no data found	HMR1	5518	Fusarium graminearum	229533	PH-1	Fusarium Ear Blight	Monocots	4564	Triticum (related: wheat)	no data found	HMG-CoA Reductase	GO:0009405, IMP	GO	no data found	reduced virulence	16377218	Gene deletion; gene complementation
TRINITY_DN3853_c0_g2_i2	3991	P87199#PHI:465#Kin2#5270#Ustilago_maydis#reduced_virulence	968	38.6	347	203	7	2173	1148	1	342	1.8e-55	213.8	Record 498	PHI:465	Uniprot	P87199	EMBL	AAB63337	no data found	KIN2	5270	Ustilago maydis	559306	FB1, FB2	Corn Smut	Monocots	4577	Zea mays (related: maize)	no data found	Kinesin	GO:0009405, IMP	GO	no data found	reduced virulence	9218789	Gene disruption
TRINITY_DN3860_c0_g2_i1	3632	P87199#PHI:465#Kin2#5270#Ustilago_maydis#reduced_virulence	968	38.5	364	207	10	2410	1349	1	357	3.2e-51	199.5	Record 498	PHI:465	Uniprot	P87199	EMBL	AAB63337	no data found	KIN2	5270	Ustilago maydis	559306	FB1, FB2	Corn Smut	Monocots	4577	Zea mays (related: maize)	no data found	Kinesin	GO:0009405, IMP	GO	no data found	reduced virulence	9218789	Gene disruption
TRINITY_DN3860_c0_g2_i3	3578	P87199#PHI:465#Kin2#5270#Ustilago_maydis#reduced_virulence	968	37.9	364	191	10	2356	1349	1	357	1.9e-48	190.3	Record 498	PHI:465	Uniprot	P87199	EMBL	AAB63337	no data found	KIN2	5270	Ustilago maydis	559306	FB1, FB2	Corn Smut	Monocots	4577	Zea mays (related: maize)	no data found	Kinesin	GO:0009405, IMP	GO	no data found	reduced virulence	9218789	Gene disruption
TRINITY_DN3860_c0_g2_i4	2097	P87199#PHI:465#Kin2#5270#Ustilago_maydis#reduced_virulence	968	38.5	364	207	10	1785	724	1	357	1.8e-51	199.5	Record 498	PHI:465	Uniprot	P87199	EMBL	AAB63337	no data found	KIN2	5270	Ustilago maydis	559306	FB1, FB2	Corn Smut	Monocots	4577	Zea mays (related: maize)	no data found	Kinesin	GO:0009405, IMP	GO	no data found	reduced virulence	9218789	Gene disruption
TRINITY_DN40292_c0_g1_i1	2574	Q96WW9#PHI:258#Gpabc1#5128#Fusarium_sambucinum#reduced_virulence	1491	26.1	614	397	17	2181	406	847	1425	7.5e-47	184.5	Record 265	PHI:258	Uniprot	Q96WW9	EMBL	CAC40023	R-6380	GPABC1	5128	Fusarium sambucinum	no data found	R6380	Potato Rot	Eudicots	4113	Solanum tuberosum (related: potato)	no data found	ABC transporter	GO:0009405, IMP	GO	no data found	reduced virulence	11876422	Gene deletion; gene complementation
TRINITY_DN40441_c0_g1_i1	2502	Q96WW9#PHI:258#Gpabc1#5128#Fusarium_sambucinum#reduced_virulence	1491	29.1	519	305	15	2358	874	809	1288	2.5e-47	186	Record 265	PHI:258	Uniprot	Q96WW9	EMBL	CAC40023	R-6380	GPABC1	5128	Fusarium sambucinum	no data found	R6380	Potato Rot	Eudicots	4113	Solanum tuberosum (related: potato)	no data found	ABC transporter	GO:0009405, IMP	GO	no data found	reduced virulence	11876422	Gene deletion; gene complementation
TRINITY_DN40610_c0_g1_i1	1148	G4MSF2#PHI:2985#Mgg_04521.6#318829#Magnaporthe_oryzae#reduced_virulence	556	63.3	30	11	0	373	284	500	529	3e-08	55.1	Record 4094	PHI:2985	Uniprot	G4MSF2	Genbank	EHA53764	70-15	MGG_04521.6	318829	Magnaporthe oryzae	1271791	KJ201	Rice Blast	Monocots	4530	Oryza sativa (related: rice)	no data found	Transcription factor	no data found	no data found	no data found	reduced virulence	23762023	Gene mutation
TRINITY_DN4097_c0_g1_i7	4141	P87199#PHI:465#Kin2#5270#Ustilago_maydis#reduced_virulence	968	42.8	362	189	8	1333	2385	4	358	1.3e-64	244.2	Record 498	PHI:465	Uniprot	P87199	EMBL	AAB63337	no data found	KIN2	5270	Ustilago maydis	559306	FB1, FB2	Corn Smut	Monocots	4577	Zea mays (related: maize)	no data found	Kinesin	GO:0009405, IMP	GO	no data found	reduced virulence	9218789	Gene disruption
TRINITY_DN4343_c0_g1_i3	4119	P87199#PHI:465#Kin2#5270#Ustilago_maydis#reduced_virulence	968	36.5	386	199	6	340	1467	5	354	2.4e-55	213.4	Record 498	PHI:465	Uniprot	P87199	EMBL	AAB63337	no data found	KIN2	5270	Ustilago maydis	559306	FB1, FB2	Corn Smut	Monocots	4577	Zea mays (related: maize)	no data found	Kinesin	GO:0009405, IMP	GO	no data found	reduced virulence	9218789	Gene disruption
TRINITY_DN4343_c0_g1_i6	3973	P87199#PHI:465#Kin2#5270#Ustilago_maydis#reduced_virulence	968	36.5	386	199	6	340	1467	5	354	2.3e-55	213.4	Record 498	PHI:465	Uniprot	P87199	EMBL	AAB63337	no data found	KIN2	5270	Ustilago maydis	559306	FB1, FB2	Corn Smut	Monocots	4577	Zea mays (related: maize)	no data found	Kinesin	GO:0009405, IMP	GO	no data found	reduced virulence	9218789	Gene disruption
TRINITY_DN4396_c0_g1_i2	4656	Q9UW03#PHI:202__PHI:1160__PHI:2309#Bcatrb#40559#Botrytis_cinerea#unaffected_pathogenicity__reduced_virulence__chemistry_target:_sensitivity_to_chemical	1439	28	1276	794	30	4019	357	126	1331	8e-116	414.5	Record 200	PHI:202	Uniprot	Q9UW03	EMBL	CAB52402	SAS56	BcatrB	40559	Botrytis cinerea	332648	B05.10	Grey Mould	Eudicots	3603	Vitis (no common name found)	no data found	ABC transporter	GO:0009405, IMP; GO:0044412	GO	no data found	reduced virulence	11310744	Gene deletion
TRINITY_DN4396_c0_g1_i2	4656	Q9UW03#PHI:202__PHI:1160__PHI:2309#Bcatrb#40559#Botrytis_cinerea#unaffected_pathogenicity__reduced_virulence__chemistry_target:_sensitivity_to_chemical	1439	28	1276	794	30	4019	357	126	1331	8e-116	414.5	Record 2733	PHI:2309	Uniprot	Q9UW03	no data found	AJ006217	no data found	BcatrB	40559	Botrytis cinerea	332648	B05.10	Grey Mould	Eudicots	3702	Arabidopsis thaliana (related: thale cress)	Col-0	ABC transporter	no data found	no data found	no data found	reduced virulence	19154205	Gene deletion: full
TRINITY_DN4396_c2_g1_i1	3598	Q9UW03#PHI:202__PHI:1160__PHI:2309#Bcatrb#40559#Botrytis_cinerea#unaffected_pathogenicity__reduced_virulence__chemistry_target:_sensitivity_to_chemical	1439	28.8	1099	675	25	3597	502	273	1331	5.8e-98	354.8	Record 200	PHI:202	Uniprot	Q9UW03	EMBL	CAB52402	SAS56	BcatrB	40559	Botrytis cinerea	332648	B05.10	Grey Mould	Eudicots	3603	Vitis (no common name found)	no data found	ABC transporter	GO:0009405, IMP; GO:0044412	GO	no data found	reduced virulence	11310744	Gene deletion
TRINITY_DN4396_c2_g1_i1	3598	Q9UW03#PHI:202__PHI:1160__PHI:2309#Bcatrb#40559#Botrytis_cinerea#unaffected_pathogenicity__reduced_virulence__chemistry_target:_sensitivity_to_chemical	1439	28.8	1099	675	25	3597	502	273	1331	5.8e-98	354.8	Record 2733	PHI:2309	Uniprot	Q9UW03	no data found	AJ006217	no data found	BcatrB	40559	Botrytis cinerea	332648	B05.10	Grey Mould	Eudicots	3702	Arabidopsis thaliana (related: thale cress)	Col-0	ABC transporter	no data found	no data found	no data found	reduced virulence	19154205	Gene deletion: full
TRINITY_DN4515_c0_g1_i2	2725	P87199#PHI:465#Kin2#5270#Ustilago_maydis#reduced_virulence	968	39.4	376	214	7	563	1663	1	371	1.7e-57	219.9	Record 498	PHI:465	Uniprot	P87199	EMBL	AAB63337	no data found	KIN2	5270	Ustilago maydis	559306	FB1, FB2	Corn Smut	Monocots	4577	Zea mays (related: maize)	no data found	Kinesin	GO:0009405, IMP	GO	no data found	reduced virulence	9218789	Gene disruption
TRINITY_DN4515_c0_g1_i6	2917	P87199#PHI:465#Kin2#5270#Ustilago_maydis#reduced_virulence	968	39.4	376	214	7	563	1663	1	371	1.8e-57	219.9	Record 498	PHI:465	Uniprot	P87199	EMBL	AAB63337	no data found	KIN2	5270	Ustilago maydis	559306	FB1, FB2	Corn Smut	Monocots	4577	Zea mays (related: maize)	no data found	Kinesin	GO:0009405, IMP	GO	no data found	reduced virulence	9218789	Gene disruption
TRINITY_DN4598_c0_g1_i1	1801	J9WML2#PHI:3721#Pdpg2#36651#Penicillium_digitatum#reduced_virulence	378	28	254	163	7	1133	390	121	360	4e-23	105.1	Record 5069	PHI:3721	Uniprot	J9WML2	Genbank	AFS18476	Pd01	Pdpg2	36651	Penicillium digitatum	1170230	Pd01	Green Mould	Eudicots	55188	Citrus unshiu (related: satsuma mandarin)	no data found	pH signaling transcription factor	no data found	no data found	no data found	reduced virulence	23917633	Gene disruption; gene complementation
TRINITY_DN46887_c0_g1_i1	2531	I1RL06#PHI:3697__PHI:3925#Fgabc1__Fgabc3#5518#Fusarium_graminearum#reduced_virulence	1489	28.3	526	339	14	476	1993	862	1369	8.1e-38	154.5	Record 5040	PHI:3697	Uniprot	I1RL06	Genbank	XM_384756	PH-1	FgABC1	5518	Fusarium graminearum	no data found	CS3005	Fusarium Head Blight	Monocots	4565	Triticum aestivum (related: bread wheat)	Kennedy	ABC pleiotropic drug resistance transporter	no data found	no data found	no data found	reduced virulence	23965171	Gene deletion: full
TRINITY_DN46887_c0_g1_i1	2531	I1RL06#PHI:3697__PHI:3925#Fgabc1__Fgabc3#5518#Fusarium_graminearum#reduced_virulence	1489	28.3	526	339	14	476	1993	862	1369	8.1e-38	154.5	Record 5348	PHI:3925	Uniprot	I1RL06	BROAD	FGSG_04580	PH1	FgABC3	5518	Fusarium graminearum	no data found	NRRL 13383	Fusarium Head Blight	Monocots	4577	Zea mays (related: maize)	subsp. mays Golden Jubilee (related: maize)	ABC Transporter	no data found	no data found	no data found	reduced virulence	24244413	Gene disruption
TRINITY_DN47108_c0_g1_i1	1778	Q6WP49#PHI:438#Bcbot1_(cnd5)#40559#Botrytis_cinerea#reduced_virulence	510	23.4	350	251	9	436	1458	140	481	5.2e-23	104.8	Record 458	PHI:438	Uniprot	Q6WP49	EMBL	AAQ16576	T4	BcBOT1 (CND5)	40559	Botrytis cinerea	no data found	no data found	Grey Mould	Eudicots	4081	Solanum lycopersicum (related: tomato)	no data found	Cytochrome P450 monooxygenase	GO:0009405, IMP; GO:0044412	GO	no data found	reduced virulence	15986930	Gene deletion
TRINITY_DN47173_c0_g1_i1	1793	A0ST43#PHI:1046#Ctb5#29003#Cercospora_nicotianae#reduced_virulence	459	23.6	199	140	5	207	788	13	204	7.3e-09	57.8	Record 1215	PHI:1046	Uniprot	A0ST43	EMBL	ABK64182	no data found	CTB5	29003	Cercospora nicotianae	29003	ATCC18366	Frog-Eye Leafspot	Eudicots	4097	Nicotiana tabacum (related: common tobacco)	no data found	oxidoreductase	no data found	no data found	Cercosporin biosynthesis	reduced virulence	17660442	Gene disruption; gene complementation
TRINITY_DN5025_c0_g1_i1	4197	P87199#PHI:465#Kin2#5270#Ustilago_maydis#reduced_virulence	968	35.5	383	214	9	448	1560	3	364	3.7e-51	199.5	Record 498	PHI:465	Uniprot	P87199	EMBL	AAB63337	no data found	KIN2	5270	Ustilago maydis	559306	FB1, FB2	Corn Smut	Monocots	4577	Zea mays (related: maize)	no data found	Kinesin	GO:0009405, IMP	GO	no data found	reduced virulence	9218789	Gene disruption
TRINITY_DN5025_c0_g2_i1	3683	P87199#PHI:465#Kin2#5270#Ustilago_maydis#reduced_virulence	968	38.6	381	200	7	335	1441	3	361	1.9e-59	226.9	Record 498	PHI:465	Uniprot	P87199	EMBL	AAB63337	no data found	KIN2	5270	Ustilago maydis	559306	FB1, FB2	Corn Smut	Monocots	4577	Zea mays (related: maize)	no data found	Kinesin	GO:0009405, IMP	GO	no data found	reduced virulence	9218789	Gene disruption
TRINITY_DN5056_c0_g1_i1	2312	U3PYY2#PHI:7561#Plc1#5599#Alternaria_alternata#reduced_virulence	1104	27.9	420	251	14	556	1686	476	886	2e-27	119.8	Record 10305	PHI:7561	Uniprot	U3PYY2	Genbank	AGW82398	MIL31	PLC1	5599	Alternaria alternata	no data found	EV-MIL31	Brown spot disease	Eudicots	164113	Citrus x microcarpa (related: calamondin)	no data found	Phospholipase C	no data found	no data found	no data found	reduced virulence	24763426	Gene disruption; Gene complementation
TRINITY_DN5056_c0_g1_i2	2242	U3PYY2#PHI:7561#Plc1#5599#Alternaria_alternata#reduced_virulence	1104	26.8	548	322	20	556	1989	476	1014	5.3e-33	138.3	Record 10305	PHI:7561	Uniprot	U3PYY2	Genbank	AGW82398	MIL31	PLC1	5599	Alternaria alternata	no data found	EV-MIL31	Brown spot disease	Eudicots	164113	Citrus x microcarpa (related: calamondin)	no data found	Phospholipase C	no data found	no data found	no data found	reduced virulence	24763426	Gene disruption; Gene complementation
TRINITY_DN514_c1_g2_i1	326	G4NCL5#PHI:877#Mgg_00383#318829#Magnaporthe_oryzae#reduced_virulence	394	85.7	42	6	0	129	4	15	56	2.1e-15	77	Record 1005	PHI:877	Uniprot	G4NCL5	Broad	MGG_00383	70-15	MGG_00383	318829	Magnaporthe oryzae	1271791	KJ201	Rice Blast	Monocots	4530	Oryza sativa (related: rice)	no data found	Hypothetical protein	no data found	no data found	no data found	reduced virulence	17353894	Gene disruption
TRINITY_DN53439_c0_g1_i1	1771	I1RKH9#PHI:1177#Nrc-2#5518#Fusarium_graminearum#reduced_virulence	619	40.3	360	165	5	1374	304	239	551	1.3e-69	259.6	Record 1331	PHI:1177	Uniprot	I1RKH9	Broad	FGSG_04382	PH-1	nrc-2	5518	Fusarium graminearum	229533	PH-1	Fusarium Ear Blight	Monocots	4564	Triticum (related: wheat)	Norm; Xiaoyan 11	protein kinase	no data found	no data found	no data found	reduced virulence	22216007	Gene deletion: full
TRINITY_DN5700_c0_g1_i1	2079	Q4PIF8#PHI:3919#Fer1#5270#Ustilago_maydis#reduced_virulence	629	23.8	454	267	15	320	1540	93	514	1.6e-23	106.7	Record 5322	PHI:3919	Uniprot	Q4PIF8	Genbank	DAA04932	521	fer1	5270	Ustilago maydis	no data found	SG200	Smut Disease	Monocots	4577	Zea mays (related: maize)	subsp. mays (related: maize)	encoding an iron multicopper oxidase	no data found	no data found	cAMP pathway	reduced virulence	17138696	Gene deletion
TRINITY_DN5700_c0_g1_i2	2170	Q4PIF8#PHI:3919#Fer1#5270#Ustilago_maydis#reduced_virulence	629	24.1	511	305	18	252	1631	36	514	2.9e-28	122.5	Record 5322	PHI:3919	Uniprot	Q4PIF8	Genbank	DAA04932	521	fer1	5270	Ustilago maydis	no data found	SG200	Smut Disease	Monocots	4577	Zea mays (related: maize)	subsp. mays (related: maize)	encoding an iron multicopper oxidase	no data found	no data found	cAMP pathway	reduced virulence	17138696	Gene deletion
TRINITY_DN5700_c0_g1_i3	2243	Q4PIF8#PHI:3919#Fer1#5270#Ustilago_maydis#reduced_virulence	629	24.5	461	269	17	252	1493	36	464	5.7e-27	118.2	Record 5322	PHI:3919	Uniprot	Q4PIF8	Genbank	DAA04932	521	fer1	5270	Ustilago maydis	no data found	SG200	Smut Disease	Monocots	4577	Zea mays (related: maize)	subsp. mays (related: maize)	encoding an iron multicopper oxidase	no data found	no data found	cAMP pathway	reduced virulence	17138696	Gene deletion
TRINITY_DN5884_c0_g1_i6	1666	Q6X269#PHI:338#Clb2#5270#Ustilago_maydis#reduced_virulence	604	36.1	202	112	5	450	1040	329	518	2.5e-27	119	Record 359	PHI:338	Uniprot	Q6X269	EMBL	AAP94020	no data found	CLB2	5270	Ustilago maydis	no data found	no data found	Corn Smut	Monocots	4577	Zea mays (related: maize)	no data found	B-type Cyclin	GO:0009405, IMP	GO	no data found	reduced virulence	14679309	Altered gene expression / gene regulation
TRINITY_DN5898_c0_g2_i10	685	P87199#PHI:465#Kin2#5270#Ustilago_maydis#reduced_virulence	968	35.5	155	98	2	218	676	5	159	7.1e-21	96.3	Record 498	PHI:465	Uniprot	P87199	EMBL	AAB63337	no data found	KIN2	5270	Ustilago maydis	559306	FB1, FB2	Corn Smut	Monocots	4577	Zea mays (related: maize)	no data found	Kinesin	GO:0009405, IMP	GO	no data found	reduced virulence	9218789	Gene disruption
TRINITY_DN5898_c0_g2_i9	1956	P87199#PHI:465#Kin2#5270#Ustilago_maydis#reduced_virulence	968	35.5	155	98	2	1489	1947	5	159	2e-20	96.3	Record 498	PHI:465	Uniprot	P87199	EMBL	AAB63337	no data found	KIN2	5270	Ustilago maydis	559306	FB1, FB2	Corn Smut	Monocots	4577	Zea mays (related: maize)	no data found	Kinesin	GO:0009405, IMP	GO	no data found	reduced virulence	9218789	Gene disruption
TRINITY_DN60009_c0_g1_i1	1644	Q9UVG2#PHI:177#Odc#13684#Parastagonospora_nodorum#reduced_virulence	445	40	380	205	7	298	1389	63	435	2e-69	258.8	Record 169	PHI:177	Uniprot	Q9UVG2	EMBL	CAB56523	LAW 95	ODC	13684	Parastagonospora nodorum	no data found	BS171	Glume Blotch	Monocots	4564	Triticum (related: wheat)	no data found	Ornithine decarboxylase	GO:0009405, IMP	GO	no data found	reduced virulence	10799502	Gene deletion; gene complementation
TRINITY_DN6084_c0_g1_i2	2351	P87199#PHI:465#Kin2#5270#Ustilago_maydis#reduced_virulence	968	35.5	321	178	8	1921	1043	67	386	1e-42	170.6	Record 498	PHI:465	Uniprot	P87199	EMBL	AAB63337	no data found	KIN2	5270	Ustilago maydis	559306	FB1, FB2	Corn Smut	Monocots	4577	Zea mays (related: maize)	no data found	Kinesin	GO:0009405, IMP	GO	no data found	reduced virulence	9218789	Gene disruption
TRINITY_DN6237_c0_g1_i1	2899	B0BER9#PHI:1035#Cpnox1#5111#Claviceps_purpurea#reduced_virulence	557	32.3	381	198	13	1355	2422	48	393	1.6e-45	180.3	Record 1204	PHI:1035	Uniprot	B0BER9	EMBL	CAP12327	T5	Cpnox1	5111	Claviceps purpurea	5111	20.1	Ergot	Monocots	4550	Secale cereale (related: rye)	no data found	NADPH Oxidase	no data found	no data found	no data found	reduced virulence	18705873	Gene disruption; gene complementation
TRINITY_DN6237_c0_g1_i3	3228	B0BES2#PHI:1024#Bcnoxb#40559#Botrytis_cinerea#reduced_virulence	581	33.7	267	128	6	2218	2982	331	560	7.4e-36	148.3	Record 1174	PHI:1024	Uniprot	B0BES2	EMBL	CAP12517	B05.10	bcnoxB	40559	Botrytis cinerea	332648	B05.10	Grey Mould	Eudicots	3885	Phaseolus vulgaris (related: string bean)	no data found	NADPH Oxidase	GO:0009405;GO:0044412;GO:0044409	GO	no data found	reduced virulence	18624644	Gene deletion; gene complementation
TRINITY_DN6237_c0_g1_i4	3139	J7H173#PHI:2913__PHI:2933#Aanoxb__Noxb#5599#Alternaria_alternata#reduced_virulence__loss_of_pathogenicity	561	30.7	554	312	14	1265	2893	48	540	3.4e-62	235.7	Record 4001	PHI:2913	Uniprot	J7H173	Genbank	AFP89626	EV-MIL31	AaNoxB	5599	Alternaria alternata	no data found	EV-MIL31	Brown Spot	Eudicots	164113	Citrus x microcarpa (related: calamondin)	Blanco	NADPH oxidase	no data found	no data found	no data found	reduced virulence	23527595	Gene disruption; gene complementation
TRINITY_DN6265_c0_g1_i3	2527	O93841#PHI:243#Chip6#474922#Colletotrichum_gloeosporioides#reduced_virulence	914	43.6	433	218	6	852	2078	93	523	1.2e-102	369.8	Record 251	PHI:243	Uniprot	O93841	EMBL	AAD00894	no data found	CHIP6	474922	Colletotrichum gloeosporioides	no data found	no data found	Anthracnose	Flowering plants	3435	Persea americana (related: avocado)	no data found	Sterol glycosyl transferase	GO:0009405, IMP; GO:0044409	GO	no data found	reduced virulence	12000454	Gene deletion
TRINITY_DN6265_c0_g1_i5	2302	O93841#PHI:243#Chip6#474922#Colletotrichum_gloeosporioides#reduced_virulence	914	39	523	290	7	357	1853	6	523	1e-103	373.2	Record 251	PHI:243	Uniprot	O93841	EMBL	AAD00894	no data found	CHIP6	474922	Colletotrichum gloeosporioides	no data found	no data found	Anthracnose	Flowering plants	3435	Persea americana (related: avocado)	no data found	Sterol glycosyl transferase	GO:0009405, IMP; GO:0044409	GO	no data found	reduced virulence	12000454	Gene deletion
TRINITY_DN6265_c0_g1_i6	2391	O93841#PHI:243#Chip6#474922#Colletotrichum_gloeosporioides#reduced_virulence	914	37.6	455	255	7	357	1649	6	455	5.1e-82	301.2	Record 251	PHI:243	Uniprot	O93841	EMBL	AAD00894	no data found	CHIP6	474922	Colletotrichum gloeosporioides	no data found	no data found	Anthracnose	Flowering plants	3435	Persea americana (related: avocado)	no data found	Sterol glycosyl transferase	GO:0009405, IMP; GO:0044409	GO	no data found	reduced virulence	12000454	Gene deletion
TRINITY_DN6449_c0_g4_i1	4488	I1RAE5#PHI:1208__PHI:3131#(sc_sch9)__Fgsch9#5518#Fusarium_graminearum#reduced_virulence	896	29.6	294	183	4	4476	3637	453	736	1.5e-31	134.4	Record 1362	PHI:1208	Uniprot	I1RAE5	Broad	FGSG_00472	PH-1	(Sc Sch9)	5518	Fusarium graminearum	229533	PH-1	Fusarium Ear Blight	Monocots	4564	Triticum (related: wheat)	Norm; Xiaoyan 42	protein kinase	no data found	no data found	no data found	reduced virulence	22216007	Gene deletion: full
TRINITY_DN6449_c0_g4_i1	4488	I1RAE5#PHI:1208__PHI:3131#(sc_sch9)__Fgsch9#5518#Fusarium_graminearum#reduced_virulence	896	29.6	294	183	4	4476	3637	453	736	1.5e-31	134.4	Record 4303	PHI:3131	Uniprot	I1RAE5	Genbank	ESU05658	PH-1	FgSCH9	5518	Fusarium graminearum	229533	PH-1	Fusarium Head Blight	Monocots	4577	Zea mays (related: maize)	Pioneer 2375	kinase	no data found	no data found	TORC1 and cAMPPKA pathways	reduced virulence	25144230	Gene deletion: full; gene complementation
TRINITY_DN6454_c0_g1_i1	3014	I1RZP6#PHI:1197__PHI:3862#(snf1)__Fgsnf1#5518#Fusarium_graminearum#reduced_virulence	711	29.8	205	130	6	1205	597	72	264	7.7e-19	91.7	Record 1351	PHI:1197	Uniprot	I1RZP6	Broad	FGSG_09897	PH-1	(Snf1)	5518	Fusarium graminearum	229533	PH-1	Fusarium Ear Blight	Monocots	4564	Triticum (related: wheat)	Norm; Xiaoyan 31	protein kinase	no data found	no data found	no data found	reduced virulence	22216007	Gene deletion: full
TRINITY_DN6454_c0_g1_i1	3014	I1RZP6#PHI:1197__PHI:3862#(snf1)__Fgsnf1#5518#Fusarium_graminearum#reduced_virulence	711	29.8	205	130	6	1205	597	72	264	7.7e-19	91.7	Record 5248	PHI:3862	Uniprot	I1RZP6	Genbank	XM_390073	PH-1	FgSNF1	5518	Fusarium graminearum	no data found	Z-3639	Fusarium Head Blight	Monocots	4565	Triticum aestivum (related: bread wheat)	Eunpamil	sucrose non-fermenting 1 protein kinase complex genes	no data found	no data found	no data found	reduced virulence	24057127	Gene deletion; gene complementation
TRINITY_DN6603_c0_g3_i2	2157	G4N0Z0#PHI:2163#Pmk1#318829#Magnaporthe_oryzae#reduced_virulence	356	49.4	354	170	5	1795	740	9	355	7.5e-93	337	Record 2477	PHI:2163	Uniprot	G4N0Z0	EMBL	EHA52368.1	70-15	PMK1	318829	Magnaporthe oryzae	no data found	Guy11	Rice Blast	Monocots	4513	Hordeum vulgare (related: barley)	subsp. vulgare Golden Promise (related: domesticated barley)	no data found	no data found	no data found	PMK1 signalling pathway	reduced virulence	20348434	Gene disruption
TRINITY_DN66752_c0_g1_i1	1653	J9WML2#PHI:3721#Pdpg2#36651#Penicillium_digitatum#reduced_virulence	378	29.3	259	170	9	466	1212	111	366	3.3e-24	108.6	Record 5069	PHI:3721	Uniprot	J9WML2	Genbank	AFS18476	Pd01	Pdpg2	36651	Penicillium digitatum	1170230	Pd01	Green Mould	Eudicots	55188	Citrus unshiu (related: satsuma mandarin)	no data found	pH signaling transcription factor	no data found	no data found	no data found	reduced virulence	23917633	Gene disruption; gene complementation
TRINITY_DN6680_c0_g1_i1	1561	Q6X269#PHI:338#Clb2#5270#Ustilago_maydis#reduced_virulence	604	34.4	262	152	8	1336	563	325	570	2.1e-28	122.5	Record 359	PHI:338	Uniprot	Q6X269	EMBL	AAP94020	no data found	CLB2	5270	Ustilago maydis	no data found	no data found	Corn Smut	Monocots	4577	Zea mays (related: maize)	no data found	B-type Cyclin	GO:0009405, IMP	GO	no data found	reduced virulence	14679309	Altered gene expression / gene regulation
TRINITY_DN6680_c0_g2_i1	1510	Q6X269#PHI:338#Clb2#5270#Ustilago_maydis#reduced_virulence	604	33.2	259	156	6	1176	409	330	574	4.6e-28	121.3	Record 359	PHI:338	Uniprot	Q6X269	EMBL	AAP94020	no data found	CLB2	5270	Ustilago maydis	no data found	no data found	Corn Smut	Monocots	4577	Zea mays (related: maize)	no data found	B-type Cyclin	GO:0009405, IMP	GO	no data found	reduced virulence	14679309	Altered gene expression / gene regulation
TRINITY_DN6680_c1_g2_i1	1697	Q6X269#PHI:338#Clb2#5270#Ustilago_maydis#reduced_virulence	604	34.4	253	151	7	401	1153	335	574	8.7e-28	120.6	Record 359	PHI:338	Uniprot	Q6X269	EMBL	AAP94020	no data found	CLB2	5270	Ustilago maydis	no data found	no data found	Corn Smut	Monocots	4577	Zea mays (related: maize)	no data found	B-type Cyclin	GO:0009405, IMP	GO	no data found	reduced virulence	14679309	Altered gene expression / gene regulation
TRINITY_DN6680_c1_g2_i2	1139	Q6X269#PHI:338#Clb2#5270#Ustilago_maydis#reduced_virulence	604	36.2	207	120	5	401	1009	335	533	2.9e-27	118.2	Record 359	PHI:338	Uniprot	Q6X269	EMBL	AAP94020	no data found	CLB2	5270	Ustilago maydis	no data found	no data found	Corn Smut	Monocots	4577	Zea mays (related: maize)	no data found	B-type Cyclin	GO:0009405, IMP	GO	no data found	reduced virulence	14679309	Altered gene expression / gene regulation
TRINITY_DN6703_c1_g1_i1	1997	Q5ZUY9#PHI:6381#Iolt#446#Legionella_pneumophila#reduced_virulence	471	30.4	437	287	8	1603	317	14	441	3.5e-44	175.3	Record 8341	PHI:6381	Uniprot	Q5ZUY9	Genbank	AAU27733	Philadelphia 1	iolT	446	Legionella pneumophila	no data found	JR32	Legionnaires. disease	Eukaryotes	5755	Acanthamoeba castellanii (no common name found)	ATCC 30234	inositol transporter	no data found	no data found	no data found	reduced virulence	27287324	Gene deletion: full; gene complementation
TRINITY_DN6867_c0_g1_i2	2566	J9WML2#PHI:3721#Pdpg2#36651#Penicillium_digitatum#reduced_virulence	378	33.3	234	139	9	881	1555	136	361	2.1e-25	113.2	Record 5069	PHI:3721	Uniprot	J9WML2	Genbank	AFS18476	Pd01	Pdpg2	36651	Penicillium digitatum	1170230	Pd01	Green Mould	Eudicots	55188	Citrus unshiu (related: satsuma mandarin)	no data found	pH signaling transcription factor	no data found	no data found	no data found	reduced virulence	23917633	Gene disruption; gene complementation
TRINITY_DN6867_c0_g2_i1	1942	J9WML2#PHI:3721#Pdpg2#36651#Penicillium_digitatum#reduced_virulence	378	33.3	198	121	6	876	1448	140	333	7.4e-23	104.4	Record 5069	PHI:3721	Uniprot	J9WML2	Genbank	AFS18476	Pd01	Pdpg2	36651	Penicillium digitatum	1170230	Pd01	Green Mould	Eudicots	55188	Citrus unshiu (related: satsuma mandarin)	no data found	pH signaling transcription factor	no data found	no data found	no data found	reduced virulence	23917633	Gene disruption; gene complementation
TRINITY_DN690_c0_g2_i1	792	I1S241#PHI:442#Msy1#5518#Fusarium_graminearum#reduced_virulence	766	60	180	70	2	790	254	587	765	3.8e-58	220.3	Record 466	PHI:442	Uniprot	I1S241	Broad	FGSG_10825	PH-1; NRRL 31084	MSY1	5518	Fusarium graminearum	229533	PH-1	Fusarium Ear Blight	Monocots	4565	Triticum aestivum (related: bread wheat)	no data found	Methionine synthase	GO:0009405, IMP; GO:0044412	GO	no data found	reduced virulence	18943005	Gene deletion; gene complementation
TRINITY_DN7175_c0_g1_i1	1925	Q6X269#PHI:338#Clb2#5270#Ustilago_maydis#reduced_virulence	604	32.3	319	188	8	660	1598	274	570	1.5e-36	149.8	Record 359	PHI:338	Uniprot	Q6X269	EMBL	AAP94020	no data found	CLB2	5270	Ustilago maydis	no data found	no data found	Corn Smut	Monocots	4577	Zea mays (related: maize)	no data found	B-type Cyclin	GO:0009405, IMP	GO	no data found	reduced virulence	14679309	Altered gene expression / gene regulation
TRINITY_DN7347_c0_g1_i5	834	G4MS40#PHI:811#Mgg_10510#318829#Magnaporthe_oryzae#reduced_virulence	324	25.4	173	83	5	226	615	82	251	9e-10	59.7	Record 941	PHI:811	Uniprot	G4MS40	Broad	MGG_10510	70-15	MGG_10510	318829	Magnaporthe oryzae	1271791	KJ201	Rice Blast	Monocots	4530	Oryza sativa (related: rice)	no data found	Hypothetical protein	no data found	no data found	no data found	reduced virulence	17353894	Gene disruption
TRINITY_DN7371_c0_g3_i1	1880	Q6X269#PHI:338#Clb2#5270#Ustilago_maydis#reduced_virulence	604	30.5	279	178	7	657	1478	273	540	5.1e-29	124.8	Record 359	PHI:338	Uniprot	Q6X269	EMBL	AAP94020	no data found	CLB2	5270	Ustilago maydis	no data found	no data found	Corn Smut	Monocots	4577	Zea mays (related: maize)	no data found	B-type Cyclin	GO:0009405, IMP	GO	no data found	reduced virulence	14679309	Altered gene expression / gene regulation
TRINITY_DN7371_c0_g3_i2	1970	Q6X269#PHI:338#Clb2#5270#Ustilago_maydis#reduced_virulence	604	33.3	192	121	4	657	1220	273	461	2e-23	106.3	Record 359	PHI:338	Uniprot	Q6X269	EMBL	AAP94020	no data found	CLB2	5270	Ustilago maydis	no data found	no data found	Corn Smut	Monocots	4577	Zea mays (related: maize)	no data found	B-type Cyclin	GO:0009405, IMP	GO	no data found	reduced virulence	14679309	Altered gene expression / gene regulation
TRINITY_DN73824_c0_g1_i1	1634	I1RKH9#PHI:1177#Nrc-2#5518#Fusarium_graminearum#reduced_virulence	619	38	379	199	4	264	1400	209	551	7e-67	250.4	Record 1331	PHI:1177	Uniprot	I1RKH9	Broad	FGSG_04382	PH-1	nrc-2	5518	Fusarium graminearum	229533	PH-1	Fusarium Ear Blight	Monocots	4564	Triticum (related: wheat)	Norm; Xiaoyan 11	protein kinase	no data found	no data found	no data found	reduced virulence	22216007	Gene deletion: full
TRINITY_DN73871_c0_g1_i1	5111	G4NL37#PHI:893#Mgg_02986#318829#Magnaporthe_oryzae#reduced_virulence	1782	20.7	686	436	18	3102	1186	939	1563	6.5e-26	115.9	Record 1021	PHI:893	Uniprot	G4NL37	Broad	MGG_02986	70-15	MGG_02986	318829	Magnaporthe oryzae	1271791	KJ201	Rice Blast	Monocots	4530	Oryza sativa (related: rice)	no data found	Hypothetical protein	no data found	no data found	no data found	reduced virulence	17353894	Gene disruption
TRINITY_DN7406_c0_g1_i2	1011	W7MB59#PHI:3053#Fvhap3#117187#Fusarium_verticillioides#reduced_virulence	198	60.5	129	44	2	851	483	14	141	1.2e-37	152.5	Record 4183	PHI:3053	Uniprot	W7MB59	Genbank	EWG48238	7600	FvHAP3	117187	Fusarium verticillioides	334819	7600	Maize Ear Rot	Monocots	4577	Zea mays (related: maize)	subsp. mays (related: maize)	primary and secondary metabolism	no data found	no data found	no data found	reduced virulence	24875423	Gene deletion: full; gene complementation
TRINITY_DN7576_c0_g1_i1	1798	B2W4L0#PHI:3859#Glu1#45151#Pyrenophora_tritici-repentis#reduced_virulence	421	29	324	184	12	1088	243	70	389	1.6e-32	136.3	Record 5242	PHI:3859	Uniprot	B2W4L0	Genbank	EDU47467	Pt-1C-BFP	GLU1	45151	Pyrenophora tritici-repentis	no data found	Alg3-24	Tan Spot	Monocots	4565	Triticum aestivum (related: bread wheat)	6B662	glucanase gene	no data found	no data found	no data found	reduced virulence	24119405	Altered gene expression / gene regulation: silencing
TRINITY_DN7576_c0_g1_i2	1799	B2W4L0#PHI:3859#Glu1#45151#Pyrenophora_tritici-repentis#reduced_virulence	421	27.2	250	138	10	866	243	142	389	1.1e-17	87	Record 5242	PHI:3859	Uniprot	B2W4L0	Genbank	EDU47467	Pt-1C-BFP	GLU1	45151	Pyrenophora tritici-repentis	no data found	Alg3-24	Tan Spot	Monocots	4565	Triticum aestivum (related: bread wheat)	6B662	glucanase gene	no data found	no data found	no data found	reduced virulence	24119405	Altered gene expression / gene regulation: silencing
TRINITY_DN7576_c0_g1_i3	1707	B2W4L0#PHI:3859#Glu1#45151#Pyrenophora_tritici-repentis#reduced_virulence	421	29	324	184	12	1088	243	70	389	1.5e-32	136.3	Record 5242	PHI:3859	Uniprot	B2W4L0	Genbank	EDU47467	Pt-1C-BFP	GLU1	45151	Pyrenophora tritici-repentis	no data found	Alg3-24	Tan Spot	Monocots	4565	Triticum aestivum (related: bread wheat)	6B662	glucanase gene	no data found	no data found	no data found	reduced virulence	24119405	Altered gene expression / gene regulation: silencing
TRINITY_DN7670_c2_g1_i1	1309	Q52G60#PHI:2991#Mgg_01426.6#318829#Magnaporthe_oryzae#reduced_virulence	773	30.4	92	62	2	155	430	4	93	1e-07	53.5	Record 4100	PHI:2991	Uniprot	Q52G60	EMBL	EHA54568	70-15	MGG_01426.6	318829	Magnaporthe oryzae	1271791	KJ201	Rice Blast	Monocots	4530	Oryza sativa (related: rice)	no data found	Transcription factor	no data found	no data found	no data found	reduced virulence	23762023	Gene mutation
TRINITY_DN772_c2_g2_i2	2349	Q6X269#PHI:338#Clb2#5270#Ustilago_maydis#reduced_virulence	604	34.3	233	144	5	1498	803	316	540	3.3e-33	139	Record 359	PHI:338	Uniprot	Q6X269	EMBL	AAP94020	no data found	CLB2	5270	Ustilago maydis	no data found	no data found	Corn Smut	Monocots	4577	Zea mays (related: maize)	no data found	B-type Cyclin	GO:0009405, IMP	GO	no data found	reduced virulence	14679309	Altered gene expression / gene regulation
TRINITY_DN7940_c1_g1_i4	2501	P87199#PHI:465#Kin2#5270#Ustilago_maydis#reduced_virulence	968	38.9	350	192	8	1255	2286	1	334	1.9e-55	213	Record 498	PHI:465	Uniprot	P87199	EMBL	AAB63337	no data found	KIN2	5270	Ustilago maydis	559306	FB1, FB2	Corn Smut	Monocots	4577	Zea mays (related: maize)	no data found	Kinesin	GO:0009405, IMP	GO	no data found	reduced virulence	9218789	Gene disruption
TRINITY_DN7962_c0_g1_i1	3584	P87199#PHI:465#Kin2#5270#Ustilago_maydis#reduced_virulence	968	36.7	376	222	7	1430	2545	1	364	1.5e-48	190.7	Record 498	PHI:465	Uniprot	P87199	EMBL	AAB63337	no data found	KIN2	5270	Ustilago maydis	559306	FB1, FB2	Corn Smut	Monocots	4577	Zea mays (related: maize)	no data found	Kinesin	GO:0009405, IMP	GO	no data found	reduced virulence	9218789	Gene disruption
TRINITY_DN7989_c1_g1_i1	1723	V6RAJ2#PHI:1016__PHI:1191__PHI:3376#Ste11__(sc_ste11)__Fgste11#5518#Fusarium_graminearum#loss_of_pathogenicity__reduced_virulence	849	30.7	212	136	2	1112	504	631	840	2.1e-29	125.9	Record 1345	PHI:1191	Uniprot	V6RAJ2	Broad	FGSG_05484	PH-1	(Sc Ste11)	5518	Fusarium graminearum	229533	PH-1	Fusarium Ear Blight	Monocots	4564	Triticum (related: wheat)	Norm; Xiaoyan 25	protein kinase	no data found	no data found	no data found	reduced virulence	22216007	Gene deletion: full
TRINITY_DN7989_c1_g1_i1	1723	V6RAJ2#PHI:1016__PHI:1191__PHI:3376#Ste11__(sc_ste11)__Fgste11#5518#Fusarium_graminearum#loss_of_pathogenicity__reduced_virulence	849	30.7	212	136	2	1112	504	631	840	2.1e-29	125.9	Record 4608	PHI:3376	Uniprot	V6RAJ2	Genbank	ESU11451	PH-1	FgSte11	5518	Fusarium graminearum	229533	PH-1	Fusarium Head Blight	Monocots	4565	Triticum aestivum (related: bread wheat)	no data found	fungal development and pathogenicity	no data found	no data found	mitogen-activated protein kinase (MAPK) signaling pathway	reduced virulence	25388878	Gene mutation: characterised; gene complementation
TRINITY_DN7989_c1_g1_i2	1457	V6RAJ2#PHI:1016__PHI:1191__PHI:3376#Ste11__(sc_ste11)__Fgste11#5518#Fusarium_graminearum#loss_of_pathogenicity__reduced_virulence	849	29	200	131	2	1076	504	643	840	5.9e-25	110.9	Record 1345	PHI:1191	Uniprot	V6RAJ2	Broad	FGSG_05484	PH-1	(Sc Ste11)	5518	Fusarium graminearum	229533	PH-1	Fusarium Ear Blight	Monocots	4564	Triticum (related: wheat)	Norm; Xiaoyan 25	protein kinase	no data found	no data found	no data found	reduced virulence	22216007	Gene deletion: full
TRINITY_DN7989_c1_g1_i2	1457	V6RAJ2#PHI:1016__PHI:1191__PHI:3376#Ste11__(sc_ste11)__Fgste11#5518#Fusarium_graminearum#loss_of_pathogenicity__reduced_virulence	849	29	200	131	2	1076	504	643	840	5.9e-25	110.9	Record 4608	PHI:3376	Uniprot	V6RAJ2	Genbank	ESU11451	PH-1	FgSte11	5518	Fusarium graminearum	229533	PH-1	Fusarium Head Blight	Monocots	4565	Triticum aestivum (related: bread wheat)	no data found	fungal development and pathogenicity	no data found	no data found	mitogen-activated protein kinase (MAPK) signaling pathway	reduced virulence	25388878	Gene mutation: characterised; gene complementation
TRINITY_DN8195_c0_g1_i1	1703	G2XIG8#PHI:7173#Hic-15#27337#Verticillium_dahliae#reduced_virulence	525	22.9	245	172	7	891	199	235	476	1.4e-09	60.1	Record 9450	PHI:7173	Uniprot	G2XIG8	Genbank	EGY19616	VdLs.17	HiC-15	27337	Verticillium dahliae	no data found	V592	Vascular wilt	Eudicots	3635	Gossypium hirsutum (related: cotton)	no data found	Isotrichodermin C-15 hydroxylase	no data found	no data found	no data found	reduced virulence	27668926	Gene mutation
TRINITY_DN8215_c0_g1_i1	1934	Q6X269#PHI:338#Clb2#5270#Ustilago_maydis#reduced_virulence	604	31.4	299	191	7	1330	440	262	548	7.9e-33	137.5	Record 359	PHI:338	Uniprot	Q6X269	EMBL	AAP94020	no data found	CLB2	5270	Ustilago maydis	no data found	no data found	Corn Smut	Monocots	4577	Zea mays (related: maize)	no data found	B-type Cyclin	GO:0009405, IMP	GO	no data found	reduced virulence	14679309	Altered gene expression / gene regulation
TRINITY_DN8323_c0_g2_i1	2137	Q8J214#PHI:346#Cru1#5270#Ustilago_maydis#reduced_virulence	592	46.2	338	165	6	1973	975	243	568	9.5e-80	293.5	Record 367	PHI:346	Uniprot	Q8J214	EMBL	AAN10186	no data found	CRU1	5270	Ustilago maydis	559306	FB1, FB2, SG200	Corn Smut	Monocots	4577	Zea mays (related: maize)	no data found	Cell cycle	GO:0009405, IMP	GO	no data found	reduced virulence	15316079	Gene deletion
TRINITY_DN8323_c0_g2_i2	2037	Q8J214#PHI:346#Cru1#5270#Ustilago_maydis#reduced_virulence	592	46.2	338	165	6	1873	875	243	568	9e-80	293.5	Record 367	PHI:346	Uniprot	Q8J214	EMBL	AAN10186	no data found	CRU1	5270	Ustilago maydis	559306	FB1, FB2, SG200	Corn Smut	Monocots	4577	Zea mays (related: maize)	no data found	Cell cycle	GO:0009405, IMP	GO	no data found	reduced virulence	15316079	Gene deletion
TRINITY_DN8323_c1_g1_i1	2565	Q8J214#PHI:346#Cru1#5270#Ustilago_maydis#reduced_virulence	592	48.3	317	152	5	554	1489	258	567	1.2e-84	310.1	Record 367	PHI:346	Uniprot	Q8J214	EMBL	AAN10186	no data found	CRU1	5270	Ustilago maydis	559306	FB1, FB2, SG200	Corn Smut	Monocots	4577	Zea mays (related: maize)	no data found	Cell cycle	GO:0009405, IMP	GO	no data found	reduced virulence	15316079	Gene deletion
TRINITY_DN83_c1_g2_i1	3126	I1RE80#PHI:3037#Fgerg5a#5518#Fusarium_graminearum#reduced_virulence	536	27.8	209	136	4	2349	1744	305	505	7.5e-17	85.1	Record 4154	PHI:3037	Uniprot	I1RE80	Genbank	ESU07330	PH-1	FgERG5A	5518	Fusarium graminearum	no data found	HN9-1	Fusarium Head Blight	Monocots	4565	Triticum aestivum (related: bread wheat)	Jimai22	cytochrome P450 61	no data found	no data found	ergosterol biosynthesis pathway	reduced virulence	24785759	Gene disruption; gene complementation
TRINITY_DN8475_c0_g2_i1	2571	C6ZRH8#PHI:2976#Cgopt1#474922#Colletotrichum_gloeosporioides#reduced_virulence	752	34.4	691	422	11	2488	443	45	713	1.1e-119	426.4	Record 4084	PHI:2976	Uniprot	C6ZRH8	Genbank	FJ008981	no data found	CgOPT1	474922	Colletotrichum gloeosporioides	29905	f. sp. aeschynomenes	Anthracnose	Eudicots	108276	Aeschynomene virginica (no common name found)	no data found	Oligopeptide transporters of the OPT family	no data found	no data found	no data found	reduced virulence	19698103	Altered gene expression / gene regulation: silencing
TRINITY_DN8497_c0_g1_i1	1857	A0A0B5J4U6#PHI:4609#Bxcyp33d3#6326#Bursaphelenchus_xylophilus#reduced_virulence	509	23.2	518	350	15	1817	321	6	494	2.8e-27	119	Record 5849	PHI:4609	Uniprot	A0A0B5J4U6	Genbank	AJG01373	no data found	BxCYP33D3	6326	Bursaphelenchus xylophilus	no data found	AMA3	Pine Wilt Disease	Seed plants	88730	Pinus massoniana (related: chinese red pine)	no data found	Cytochrome P450 Genes	no data found	no data found	no data found	reduced virulence	25756378	Altered gene expression / gene regulation: silencing
TRINITY_DN8619_c0_g1_i1	2318	Q99078#PHI:402__PHI:2224__PHI:6068#Fuz7#5270#Ustilago_maydis#loss_of_pathogenicity__unaffected_pathogenicity__reduced_virulence	435	29.4	204	132	6	1159	554	115	308	1e-15	80.9	Record 2587	PHI:2224	Uniprot	Q99078	EMBL	U07801	521	fuz7	5270	Ustilago maydis	no data found	SG200	Corn Smut	Monocots	4577	Zea mays (related: maize)	Early Golden Bantam (Olds Seeds)	no data found	no data found	no data found	no data found	reduced virulence	20587773	Functional test in host
TRINITY_DN8779_c0_g1_i1	959	I1RW16#PHI:1178__PHI:4941#(sc_cdc28)__Cdc2a#5518#Fusarium_graminearum#reduced_virulence__lethal__loss_of_pathogenicity	325	51.3	189	68	7	718	206	2	184	3.4e-45	177.6	Record 1332	PHI:1178	Uniprot	I1RW16	Broad	FGSG_08468	PH-1	(Sc Cdc28)	5518	Fusarium graminearum	229533	PH-1	Fusarium Ear Blight	Monocots	4564	Triticum (related: wheat)	Norm; Xiaoyan 12	protein kinase	no data found	no data found	no data found	reduced virulence	22216007	Gene deletion: full
TRINITY_DN8779_c0_g1_i2	1476	I1RW16#PHI:1178__PHI:4941#(sc_cdc28)__Cdc2a#5518#Fusarium_graminearum#reduced_virulence__lethal__loss_of_pathogenicity	325	50.8	313	129	8	1235	354	2	308	1.4e-85	312.4	Record 1332	PHI:1178	Uniprot	I1RW16	Broad	FGSG_08468	PH-1	(Sc Cdc28)	5518	Fusarium graminearum	229533	PH-1	Fusarium Ear Blight	Monocots	4564	Triticum (related: wheat)	Norm; Xiaoyan 12	protein kinase	no data found	no data found	no data found	reduced virulence	22216007	Gene deletion: full
TRINITY_DN8779_c0_g1_i3	955	I1RW16#PHI:1178__PHI:4941#(sc_cdc28)__Cdc2a#5518#Fusarium_graminearum#reduced_virulence__lethal__loss_of_pathogenicity	325	52.9	221	80	7	714	106	2	216	7e-59	223	Record 1332	PHI:1178	Uniprot	I1RW16	Broad	FGSG_08468	PH-1	(Sc Cdc28)	5518	Fusarium graminearum	229533	PH-1	Fusarium Ear Blight	Monocots	4564	Triticum (related: wheat)	Norm; Xiaoyan 12	protein kinase	no data found	no data found	no data found	reduced virulence	22216007	Gene deletion: full
TRINITY_DN8871_c0_g2_i1	1838	G2XIG8#PHI:7173#Hic-15#27337#Verticillium_dahliae#reduced_virulence	525	24.5	387	240	15	564	1640	121	483	5.9e-14	74.7	Record 9450	PHI:7173	Uniprot	G2XIG8	Genbank	EGY19616	VdLs.17	HiC-15	27337	Verticillium dahliae	no data found	V592	Vascular wilt	Eudicots	3635	Gossypium hirsutum (related: cotton)	no data found	Isotrichodermin C-15 hydroxylase	no data found	no data found	no data found	reduced virulence	27668926	Gene mutation
TRINITY_DN8878_c0_g1_i1	1158	G4MSF2#PHI:2985#Mgg_04521.6#318829#Magnaporthe_oryzae#reduced_virulence	556	63.3	30	11	0	429	340	500	529	2.6e-07	52	Record 4094	PHI:2985	Uniprot	G4MSF2	Genbank	EHA53764	70-15	MGG_04521.6	318829	Magnaporthe oryzae	1271791	KJ201	Rice Blast	Monocots	4530	Oryza sativa (related: rice)	no data found	Transcription factor	no data found	no data found	no data found	reduced virulence	23762023	Gene mutation
TRINITY_DN890_c0_g1_i1	3413	G4NAJ8#PHI:6223#Moyvh1#318829#Magnaporthe_oryzae#reduced_virulence	393	26.4	178	81	3	2581	2967	12	188	9.1e-08	55.1	Record 8116	PHI:6223	Uniprot	G4NAJ8	Genbank	EHA51336	70-15	MoYvh1	318829	Magnaporthe oryzae	no data found	Guy11	Rice Blast	Monocots	4530	Oryza sativa (related: rice)	CO-39	Protein Phosphatase	no data found	no data found	MAPK pathway	reduced virulence	27110741	Gene deletion: full; gene complementation
TRINITY_DN890_c0_g1_i2	3070	G4NAJ8#PHI:6223#Moyvh1#318829#Magnaporthe_oryzae#reduced_virulence	393	26.4	178	81	3	2238	2624	12	188	8.1e-08	55.1	Record 8116	PHI:6223	Uniprot	G4NAJ8	Genbank	EHA51336	70-15	MoYvh1	318829	Magnaporthe oryzae	no data found	Guy11	Rice Blast	Monocots	4530	Oryza sativa (related: rice)	CO-39	Protein Phosphatase	no data found	no data found	MAPK pathway	reduced virulence	27110741	Gene deletion: full; gene complementation
TRINITY_DN890_c0_g1_i4	3360	G4NAJ8#PHI:6223#Moyvh1#318829#Magnaporthe_oryzae#reduced_virulence	393	26.4	178	81	3	2528	2914	12	188	8.9e-08	55.1	Record 8116	PHI:6223	Uniprot	G4NAJ8	Genbank	EHA51336	70-15	MoYvh1	318829	Magnaporthe oryzae	no data found	Guy11	Rice Blast	Monocots	4530	Oryza sativa (related: rice)	CO-39	Protein Phosphatase	no data found	no data found	MAPK pathway	reduced virulence	27110741	Gene deletion: full; gene complementation
TRINITY_DN890_c0_g1_i5	3137	G4NAJ8#PHI:6223#Moyvh1#318829#Magnaporthe_oryzae#reduced_virulence	393	26.4	178	81	3	2305	2691	12	188	8.3e-08	55.1	Record 8116	PHI:6223	Uniprot	G4NAJ8	Genbank	EHA51336	70-15	MoYvh1	318829	Magnaporthe oryzae	no data found	Guy11	Rice Blast	Monocots	4530	Oryza sativa (related: rice)	CO-39	Protein Phosphatase	no data found	no data found	MAPK pathway	reduced virulence	27110741	Gene deletion: full; gene complementation
TRINITY_DN8914_c0_g1_i2	1783	Q5ZUY9#PHI:6381#Iolt#446#Legionella_pneumophila#reduced_virulence	471	32.1	449	276	8	356	1663	9	441	2.2e-53	205.7	Record 8341	PHI:6381	Uniprot	Q5ZUY9	Genbank	AAU27733	Philadelphia 1	iolT	446	Legionella pneumophila	no data found	JR32	Legionnaires. disease	Eukaryotes	5755	Acanthamoeba castellanii (no common name found)	ATCC 30234	inositol transporter	no data found	no data found	no data found	reduced virulence	27287324	Gene deletion: full; gene complementation
TRINITY_DN8953_c0_g1_i1	2197	G4NJD1#PHI:2171#Peroxisomal_copper_amine_oxidase#318829#Magnaporthe_oryzae#reduced_virulence	704	26.6	650	438	18	2081	201	32	665	2.3e-57	219.2	Record 2488	PHI:2171	Uniprot	G4NJD1	Genbank	MGG_15019.6	70-15	Peroxisomal copper amine oxidase	318829	Magnaporthe oryzae	no data found	Guy11	Rice Blast	Monocots	4513	Hordeum vulgare (related: barley)	subsp. vulgare Golden Promise (related: domesticated barley)	Cu-amine-oxidase	no data found	no data found	no data found	reduced virulence	20348434	Gene disruption
TRINITY_DN9227_c0_g1_i9	2140	I1RZL3#PHI:3996#Fgfim#5518#Fusarium_graminearum#reduced_virulence	649	43.7	247	134	2	11	736	127	373	4.7e-55	211.5	Record 5438	PHI:3996	Uniprot	I1RZL3	BROAD	FGSG_09862.3	PH-1	FgFim	5518	Fusarium graminearum	no data found	Y2021A	Fusarium Head Blight	Monocots	4565	Triticum aestivum (related: bread wheat)	Zhenmai 5	Fimbrin is a cytoskeletal protein associated with microfilament core bundles in microvilli, microspikes, stereocilia, membrane ruffles, and cell-substratum attachment sites.	no data found	no data found	no data found	reduced virulence	24299032	Gene deletion; gene complementation
TRINITY_DN927_c0_g1_i1	1515	D0F0C3#PHI:7670#Psfuz7#27350#Puccinia_striiformis#reduced_virulence	419	30.4	224	138	7	386	1039	77	288	3e-19	92	Record 10580	PHI:7670	Uniprot	D0F0C3	Genbank	ACX53639	CYR32	PsFUZ7	27350	Puccinia striiformis	1240226	f.sp. Tritici, Chinese Yellow Rust isolate 32 (CYR32)	Yellow rust	Monocots	4565	Triticum aestivum (related: bread wheat)	Suwon 11	Mitogen-activated protein kinase	no data found	no data found	no data found	reduced virulence	29070517	Altered gene expression/ gene regulation: silencing
TRINITY_DN9288_c0_g2_i1	2152	Q4P5N0#PHI:382__PHI:2233#Smu1#5270#Ustilago_maydis#reduced_virulence	746	33.3	195	122	4	1089	508	476	663	8.2e-23	104.4	Record 403	PHI:382	Uniprot	Q4P5N0	EMBL	AAM97788	no data found	SMU1	5270	Ustilago maydis	no data found	1952-01-01	Corn Smut	Monocots	4577	Zea mays (related: maize)	no data found	Serine/threonine kinase	GO:0009405, IMP	GO	no data found	reduced virulence	14871948	Gene deletion
TRINITY_DN9288_c0_g2_i1	2152	Q4P5N0#PHI:382__PHI:2233#Smu1#5270#Ustilago_maydis#reduced_virulence	746	33.3	195	122	4	1089	508	476	663	8.2e-23	104.4	Record 2615	PHI:2233	Uniprot	Q4P5N0	Genbank	um04583.1	521	Smu1	5270	Ustilago maydis	no data found	FB	Corn Smut	Monocots	4577	Zea mays (related: maize)	no data found	putative protein-arginine methyltransferases	no data found	no data found	no data found	reduced virulence	21622903	Altered gene expression / gene regulation: overexpression
TRINITY_DN9586_c0_g1_i1	1121	G0T3B3#PHI:2401#Caring1#339__317__272952#Xanthomonas_campestris__Pseudomonas_syringae__Hyaloperonospora_arabidopsidis#increased_virulence_(hypervirulence)__reduced_virulence	197	54.2	72	33	0	633	848	82	153	3.7e-19	91.3	Record 2908	PHI:2401	Uniprot	G0T3B3	no data found	GQ359822	Nockwang	CaRING1	272952	Hyaloperonospora arabidopsidis	no data found	Noco2	Downy Mildew Of Arabidopsis	Eudicots	3702	Arabidopsis thaliana (related: thale cress)	Col-0	E3 ubiquitin ligase	no data found	no data found	no data found	reduced virulence	21628629	Altered gene expression / gene regulation: overexpression
TRINITY_DN9644_c0_g1_i1	3235	P87199#PHI:465#Kin2#5270#Ustilago_maydis#reduced_virulence	968	30	550	331	10	277	1845	5	527	1.7e-51	200.3	Record 498	PHI:465	Uniprot	P87199	EMBL	AAB63337	no data found	KIN2	5270	Ustilago maydis	559306	FB1, FB2	Corn Smut	Monocots	4577	Zea mays (related: maize)	no data found	Kinesin	GO:0009405, IMP	GO	no data found	reduced virulence	9218789	Gene disruption
TRINITY_DN9807_c0_g1_i2	2176	B0BES2#PHI:1024#Bcnoxb#40559#Botrytis_cinerea#reduced_virulence	581	26.4	371	224	12	862	1911	12	354	3.7e-31	132.1	Record 1174	PHI:1024	Uniprot	B0BES2	EMBL	CAP12517	B05.10	bcnoxB	40559	Botrytis cinerea	332648	B05.10	Grey Mould	Eudicots	3885	Phaseolus vulgaris (related: string bean)	no data found	NADPH Oxidase	GO:0009405;GO:0044412;GO:0044409	GO	no data found	reduced virulence	18624644	Gene deletion; gene complementation
TRINITY_DN9807_c0_g1_i3	2801	B0BES2#PHI:1024#Bcnoxb#40559#Botrytis_cinerea#reduced_virulence	581	27.5	626	374	18	862	2667	12	581	1.5e-61	233.4	Record 1174	PHI:1024	Uniprot	B0BES2	EMBL	CAP12517	B05.10	bcnoxB	40559	Botrytis cinerea	332648	B05.10	Grey Mould	Eudicots	3885	Phaseolus vulgaris (related: string bean)	no data found	NADPH Oxidase	GO:0009405;GO:0044412;GO:0044409	GO	no data found	reduced virulence	18624644	Gene deletion; gene complementation
TRINITY_DN10260_c0_g1_i2	895	I1RZG7#PHI:1551#Gzmyb015#5518#Fusarium_graminearum#unaffected_pathogenicity	778	26.4	91	65	2	73	345	5	93	1.5e-07	52.4	Record 1708	PHI:1551	Uniprot	I1RZG7	Broad	FGSG_09807	PH-1	GzMyb015	5518	Fusarium graminearum	449239	GZ3639	Fusarium Ear Blight	Monocots	4564	Triticum (related: wheat)	no data found	transcription factor	no data found	no data found	no data found	unaffected pathogenicity	22028654	Gene deletion
TRINITY_DN10383_c0_g2_i1	1802	Q5GZB8#PHI:6839#Pgla#347#Xanthomonas_oryzae#unaffected_pathogenicity	556	26.6	173	100	5	1020	547	285	445	2.1e-08	56.2	Record 8948	PHI:6839	Uniprot	Q5GZB8	Genbank	AAW75953	KACC10331	pglA	347	Xanthomonas oryzae	64187	pv. Oryzae BXO43	Bacterial leaf blight	Monocots	4530	Oryza sativa (related: rice)	TN-1	Polygalacturonase	no data found	no data found	no data found	unaffected pathogenicity	27907079	Gene disruption; gene complementation
TRINITY_DN10391_c0_g1_i2	2054	Q96WM9#PHI:552#Bclcc2#40559#Botrytis_cinerea#unaffected_pathogenicity	581	28.6	545	299	17	1973	402	67	542	6.4e-49	191	Record 634	PHI:552	Uniprot	Q96WM9	EMBL	AAK77953	SAS56	BcLCC2	40559	Botrytis cinerea	40559	SAS56	Grey Mould	Eudicots	3818	Arachis hypogaea (related: peanut)	no data found	Laccase2	GO:0008471	GO	no data found	unaffected pathogenicity	11929539	Gene deletion
TRINITY_DN10537_c0_g1_i1	4132	I1S2F2#PHI:1500#Gzhmg032#5518#Fusarium_graminearum#unaffected_pathogenicity	1493	52.3	1286	541	7	276	3950	196	1469	9.6e-129	457.2	Record 1657	PHI:1500	Uniprot	I1S2F2	Broad	FGSG_10944	PH-1	GzHMG032	5518	Fusarium graminearum	449239	GZ3639	Fusarium Ear Blight	Monocots	4564	Triticum (related: wheat)	no data found	transcription factor	no data found	no data found	no data found	unaffected pathogenicity	22028654	Gene deletion
TRINITY_DN10806_c0_g1_i4	1063	A7F6T5#PHI:7696#Thr1#5180#Sclerotinia_sclerotiorum#unaffected_pathogenicity	279	29.2	257	143	5	156	815	10	264	3.8e-21	97.8	Record 10616	PHI:7696	Uniprot	A7F6T5	Genbank	EDN98456	1980	THR1	5180	Sclerotinia sclerotiorum	no data found	no data found	White mould	Eudicots	3708	Brassica napus (related: rape)	Westar	Trihydroxynaphthalene reductase	no data found	no data found	no data found	unaffected pathogenicity	29024255	Gene deletion: full
TRINITY_DN10984_c0_g2_i1	1206	Q5GZC1#PHI:6840#Pmt#347#Xanthomonas_oryzae#unaffected_pathogenicity	407	28.1	274	153	9	908	177	100	359	4.9e-17	84.3	Record 8949	PHI:6840	Uniprot	Q5GZC1	Genbank	AAW75950	KACC10331	pmt	347	Xanthomonas oryzae	64187	pv. Oryzae BXO43	Bacterial leaf blight	Monocots	4530	Oryza sativa (related: rice)	TN-1	Pectin methyl esterase	no data found	no data found	no data found	unaffected pathogenicity	27907079	Gene disruption; gene complementation
TRINITY_DN1100_c1_g2_i1	2209	Q4I5U9#PHI:1231__PHI:1492#Fgsg_07409__Gzhmg024#5518#Fusarium_graminearum#lethal__unaffected_pathogenicity	539	37.1	350	200	5	1718	726	33	381	1.3e-60	229.9	Record 1649	PHI:1492	Uniprot	Q4I5U9	Broad	FGSG_07409	PH-1	GzHMG024	5518	Fusarium graminearum	449239	GZ3639	Fusarium Ear Blight	Monocots	4564	Triticum (related: wheat)	no data found	transcription factor	no data found	no data found	no data found	unaffected pathogenicity	22028654	Gene deletion
TRINITY_DN1100_c1_g2_i2	1532	I1RN43#PHI:1268#Fgsg_05406#5518#Fusarium_graminearum#unaffected_pathogenicity	456	40.2	301	162	7	1044	181	92	387	1.4e-56	216.1	Record 1422	PHI:1268	Uniprot	I1RN43	Broad	FGSG_05406	PH-1	FGSG_05406	5518	Fusarium graminearum	229533	PH-1	Fusarium Ear Blight	Monocots	4564	Triticum (related: wheat)	Norm; Xiaoyan 99	protein kinase	no data found	no data found	no data found	unaffected pathogenicity	22216007	Gene deletion: full
TRINITY_DN11074_c0_g1_i2	3689	I1S0N5#PHI:1552#Gzmyb016#5518#Fusarium_graminearum#unaffected_pathogenicity	1114	23	605	276	14	1586	3361	202	629	5.2e-33	139	Record 1709	PHI:1552	Uniprot	I1S0N5	Broad	FGSG_10269	PH-1	GzMyb016	5518	Fusarium graminearum	449239	GZ3639	Fusarium Ear Blight	Monocots	4564	Triticum (related: wheat)	no data found	transcription factor	no data found	no data found	no data found	unaffected pathogenicity	22028654	Gene deletion
TRINITY_DN11288_c0_g1_i1	710	Q4HTT1#PHI:1468#Gzccaat008#5518#Fusarium_graminearum#unaffected_pathogenicity	134	72.4	123	34	0	629	261	6	128	6e-47	183	Record 1625	PHI:1468	Uniprot	Q4HTT1	Broad	FGSG_11627	PH-1	GzCCAAT008	5518	Fusarium graminearum	449239	GZ3639	Fusarium Ear Blight	Monocots	4564	Triticum (related: wheat)	no data found	transcription factor	no data found	no data found	no data found	unaffected pathogenicity	22028654	Gene deletion
TRINITY_DN11439_c0_g1_i1	3263	P87198#PHI:464#Kin1#5270#Ustilago_maydis#unaffected_pathogenicity	1459	32.4	587	278	17	357	1796	239	813	9.8e-60	227.6	Record 497	PHI:464	Uniprot	P87198	EMBL	AAB63336	no data found	KIN1	5270	Ustilago maydis	559306	FB1, FB2	Corn Smut	Monocots	4577	Zea mays (related: maize)	no data found	Kinesin	no data found	no data found	no data found	unaffected pathogenicity	9218789	Gene disruption
TRINITY_DN11439_c0_g1_i2	3334	P87198#PHI:464#Kin1#5270#Ustilago_maydis#unaffected_pathogenicity	1459	34.6	295	152	10	1079	1867	528	813	2.2e-27	120.2	Record 497	PHI:464	Uniprot	P87198	EMBL	AAB63336	no data found	KIN1	5270	Ustilago maydis	559306	FB1, FB2	Corn Smut	Monocots	4577	Zea mays (related: maize)	no data found	Kinesin	no data found	no data found	no data found	unaffected pathogenicity	9218789	Gene disruption
TRINITY_DN11637_c0_g1_i2	1319	A0A290WFC9#PHI:7708#Veda_05198#27337#Verticillium_dahliae#reduced_virulence__unaffected_pathogenicity__increased_virulence_(hypervirulence)	333	31.4	315	173	10	1119	268	30	332	2.8e-26	115.2	Record 10661	PHI:7708	Uniprot	A0A290WFC9	Genbank	ATD50209	Vd991	VEDA_05198	27337	Verticillium dahliae	498257	VdLs.17	Vascular wilt	Eudicots	4236	Lactuca sativa (related: garden lettuce)	Capitata	NAD(P)-binding domain protein	no data found	no data found	no data found	unaffected pathogenicity	29084346	Other evidence: Transgenes
TRINITY_DN12063_c0_g1_i1	2828	Q4I5U9#PHI:1231__PHI:1492#Fgsg_07409__Gzhmg024#5518#Fusarium_graminearum#lethal__unaffected_pathogenicity	539	40.9	340	175	7	726	1676	33	369	1.9e-64	243	Record 1649	PHI:1492	Uniprot	Q4I5U9	Broad	FGSG_07409	PH-1	GzHMG024	5518	Fusarium graminearum	449239	GZ3639	Fusarium Ear Blight	Monocots	4564	Triticum (related: wheat)	no data found	transcription factor	no data found	no data found	no data found	unaffected pathogenicity	22028654	Gene deletion
TRINITY_DN12063_c0_g1_i2	2773	Q4I5U9#PHI:1231__PHI:1492#Fgsg_07409__Gzhmg024#5518#Fusarium_graminearum#lethal__unaffected_pathogenicity	539	45	229	108	3	726	1358	33	261	1.8e-51	199.9	Record 1649	PHI:1492	Uniprot	Q4I5U9	Broad	FGSG_07409	PH-1	GzHMG024	5518	Fusarium graminearum	449239	GZ3639	Fusarium Ear Blight	Monocots	4564	Triticum (related: wheat)	no data found	transcription factor	no data found	no data found	no data found	unaffected pathogenicity	22028654	Gene deletion
TRINITY_DN12063_c0_g1_i4	2748	Q4I5U9#PHI:1231__PHI:1492#Fgsg_07409__Gzhmg024#5518#Fusarium_graminearum#lethal__unaffected_pathogenicity	539	40.9	340	175	7	726	1676	33	369	1.9e-64	243	Record 1649	PHI:1492	Uniprot	Q4I5U9	Broad	FGSG_07409	PH-1	GzHMG024	5518	Fusarium graminearum	449239	GZ3639	Fusarium Ear Blight	Monocots	4564	Triticum (related: wheat)	no data found	transcription factor	no data found	no data found	no data found	unaffected pathogenicity	22028654	Gene deletion
TRINITY_DN12067_c0_g1_i1	3363	P87198#PHI:464#Kin1#5270#Ustilago_maydis#unaffected_pathogenicity	1459	32.8	531	280	12	475	1845	313	840	2.4e-53	206.5	Record 497	PHI:464	Uniprot	P87198	EMBL	AAB63336	no data found	KIN1	5270	Ustilago maydis	559306	FB1, FB2	Corn Smut	Monocots	4577	Zea mays (related: maize)	no data found	Kinesin	no data found	no data found	no data found	unaffected pathogenicity	9218789	Gene disruption
TRINITY_DN12168_c0_g1_i2	2666	P87198#PHI:464#Kin1#5270#Ustilago_maydis#unaffected_pathogenicity	1459	25.1	490	271	17	2379	1036	265	700	9.5e-21	97.8	Record 497	PHI:464	Uniprot	P87198	EMBL	AAB63336	no data found	KIN1	5270	Ustilago maydis	559306	FB1, FB2	Corn Smut	Monocots	4577	Zea mays (related: maize)	no data found	Kinesin	no data found	no data found	no data found	unaffected pathogenicity	9218789	Gene disruption
TRINITY_DN12416_c0_g2_i1	1901	F5HHD5#PHI:2266#Ptr2#13684#Parastagonospora_nodorum#unaffected_pathogenicity	625	22.3	512	298	12	1773	343	104	550	3.5e-17	85.5	Record 2660	PHI:2266	Uniprot	F5HHD5	GenBank	AY187281	SN15	Ptr2	13684	Parastagonospora nodorum	321614	SN15	Glume Blotch	Monocots	4564	Triticum (related: wheat)	Amery	Di/tripeptide transport	no data found	no data found	no data found	unaffected pathogenicity	no data found	Gene deletion: full
TRINITY_DN1353_c0_g1_i1	2308	Q96WM9#PHI:552#Bclcc2#40559#Botrytis_cinerea#unaffected_pathogenicity	581	26.5	525	323	14	270	1808	69	542	4.8e-45	178.3	Record 634	PHI:552	Uniprot	Q96WM9	EMBL	AAK77953	SAS56	BcLCC2	40559	Botrytis cinerea	40559	SAS56	Grey Mould	Eudicots	3818	Arachis hypogaea (related: peanut)	no data found	Laccase2	GO:0008471	GO	no data found	unaffected pathogenicity	11929539	Gene deletion
TRINITY_DN135_c0_g1_i2	4932	P87198#PHI:464#Kin1#5270#Ustilago_maydis#unaffected_pathogenicity	1459	45.4	108	50	4	4571	4257	310	411	3.1e-17	87	Record 497	PHI:464	Uniprot	P87198	EMBL	AAB63336	no data found	KIN1	5270	Ustilago maydis	559306	FB1, FB2	Corn Smut	Monocots	4577	Zea mays (related: maize)	no data found	Kinesin	no data found	no data found	no data found	unaffected pathogenicity	9218789	Gene disruption
TRINITY_DN135_c0_g1_i7	4989	P87198#PHI:464#Kin1#5270#Ustilago_maydis#unaffected_pathogenicity	1459	45.4	108	50	4	4628	4314	310	411	3.1e-17	87	Record 497	PHI:464	Uniprot	P87198	EMBL	AAB63336	no data found	KIN1	5270	Ustilago maydis	559306	FB1, FB2	Corn Smut	Monocots	4577	Zea mays (related: maize)	no data found	Kinesin	no data found	no data found	no data found	unaffected pathogenicity	9218789	Gene disruption
TRINITY_DN13939_c0_g1_i1	1291	I1RB11#PHI:1443#Gzgata001#5518#Fusarium_graminearum#unaffected_pathogenicity	483	66.7	30	10	0	848	937	434	463	4.5e-08	54.7	Record 1600	PHI:1443	Uniprot	I1RB11	Broad	FGSG_00710	PH-1	GzGATA001	5518	Fusarium graminearum	449239	GZ3639	Fusarium Ear Blight	Monocots	4564	Triticum (related: wheat)	no data found	transcription factor	no data found	no data found	no data found	unaffected pathogenicity	22028654	Gene deletion
TRINITY_DN1466_c0_g1_i2	4156	P87198#PHI:464#Kin1#5270#Ustilago_maydis#unaffected_pathogenicity	1459	26.2	325	194	7	577	1431	300	618	4.8e-19	92.8	Record 497	PHI:464	Uniprot	P87198	EMBL	AAB63336	no data found	KIN1	5270	Ustilago maydis	559306	FB1, FB2	Corn Smut	Monocots	4577	Zea mays (related: maize)	no data found	Kinesin	no data found	no data found	no data found	unaffected pathogenicity	9218789	Gene disruption
TRINITY_DN1488_c0_g1_i2	3911	P87198#PHI:464#Kin1#5270#Ustilago_maydis#unaffected_pathogenicity	1459	30.4	438	230	11	477	1670	313	715	1.1e-41	167.9	Record 497	PHI:464	Uniprot	P87198	EMBL	AAB63336	no data found	KIN1	5270	Ustilago maydis	559306	FB1, FB2	Corn Smut	Monocots	4577	Zea mays (related: maize)	no data found	Kinesin	no data found	no data found	no data found	unaffected pathogenicity	9218789	Gene disruption
TRINITY_DN15004_c0_g1_i2	1579	I1RFC7#PHI:1239#Fgsg_02399#5518#Fusarium_graminearum#unaffected_pathogenicity	371	53.2	237	101	4	485	1174	105	338	3.6e-68	254.6	Record 1393	PHI:1239	Uniprot	I1RFC7	Broad	FGSG_02399	PH-1	FGSG_02399	5518	Fusarium graminearum	229533	PH-1	Fusarium Ear Blight	Monocots	4564	Triticum (related: wheat)	Norm; Xiaoyan 70	protein kinase	no data found	no data found	no data found	unaffected pathogenicity	22216007	Gene deletion: full
TRINITY_DN174_c0_g1_i1	2053	Q96WM9#PHI:552#Bclcc2#40559#Botrytis_cinerea#unaffected_pathogenicity	581	29.9	538	303	18	1947	367	68	542	1e-51	200.3	Record 634	PHI:552	Uniprot	Q96WM9	EMBL	AAK77953	SAS56	BcLCC2	40559	Botrytis cinerea	40559	SAS56	Grey Mould	Eudicots	3818	Arachis hypogaea (related: peanut)	no data found	Laccase2	GO:0008471	GO	no data found	unaffected pathogenicity	11929539	Gene deletion
TRINITY_DN1845_c0_g1_i1	1055	I1RE42#PHI:1541#Gzflbd#5518#Fusarium_graminearum#unaffected_pathogenicity	299	41.7	96	55	1	165	452	9	103	1.3e-16	82.8	Record 1698	PHI:1541	Uniprot	I1RE42	Broad	FGSG_01915	PH-1	GzFlbD	5518	Fusarium graminearum	449239	GZ3639	Fusarium Ear Blight	Monocots	4564	Triticum (related: wheat)	no data found	transcription factor	no data found	no data found	no data found	unaffected pathogenicity	22028654	Gene deletion
TRINITY_DN19690_c0_g1_i1	1880	B2CG58#PHI:1052#Phl1#135779#Cercospora_zeae-maydis#unaffected_pathogenicity	691	37.6	396	172	10	660	1652	224	609	1.7e-61	232.6	Record 1221	PHI:1052	Uniprot	B2CG58	EMBL	ACB38886	no data found	PHL1	135779	Cercospora zeae-maydis	135779	SCOH1-5	Maize Grey Leaf Spot	Monocots	4577	Zea mays (related: maize)	no data found	cryptochrome/6-4 photolyase	no data found	no data found	DNA repair	unaffected pathogenicity	18682297	Gene disruption
TRINITY_DN2204_c0_g1_i10	773	Q4HTT1#PHI:1468#Gzccaat008#5518#Fusarium_graminearum#unaffected_pathogenicity	134	74.4	121	28	1	175	528	3	123	8.2e-42	166	Record 1625	PHI:1468	Uniprot	Q4HTT1	Broad	FGSG_11627	PH-1	GzCCAAT008	5518	Fusarium graminearum	449239	GZ3639	Fusarium Ear Blight	Monocots	4564	Triticum (related: wheat)	no data found	transcription factor	no data found	no data found	no data found	unaffected pathogenicity	22028654	Gene deletion
TRINITY_DN2204_c0_g1_i12	852	Q4HTT1#PHI:1468#Gzccaat008#5518#Fusarium_graminearum#unaffected_pathogenicity	134	72.7	121	30	1	175	528	3	123	3.5e-41	164.1	Record 1625	PHI:1468	Uniprot	Q4HTT1	Broad	FGSG_11627	PH-1	GzCCAAT008	5518	Fusarium graminearum	449239	GZ3639	Fusarium Ear Blight	Monocots	4564	Triticum (related: wheat)	no data found	transcription factor	no data found	no data found	no data found	unaffected pathogenicity	22028654	Gene deletion
TRINITY_DN2204_c0_g1_i6	826	Q4HTT1#PHI:1468#Gzccaat008#5518#Fusarium_graminearum#unaffected_pathogenicity	134	73.6	121	29	1	175	528	3	123	1.5e-41	165.2	Record 1625	PHI:1468	Uniprot	Q4HTT1	Broad	FGSG_11627	PH-1	GzCCAAT008	5518	Fusarium graminearum	449239	GZ3639	Fusarium Ear Blight	Monocots	4564	Triticum (related: wheat)	no data found	transcription factor	no data found	no data found	no data found	unaffected pathogenicity	22028654	Gene deletion
TRINITY_DN2204_c0_g1_i9	855	Q4HTT1#PHI:1468#Gzccaat008#5518#Fusarium_graminearum#unaffected_pathogenicity	134	71.9	121	31	1	175	528	3	123	1e-40	162.5	Record 1625	PHI:1468	Uniprot	Q4HTT1	Broad	FGSG_11627	PH-1	GzCCAAT008	5518	Fusarium graminearum	449239	GZ3639	Fusarium Ear Blight	Monocots	4564	Triticum (related: wheat)	no data found	transcription factor	no data found	no data found	no data found	unaffected pathogenicity	22028654	Gene deletion
TRINITY_DN2241_c0_g1_i8	4177	I1S0N5#PHI:1552#Gzmyb016#5518#Fusarium_graminearum#unaffected_pathogenicity	1114	23.8	501	294	18	672	2024	155	617	7.6e-25	112.1	Record 1709	PHI:1552	Uniprot	I1S0N5	Broad	FGSG_10269	PH-1	GzMyb016	5518	Fusarium graminearum	449239	GZ3639	Fusarium Ear Blight	Monocots	4564	Triticum (related: wheat)	no data found	transcription factor	no data found	no data found	no data found	unaffected pathogenicity	22028654	Gene deletion
TRINITY_DN226_c0_g2_i1	2566	I1RSI4#PHI:1587#Gzob027#5518#Fusarium_graminearum#unaffected_pathogenicity	811	48.5	719	324	14	2407	374	75	788	7.7e-177	616.3	Record 1744	PHI:1587	Uniprot	I1RSI4	Broad	FGSG_07105	PH-1	GzOB027	5518	Fusarium graminearum	449239	GZ3639	Fusarium Ear Blight	Monocots	4564	Triticum (related: wheat)	no data found	transcription factor	no data found	no data found	no data found	unaffected pathogenicity	22028654	Gene deletion
TRINITY_DN2383_c0_g1_i1	2674	Q99324#PHI:191#Tom1#39703#Septoria_lycopersici#unaffected_pathogenicity	803	24.2	768	448	26	2418	355	48	761	1.9e-32	136.7	Record 188	PHI:191	Uniprot	Q99324	EMBL	AAB08446	353.49	TOM1	39703	Septoria lycopersici	39703	NEV	Leaf Spot	Eudicots	4081	Solanum lycopersicum (related: tomato)	no data found	Tomatinase	no data found	no data found	no data found	unaffected pathogenicity	11106022	Gene disruption
TRINITY_DN2383_c0_g2_i1	2615	Q99324#PHI:191#Tom1#39703#Septoria_lycopersici#unaffected_pathogenicity	803	25.2	769	441	32	2386	317	48	761	5.3e-32	135.2	Record 188	PHI:191	Uniprot	Q99324	EMBL	AAB08446	353.49	TOM1	39703	Septoria lycopersici	39703	NEV	Leaf Spot	Eudicots	4081	Solanum lycopersicum (related: tomato)	no data found	Tomatinase	no data found	no data found	no data found	unaffected pathogenicity	11106022	Gene disruption
TRINITY_DN2388_c0_g1_i5	1451	I1RZG7#PHI:1551#Gzmyb015#5518#Fusarium_graminearum#unaffected_pathogenicity	778	30.4	92	62	2	69	344	4	93	2e-09	59.3	Record 1708	PHI:1551	Uniprot	I1RZG7	Broad	FGSG_09807	PH-1	GzMyb015	5518	Fusarium graminearum	449239	GZ3639	Fusarium Ear Blight	Monocots	4564	Triticum (related: wheat)	no data found	transcription factor	no data found	no data found	no data found	unaffected pathogenicity	22028654	Gene deletion
TRINITY_DN2388_c0_g7_i1	1476	I1RZG7#PHI:1551#Gzmyb015#5518#Fusarium_graminearum#unaffected_pathogenicity	778	30.4	92	62	2	188	463	4	93	6e-09	57.8	Record 1708	PHI:1551	Uniprot	I1RZG7	Broad	FGSG_09807	PH-1	GzMyb015	5518	Fusarium graminearum	449239	GZ3639	Fusarium Ear Blight	Monocots	4564	Triticum (related: wheat)	no data found	transcription factor	no data found	no data found	no data found	unaffected pathogenicity	22028654	Gene deletion
TRINITY_DN2497_c0_g1_i1	2184	Q96WM9#PHI:552#Bclcc2#40559#Botrytis_cinerea#unaffected_pathogenicity	581	30.6	504	279	20	284	1753	86	532	4.5e-53	204.9	Record 634	PHI:552	Uniprot	Q96WM9	EMBL	AAK77953	SAS56	BcLCC2	40559	Botrytis cinerea	40559	SAS56	Grey Mould	Eudicots	3818	Arachis hypogaea (related: peanut)	no data found	Laccase2	GO:0008471	GO	no data found	unaffected pathogenicity	11929539	Gene deletion
TRINITY_DN2497_c0_g1_i3	2428	Q96WM9#PHI:552#Bclcc2#40559#Botrytis_cinerea#unaffected_pathogenicity	581	30.4	504	280	20	202	1671	86	532	4.3e-52	201.8	Record 634	PHI:552	Uniprot	Q96WM9	EMBL	AAK77953	SAS56	BcLCC2	40559	Botrytis cinerea	40559	SAS56	Grey Mould	Eudicots	3818	Arachis hypogaea (related: peanut)	no data found	Laccase2	GO:0008471	GO	no data found	unaffected pathogenicity	11929539	Gene deletion
TRINITY_DN2497_c0_g1_i6	658	Q96WM9#PHI:552#Bclcc2#40559#Botrytis_cinerea#unaffected_pathogenicity	581	52.2	69	33	0	258	464	464	532	9.8e-20	92.4	Record 634	PHI:552	Uniprot	Q96WM9	EMBL	AAK77953	SAS56	BcLCC2	40559	Botrytis cinerea	40559	SAS56	Grey Mould	Eudicots	3818	Arachis hypogaea (related: peanut)	no data found	Laccase2	GO:0008471	GO	no data found	unaffected pathogenicity	11929539	Gene deletion
TRINITY_DN2497_c0_g2_i1	2045	Q96WM9#PHI:552#Bclcc2#40559#Botrytis_cinerea#unaffected_pathogenicity	581	30.1	521	285	19	186	1703	86	542	2.1e-52	202.6	Record 634	PHI:552	Uniprot	Q96WM9	EMBL	AAK77953	SAS56	BcLCC2	40559	Botrytis cinerea	40559	SAS56	Grey Mould	Eudicots	3818	Arachis hypogaea (related: peanut)	no data found	Laccase2	GO:0008471	GO	no data found	unaffected pathogenicity	11929539	Gene deletion
TRINITY_DN2535_c0_g2_i1	4205	P87198#PHI:464#Kin1#5270#Ustilago_maydis#unaffected_pathogenicity	1459	42.7	246	123	5	2954	2259	485	726	8.5e-40	161.8	Record 497	PHI:464	Uniprot	P87198	EMBL	AAB63336	no data found	KIN1	5270	Ustilago maydis	559306	FB1, FB2	Corn Smut	Monocots	4577	Zea mays (related: maize)	no data found	Kinesin	no data found	no data found	no data found	unaffected pathogenicity	9218789	Gene disruption
TRINITY_DN2535_c0_g2_i4	4083	P87198#PHI:464#Kin1#5270#Ustilago_maydis#unaffected_pathogenicity	1459	41.9	418	190	8	3365	2259	313	726	2.7e-75	279.6	Record 497	PHI:464	Uniprot	P87198	EMBL	AAB63336	no data found	KIN1	5270	Ustilago maydis	559306	FB1, FB2	Corn Smut	Monocots	4577	Zea mays (related: maize)	no data found	Kinesin	no data found	no data found	no data found	unaffected pathogenicity	9218789	Gene disruption
TRINITY_DN304_c1_g4_i1	2153	I1RMG9#PHI:1011#Fet3#5518#Fusarium_graminearum#unaffected_pathogenicity	622	31.1	238	150	8	312	998	46	278	3.5e-21	99	Record 1157	PHI:1011	Uniprot	I1RMG9	Broad	FG05159	no data found	FET3	5518	Fusarium graminearum	229533	PH-1	Fusarium Ear Blight	Monocots	4564	Triticum (related: wheat)	no data found	Ferroxidase	no data found	no data found	no data found	unaffected pathogenicity	20507510	Gene deletion
TRINITY_DN304_c1_g4_i2	2027	I1RMG9#PHI:1011#Fet3#5518#Fusarium_graminearum#unaffected_pathogenicity	622	25.1	458	299	15	312	1634	46	476	2e-23	106.3	Record 1157	PHI:1011	Uniprot	I1RMG9	Broad	FG05159	no data found	FET3	5518	Fusarium graminearum	229533	PH-1	Fusarium Ear Blight	Monocots	4564	Triticum (related: wheat)	no data found	Ferroxidase	no data found	no data found	no data found	unaffected pathogenicity	20507510	Gene deletion
TRINITY_DN304_c1_g5_i4	2626	I1RMG9#PHI:1011#Fet3#5518#Fusarium_graminearum#unaffected_pathogenicity	622	25.8	508	314	21	783	2225	5	476	1.3e-25	114	Record 1157	PHI:1011	Uniprot	I1RMG9	Broad	FG05159	no data found	FET3	5518	Fusarium graminearum	229533	PH-1	Fusarium Ear Blight	Monocots	4564	Triticum (related: wheat)	no data found	Ferroxidase	no data found	no data found	no data found	unaffected pathogenicity	20507510	Gene deletion
TRINITY_DN3111_c0_g1_i1	1073	I1RB11#PHI:1443#Gzgata001#5518#Fusarium_graminearum#unaffected_pathogenicity	483	60	30	12	0	553	464	434	463	3.1e-07	51.6	Record 1600	PHI:1443	Uniprot	I1RB11	Broad	FGSG_00710	PH-1	GzGATA001	5518	Fusarium graminearum	449239	GZ3639	Fusarium Ear Blight	Monocots	4564	Triticum (related: wheat)	no data found	transcription factor	no data found	no data found	no data found	unaffected pathogenicity	22028654	Gene deletion
TRINITY_DN3254_c0_g1_i4	408	Q2VLJ1#PHI:716#Zeb1#5518#Fusarium_graminearum#unaffected_pathogenicity	565	44.8	87	46	2	270	16	203	289	3.5e-15	76.6	Record 851	PHI:716	Uniprot	Q2VLJ1	EMBL	ABB90284	PH-1	ZEB1	5518	Fusarium graminearum	449239	GZ3639	Fusarium Ear Blight	Monocots	4513	Hordeum vulgare (related: barley)	subsp. vulgare (related: domesticated barley)	Zearalenone synthesis	no data found	no data found	no data found	unaffected pathogenicity	16262793	Gene deletion
TRINITY_DN3455_c0_g3_i1	1843	F5HHD5#PHI:2266#Ptr2#13684#Parastagonospora_nodorum#unaffected_pathogenicity	625	23.4	449	260	13	302	1552	154	550	4e-18	88.6	Record 2660	PHI:2266	Uniprot	F5HHD5	GenBank	AY187281	SN15	Ptr2	13684	Parastagonospora nodorum	321614	SN15	Glume Blotch	Monocots	4564	Triticum (related: wheat)	Amery	Di/tripeptide transport	no data found	no data found	no data found	unaffected pathogenicity	no data found	Gene deletion: full
TRINITY_DN3478_c0_g2_i1	2875	P87198#PHI:464#Kin1#5270#Ustilago_maydis#unaffected_pathogenicity	1459	34.9	350	177	8	2073	1162	312	656	1.3e-44	177.2	Record 497	PHI:464	Uniprot	P87198	EMBL	AAB63336	no data found	KIN1	5270	Ustilago maydis	559306	FB1, FB2	Corn Smut	Monocots	4577	Zea mays (related: maize)	no data found	Kinesin	no data found	no data found	no data found	unaffected pathogenicity	9218789	Gene disruption
TRINITY_DN3506_c0_g1_i2	1836	I6YDU0#PHI:2907#Cyp51a#5518#Fusarium_graminearum#unaffected_pathogenicity__reduced_virulence	507	21.8	248	157	7	952	287	236	472	4.6e-06	48.5	Record 3988	PHI:2907	Uniprot	I6YDU0	Genbank	FGSG_04092	PH-1	Cyp51A	5518	Fusarium graminearum	229533	PH-1	Fusarium Head Blight	Eudicots	3750	Malus domestica (related: apple)	Braeburn	P450 sterol 14a -demethylase, an enzyme essential for sterol biosynthesis and the target of azole fungicides	no data found	no data found	Sterol biosynthesis pathway	unaffected pathogenicity	23442154	Gene deletion: full
TRINITY_DN367_c0_g2_i3	1867	A9Z1V6#PHI:1083__PHI:2272#Cpkb#13684#Parastagonospora_nodorum#unaffected_pathogenicity	394	38.9	270	154	6	1609	821	23	288	1.2e-49	193.4	Record 1246	PHI:1083	Uniprot	A9Z1V6	EMBL	ABD59787	no data found	CpkB	13684	Parastagonospora nodorum	321614	SN15	Glume Blotch	Monocots	4564	Triticum (related: wheat)	no data found	Calcium/calmodulin-dependent kinase	no data found	no data found	no data found	unaffected pathogenicity	17020577	Gene deletion
TRINITY_DN367_c0_g2_i3	1867	A9Z1V6#PHI:1083__PHI:2272#Cpkb#13684#Parastagonospora_nodorum#unaffected_pathogenicity	394	38.9	270	154	6	1609	821	23	288	1.2e-49	193.4	Record 2667	PHI:2272	Uniprot	A9Z1V6	no data found	SNU15778.1	no data found	CpkB	13684	Parastagonospora nodorum	no data found	no data found	Glume Blotch	Monocots	4564	Triticum (related: wheat)	Amery	Calcium/calmodulin-dependent protein kinase	no data found	no data found	cAMP signalling pathway	unaffected pathogenicity	17020577	Gene disruption
TRINITY_DN3731_c0_g3_i1	1217	Q96WM9#PHI:552#Bclcc2#40559#Botrytis_cinerea#unaffected_pathogenicity	581	39.3	117	66	2	618	280	427	542	4.8e-20	94.4	Record 634	PHI:552	Uniprot	Q96WM9	EMBL	AAK77953	SAS56	BcLCC2	40559	Botrytis cinerea	40559	SAS56	Grey Mould	Eudicots	3818	Arachis hypogaea (related: peanut)	no data found	Laccase2	GO:0008471	GO	no data found	unaffected pathogenicity	11929539	Gene deletion
TRINITY_DN3731_c0_g4_i1	2008	Q96WM9#PHI:552#Bclcc2#40559#Botrytis_cinerea#unaffected_pathogenicity	581	27.7	524	319	14	1919	384	67	542	1.3e-43	173.3	Record 634	PHI:552	Uniprot	Q96WM9	EMBL	AAK77953	SAS56	BcLCC2	40559	Botrytis cinerea	40559	SAS56	Grey Mould	Eudicots	3818	Arachis hypogaea (related: peanut)	no data found	Laccase2	GO:0008471	GO	no data found	unaffected pathogenicity	11929539	Gene deletion
TRINITY_DN3731_c0_g4_i2	2309	Q96WM9#PHI:552#Bclcc2#40559#Botrytis_cinerea#unaffected_pathogenicity	581	26.8	504	309	14	2220	745	67	522	1.2e-35	147.1	Record 634	PHI:552	Uniprot	Q96WM9	EMBL	AAK77953	SAS56	BcLCC2	40559	Botrytis cinerea	40559	SAS56	Grey Mould	Eudicots	3818	Arachis hypogaea (related: peanut)	no data found	Laccase2	GO:0008471	GO	no data found	unaffected pathogenicity	11929539	Gene deletion
TRINITY_DN40012_c0_g1_i1	2246	F5HHD5#PHI:2266#Ptr2#13684#Parastagonospora_nodorum#unaffected_pathogenicity	625	26	473	234	18	1867	569	154	550	1.5e-22	103.6	Record 2660	PHI:2266	Uniprot	F5HHD5	GenBank	AY187281	SN15	Ptr2	13684	Parastagonospora nodorum	321614	SN15	Glume Blotch	Monocots	4564	Triticum (related: wheat)	Amery	Di/tripeptide transport	no data found	no data found	no data found	unaffected pathogenicity	no data found	Gene deletion: full
TRINITY_DN40338_c0_g1_i1	1977	Q5XTQ5#PHI:538#Frt1#40559#Botrytis_cinerea#unaffected_pathogenicity	615	26.6	473	309	9	1918	530	106	550	8e-33	137.5	Record 601	PHI:538	Uniprot	Q5XTQ5	EMBL	AAU87358	SAS56	FRT1	40559	Botrytis cinerea	no data found	no data found	Grey Mould	Eudicots	3885	Phaseolus vulgaris (related: string bean)	no data found	Fructose transporter	GO:0005353	GO	no data found	unaffected pathogenicity	15950157	Gene disruption
TRINITY_DN403_c1_g1_i9	3440	I1RE46#PHI:1570#Gzob010#5518#Fusarium_graminearum#unaffected_pathogenicity	871	53.6	608	263	7	2705	936	65	671	4.8e-174	607.4	Record 1727	PHI:1570	Uniprot	I1RE46	Broad	FGSG_01920	PH-1	GzOB010	5518	Fusarium graminearum	449239	GZ3639	Fusarium Ear Blight	Monocots	4564	Triticum (related: wheat)	no data found	transcription factor	no data found	no data found	no data found	unaffected pathogenicity	22028654	Gene deletion
TRINITY_DN41396_c0_g1_i1	1508	I1RA31#PHI:1461#Gzccaat001#5518#Fusarium_graminearum#unaffected_pathogenicity	307	47.4	95	42	3	940	680	178	272	3.2e-13	72	Record 1618	PHI:1461	Uniprot	I1RA31	Broad	FGSG_00352	PH-1	GzCCAAT001	5518	Fusarium graminearum	449239	GZ3639	Fusarium Ear Blight	Monocots	4564	Triticum (related: wheat)	no data found	transcription factor	no data found	no data found	no data found	unaffected pathogenicity	22028654	Gene deletion
TRINITY_DN41_c0_g1_i1	2154	Q8NJS2#PHI:697#Ugt51e1#5022#Leptosphaeria_maculans#unaffected_pathogenicity	397	33.7	489	195	8	380	1795	18	394	4.9e-76	281.2	Record 830	PHI:697	Uniprot	Q8NJS2	EMBL	AAM81358	M1	ugt51E1	5022	Leptosphaeria maculans	no data found	M1	Phoma Stem Canker	Eudicots	3708	Brassica napus (related: rape)	no data found	UDP-glucose: sterol glucosyltransferase	no data found	no data found	no data found	unaffected pathogenicity	no data found	Gene disruption
TRINITY_DN4463_c0_g1_i1	3528	P87198#PHI:464#Kin1#5270#Ustilago_maydis#unaffected_pathogenicity	1459	31.9	524	254	14	3012	1705	235	743	9.6e-53	204.5	Record 497	PHI:464	Uniprot	P87198	EMBL	AAB63336	no data found	KIN1	5270	Ustilago maydis	559306	FB1, FB2	Corn Smut	Monocots	4577	Zea mays (related: maize)	no data found	Kinesin	no data found	no data found	no data found	unaffected pathogenicity	9218789	Gene disruption
TRINITY_DN4463_c0_g1_i2	808	P87198#PHI:464#Kin1#5270#Ustilago_maydis#unaffected_pathogenicity	1459	29.9	177	86	5	560	141	235	410	1.1e-15	79.3	Record 497	PHI:464	Uniprot	P87198	EMBL	AAB63336	no data found	KIN1	5270	Ustilago maydis	559306	FB1, FB2	Corn Smut	Monocots	4577	Zea mays (related: maize)	no data found	Kinesin	no data found	no data found	no data found	unaffected pathogenicity	9218789	Gene disruption
TRINITY_DN4463_c0_g1_i3	3521	P87198#PHI:464#Kin1#5270#Ustilago_maydis#unaffected_pathogenicity	1459	31.9	524	254	14	3313	2006	235	743	9.5e-53	204.5	Record 497	PHI:464	Uniprot	P87198	EMBL	AAB63336	no data found	KIN1	5270	Ustilago maydis	559306	FB1, FB2	Corn Smut	Monocots	4577	Zea mays (related: maize)	no data found	Kinesin	no data found	no data found	no data found	unaffected pathogenicity	9218789	Gene disruption
TRINITY_DN4463_c0_g1_i5	1176	P87198#PHI:464#Kin1#5270#Ustilago_maydis#unaffected_pathogenicity	1459	31	345	158	11	928	107	235	570	2.9e-30	128.3	Record 497	PHI:464	Uniprot	P87198	EMBL	AAB63336	no data found	KIN1	5270	Ustilago maydis	559306	FB1, FB2	Corn Smut	Monocots	4577	Zea mays (related: maize)	no data found	Kinesin	no data found	no data found	no data found	unaffected pathogenicity	9218789	Gene disruption
TRINITY_DN4596_c0_g2_i1	1758	A0A0C4DHR8#PHI:7682#Nit1#5507#Fusarium_oxysporum#unaffected_pathogenicity	904	31.8	403	229	14	269	1384	96	483	7.6e-51	197.2	Record 10598	PHI:7682	Uniprot	A0A0C4DHR8	Genbank	KNB00710	4287	nit1	5507	Fusarium oxysporum	426428	f. sp. Lycopersici, 4287 (race 2)	Fusarium wilt	Eudicots	4081	Solanum lycopersicum (related: Tomato)	Monika	Nitrate reductase	no data found	no data found	Nitrate assimilation pathway	unaffected pathogenicity	29043485	Gene mutation
TRINITY_DN4596_c0_g2_i2	1825	A0A0C4DHR8#PHI:7682#Nit1#5507#Fusarium_oxysporum#unaffected_pathogenicity	904	34.3	236	141	5	269	964	96	321	1.1e-33	140.2	Record 10598	PHI:7682	Uniprot	A0A0C4DHR8	Genbank	KNB00710	4287	nit1	5507	Fusarium oxysporum	426428	f. sp. Lycopersici, 4287 (race 2)	Fusarium wilt	Eudicots	4081	Solanum lycopersicum (related: Tomato)	Monika	Nitrate reductase	no data found	no data found	Nitrate assimilation pathway	unaffected pathogenicity	29043485	Gene mutation
TRINITY_DN4598_c1_g1_i1	1602	P26215#PHI:3#Pgn1#5017#Bipolaris_zeicola#unaffected_pathogenicity	364	33.2	202	112	7	503	1084	107	293	1.6e-23	106.3	Record 1	PHI:3	Uniprot	P26215	EMBL	AAA79885	SB111	PGN1	5017	Bipolaris zeicola	no data found	SB111	Leaf Spot	Monocots	4577	Zea mays (related: maize)	no data found	Endopolygalacturonase	GO:0004650	GO	no data found	unaffected pathogenicity	2152162	Gene disruption
TRINITY_DN48171_c0_g1_i1	803	I1RG88#PHI:7649#Fgpr-il-2#5518#Fusarium_graminearum#unaffected_pathogenicity	203	40.5	126	71	3	193	570	48	169	2.8e-24	107.8	Record 10541	PHI:7649	Uniprot	I1RG88	Genbank	CEF75101	PH-1	FgPR-IL-2	5518	Fusarium graminearum	229533	PH-1	Fusarium head blight	Monocots	4565	Triticum aestivum (related: bread wheat)	Wheaton	Uncharacterized protein	no data found	no data found	no data found	unaffected pathogenicity	29117786	Gene deletion: full
TRINITY_DN4931_c0_g1_i6	1208	F9WWR1#PHI:4966#Sdi1#1047171#Zymoseptoria_tritici#unaffected_pathogenicity	643	87.5	24	3	0	449	520	76	99	6.7e-06	47.4	Record 6391	PHI:4966	Uniprot	F9WWR1	Genbank	EGP92150	IPO323	sdi1	1047171	Zymoseptoria tritici	336722	IPO323	Septoria Tritici Blotch	Monocots	4565	Triticum aestivum (related: bread wheat)	Galaxie	Succinate dehydrogenase	no data found	no data found	no data found	unaffected pathogenicity	26092798	Gene disruption
TRINITY_DN4968_c0_g3_i1	3775	Q0U9D3#PHI:7569#Nik1#13684#Parastagonospora_nodorum#unaffected_pathogenicity	1239	30.8	620	306	14	2089	236	730	1228	7.6e-64	241.5	Record 10314	PHI:7569	Uniprot	Q0U9D3	Genbank	EAT81339	SN15	NIK1	13684	Parastagonospora nodorum	321614	SN15	Septoria nodorum blotch	Monocots	4565	Triticum aestivum (related: bread wheat)	Calingiri	Histidine kinase	no data found	no data found	HOG1 mitogen-activated protein kinase signalling pathway	unaffected pathogenicity	26978567	Gene deletion: full; Gene complementation
TRINITY_DN5223_c0_g1_i1	507	Q4HTT1#PHI:1468#Gzccaat008#5518#Fusarium_graminearum#unaffected_pathogenicity	134	70.8	65	19	0	505	311	65	129	1.1e-18	88.6	Record 1625	PHI:1468	Uniprot	Q4HTT1	Broad	FGSG_11627	PH-1	GzCCAAT008	5518	Fusarium graminearum	449239	GZ3639	Fusarium Ear Blight	Monocots	4564	Triticum (related: wheat)	no data found	transcription factor	no data found	no data found	no data found	unaffected pathogenicity	22028654	Gene deletion
TRINITY_DN5223_c0_g1_i2	476	Q4HTT1#PHI:1468#Gzccaat008#5518#Fusarium_graminearum#unaffected_pathogenicity	134	81	63	12	0	475	287	60	122	4.5e-22	99.8	Record 1625	PHI:1468	Uniprot	Q4HTT1	Broad	FGSG_11627	PH-1	GzCCAAT008	5518	Fusarium graminearum	449239	GZ3639	Fusarium Ear Blight	Monocots	4564	Triticum (related: wheat)	no data found	transcription factor	no data found	no data found	no data found	unaffected pathogenicity	22028654	Gene deletion
TRINITY_DN5223_c0_g1_i3	468	Q4HTT1#PHI:1468#Gzccaat008#5518#Fusarium_graminearum#unaffected_pathogenicity	134	79.3	58	12	0	466	293	65	122	2.7e-19	90.5	Record 1625	PHI:1468	Uniprot	Q4HTT1	Broad	FGSG_11627	PH-1	GzCCAAT008	5518	Fusarium graminearum	449239	GZ3639	Fusarium Ear Blight	Monocots	4564	Triticum (related: wheat)	no data found	transcription factor	no data found	no data found	no data found	unaffected pathogenicity	22028654	Gene deletion
TRINITY_DN5302_c0_g1_i1	3606	P87198#PHI:464#Kin1#5270#Ustilago_maydis#unaffected_pathogenicity	1459	33.5	436	228	8	2972	1836	313	743	1.4e-51	200.7	Record 497	PHI:464	Uniprot	P87198	EMBL	AAB63336	no data found	KIN1	5270	Ustilago maydis	559306	FB1, FB2	Corn Smut	Monocots	4577	Zea mays (related: maize)	no data found	Kinesin	no data found	no data found	no data found	unaffected pathogenicity	9218789	Gene disruption
TRINITY_DN5302_c0_g1_i4	3564	P87198#PHI:464#Kin1#5270#Ustilago_maydis#unaffected_pathogenicity	1459	37.9	219	116	4	2441	1836	528	743	3.7e-28	122.9	Record 497	PHI:464	Uniprot	P87198	EMBL	AAB63336	no data found	KIN1	5270	Ustilago maydis	559306	FB1, FB2	Corn Smut	Monocots	4577	Zea mays (related: maize)	no data found	Kinesin	no data found	no data found	no data found	unaffected pathogenicity	9218789	Gene disruption
TRINITY_DN5302_c0_g1_i5	3422	P87198#PHI:464#Kin1#5270#Ustilago_maydis#unaffected_pathogenicity	1459	33.4	443	233	8	2993	1836	306	743	6.6e-51	198.4	Record 497	PHI:464	Uniprot	P87198	EMBL	AAB63336	no data found	KIN1	5270	Ustilago maydis	559306	FB1, FB2	Corn Smut	Monocots	4577	Zea mays (related: maize)	no data found	Kinesin	no data found	no data found	no data found	unaffected pathogenicity	9218789	Gene disruption
TRINITY_DN5302_c0_g2_i3	3409	P87198#PHI:464#Kin1#5270#Ustilago_maydis#unaffected_pathogenicity	1459	35.8	397	204	8	2926	1865	313	701	4.1e-53	205.7	Record 497	PHI:464	Uniprot	P87198	EMBL	AAB63336	no data found	KIN1	5270	Ustilago maydis	559306	FB1, FB2	Corn Smut	Monocots	4577	Zea mays (related: maize)	no data found	Kinesin	no data found	no data found	no data found	unaffected pathogenicity	9218789	Gene disruption
TRINITY_DN5509_c0_g1_i5	2648	P87198#PHI:464#Kin1#5270#Ustilago_maydis#unaffected_pathogenicity	1459	38.2	442	216	8	129	1313	275	706	1.8e-67	253.1	Record 497	PHI:464	Uniprot	P87198	EMBL	AAB63336	no data found	KIN1	5270	Ustilago maydis	559306	FB1, FB2	Corn Smut	Monocots	4577	Zea mays (related: maize)	no data found	Kinesin	no data found	no data found	no data found	unaffected pathogenicity	9218789	Gene disruption
TRINITY_DN5552_c0_g1_i1	1508	I1RBL8#PHI:1631#Gzwing003#5518#Fusarium_graminearum#unaffected_pathogenicity	763	47	66	35	0	1348	1151	149	214	1.6e-12	69.7	Record 1788	PHI:1631	Uniprot	I1RBL8	Broad	FGSG_00946	PH-1	GzWing003	5518	Fusarium graminearum	449239	GZ3639	Fusarium Ear Blight	Monocots	4564	Triticum (related: wheat)	no data found	transcription factor	no data found	no data found	no data found	unaffected pathogenicity	22028654	Gene deletion
TRINITY_DN5552_c0_g1_i2	1407	I1RBL8#PHI:1631#Gzwing003#5518#Fusarium_graminearum#unaffected_pathogenicity	763	37.5	112	56	1	1247	954	149	260	5.4e-15	77.8	Record 1788	PHI:1631	Uniprot	I1RBL8	Broad	FGSG_00946	PH-1	GzWing003	5518	Fusarium graminearum	449239	GZ3639	Fusarium Ear Blight	Monocots	4564	Triticum (related: wheat)	no data found	transcription factor	no data found	no data found	no data found	unaffected pathogenicity	22028654	Gene deletion
TRINITY_DN5608_c0_g1_i1	1997	I1RMG9#PHI:1011#Fet3#5518#Fusarium_graminearum#unaffected_pathogenicity	622	31.2	247	153	8	233	964	46	278	5.6e-26	114.8	Record 1157	PHI:1011	Uniprot	I1RMG9	Broad	FG05159	no data found	FET3	5518	Fusarium graminearum	229533	PH-1	Fusarium Ear Blight	Monocots	4564	Triticum (related: wheat)	no data found	Ferroxidase	no data found	no data found	no data found	unaffected pathogenicity	20507510	Gene deletion
TRINITY_DN5_c0_g1_i1	1912	Q2VLJ1#PHI:716#Zeb1#5518#Fusarium_graminearum#unaffected_pathogenicity	565	33.9	165	105	4	283	768	129	292	2.5e-15	79.3	Record 851	PHI:716	Uniprot	Q2VLJ1	EMBL	ABB90284	PH-1	ZEB1	5518	Fusarium graminearum	449239	GZ3639	Fusarium Ear Blight	Monocots	4513	Hordeum vulgare (related: barley)	subsp. vulgare (related: domesticated barley)	Zearalenone synthesis	no data found	no data found	no data found	unaffected pathogenicity	16262793	Gene deletion
TRINITY_DN6109_c0_g1_i1	2088	Q96VL9#PHI:543#Bcatrd#40559#Botrytis_cinerea#unaffected_pathogenicity	1501	27	530	338	15	246	1727	859	1375	6.7e-30	127.9	Record 615	PHI:543	Uniprot	Q96VL9	EMBL	CAC41639	SAS56	BCATRD	40559	Botrytis cinerea	332648	B05.10	Grey Mould	Eudicots	4081	Solanum lycopersicum (related: tomato)	no data found	ABC transporter	GO:0042626	GO	no data found	unaffected pathogenicity	12324349	Gene deletion
TRINITY_DN6482_c0_g1_i1	2097	Q96WM9#PHI:552#Bclcc2#40559#Botrytis_cinerea#unaffected_pathogenicity	581	30.2	549	292	17	1885	296	66	542	9.7e-53	203.8	Record 634	PHI:552	Uniprot	Q96WM9	EMBL	AAK77953	SAS56	BcLCC2	40559	Botrytis cinerea	40559	SAS56	Grey Mould	Eudicots	3818	Arachis hypogaea (related: peanut)	no data found	Laccase2	GO:0008471	GO	no data found	unaffected pathogenicity	11929539	Gene deletion
TRINITY_DN66899_c0_g1_i1	1770	Q8NJS2#PHI:697#Ugt51e1#5022#Leptosphaeria_maculans#unaffected_pathogenicity	397	22.9	345	185	14	400	1350	56	347	3.1e-12	68.9	Record 830	PHI:697	Uniprot	Q8NJS2	EMBL	AAM81358	M1	ugt51E1	5022	Leptosphaeria maculans	no data found	M1	Phoma Stem Canker	Eudicots	3708	Brassica napus (related: rape)	no data found	UDP-glucose: sterol glucosyltransferase	no data found	no data found	no data found	unaffected pathogenicity	no data found	Gene disruption
TRINITY_DN6779_c0_g1_i1	579	Q4HTT1#PHI:1468#Gzccaat008#5518#Fusarium_graminearum#unaffected_pathogenicity	134	71.7	92	23	1	312	578	1	92	2.1e-29	124.4	Record 1625	PHI:1468	Uniprot	Q4HTT1	Broad	FGSG_11627	PH-1	GzCCAAT008	5518	Fusarium graminearum	449239	GZ3639	Fusarium Ear Blight	Monocots	4564	Triticum (related: wheat)	no data found	transcription factor	no data found	no data found	no data found	unaffected pathogenicity	22028654	Gene deletion
TRINITY_DN6779_c0_g1_i2	202	Q4HTT1#PHI:1468#Gzccaat008#5518#Fusarium_graminearum#unaffected_pathogenicity	134	58.7	46	16	1	72	200	1	46	2.9e-07	49.3	Record 1625	PHI:1468	Uniprot	Q4HTT1	Broad	FGSG_11627	PH-1	GzCCAAT008	5518	Fusarium graminearum	449239	GZ3639	Fusarium Ear Blight	Monocots	4564	Triticum (related: wheat)	no data found	transcription factor	no data found	no data found	no data found	unaffected pathogenicity	22028654	Gene deletion
TRINITY_DN6779_c0_g1_i3	265	Q4HTT1#PHI:1468#Gzccaat008#5518#Fusarium_graminearum#unaffected_pathogenicity	134	68.6	70	19	1	65	265	1	70	2.6e-19	89.7	Record 1625	PHI:1468	Uniprot	Q4HTT1	Broad	FGSG_11627	PH-1	GzCCAAT008	5518	Fusarium graminearum	449239	GZ3639	Fusarium Ear Blight	Monocots	4564	Triticum (related: wheat)	no data found	transcription factor	no data found	no data found	no data found	unaffected pathogenicity	22028654	Gene deletion
TRINITY_DN6779_c0_g1_i4	522	Q4HTT1#PHI:1468#Gzccaat008#5518#Fusarium_graminearum#unaffected_pathogenicity	134	72.2	90	22	1	261	521	3	92	2e-28	120.9	Record 1625	PHI:1468	Uniprot	Q4HTT1	Broad	FGSG_11627	PH-1	GzCCAAT008	5518	Fusarium graminearum	449239	GZ3639	Fusarium Ear Blight	Monocots	4564	Triticum (related: wheat)	no data found	transcription factor	no data found	no data found	no data found	unaffected pathogenicity	22028654	Gene deletion
TRINITY_DN6779_c0_g1_i5	432	Q4HTT1#PHI:1468#Gzccaat008#5518#Fusarium_graminearum#unaffected_pathogenicity	134	72.2	90	22	1	171	431	3	92	1.3e-28	121.3	Record 1625	PHI:1468	Uniprot	Q4HTT1	Broad	FGSG_11627	PH-1	GzCCAAT008	5518	Fusarium graminearum	449239	GZ3639	Fusarium Ear Blight	Monocots	4564	Triticum (related: wheat)	no data found	transcription factor	no data found	no data found	no data found	unaffected pathogenicity	22028654	Gene deletion
TRINITY_DN6793_c0_g1_i2	3644	P87198#PHI:464#Kin1#5270#Ustilago_maydis#unaffected_pathogenicity	1459	36.6	402	210	10	3142	2027	313	699	9.5e-56	214.5	Record 497	PHI:464	Uniprot	P87198	EMBL	AAB63336	no data found	KIN1	5270	Ustilago maydis	559306	FB1, FB2	Corn Smut	Monocots	4577	Zea mays (related: maize)	no data found	Kinesin	no data found	no data found	no data found	unaffected pathogenicity	9218789	Gene disruption
TRINITY_DN6793_c0_g1_i3	3710	P87198#PHI:464#Kin1#5270#Ustilago_maydis#unaffected_pathogenicity	1459	36.6	402	210	10	3237	2122	313	699	9.7e-56	214.5	Record 497	PHI:464	Uniprot	P87198	EMBL	AAB63336	no data found	KIN1	5270	Ustilago maydis	559306	FB1, FB2	Corn Smut	Monocots	4577	Zea mays (related: maize)	no data found	Kinesin	no data found	no data found	no data found	unaffected pathogenicity	9218789	Gene disruption
TRINITY_DN6864_c0_g1_i3	1902	G4N740#PHI:4024#Most1#318829#Magnaporthe_oryzae#unaffected_pathogenicity	547	30.1	488	301	11	1748	333	18	481	1.4e-50	196.4	Record 5478	PHI:4024	Uniprot	G4N740	Genbank	EHA49953	70-15	MoST1	318829	Magnaporthe oryzae	no data found	Ken53-33	Rice Blast	Monocots	4530	Oryza sativa (related: rice)	Shin No. 2	hexose transporter-like protein	no data found	no data found	no data found	unaffected pathogenicity	24372780	Gene disruption; gene complementation
TRINITY_DN68_c0_g1_i1	1840	Q2VLJ1#PHI:716#Zeb1#5518#Fusarium_graminearum#unaffected_pathogenicity	565	34.5	168	104	5	254	742	123	289	7.3e-20	94.4	Record 851	PHI:716	Uniprot	Q2VLJ1	EMBL	ABB90284	PH-1	ZEB1	5518	Fusarium graminearum	449239	GZ3639	Fusarium Ear Blight	Monocots	4513	Hordeum vulgare (related: barley)	subsp. vulgare (related: domesticated barley)	Zearalenone synthesis	no data found	no data found	no data found	unaffected pathogenicity	16262793	Gene deletion
TRINITY_DN7188_c0_g1_i1	2729	V6RLW4#PHI:1583#Gzob023#5518#Fusarium_graminearum#unaffected_pathogenicity	721	50.5	687	316	9	268	2307	2	671	1.5e-178	622.1	Record 1740	PHI:1583	Uniprot	V6RLW4	Broad	FGSG_06777	PH-1	GzOB023	5518	Fusarium graminearum	449239	GZ3639	Fusarium Ear Blight	Monocots	4564	Triticum (related: wheat)	no data found	transcription factor	no data found	no data found	no data found	unaffected pathogenicity	22028654	Gene deletion
TRINITY_DN7188_c0_g1_i2	2690	V6RLW4#PHI:1583#Gzob023#5518#Fusarium_graminearum#unaffected_pathogenicity	721	48.6	734	352	10	268	2445	2	718	2.9e-182	634.4	Record 1740	PHI:1583	Uniprot	V6RLW4	Broad	FGSG_06777	PH-1	GzOB023	5518	Fusarium graminearum	449239	GZ3639	Fusarium Ear Blight	Monocots	4564	Triticum (related: wheat)	no data found	transcription factor	no data found	no data found	no data found	unaffected pathogenicity	22028654	Gene deletion
TRINITY_DN7201_c0_g1_i1	1404	I1RZG7#PHI:1551#Gzmyb015#5518#Fusarium_graminearum#unaffected_pathogenicity	778	28.1	96	68	1	206	493	4	98	1.8e-10	62.8	Record 1708	PHI:1551	Uniprot	I1RZG7	Broad	FGSG_09807	PH-1	GzMyb015	5518	Fusarium graminearum	449239	GZ3639	Fusarium Ear Blight	Monocots	4564	Triticum (related: wheat)	no data found	transcription factor	no data found	no data found	no data found	unaffected pathogenicity	22028654	Gene deletion
TRINITY_DN74300_c0_g1_i1	785	Q4HTT1#PHI:1468#Gzccaat008#5518#Fusarium_graminearum#unaffected_pathogenicity	134	58.6	116	46	2	669	325	7	121	6.2e-29	123.2	Record 1625	PHI:1468	Uniprot	Q4HTT1	Broad	FGSG_11627	PH-1	GzCCAAT008	5518	Fusarium graminearum	449239	GZ3639	Fusarium Ear Blight	Monocots	4564	Triticum (related: wheat)	no data found	transcription factor	no data found	no data found	no data found	unaffected pathogenicity	22028654	Gene deletion
TRINITY_DN7670_c2_g2_i1	1113	I1RZG7#PHI:1551#Gzmyb015#5518#Fusarium_graminearum#unaffected_pathogenicity	778	30.1	93	62	3	122	400	4	93	1.1e-07	53.1	Record 1708	PHI:1551	Uniprot	I1RZG7	Broad	FGSG_09807	PH-1	GzMyb015	5518	Fusarium graminearum	449239	GZ3639	Fusarium Ear Blight	Monocots	4564	Triticum (related: wheat)	no data found	transcription factor	no data found	no data found	no data found	unaffected pathogenicity	22028654	Gene deletion
TRINITY_DN7738_c0_g2_i1	1153	I1RZG7#PHI:1551#Gzmyb015#5518#Fusarium_graminearum#unaffected_pathogenicity	778	25.9	108	78	2	120	443	4	109	1.6e-09	59.3	Record 1708	PHI:1551	Uniprot	I1RZG7	Broad	FGSG_09807	PH-1	GzMyb015	5518	Fusarium graminearum	449239	GZ3639	Fusarium Ear Blight	Monocots	4564	Triticum (related: wheat)	no data found	transcription factor	no data found	no data found	no data found	unaffected pathogenicity	22028654	Gene deletion
TRINITY_DN8273_c0_g2_i1	1625	W7N2A8#PHI:3383#Fveg_12531#117187#Fusarium_verticillioides#unaffected_pathogenicity	387	40.2	363	207	4	338	1411	17	374	2.2e-73	271.9	Record 4615	PHI:3383	Uniprot	W7N2A8	Genbank	EWG54275	7600	FVEG_12531	117187	Fusarium verticillioides	no data found	M-3125	Ear And Stalk Rot Of Maize	Monocots	4577	Zea mays (related: maize)	subsp. mays Silver Queen (related: maize)	fusaric acid biosynthesis	no data found	no data found	no data found	unaffected pathogenicity	25372119	Gene deletion: full
TRINITY_DN828_c0_g1_i1	2667	Q99324#PHI:191#Tom1#39703#Septoria_lycopersici#unaffected_pathogenicity	803	25.7	701	380	25	346	2175	105	755	3.7e-33	139	Record 188	PHI:191	Uniprot	Q99324	EMBL	AAB08446	353.49	TOM1	39703	Septoria lycopersici	39703	NEV	Leaf Spot	Eudicots	4081	Solanum lycopersicum (related: tomato)	no data found	Tomatinase	no data found	no data found	no data found	unaffected pathogenicity	11106022	Gene disruption
TRINITY_DN8810_c2_g2_i1	1598	G4N7Y2#PHI:2406#Moskn7#318829#Magnaporthe_oryzae#unaffected_pathogenicity	701	39.2	102	53	1	185	463	21	122	4.5e-18	88.2	Record 2914	PHI:2406	Uniprot	G4N7Y2	no data found	MGG03516	70-15 / ATCC MYA-4617 / FGSC 8958	MoSKN7	318829	Magnaporthe oryzae	no data found	Kita 1	Rice Blast	Monocots	4530	Oryza sativa (related: rice)	Nihonbare	Response regulator	no data found	no data found	no data found	unaffected pathogenicity	18726099	Gene disruption
TRINITY_DN9454_c0_g1_i1	1655	I1RBU0#PHI:1632#Gzwing004#5518#Fusarium_graminearum#unaffected_pathogenicity	609	25.8	434	270	9	337	1500	146	573	5.5e-35	144.4	Record 1789	PHI:1632	Uniprot	I1RBU0	Broad	FGSG_01030	PH-1	GzWing004	5518	Fusarium graminearum	449239	GZ3639	Fusarium Ear Blight	Monocots	4564	Triticum (related: wheat)	no data found	transcription factor	no data found	no data found	no data found	unaffected pathogenicity	22028654	Gene deletion
TRINITY_DN9678_c0_g1_i2	3098	I1RBU0#PHI:1632#Gzwing004#5518#Fusarium_graminearum#unaffected_pathogenicity	609	28.8	281	173	7	1521	724	116	384	1.8e-26	117.1	Record 1789	PHI:1632	Uniprot	I1RBU0	Broad	FGSG_01030	PH-1	GzWing004	5518	Fusarium graminearum	449239	GZ3639	Fusarium Ear Blight	Monocots	4564	Triticum (related: wheat)	no data found	transcription factor	no data found	no data found	no data found	unaffected pathogenicity	22028654	Gene deletion
TRINITY_DN9820_c0_g1_i1	2231	I1S0A1#PHI:1603#Gzob044#5518#Fusarium_graminearum#unaffected_pathogenicity	545	30.6	536	346	14	364	1947	22	539	2.2e-63	239.2	Record 1760	PHI:1603	Uniprot	I1S0A1	Broad	FGSG_10122	PH-1	GzOB044	5518	Fusarium graminearum	449239	GZ3639	Fusarium Ear Blight	Monocots	4564	Triticum (related: wheat)	no data found	transcription factor	no data found	no data found	no data found	unaffected pathogenicity	22028654	Gene deletion
TRINITY_DN9820_c0_g1_i2	1660	I1S0A1#PHI:1603#Gzob044#5518#Fusarium_graminearum#unaffected_pathogenicity	545	33.3	357	221	9	364	1416	22	367	3.2e-43	171.8	Record 1760	PHI:1603	Uniprot	I1S0A1	Broad	FGSG_10122	PH-1	GzOB044	5518	Fusarium graminearum	449239	GZ3639	Fusarium Ear Blight	Monocots	4564	Triticum (related: wheat)	no data found	transcription factor	no data found	no data found	no data found	unaffected pathogenicity	22028654	Gene deletion
TRINITY_DN9961_c0_g1_i2	1988	I1S0N5#PHI:1552#Gzmyb016#5518#Fusarium_graminearum#unaffected_pathogenicity	1114	42	450	224	5	1330	2	167	586	2.2e-94	342	Record 1709	PHI:1552	Uniprot	I1S0N5	Broad	FGSG_10269	PH-1	GzMyb016	5518	Fusarium graminearum	449239	GZ3639	Fusarium Ear Blight	Monocots	4564	Triticum (related: wheat)	no data found	transcription factor	no data found	no data found	no data found	unaffected pathogenicity	22028654	Gene deletion
TRINITY_DN999_c0_g1_i1	1938	Q8X116#PHI:540__PHI:1029#Bcpme2#40559#Botrytis_cinerea#unaffected_pathogenicity	348	31	268	163	6	812	1564	49	311	6.5e-27	117.9	Record 605	PHI:540	Uniprot	Q8X116	EMBL	CAD21438	Bd90	BCPME2	40559	Botrytis cinerea	332648	B05.10	Grey Mould	Eudicots	3603	Vitis (no common name found)	no data found	Pectin Methylesterase	GO:0030599	GO	no data found	unaffected pathogenicity	20565686	Gene deletion
TRINITY_DN999_c0_g1_i1	1938	Q8X116#PHI:540__PHI:1029#Bcpme2#40559#Botrytis_cinerea#unaffected_pathogenicity	348	31	268	163	6	812	1564	49	311	6.5e-27	117.9	Record 1195	PHI:1029	Uniprot	Q8X116	EMBL	CAD21438	B05.10	bcpme2	40559	Botrytis cinerea	332648	B05.10	Grey Mould	Eudicots	3603	Vitis (no common name found)	no data found	pectin methylesterase	no data found	no data found	no data found	unaffected pathogenicity	no data found	Gene disruption

## Sheet: Downregulated
qseqid	qlen	sseqid	slen	pident	length	mismatch	gapopen	qstart	qend	sstart	send	evalue	bitscore	Record ID	PHI_MolConn_ID	Protein ID source	Protein ID	Gene ID source	Gene ID	Sequence Strain	Gene	Pathogen ID	Pathogen species	Pathogen strain ID	Pathogen strain	Disease	Host description	Host ID	Host species	Host strain	Gene Function	GO annotation	Database	Pathway	Mutant Phenotype	PMID	Exp. Technique-stable
TRINITY_DN1381_c0_g1_i10	2281	G2XWG3#PHI:6949#Bccla4#40559#Botrytis_cinerea#effector_(plant_avirulence_determinant)	852	32.8	174	111	3	1208	1726	603	771	7.6e-19	91.3	Record 9117	PHI:6949	Uniprot	G2XWG3	Genbank	CCD44833	T4	BcCLA4	40559	Botrytis cinerea	332648	B05.10	Grey mould fungus	Eudicots	3885	Phaseolus vulgaris (related: string bean)	N90598	Effector protein	no data found	no data found	no data found	Effector (plant avirulence determinant)	28164413	Gene mutation
TRINITY_DN1381_c0_g1_i12	2169	G2XWG3#PHI:6949#Bccla4#40559#Botrytis_cinerea#effector_(plant_avirulence_determinant)	852	30.2	215	128	4	1021	1614	562	771	5.4e-22	101.7	Record 9117	PHI:6949	Uniprot	G2XWG3	Genbank	CCD44833	T4	BcCLA4	40559	Botrytis cinerea	332648	B05.10	Grey mould fungus	Eudicots	3885	Phaseolus vulgaris (related: string bean)	N90598	Effector protein	no data found	no data found	no data found	Effector (plant avirulence determinant)	28164413	Gene mutation
TRINITY_DN1381_c0_g1_i14	2352	G2XWG3#PHI:6949#Bccla4#40559#Botrytis_cinerea#effector_(plant_avirulence_determinant)	852	32.8	174	111	3	1279	1797	603	771	1e-18	90.9	Record 9117	PHI:6949	Uniprot	G2XWG3	Genbank	CCD44833	T4	BcCLA4	40559	Botrytis cinerea	332648	B05.10	Grey mould fungus	Eudicots	3885	Phaseolus vulgaris (related: string bean)	N90598	Effector protein	no data found	no data found	no data found	Effector (plant avirulence determinant)	28164413	Gene mutation
TRINITY_DN1381_c0_g1_i2	2189	G2XWG3#PHI:6949#Bccla4#40559#Botrytis_cinerea#effector_(plant_avirulence_determinant)	852	32.8	174	111	3	1116	1634	603	771	7.3e-19	91.3	Record 9117	PHI:6949	Uniprot	G2XWG3	Genbank	CCD44833	T4	BcCLA4	40559	Botrytis cinerea	332648	B05.10	Grey mould fungus	Eudicots	3885	Phaseolus vulgaris (related: string bean)	N90598	Effector protein	no data found	no data found	no data found	Effector (plant avirulence determinant)	28164413	Gene mutation
TRINITY_DN1381_c0_g1_i4	2444	G2XWG3#PHI:6949#Bccla4#40559#Botrytis_cinerea#effector_(plant_avirulence_determinant)	852	32.8	174	111	3	1371	1889	603	771	1.1e-18	90.9	Record 9117	PHI:6949	Uniprot	G2XWG3	Genbank	CCD44833	T4	BcCLA4	40559	Botrytis cinerea	332648	B05.10	Grey mould fungus	Eudicots	3885	Phaseolus vulgaris (related: string bean)	N90598	Effector protein	no data found	no data found	no data found	Effector (plant avirulence determinant)	28164413	Gene mutation
TRINITY_DN1381_c0_g1_i5	1964	G2XWG3#PHI:6949#Bccla4#40559#Botrytis_cinerea#effector_(plant_avirulence_determinant)	852	30.2	215	128	4	816	1409	562	771	4.9e-22	101.7	Record 9117	PHI:6949	Uniprot	G2XWG3	Genbank	CCD44833	T4	BcCLA4	40559	Botrytis cinerea	332648	B05.10	Grey mould fungus	Eudicots	3885	Phaseolus vulgaris (related: string bean)	N90598	Effector protein	no data found	no data found	no data found	Effector (plant avirulence determinant)	28164413	Gene mutation
TRINITY_DN1381_c0_g1_i6	2375	G2XWG3#PHI:6949#Bccla4#40559#Botrytis_cinerea#effector_(plant_avirulence_determinant)	852	30.2	215	128	4	1227	1820	562	771	5.9e-22	101.7	Record 9117	PHI:6949	Uniprot	G2XWG3	Genbank	CCD44833	T4	BcCLA4	40559	Botrytis cinerea	332648	B05.10	Grey mould fungus	Eudicots	3885	Phaseolus vulgaris (related: string bean)	N90598	Effector protein	no data found	no data found	no data found	Effector (plant avirulence determinant)	28164413	Gene mutation
TRINITY_DN1381_c0_g1_i7	2558	G2XWG3#PHI:6949#Bccla4#40559#Botrytis_cinerea#effector_(plant_avirulence_determinant)	852	32.8	174	111	3	1485	2003	603	771	1.1e-18	90.9	Record 9117	PHI:6949	Uniprot	G2XWG3	Genbank	CCD44833	T4	BcCLA4	40559	Botrytis cinerea	332648	B05.10	Grey mould fungus	Eudicots	3885	Phaseolus vulgaris (related: string bean)	N90598	Effector protein	no data found	no data found	no data found	Effector (plant avirulence determinant)	28164413	Gene mutation
TRINITY_DN1381_c0_g1_i8	2261	G2XWG3#PHI:6949#Bccla4#40559#Botrytis_cinerea#effector_(plant_avirulence_determinant)	852	30.2	215	128	4	1113	1706	562	771	5.6e-22	101.7	Record 9117	PHI:6949	Uniprot	G2XWG3	Genbank	CCD44833	T4	BcCLA4	40559	Botrytis cinerea	332648	B05.10	Grey mould fungus	Eudicots	3885	Phaseolus vulgaris (related: string bean)	N90598	Effector protein	no data found	no data found	no data found	Effector (plant avirulence determinant)	28164413	Gene mutation
TRINITY_DN1381_c0_g1_i9	1984	G2XWG3#PHI:6949#Bccla4#40559#Botrytis_cinerea#effector_(plant_avirulence_determinant)	852	32.8	174	111	3	911	1429	603	771	6.6e-19	91.3	Record 9117	PHI:6949	Uniprot	G2XWG3	Genbank	CCD44833	T4	BcCLA4	40559	Botrytis cinerea	332648	B05.10	Grey mould fungus	Eudicots	3885	Phaseolus vulgaris (related: string bean)	N90598	Effector protein	no data found	no data found	no data found	Effector (plant avirulence determinant)	28164413	Gene mutation
TRINITY_DN5998_c0_g1_i16	3492	G2XWG3#PHI:6949#Bccla4#40559#Botrytis_cinerea#effector_(plant_avirulence_determinant)	852	29.1	223	129	6	2494	3108	558	769	2.9e-17	86.7	Record 9117	PHI:6949	Uniprot	G2XWG3	Genbank	CCD44833	T4	BcCLA4	40559	Botrytis cinerea	332648	B05.10	Grey mould fungus	Eudicots	3885	Phaseolus vulgaris (related: string bean)	N90598	Effector protein	no data found	no data found	no data found	Effector (plant avirulence determinant)	28164413	Gene mutation
TRINITY_DN829_c0_g1_i1	1328	Q5TIP4#PHI:2347#Pgip2#40559#Botrytis_cinerea#effector_(plant_avirulence_determinant)	333	46.8	284	148	3	144	989	7	289	2.1e-24	109	Record 2791	PHI:2347	Uniprot	Q5TIP4	no data found	DQ105560	Naz red bean	PGIP2	40559	Botrytis cinerea	no data found	no data found	Grey Mould	Eudicots	3702	Arabidopsis thaliana (related: thale cress)	PG201	Polygalacturonases	no data found	no data found	no data found	effector (plant avirulence determinant)	18065558	Functional test in host
TRINITY_DN8373_c0_g1_i5	1284	G2XWG3#PHI:6949#Bccla4#40559#Botrytis_cinerea#effector_(plant_avirulence_determinant)	852	30.3	122	74	3	1154	789	662	772	1.2e-10	63.2	Record 9117	PHI:6949	Uniprot	G2XWG3	Genbank	CCD44833	T4	BcCLA4	40559	Botrytis cinerea	332648	B05.10	Grey mould fungus	Eudicots	3885	Phaseolus vulgaris (related: string bean)	N90598	Effector protein	no data found	no data found	no data found	Effector (plant avirulence determinant)	28164413	Gene mutation
TRINITY_DN1446_c0_g1_i2	2226	I1R980#PHI:2393#(o-methylsterigmatocystin_oxidoreductase)#5518#Fusarium_graminearum#increased_virulence_(hypervirulence)	459	21.8	409	274	10	1685	486	19	390	3.2e-14	75.9	Record 2893	PHI:2393	Uniprot	I1R980	no data found	FGSG_00007	PH-1 / ATCC MYA-4620 / FGSC 9075 / NRRL 31084	(O-methylsterigmatocystin oxidoreductase)	5518	Fusarium graminearum	no data found	CS3005	Fusarium Head Blight	Monocots	4564	Triticum (related: wheat)	Sumai	no data found	no data found	no data found	no data found	increased virulence (hypervirulence)	19888824	Gene deletion: full
TRINITY_DN2050_c0_g1_i1	863	A0A068BFA5#PHI:4468#Mkka#35717#Epichloe_festucae#increased_virulence_(hypervirulence)	532	47.9	94	43	2	833	552	342	429	1.1e-13	72.8	Record 4894	PHI:4468	Uniprot	A0A068BFA5	Genbank	AIC84211	Fl1	mkkA	35717	Epichloe festucae	877507	Fl1	No Data Found	Monocots	4522	Lolium perenne (related: perennial ryegrass)	no data found	Cell-Wall Integrity MAPK	no data found	no data found	CWI MAPK pathway	increased virulence (hypervirulence)	25303335	Gene deletion: full; gene complementation
TRINITY_DN29814_c0_g1_i1	1916	I1R980#PHI:2393#(o-methylsterigmatocystin_oxidoreductase)#5518#Fusarium_graminearum#increased_virulence_(hypervirulence)	459	37.7	483	260	5	220	1635	1	453	1.3e-96	349.4	Record 2893	PHI:2393	Uniprot	I1R980	no data found	FGSG_00007	PH-1 / ATCC MYA-4620 / FGSC 9075 / NRRL 31084	(O-methylsterigmatocystin oxidoreductase)	5518	Fusarium graminearum	no data found	CS3005	Fusarium Head Blight	Monocots	4564	Triticum (related: wheat)	Sumai	no data found	no data found	no data found	no data found	increased virulence (hypervirulence)	19888824	Gene deletion: full
TRINITY_DN32299_c0_g1_i1	1949	I1R980#PHI:2393#(o-methylsterigmatocystin_oxidoreductase)#5518#Fusarium_graminearum#increased_virulence_(hypervirulence)	459	24.4	459	301	12	1662	325	5	430	2.1e-25	112.8	Record 2893	PHI:2393	Uniprot	I1R980	no data found	FGSG_00007	PH-1 / ATCC MYA-4620 / FGSC 9075 / NRRL 31084	(O-methylsterigmatocystin oxidoreductase)	5518	Fusarium graminearum	no data found	CS3005	Fusarium Head Blight	Monocots	4564	Triticum (related: wheat)	Sumai	no data found	no data found	no data found	no data found	increased virulence (hypervirulence)	19888824	Gene deletion: full
TRINITY_DN41004_c0_g1_i1	2071	I1R980#PHI:2393#(o-methylsterigmatocystin_oxidoreductase)#5518#Fusarium_graminearum#increased_virulence_(hypervirulence)	459	28.9	477	279	12	178	1563	5	436	8.4e-49	190.7	Record 2893	PHI:2393	Uniprot	I1R980	no data found	FGSG_00007	PH-1 / ATCC MYA-4620 / FGSC 9075 / NRRL 31084	(O-methylsterigmatocystin oxidoreductase)	5518	Fusarium graminearum	no data found	CS3005	Fusarium Head Blight	Monocots	4564	Triticum (related: wheat)	Sumai	no data found	no data found	no data found	no data found	increased virulence (hypervirulence)	19888824	Gene deletion: full
TRINITY_DN46795_c0_g1_i1	3271	Q9SZA7#PHI:2389#Adr1-l1#317__272952#Pseudomonas_syringae__Hyaloperonospora_arabidopsidis#increased_virulence_(hypervirulence)	816	27.2	372	222	15	725	1807	182	515	8.9e-21	98.2	Record 2888	PHI:2389	Uniprot	Q9SZA7	no data found	At4g33300	Col-0	ADR1-L1	272952	Hyaloperonospora arabidopsidis	no data found	Emco5	Downy Mildew Of Arabidopsis	Eudicots	3702	Arabidopsis thaliana (related: thale cress)	Col-0	Disease resistance protein	no data found	no data found	no data found	increased virulence (hypervirulence)	21911370	Gene deletion: full
TRINITY_DN53339_c0_g1_i1	1963	I1R980#PHI:2393#(o-methylsterigmatocystin_oxidoreductase)#5518#Fusarium_graminearum#increased_virulence_(hypervirulence)	459	28.8	483	287	10	193	1593	14	455	7.4e-47	184.1	Record 2893	PHI:2393	Uniprot	I1R980	no data found	FGSG_00007	PH-1 / ATCC MYA-4620 / FGSC 9075 / NRRL 31084	(O-methylsterigmatocystin oxidoreductase)	5518	Fusarium graminearum	no data found	CS3005	Fusarium Head Blight	Monocots	4564	Triticum (related: wheat)	Sumai	no data found	no data found	no data found	no data found	increased virulence (hypervirulence)	19888824	Gene deletion: full
TRINITY_DN714_c0_g2_i1	2998	Q9SZA7#PHI:2389#Adr1-l1#317__272952#Pseudomonas_syringae__Hyaloperonospora_arabidopsidis#increased_virulence_(hypervirulence)	816	30.3	356	225	6	721	1776	176	512	3.2e-41	166	Record 2888	PHI:2389	Uniprot	Q9SZA7	no data found	At4g33300	Col-0	ADR1-L1	272952	Hyaloperonospora arabidopsidis	no data found	Emco5	Downy Mildew Of Arabidopsis	Eudicots	3702	Arabidopsis thaliana (related: thale cress)	Col-0	Disease resistance protein	no data found	no data found	no data found	increased virulence (hypervirulence)	21911370	Gene deletion: full
TRINITY_DN714_c0_g2_i2	2889	Q9SZA7#PHI:2389#Adr1-l1#317__272952#Pseudomonas_syringae__Hyaloperonospora_arabidopsidis#increased_virulence_(hypervirulence)	816	39.4	677	364	9	721	2727	176	814	2.2e-71	266.2	Record 2888	PHI:2389	Uniprot	Q9SZA7	no data found	At4g33300	Col-0	ADR1-L1	272952	Hyaloperonospora arabidopsidis	no data found	Emco5	Downy Mildew Of Arabidopsis	Eudicots	3702	Arabidopsis thaliana (related: thale cress)	Col-0	Disease resistance protein	no data found	no data found	no data found	increased virulence (hypervirulence)	21911370	Gene deletion: full
TRINITY_DN7155_c0_g1_i1	1867	I1R980#PHI:2393#(o-methylsterigmatocystin_oxidoreductase)#5518#Fusarium_graminearum#increased_virulence_(hypervirulence)	459	24.3	329	221	8	576	1520	92	406	1e-21	100.5	Record 2893	PHI:2393	Uniprot	I1R980	no data found	FGSG_00007	PH-1 / ATCC MYA-4620 / FGSC 9075 / NRRL 31084	(O-methylsterigmatocystin oxidoreductase)	5518	Fusarium graminearum	no data found	CS3005	Fusarium Head Blight	Monocots	4564	Triticum (related: wheat)	Sumai	no data found	no data found	no data found	no data found	increased virulence (hypervirulence)	19888824	Gene deletion: full
TRINITY_DN7155_c0_g2_i3	1617	I1R980#PHI:2393#(o-methylsterigmatocystin_oxidoreductase)#5518#Fusarium_graminearum#increased_virulence_(hypervirulence)	459	30.7	176	119	1	909	1436	222	394	7.5e-21	97.4	Record 2893	PHI:2393	Uniprot	I1R980	no data found	FGSG_00007	PH-1 / ATCC MYA-4620 / FGSC 9075 / NRRL 31084	(O-methylsterigmatocystin oxidoreductase)	5518	Fusarium graminearum	no data found	CS3005	Fusarium Head Blight	Monocots	4564	Triticum (related: wheat)	Sumai	no data found	no data found	no data found	no data found	increased virulence (hypervirulence)	19888824	Gene deletion: full
TRINITY_DN9349_c0_g1_i1	1676	B2SI02#PHI:1139#Raxq#347#Xanthomonas_oryzae#increased_virulence_(hypervirulence)	598	26.9	428	279	11	1535	267	1	399	5.4e-38	154.5	Record 1289	PHI:1139	Uniprot	B2SI02	EMBL	ACD60244	PXO99A	raxQ	347	Xanthomonas oryzae	360094	pv. oryzae PXO99A	Bacterial Blight	Monocots	4530	Oryza sativa (related: rice)	no data found	Adenylylsulfate kinase protein required for Ax21 (synonym: AvrXa21) activity	GO:0000103, IEA; GO:0005524, IEA; GO:0005525, IEA; GO:0016301, IEA; GO:0016772, IEA; GO:0016740, IEA; GO:0016301, IEA; GO:0016779, IEA; GO:0003924, IEA; GO:0000166, IEA	GO	no data found	increased virulence (hypervirulence)	11967067	Gene disruption; gene complementation
TRINITY_DN11155_c0_g1_i1	2631	I1RJM9#PHI:1221#Fgsg_04054#5518#Fusarium_graminearum#lethal	499	58	521	175	13	2588	1092	1	499	3.2e-154	541.2	Record 1375	PHI:1221	Uniprot	I1RJM9	Broad	FGSG_04054	PH-1	FGSG_04054	5518	Fusarium graminearum	229533	PH-1	Fusarium Ear Blight	Monocots	4564	Triticum (related: wheat)	Norm; Xiaoyan 52	protein kinase	no data found	no data found	no data found	lethal	22216007	Gene deletion: full
TRINITY_DN11941_c0_g1_i1	2686	I1RWQ2#PHI:1235#Fgsg_08731#5518#Fusarium_graminearum#lethal	397	86.1	402	34	3	2425	1271	1	397	2.2e-198	688	Record 1389	PHI:1235	Uniprot	I1RWQ2	Broad	FGSG_08731	PH-1	FGSG_08731	5518	Fusarium graminearum	229533	PH-1	Fusarium Ear Blight	Monocots	4564	Triticum (related: wheat)	Norm; Xiaoyan 66	protein kinase	no data found	no data found	no data found	lethal	22216007	Gene deletion: full
TRINITY_DN1585_c0_g1_i2	1719	I1RCF7#PHI:1220#Fgsg_01271#5518#Fusarium_graminearum#lethal	976	22.9	188	130	6	882	1445	42	214	3e-07	52.4	Record 1374	PHI:1220	Uniprot	I1RCF7	Broad	FGSG_01271	PH-1	FGSG_01271	5518	Fusarium graminearum	229533	PH-1	Fusarium Ear Blight	Monocots	4564	Triticum (related: wheat)	Norm; Xiaoyan 51	protein kinase	no data found	no data found	no data found	lethal	22216007	Gene deletion: full
TRINITY_DN2292_c0_g1_i7	3178	I1RP88#PHI:1226#Fgsg_05845#5518#Fusarium_graminearum#lethal	630	49.3	201	101	1	936	1535	280	480	1.9e-55	213.4	Record 1380	PHI:1226	Uniprot	I1RP88	Broad	FGSG_05845	PH-1	FGSG_05845	5518	Fusarium graminearum	229533	PH-1	Fusarium Ear Blight	Monocots	4564	Triticum (related: wheat)	Norm; Xiaoyan 57	protein kinase	no data found	no data found	no data found	lethal	22216007	Gene deletion: full
TRINITY_DN2308_c0_g1_i3	1658	I1RCF7#PHI:1220#Fgsg_01271#5518#Fusarium_graminearum#lethal	976	30.7	137	87	4	1589	1185	87	217	8.6e-12	67.4	Record 1374	PHI:1220	Uniprot	I1RCF7	Broad	FGSG_01271	PH-1	FGSG_01271	5518	Fusarium graminearum	229533	PH-1	Fusarium Ear Blight	Monocots	4564	Triticum (related: wheat)	Norm; Xiaoyan 51	protein kinase	no data found	no data found	no data found	lethal	22216007	Gene deletion: full
TRINITY_DN2902_c0_g1_i1	4230	I1RWQ2#PHI:1235#Fgsg_08731#5518#Fusarium_graminearum#lethal	397	61.5	309	117	1	245	1165	32	340	2.1e-115	412.9	Record 1389	PHI:1235	Uniprot	I1RWQ2	Broad	FGSG_08731	PH-1	FGSG_08731	5518	Fusarium graminearum	229533	PH-1	Fusarium Ear Blight	Monocots	4564	Triticum (related: wheat)	Norm; Xiaoyan 66	protein kinase	no data found	no data found	no data found	lethal	22216007	Gene deletion: full
TRINITY_DN2902_c0_g1_i5	4389	I1RWQ2#PHI:1235#Fgsg_08731#5518#Fusarium_graminearum#lethal	397	62.3	300	113	0	245	1144	32	331	4.9e-115	411.8	Record 1389	PHI:1235	Uniprot	I1RWQ2	Broad	FGSG_08731	PH-1	FGSG_08731	5518	Fusarium graminearum	229533	PH-1	Fusarium Ear Blight	Monocots	4564	Triticum (related: wheat)	Norm; Xiaoyan 66	protein kinase	no data found	no data found	no data found	lethal	22216007	Gene deletion: full
TRINITY_DN2902_c0_g1_i8	4124	I1RWQ2#PHI:1235#Fgsg_08731#5518#Fusarium_graminearum#lethal	397	61.5	309	117	1	245	1165	32	340	2.1e-115	412.9	Record 1389	PHI:1235	Uniprot	I1RWQ2	Broad	FGSG_08731	PH-1	FGSG_08731	5518	Fusarium graminearum	229533	PH-1	Fusarium Ear Blight	Monocots	4564	Triticum (related: wheat)	Norm; Xiaoyan 66	protein kinase	no data found	no data found	no data found	lethal	22216007	Gene deletion: full
TRINITY_DN2902_c0_g1_i9	4283	I1RWQ2#PHI:1235#Fgsg_08731#5518#Fusarium_graminearum#lethal	397	62.3	300	113	0	245	1144	32	331	4.8e-115	411.8	Record 1389	PHI:1235	Uniprot	I1RWQ2	Broad	FGSG_08731	PH-1	FGSG_08731	5518	Fusarium graminearum	229533	PH-1	Fusarium Ear Blight	Monocots	4564	Triticum (related: wheat)	Norm; Xiaoyan 66	protein kinase	no data found	no data found	no data found	lethal	22216007	Gene deletion: full
TRINITY_DN29846_c0_g1_i23	1396	I1RWQ2#PHI:1235#Fgsg_08731#5518#Fusarium_graminearum#lethal	397	81.2	48	9	0	940	1083	189	236	1.4e-18	89.7	Record 1389	PHI:1235	Uniprot	I1RWQ2	Broad	FGSG_08731	PH-1	FGSG_08731	5518	Fusarium graminearum	229533	PH-1	Fusarium Ear Blight	Monocots	4564	Triticum (related: wheat)	Norm; Xiaoyan 66	protein kinase	no data found	no data found	no data found	lethal	22216007	Gene deletion: full
TRINITY_DN29846_c0_g1_i28	1482	I1RWQ2#PHI:1235#Fgsg_08731#5518#Fusarium_graminearum#lethal	397	44	91	16	1	476	748	140	195	1.5e-15	79.7	Record 1389	PHI:1235	Uniprot	I1RWQ2	Broad	FGSG_08731	PH-1	FGSG_08731	5518	Fusarium graminearum	229533	PH-1	Fusarium Ear Blight	Monocots	4564	Triticum (related: wheat)	Norm; Xiaoyan 66	protein kinase	no data found	no data found	no data found	lethal	22216007	Gene deletion: full
TRINITY_DN3022_c0_g1_i10	2899	I1RN31#PHI:1223#Fgsg_05393#5518#Fusarium_graminearum#lethal	323	30	203	132	8	630	1226	9	205	1.7e-18	90.5	Record 1377	PHI:1223	Uniprot	I1RN31	Broad	FGSG_05393	PH-1	FGSG_05393	5518	Fusarium graminearum	229533	PH-1	Fusarium Ear Blight	Monocots	4564	Triticum (related: wheat)	Norm; Xiaoyan 54	protein kinase	no data found	no data found	no data found	lethal	22216007	Gene deletion: full
TRINITY_DN3022_c0_g1_i11	3285	I1RN31#PHI:1223#Fgsg_05393#5518#Fusarium_graminearum#lethal	323	31.6	155	98	6	552	1007	9	158	1.3e-14	77.8	Record 1377	PHI:1223	Uniprot	I1RN31	Broad	FGSG_05393	PH-1	FGSG_05393	5518	Fusarium graminearum	229533	PH-1	Fusarium Ear Blight	Monocots	4564	Triticum (related: wheat)	Norm; Xiaoyan 54	protein kinase	no data found	no data found	no data found	lethal	22216007	Gene deletion: full
TRINITY_DN3022_c0_g1_i13	2858	I1RN31#PHI:1223#Fgsg_05393#5518#Fusarium_graminearum#lethal	323	30	203	132	8	552	1148	9	205	1.6e-18	90.5	Record 1377	PHI:1223	Uniprot	I1RN31	Broad	FGSG_05393	PH-1	FGSG_05393	5518	Fusarium graminearum	229533	PH-1	Fusarium Ear Blight	Monocots	4564	Triticum (related: wheat)	Norm; Xiaoyan 54	protein kinase	no data found	no data found	no data found	lethal	22216007	Gene deletion: full
TRINITY_DN3022_c0_g1_i17	3090	I1RN31#PHI:1223#Fgsg_05393#5518#Fusarium_graminearum#lethal	323	30	203	132	8	552	1148	9	205	1.8e-18	90.5	Record 1377	PHI:1223	Uniprot	I1RN31	Broad	FGSG_05393	PH-1	FGSG_05393	5518	Fusarium graminearum	229533	PH-1	Fusarium Ear Blight	Monocots	4564	Triticum (related: wheat)	Norm; Xiaoyan 54	protein kinase	no data found	no data found	no data found	lethal	22216007	Gene deletion: full
TRINITY_DN3022_c0_g1_i19	2821	I1RN31#PHI:1223#Fgsg_05393#5518#Fusarium_graminearum#lethal	323	30	203	132	8	552	1148	9	205	1.6e-18	90.5	Record 1377	PHI:1223	Uniprot	I1RN31	Broad	FGSG_05393	PH-1	FGSG_05393	5518	Fusarium graminearum	229533	PH-1	Fusarium Ear Blight	Monocots	4564	Triticum (related: wheat)	Norm; Xiaoyan 54	protein kinase	no data found	no data found	no data found	lethal	22216007	Gene deletion: full
TRINITY_DN3022_c0_g1_i5	3053	I1RN31#PHI:1223#Fgsg_05393#5518#Fusarium_graminearum#lethal	323	30	203	132	8	552	1148	9	205	1.7e-18	90.5	Record 1377	PHI:1223	Uniprot	I1RN31	Broad	FGSG_05393	PH-1	FGSG_05393	5518	Fusarium graminearum	229533	PH-1	Fusarium Ear Blight	Monocots	4564	Triticum (related: wheat)	Norm; Xiaoyan 54	protein kinase	no data found	no data found	no data found	lethal	22216007	Gene deletion: full
TRINITY_DN5081_c0_g3_i1	2572	I1RCF7#PHI:1220#Fgsg_01271#5518#Fusarium_graminearum#lethal	976	30.4	181	113	5	2068	1535	48	218	2.9e-14	76.3	Record 1374	PHI:1220	Uniprot	I1RCF7	Broad	FGSG_01271	PH-1	FGSG_01271	5518	Fusarium graminearum	229533	PH-1	Fusarium Ear Blight	Monocots	4564	Triticum (related: wheat)	Norm; Xiaoyan 51	protein kinase	no data found	no data found	no data found	lethal	22216007	Gene deletion: full
TRINITY_DN5081_c0_g3_i3	2682	I1RCF7#PHI:1220#Fgsg_01271#5518#Fusarium_graminearum#lethal	976	33.8	136	84	3	1936	1535	87	218	1.9e-13	73.6	Record 1374	PHI:1220	Uniprot	I1RCF7	Broad	FGSG_01271	PH-1	FGSG_01271	5518	Fusarium graminearum	229533	PH-1	Fusarium Ear Blight	Monocots	4564	Triticum (related: wheat)	Norm; Xiaoyan 51	protein kinase	no data found	no data found	no data found	lethal	22216007	Gene deletion: full
TRINITY_DN869_c0_g1_i14	2928	I1S1V3#PHI:1238#Fgsg_10725#5518#Fusarium_graminearum#lethal	812	26	227	131	11	1170	565	240	454	5.2e-12	68.9	Record 1392	PHI:1238	Uniprot	I1S1V3	Broad	FGSG_10725	PH-1	FGSG_10725	5518	Fusarium graminearum	229533	PH-1	Fusarium Ear Blight	Monocots	4564	Triticum (related: wheat)	Norm; Xiaoyan 69	protein kinase	no data found	no data found	no data found	lethal	22216007	Gene deletion: full
TRINITY_DN869_c0_g1_i15	2440	I1S1V3#PHI:1238#Fgsg_10725#5518#Fusarium_graminearum#lethal	812	26.4	227	130	11	1188	583	240	454	1.1e-12	70.9	Record 1392	PHI:1238	Uniprot	I1S1V3	Broad	FGSG_10725	PH-1	FGSG_10725	5518	Fusarium graminearum	229533	PH-1	Fusarium Ear Blight	Monocots	4564	Triticum (related: wheat)	Norm; Xiaoyan 69	protein kinase	no data found	no data found	no data found	lethal	22216007	Gene deletion: full
TRINITY_DN869_c0_g1_i7	1934	I1S1V3#PHI:1238#Fgsg_10725#5518#Fusarium_graminearum#lethal	812	26.4	227	130	11	1188	583	240	454	9e-13	70.9	Record 1392	PHI:1238	Uniprot	I1S1V3	Broad	FGSG_10725	PH-1	FGSG_10725	5518	Fusarium graminearum	229533	PH-1	Fusarium Ear Blight	Monocots	4564	Triticum (related: wheat)	Norm; Xiaoyan 69	protein kinase	no data found	no data found	no data found	lethal	22216007	Gene deletion: full
TRINITY_DN9011_c0_g2_i1	2112	V6RFV4#PHI:1230#Fgsg_06959#5518#Fusarium_graminearum#lethal	393	30.8	211	133	6	1011	1628	129	331	1.1e-19	94	Record 1384	PHI:1230	Uniprot	V6RFV4	Broad	FGSG_06959	PH-1	FGSG_06959	5518	Fusarium graminearum	229533	PH-1	Fusarium Ear Blight	Monocots	4564	Triticum (related: wheat)	Norm; Xiaoyan 61	protein kinase	no data found	no data found	no data found	lethal	22216007	Gene deletion: full
TRINITY_DN9011_c0_g2_i3	2907	V6RFV4#PHI:1230#Fgsg_06959#5518#Fusarium_graminearum#lethal	393	30.8	211	133	6	1806	2423	129	331	1.5e-19	94	Record 1384	PHI:1230	Uniprot	V6RFV4	Broad	FGSG_06959	PH-1	FGSG_06959	5518	Fusarium graminearum	229533	PH-1	Fusarium Ear Blight	Monocots	4564	Triticum (related: wheat)	Norm; Xiaoyan 61	protein kinase	no data found	no data found	no data found	lethal	22216007	Gene deletion: full
TRINITY_DN10508_c0_g1_i1	3970	Q6IWN3#PHI:528#Cla4#5270#Ustilago_maydis#loss_of_pathogenicity	827	29.2	209	127	7	2119	1499	554	743	3.1e-15	80.1	Record 577	PHI:528	Uniprot	Q6IWN3	EMBL	AAT39367	no data found	CLA4	5270	Ustilago maydis	no data found	FB2	Corn Smut	Monocots	4577	Zea mays (related: maize)	no data found	Serine/threonine kinase	GO:0009405, IMP	GO	no data found	loss of pathogenicity	15469512	Gene deletion
TRINITY_DN10851_c0_g2_i2	1443	G4NGK7#PHI:2161#Sep-01#318829#Magnaporthe_oryzae#loss_of_pathogenicity	1484	31.8	201	126	5	488	1084	64	255	9.1e-18	87	Record 2469	PHI:2161	Uniprot	G4NGK7	no data found	MGG_04100.6	70-15	2001-09-01	318829	Magnaporthe oryzae	no data found	Guy11	Rice Blast	Monocots	4530	Oryza sativa (related: rice)	CO39	Cytokinesis	no data found	no data found	no data found	loss of pathogenicity	20639448	Gene mutation: characterised
TRINITY_DN1108_c0_g1_i12	4067	G4NDR3#PHI:777#Mgg_00883#318829#Magnaporthe_oryzae#loss_of_pathogenicity	1528	44.4	243	122	5	2183	1482	1215	1453	1.3e-53	207.6	Record 907	PHI:777	Uniprot	G4NDR3	Broad	MGG_00883	70-15	MGG_00883	318829	Magnaporthe oryzae	1271791	KJ201	Rice Blast	Monocots	4530	Oryza sativa (related: rice)	no data found	no data found	no data found	no data found	no data found	loss of pathogenicity	17353894	Gene disruption; gene deletion
TRINITY_DN1108_c0_g1_i9	3216	G4NDR3#PHI:777#Mgg_00883#318829#Magnaporthe_oryzae#loss_of_pathogenicity	1528	44.4	243	122	5	2183	1482	1215	1453	1e-53	207.6	Record 907	PHI:777	Uniprot	G4NDR3	Broad	MGG_00883	70-15	MGG_00883	318829	Magnaporthe oryzae	1271791	KJ201	Rice Blast	Monocots	4530	Oryza sativa (related: rice)	no data found	no data found	no data found	no data found	no data found	loss of pathogenicity	17353894	Gene disruption; gene deletion
TRINITY_DN123_c0_g1_i3	2261	G4NDR3#PHI:777#Mgg_00883#318829#Magnaporthe_oryzae#loss_of_pathogenicity	1528	32.9	155	86	5	1971	1540	1244	1391	2.4e-12	69.7	Record 907	PHI:777	Uniprot	G4NDR3	Broad	MGG_00883	70-15	MGG_00883	318829	Magnaporthe oryzae	1271791	KJ201	Rice Blast	Monocots	4530	Oryza sativa (related: rice)	no data found	no data found	no data found	no data found	no data found	loss of pathogenicity	17353894	Gene disruption; gene deletion
TRINITY_DN12846_c0_g1_i1	1815	Q9UQZ1#PHI:165#Cgmek1_(emk1)#474922#Colletotrichum_gloeosporioides#loss_of_pathogenicity	512	40.6	101	54	2	1040	738	159	253	7.9e-11	64.3	Record 157	PHI:165	Uniprot	Q9UQZ1	EMBL	AAD55385	no data found	CgMEK1 (EMK1)	474922	Colletotrichum gloeosporioides	no data found	no data found	Anthracnose	Flowering plants	3435	Persea americana (related: avocado)	no data found	MAP kinase kinase	GO:0009405, IMP; GO:0044409; GO:0044412	GO	no data found	loss of pathogenicity	10948253	Gene disruption
TRINITY_DN12846_c0_g1_i10	1716	H1VKZ0#PHI:6716#Chste7#80884#Colletotrichum_higginsianum#loss_of_pathogenicity	521	33.8	151	73	5	941	552	168	312	3.4e-11	65.5	Record 8788	PHI:6716	Uniprot	H1VKZ0	Genbank	CCF40893	IMI 349063	ChSte7	80884	Colletotrichum higginsianum	no data found	IMI349061 (Ch-1)	Crucifer anthracnose	Eudicots	3702	Arabidopsis thaliana (related: Thale cress)	Col-0	Encodes a 522-amino acid protein containing a serine/threonine protein kinases, catalytic domain	no data found	no data found	Ste11-Ste7-Fus3/Kss1 kinase pathway	loss of pathogenicity	27563675	Gene disruption; gene complementation
TRINITY_DN12846_c0_g1_i12	2675	H1VKZ0#PHI:6716#Chste7#80884#Colletotrichum_higginsianum#loss_of_pathogenicity	521	33.8	151	73	5	941	552	168	312	5.3e-11	65.5	Record 8788	PHI:6716	Uniprot	H1VKZ0	Genbank	CCF40893	IMI 349063	ChSte7	80884	Colletotrichum higginsianum	no data found	IMI349061 (Ch-1)	Crucifer anthracnose	Eudicots	3702	Arabidopsis thaliana (related: Thale cress)	Col-0	Encodes a 522-amino acid protein containing a serine/threonine protein kinases, catalytic domain	no data found	no data found	Ste11-Ste7-Fus3/Kss1 kinase pathway	loss of pathogenicity	27563675	Gene disruption; gene complementation
TRINITY_DN12846_c0_g1_i7	2774	Q9UQZ1#PHI:165#Cgmek1_(emk1)#474922#Colletotrichum_gloeosporioides#loss_of_pathogenicity	512	40.6	101	54	2	1040	738	159	253	1.2e-10	64.3	Record 157	PHI:165	Uniprot	Q9UQZ1	EMBL	AAD55385	no data found	CgMEK1 (EMK1)	474922	Colletotrichum gloeosporioides	no data found	no data found	Anthracnose	Flowering plants	3435	Persea americana (related: avocado)	no data found	MAP kinase kinase	GO:0009405, IMP; GO:0044409; GO:0044412	GO	no data found	loss of pathogenicity	10948253	Gene disruption
TRINITY_DN1385_c1_g1_i1	1446	E5ADK1#PHI:4169#Lmsnf1#5022#Leptosphaeria_maculans#loss_of_pathogenicity	889	44.2	267	136	5	230	1018	63	320	1.5e-57	219.2	Record 5685	PHI:4169	Uniprot	E5ADK1	Genbank	CBY01290	JN3	LmSNF1	5022	Leptosphaeria maculans	no data found	IBCN 14	Stem Canker	Eudicots	3708	Brassica napus (related: rape)	Westar	repression and derepression of the cell wall degrading enzymes	no data found	no data found	no data found	loss of pathogenicity	24638039	Gene deletion: full
TRINITY_DN14976_c0_g1_i1	2113	O14439#PHI:2228#Odc#5270#Ustilago_maydis#loss_of_pathogenicity	459	55.4	424	157	6	733	1917	37	457	1.3e-129	459.1	Record 2598	PHI:2228	Uniprot	O14439	EMBL	X88796	521	odc	5270	Ustilago maydis	no data found	SG200	Corn Smut	Monocots	4577	Zea mays (related: maize)	no data found	polyamine oxidase	no data found	no data found	no data found	loss of pathogenicity	20840600	Gene deletion: full
TRINITY_DN1510_c0_g1_i2	1874	G4NEB4#PHI:3173#Mosnf1#318829#Magnaporthe_oryzae#loss_of_pathogenicity	803	30	223	131	10	623	1273	136	339	7.7e-17	84.3	Record 4361	PHI:3173	Uniprot	G4NEB4	Genbank	EHA48597	70-15	Mosnf1	318829	Magnaporthe oryzae	no data found	Guy11	Rice Blast	Monocots	4530	Oryza sativa (related: rice)	CO-39	Central role in response to nutrient stress	no data found	no data found	SNF1/AMPK pathway	loss of pathogenicity	25090011	Gene deletion: full; gene complementation
TRINITY_DN1551_c0_g1_i13	3238	Q6IWN3#PHI:528#Cla4#5270#Ustilago_maydis#loss_of_pathogenicity	827	30.2	199	128	5	1826	2416	554	743	5.7e-20	95.5	Record 577	PHI:528	Uniprot	Q6IWN3	EMBL	AAT39367	no data found	CLA4	5270	Ustilago maydis	no data found	FB2	Corn Smut	Monocots	4577	Zea mays (related: maize)	no data found	Serine/threonine kinase	GO:0009405, IMP	GO	no data found	loss of pathogenicity	15469512	Gene deletion
TRINITY_DN1551_c0_g1_i7	3149	Q6IWN3#PHI:528#Cla4#5270#Ustilago_maydis#loss_of_pathogenicity	827	30.2	199	128	5	1737	2327	554	743	5.6e-20	95.5	Record 577	PHI:528	Uniprot	Q6IWN3	EMBL	AAT39367	no data found	CLA4	5270	Ustilago maydis	no data found	FB2	Corn Smut	Monocots	4577	Zea mays (related: maize)	no data found	Serine/threonine kinase	GO:0009405, IMP	GO	no data found	loss of pathogenicity	15469512	Gene deletion
TRINITY_DN1551_c0_g1_i8	3043	Q6IWN3#PHI:528#Cla4#5270#Ustilago_maydis#loss_of_pathogenicity	827	30.2	199	128	5	1631	2221	554	743	5.4e-20	95.5	Record 577	PHI:528	Uniprot	Q6IWN3	EMBL	AAT39367	no data found	CLA4	5270	Ustilago maydis	no data found	FB2	Corn Smut	Monocots	4577	Zea mays (related: maize)	no data found	Serine/threonine kinase	GO:0009405, IMP	GO	no data found	loss of pathogenicity	15469512	Gene deletion
TRINITY_DN162_c0_g1_i1	2331	G4NDR3#PHI:777#Mgg_00883#318829#Magnaporthe_oryzae#loss_of_pathogenicity	1528	33.5	212	120	9	1139	1732	1242	1446	5.8e-22	101.7	Record 907	PHI:777	Uniprot	G4NDR3	Broad	MGG_00883	70-15	MGG_00883	318829	Magnaporthe oryzae	1271791	KJ201	Rice Blast	Monocots	4530	Oryza sativa (related: rice)	no data found	no data found	no data found	no data found	no data found	loss of pathogenicity	17353894	Gene disruption; gene deletion
TRINITY_DN16312_c0_g1_i2	1514	G4MXJ4#PHI:2145#Mossadh#318829#Magnaporthe_oryzae#loss_of_pathogenicity	536	35.5	470	292	6	47	1426	58	526	6.3e-70	260.4	Record 2438	PHI:2145	Uniprot	G4MXJ4	Genbank	MGG_01230	70-15	MoSSADH	318829	Magnaporthe oryzae	no data found	Guy11	Rice Blast	Monocots	4513	Hordeum vulgare (related: barley)	subsp. vulgare (related: domesticated barley)	Succinate-semialdehyde dehydrogenase	no data found	no data found	no data found	loss of pathogenicity	21383978	Gene disruption
TRINITY_DN17263_c0_g1_i1	3168	A0A0D5BX39#PHI:4750#Chpma2#80884#Colletotrichum_higginsianum#loss_of_pathogenicity	1016	46.9	917	403	12	452	3004	109	1007	1.3e-213	738.8	Record 6091	PHI:4750	Uniprot	A0A0D5BX39	Genbank	AJW67919	no data found	ChPMA2	80884	Colletotrichum higginsianum	no data found	Chku80	Anthracnose Leaf Spot	Eudicots	3702	Arabidopsis thaliana (related: thale cress)	Col-0	Plasma membrane proton pump	no data found	no data found	no data found	loss of pathogenicity	25992547	Gene deletion: full
TRINITY_DN17263_c0_g1_i3	3226	B3LDT4#PHI:1041#Lmpma1#5022#Leptosphaeria_maculans#loss_of_pathogenicity	1003	47.8	916	386	12	449	2974	83	980	2.1e-219	758.1	Record 1210	PHI:1041	Uniprot	B3LDT4	EMBL	AM933613	v23.1.3	Lmpma1	5022	Leptosphaeria maculans	no data found	v23.1.3	Phoma Stem Canker	Eudicots	3708	Brassica napus (related: rape)	no data found	plasma membrane H+ATPase	no data found	no data found	no data found	loss of pathogenicity	18538267	Gene disruption; gene complementation
TRINITY_DN17263_c1_g1_i1	3538	G4MNA5#PHI:2096#Calcium-transporting_atpase_3#318829#Magnaporthe_oryzae#loss_of_pathogenicity	1096	45.6	1046	482	15	260	3262	26	1029	1.1e-239	825.5	Record 2332	PHI:2096	Uniprot	G4MNA5	Genbank	MGG_02074.5	70-15	Calcium-transporting ATPase 3	318829	Magnaporthe oryzae	no data found	Guy11	Rice Blast	Monocots	4564	Triticum (related: wheat)	Chinese Spring	Ca2+ pump	no data found	no data found	no data found	loss of pathogenicity	18433453	Altered gene expression / gene regulation: silencing
TRINITY_DN2673_c1_g1_i1	1617	G4NDR3#PHI:777#Mgg_00883#318829#Magnaporthe_oryzae#loss_of_pathogenicity	1528	30.6	209	122	9	245	829	1244	1443	3.9e-17	85.1	Record 907	PHI:777	Uniprot	G4NDR3	Broad	MGG_00883	70-15	MGG_00883	318829	Magnaporthe oryzae	1271791	KJ201	Rice Blast	Monocots	4530	Oryza sativa (related: rice)	no data found	no data found	no data found	no data found	no data found	loss of pathogenicity	17353894	Gene disruption; gene deletion
TRINITY_DN2934_c0_g1_i13	2940	Q8J230#PHI:6069#Kpp4#5270#Ustilago_maydis#loss_of_pathogenicity	1566	44	84	47	0	1771	2022	1297	1380	5.8e-19	92	Record 7924	PHI:6069	Uniprot	Q8J230	Genbank	AAN63948	RK32 a1b3	kpp4	5270	Ustilago maydis	no data found	SG200	Smut Disease	Monocots	4577	Zea mays (related: maize)	Golden Bantam	MAPKK kinase	no data found	no data found	MAPK pathway	loss of pathogenicity	14665454	Gene mutation
TRINITY_DN2934_c0_g1_i3	2583	G4NGK7#PHI:2161#Sep-01#318829#Magnaporthe_oryzae#loss_of_pathogenicity	1484	47.8	134	66	2	1270	1665	180	311	2e-31	133.3	Record 2469	PHI:2161	Uniprot	G4NGK7	no data found	MGG_04100.6	70-15	2001-09-01	318829	Magnaporthe oryzae	no data found	Guy11	Rice Blast	Monocots	4530	Oryza sativa (related: rice)	CO39	Cytokinesis	no data found	no data found	no data found	loss of pathogenicity	20639448	Gene mutation: characterised
TRINITY_DN3088_c0_g1_i3	1762	G4NDR3#PHI:777#Mgg_00883#318829#Magnaporthe_oryzae#loss_of_pathogenicity	1528	31.6	212	116	11	464	1045	1244	1444	8e-16	80.9	Record 907	PHI:777	Uniprot	G4NDR3	Broad	MGG_00883	70-15	MGG_00883	318829	Magnaporthe oryzae	1271791	KJ201	Rice Blast	Monocots	4530	Oryza sativa (related: rice)	no data found	no data found	no data found	no data found	no data found	loss of pathogenicity	17353894	Gene disruption; gene deletion
TRINITY_DN3088_c0_g1_i5	1925	G4NDR3#PHI:777#Mgg_00883#318829#Magnaporthe_oryzae#loss_of_pathogenicity	1528	31.6	212	116	11	464	1045	1244	1444	6.7e-16	81.3	Record 907	PHI:777	Uniprot	G4NDR3	Broad	MGG_00883	70-15	MGG_00883	318829	Magnaporthe oryzae	1271791	KJ201	Rice Blast	Monocots	4530	Oryza sativa (related: rice)	no data found	no data found	no data found	no data found	no data found	loss of pathogenicity	17353894	Gene disruption; gene deletion
TRINITY_DN32926_c0_g1_i1	977	Q9UWF0#PHI:2108#Cam#318829#Magnaporthe_oryzae#reduced_virulence__loss_of_pathogenicity	149	100	149	0	0	128	574	1	149	8.2e-55	209.5	Record 2368	PHI:2108	Uniprot	Q9UWF0	Genbank	MGG_06884.5	70-15	CAM	318829	Magnaporthe oryzae	no data found	Guy11	Rice Blast	Monocots	4564	Triticum (related: wheat)	Chinese Spring	no data found	no data found	no data found	no data found	loss of pathogenicity	18433453	Altered gene expression / gene regulation: silencing
TRINITY_DN386_c0_g1_i1	3747	A6ZIB8#PHI:859#Nox2#318829#Magnaporthe_oryzae#loss_of_pathogenicity	582	27.4	442	202	11	1631	306	260	582	8.1e-42	168.3	Record 990	PHI:859	Uniprot	A6ZIB8	EMBL	ABS01491	no data found	NOX2	318829	Magnaporthe oryzae	no data found	Guy-11	Rice Blast	Monocots	4530	Oryza sativa (related: rice)	no data found	NADPH Oxidase	GO:0009405, IMP	GO	no data found	loss of pathogenicity	17600089	Gene disruption; gene complementation
TRINITY_DN386_c0_g1_i5	3838	A6ZIB8#PHI:859#Nox2#318829#Magnaporthe_oryzae#loss_of_pathogenicity	582	26.5	407	181	10	1722	502	260	548	2.3e-36	150.2	Record 990	PHI:859	Uniprot	A6ZIB8	EMBL	ABS01491	no data found	NOX2	318829	Magnaporthe oryzae	no data found	Guy-11	Rice Blast	Monocots	4530	Oryza sativa (related: rice)	no data found	NADPH Oxidase	GO:0009405, IMP	GO	no data found	loss of pathogenicity	17600089	Gene disruption; gene complementation
TRINITY_DN4231_c0_g4_i1	1397	Q9UWF0#PHI:2108#Cam#318829#Magnaporthe_oryzae#reduced_virulence__loss_of_pathogenicity	149	73.5	68	18	0	124	327	1	68	1.3e-21	99.8	Record 2368	PHI:2108	Uniprot	Q9UWF0	Genbank	MGG_06884.5	70-15	CAM	318829	Magnaporthe oryzae	no data found	Guy11	Rice Blast	Monocots	4564	Triticum (related: wheat)	Chinese Spring	no data found	no data found	no data found	no data found	loss of pathogenicity	18433453	Altered gene expression / gene regulation: silencing
TRINITY_DN4231_c0_g4_i2	780	Q9UWF0#PHI:2108#Cam#318829#Magnaporthe_oryzae#reduced_virulence__loss_of_pathogenicity	149	74.1	147	38	0	124	564	1	147	1.6e-32	135.2	Record 2368	PHI:2108	Uniprot	Q9UWF0	Genbank	MGG_06884.5	70-15	CAM	318829	Magnaporthe oryzae	no data found	Guy11	Rice Blast	Monocots	4564	Triticum (related: wheat)	Chinese Spring	no data found	no data found	no data found	no data found	loss of pathogenicity	18433453	Altered gene expression / gene regulation: silencing
TRINITY_DN4715_c0_g1_i1	1688	G4NGK7#PHI:2161#Sep-01#318829#Magnaporthe_oryzae#loss_of_pathogenicity	1484	29.9	284	149	10	1578	757	18	261	6e-21	97.8	Record 2469	PHI:2161	Uniprot	G4NGK7	no data found	MGG_04100.6	70-15	2001-09-01	318829	Magnaporthe oryzae	no data found	Guy11	Rice Blast	Monocots	4530	Oryza sativa (related: rice)	CO39	Cytokinesis	no data found	no data found	no data found	loss of pathogenicity	20639448	Gene mutation: characterised
TRINITY_DN4715_c0_g1_i2	1713	G4NGK7#PHI:2161#Sep-01#318829#Magnaporthe_oryzae#loss_of_pathogenicity	1484	29.5	251	127	10	1603	881	18	228	5e-15	78.2	Record 2469	PHI:2161	Uniprot	G4NGK7	no data found	MGG_04100.6	70-15	2001-09-01	318829	Magnaporthe oryzae	no data found	Guy11	Rice Blast	Monocots	4530	Oryza sativa (related: rice)	CO39	Cytokinesis	no data found	no data found	no data found	loss of pathogenicity	20639448	Gene mutation: characterised
TRINITY_DN4715_c0_g1_i3	1960	G4NGK7#PHI:2161#Sep-01#318829#Magnaporthe_oryzae#loss_of_pathogenicity	1484	29.3	157	77	6	1850	1395	18	145	2.2e-06	49.7	Record 2469	PHI:2161	Uniprot	G4NGK7	no data found	MGG_04100.6	70-15	2001-09-01	318829	Magnaporthe oryzae	no data found	Guy11	Rice Blast	Monocots	4530	Oryza sativa (related: rice)	CO39	Cytokinesis	no data found	no data found	no data found	loss of pathogenicity	20639448	Gene mutation: characterised
TRINITY_DN5201_c0_g1_i2	1895	H1VKZ0#PHI:6716#Chste7#80884#Colletotrichum_higginsianum#loss_of_pathogenicity	521	27.2	305	200	12	587	1492	72	357	4.1e-18	88.6	Record 8788	PHI:6716	Uniprot	H1VKZ0	Genbank	CCF40893	IMI 349063	ChSte7	80884	Colletotrichum higginsianum	no data found	IMI349061 (Ch-1)	Crucifer anthracnose	Eudicots	3702	Arabidopsis thaliana (related: Thale cress)	Col-0	Encodes a 522-amino acid protein containing a serine/threonine protein kinases, catalytic domain	no data found	no data found	Ste11-Ste7-Fus3/Kss1 kinase pathway	loss of pathogenicity	27563675	Gene disruption; gene complementation
TRINITY_DN5201_c0_g1_i3	2769	H1VKZ0#PHI:6716#Chste7#80884#Colletotrichum_higginsianum#loss_of_pathogenicity	521	28.7	209	138	7	587	1207	72	271	2.5e-16	83.2	Record 8788	PHI:6716	Uniprot	H1VKZ0	Genbank	CCF40893	IMI 349063	ChSte7	80884	Colletotrichum higginsianum	no data found	IMI349061 (Ch-1)	Crucifer anthracnose	Eudicots	3702	Arabidopsis thaliana (related: Thale cress)	Col-0	Encodes a 522-amino acid protein containing a serine/threonine protein kinases, catalytic domain	no data found	no data found	Ste11-Ste7-Fus3/Kss1 kinase pathway	loss of pathogenicity	27563675	Gene disruption; gene complementation
TRINITY_DN5294_c0_g1_i1	2665	G4NEB4#PHI:3173#Mosnf1#318829#Magnaporthe_oryzae#loss_of_pathogenicity	803	33.5	209	121	7	1594	2208	136	330	1.7e-17	87	Record 4361	PHI:3173	Uniprot	G4NEB4	Genbank	EHA48597	70-15	Mosnf1	318829	Magnaporthe oryzae	no data found	Guy11	Rice Blast	Monocots	4530	Oryza sativa (related: rice)	CO-39	Central role in response to nutrient stress	no data found	no data found	SNF1/AMPK pathway	loss of pathogenicity	25090011	Gene deletion: full; gene complementation
TRINITY_DN5294_c0_g1_i2	2553	G4NEB4#PHI:3173#Mosnf1#318829#Magnaporthe_oryzae#loss_of_pathogenicity	803	33.5	209	121	7	1482	2096	136	330	1.6e-17	87	Record 4361	PHI:3173	Uniprot	G4NEB4	Genbank	EHA48597	70-15	Mosnf1	318829	Magnaporthe oryzae	no data found	Guy11	Rice Blast	Monocots	4530	Oryza sativa (related: rice)	CO-39	Central role in response to nutrient stress	no data found	no data found	SNF1/AMPK pathway	loss of pathogenicity	25090011	Gene deletion: full; gene complementation
TRINITY_DN549_c0_g1_i1	1818	G2X6V8#PHI:6331#Vdcyp1#27337#Verticillium_dahliae#loss_of_pathogenicity	485	27.9	190	123	6	861	1415	266	446	8.2e-16	80.9	Record 8276	PHI:6331	Uniprot	G2X6V8	Genbank	EGY14726	VdLs.17	VdCYP1	27337	Verticillium dahliae	no data found	Vd991	Vascular wilt	Eudicots	3635	Gossypium hirsutum (related: cotton)	Junmian 1	Cytochrome P450 monooxygenase	no data found	no data found	no data found	loss of pathogenicity	27329129	Gene mutation; gene complementation
TRINITY_DN549_c0_g1_i3	1900	G2X6V8#PHI:6331#Vdcyp1#27337#Verticillium_dahliae#loss_of_pathogenicity	485	29.5	173	108	6	994	1497	283	446	7.3e-15	77.8	Record 8276	PHI:6331	Uniprot	G2X6V8	Genbank	EGY14726	VdLs.17	VdCYP1	27337	Verticillium dahliae	no data found	Vd991	Vascular wilt	Eudicots	3635	Gossypium hirsutum (related: cotton)	Junmian 1	Cytochrome P450 monooxygenase	no data found	no data found	no data found	loss of pathogenicity	27329129	Gene mutation; gene complementation
TRINITY_DN5556_c0_g1_i11	3227	Q6IWN3#PHI:528#Cla4#5270#Ustilago_maydis#loss_of_pathogenicity	827	29.5	200	134	3	1851	2447	554	747	2.7e-22	103.2	Record 577	PHI:528	Uniprot	Q6IWN3	EMBL	AAT39367	no data found	CLA4	5270	Ustilago maydis	no data found	FB2	Corn Smut	Monocots	4577	Zea mays (related: maize)	no data found	Serine/threonine kinase	GO:0009405, IMP	GO	no data found	loss of pathogenicity	15469512	Gene deletion
TRINITY_DN5556_c0_g1_i13	3468	Q6IWN3#PHI:528#Cla4#5270#Ustilago_maydis#loss_of_pathogenicity	827	29.5	200	134	3	2092	2688	554	747	3e-22	103.2	Record 577	PHI:528	Uniprot	Q6IWN3	EMBL	AAT39367	no data found	CLA4	5270	Ustilago maydis	no data found	FB2	Corn Smut	Monocots	4577	Zea mays (related: maize)	no data found	Serine/threonine kinase	GO:0009405, IMP	GO	no data found	loss of pathogenicity	15469512	Gene deletion
TRINITY_DN5556_c0_g1_i4	2785	Q6IWN3#PHI:528#Cla4#5270#Ustilago_maydis#loss_of_pathogenicity	827	29.5	200	134	3	1409	2005	554	747	2.4e-22	103.2	Record 577	PHI:528	Uniprot	Q6IWN3	EMBL	AAT39367	no data found	CLA4	5270	Ustilago maydis	no data found	FB2	Corn Smut	Monocots	4577	Zea mays (related: maize)	no data found	Serine/threonine kinase	GO:0009405, IMP	GO	no data found	loss of pathogenicity	15469512	Gene deletion
TRINITY_DN610_c1_g1_i17	2352	E5ADK1#PHI:4169#Lmsnf1#5022#Leptosphaeria_maculans#loss_of_pathogenicity	889	48.1	260	133	2	1999	1220	60	317	9.5e-73	270.4	Record 5685	PHI:4169	Uniprot	E5ADK1	Genbank	CBY01290	JN3	LmSNF1	5022	Leptosphaeria maculans	no data found	IBCN 14	Stem Canker	Eudicots	3708	Brassica napus (related: rape)	Westar	repression and derepression of the cell wall degrading enzymes	no data found	no data found	no data found	loss of pathogenicity	24638039	Gene deletion: full
TRINITY_DN610_c1_g1_i8	1985	E5ADK1#PHI:4169#Lmsnf1#5022#Leptosphaeria_maculans#loss_of_pathogenicity	889	48.1	260	133	2	1632	853	60	317	8e-73	270.4	Record 5685	PHI:4169	Uniprot	E5ADK1	Genbank	CBY01290	JN3	LmSNF1	5022	Leptosphaeria maculans	no data found	IBCN 14	Stem Canker	Eudicots	3708	Brassica napus (related: rape)	Westar	repression and derepression of the cell wall degrading enzymes	no data found	no data found	no data found	loss of pathogenicity	24638039	Gene deletion: full
TRINITY_DN7005_c0_g1_i2	2259	G4NGK7#PHI:2161#Sep-01#318829#Magnaporthe_oryzae#loss_of_pathogenicity	1484	30.9	207	133	5	1336	1950	57	255	1.3e-18	90.5	Record 2469	PHI:2161	Uniprot	G4NGK7	no data found	MGG_04100.6	70-15	2001-09-01	318829	Magnaporthe oryzae	no data found	Guy11	Rice Blast	Monocots	4530	Oryza sativa (related: rice)	CO39	Cytokinesis	no data found	no data found	no data found	loss of pathogenicity	20639448	Gene mutation: characterised
TRINITY_DN7176_c0_g1_i1	756	B9DR51#PHI:1133#Lmepi#5022#Leptosphaeria_maculans#loss_of_pathogenicity	374	49.5	95	43	2	277	546	68	162	1.5e-16	82	Record 1283	PHI:1133	Uniprot	B9DR51	EMBL	AM941452	v23.1.3	Lmepi	5022	Leptosphaeria maculans	no data found	v23.1.3	Phoma Stem Canker	Eudicots	3708	Brassica napus (related: rape)	no data found	UDP-4-Galactose epimerase	no data found	no data found	Leloir pathway involved in galactose metabolism	loss of pathogenicity	19445597	Gene disruption; gene complementation
TRINITY_DN7176_c0_g1_i8	1759	B9DR51#PHI:1133#Lmepi#5022#Leptosphaeria_maculans#loss_of_pathogenicity	374	43.4	304	152	5	277	1131	68	370	4.2e-65	244.6	Record 1283	PHI:1133	Uniprot	B9DR51	EMBL	AM941452	v23.1.3	Lmepi	5022	Leptosphaeria maculans	no data found	v23.1.3	Phoma Stem Canker	Eudicots	3708	Brassica napus (related: rape)	no data found	UDP-4-Galactose epimerase	no data found	no data found	Leloir pathway involved in galactose metabolism	loss of pathogenicity	19445597	Gene disruption; gene complementation
TRINITY_DN74744_c0_g1_i1	2152	G4NCF7#PHI:2138#Sga1#318829#Magnaporthe_oryzae#unaffected_pathogenicity__loss_of_pathogenicity	649	54.4	649	277	5	2140	194	19	648	5.4e-200	693	Record 2428	PHI:2138	Uniprot	G4NCF7	GenBank	XP_368148	70-15	SGA1	318829	Magnaporthe oryzae	no data found	B157	Rice Blast	Monocots	4513	Hordeum vulgare (related: barley)	subsp. vulgare (related: domesticated barley)	vacuolar glucoamylase	no data found	no data found	no data found	loss of pathogenicity	2038305	Gene deletion: full
TRINITY_DN8229_c0_g2_i1	2102	C6L683#PHI:2397#Chste11#5016#Bipolaris_maydis#loss_of_pathogenicity	961	28	275	168	8	1160	417	685	956	2.4e-19	92.8	Record 2897	PHI:2397	Uniprot	C6L683	no data found	AB488404	no data found	ChSte11	5016	Bipolaris maydis	no data found	HITO7711 (MAT1-2)	No Data Found	Monocots	4577	Zea mays (related: maize)	no data found	no data found	no data found	no data found	MAPK signaling pathway	loss of pathogenicity	19547975	Gene deletion: full; gene complementation
TRINITY_DN8739_c0_g1_i3	3321	A0A0D5BX39#PHI:4750#Chpma2#80884#Colletotrichum_higginsianum#loss_of_pathogenicity	1016	36.8	836	434	12	2984	627	118	909	5.9e-121	431	Record 6091	PHI:4750	Uniprot	A0A0D5BX39	Genbank	AJW67919	no data found	ChPMA2	80884	Colletotrichum higginsianum	no data found	Chku80	Anthracnose Leaf Spot	Eudicots	3702	Arabidopsis thaliana (related: thale cress)	Col-0	Plasma membrane proton pump	no data found	no data found	no data found	loss of pathogenicity	25992547	Gene deletion: full
TRINITY_DN10134_c0_g1_i1	2151	G4MRY7#PHI:2990#Mgg_02474.6#318829#Magnaporthe_oryzae#reduced_virulence	388	70.7	123	36	0	558	926	195	317	9e-54	207.2	Record 4099	PHI:2990	Uniprot	G4MRY7	EMBL	EHA56656	70-15	MGG_02474.6	318829	Magnaporthe oryzae	1271791	KJ201	Rice Blast	Monocots	4530	Oryza sativa (related: rice)	no data found	Transcription factor	no data found	no data found	no data found	reduced virulence	23762023	Gene mutation
TRINITY_DN10156_c0_g1_i2	1850	G2XIG8#PHI:7173#Hic-15#27337#Verticillium_dahliae#reduced_virulence	525	30.5	505	294	13	1715	264	13	481	7.7e-54	207.2	Record 9450	PHI:7173	Uniprot	G2XIG8	Genbank	EGY19616	VdLs.17	HiC-15	27337	Verticillium dahliae	no data found	V592	Vascular wilt	Eudicots	3635	Gossypium hirsutum (related: cotton)	no data found	Isotrichodermin C-15 hydroxylase	no data found	no data found	no data found	reduced virulence	27668926	Gene mutation
TRINITY_DN10156_c0_g1_i3	1772	G2XIG8#PHI:7173#Hic-15#27337#Verticillium_dahliae#reduced_virulence	525	31.3	479	298	10	1637	264	13	481	1.9e-57	219.2	Record 9450	PHI:7173	Uniprot	G2XIG8	Genbank	EGY19616	VdLs.17	HiC-15	27337	Verticillium dahliae	no data found	V592	Vascular wilt	Eudicots	3635	Gossypium hirsutum (related: cotton)	no data found	Isotrichodermin C-15 hydroxylase	no data found	no data found	no data found	reduced virulence	27668926	Gene mutation
TRINITY_DN10238_c0_g2_i1	1698	A0A059SVJ2#PHI:4916#Mfpg1#38448#Monilinia_fructicola#reduced_virulence	365	30.5	256	153	10	541	1272	98	340	2.1e-21	99.4	Record 6284	PHI:4916	Uniprot	A0A059SVJ2	Genbank	AHC56279	no data found	MfPG1	38448	Monilinia fructicola	no data found	MUK-1 (M1)	Blossom Blight And Fruit Rot	Eudicots	267246	Rosa odorata (related: tea rose)	Flaming Peace	Endopolygalacturonase	no data found	no data found	no data found	reduced virulence	26120831	Altered gene expression / gene regulation: overexpression
TRINITY_DN11522_c1_g1_i1	2269	Q9P304#PHI:199#Aox1#5499#Passalora_fulva#reduced_virulence	665	75.5	666	162	1	37	2034	1	665	0	1099	Record 196	PHI:199	Uniprot	Q9P304	EMBL	AAF82788	Cf4	AOX1	5499	Passalora fulva	no data found	Race 4	Leaf Mould	Eudicots	4081	Solanum lycopersicum (related: tomato)	no data found	Alcohol oxidase	GO:0009405, IMP	GO	no data found	reduced virulence	11277434	Gene deletion
TRINITY_DN11843_c0_g1_i7	2444	I1REC7#PHI:6272#Fghsp90#5518#Fusarium_graminearum#reduced_virulence	700	79.5	699	140	2	2364	277	2	700	2.5e-286	979.9	Record 8192	PHI:6272	Uniprot	I1REC7	Genbank	CEF74237	PH-1	FgHSP90	5518	Fusarium graminearum	449239	Z-3639	Fusarium head blight	Monocots	4565	Triticum aestivum (related: bread wheat)	Eunpamil	Ubiquitous chaperone, heat shock protein 90	no data found	no data found	no data found	reduced virulence	27306495	Gene deletion: partial; gene complementation
TRINITY_DN11843_c0_g1_i8	2611	I1REC7#PHI:6272#Fghsp90#5518#Fusarium_graminearum#reduced_virulence	700	86.3	702	93	2	2379	277	1	700	4.1e-311	1062.4	Record 8192	PHI:6272	Uniprot	I1REC7	Genbank	CEF74237	PH-1	FgHSP90	5518	Fusarium graminearum	449239	Z-3639	Fusarium head blight	Monocots	4565	Triticum aestivum (related: bread wheat)	Eunpamil	Ubiquitous chaperone, heat shock protein 90	no data found	no data found	no data found	reduced virulence	27306495	Gene deletion: partial; gene complementation
TRINITY_DN12059_c0_g3_i1	2165	D4I307#PHI:3126#Argd#552#Erwinia_amylovora#loss_of_pathogenicity__reduced_virulence	405	33.3	390	251	5	1900	731	21	401	1e-60	230.3	Record 4293	PHI:3126	Uniprot	D4I307	Genbank	CBA23647	CFBP1430	argD	552	Erwinia amylovora	no data found	HKN06P1	Fire Blight	Eudicots	23211	Pyrus communis (related: pear)	Bosc	argDgene encodes a predicted N-acetylornithine aminotransferase enzyme	no data found	no data found	Arginine pathway	reduced virulence	25172854	Gene mutation: characterised; gene complementation
TRINITY_DN12216_c0_g1_i1	2279	B2W4L0#PHI:3859#Glu1#45151#Pyrenophora_tritici-repentis#reduced_virulence	421	33.8	397	216	16	1633	497	27	394	2.2e-50	196.1	Record 5242	PHI:3859	Uniprot	B2W4L0	Genbank	EDU47467	Pt-1C-BFP	GLU1	45151	Pyrenophora tritici-repentis	no data found	Alg3-24	Tan Spot	Monocots	4565	Triticum aestivum (related: bread wheat)	6B662	glucanase gene	no data found	no data found	no data found	reduced virulence	24119405	Altered gene expression / gene regulation: silencing
TRINITY_DN123_c0_g1_i5	1627	A0A097BQG4#PHI:5539#Cpbck1#5116#Cryphonectria_parasitica#reduced_virulence	1619	31.7	167	96	6	1350	883	1319	1478	9e-14	73.9	Record 7657	PHI:5539	Uniprot	A0A097BQG4	Genbank	AIS67218	EP155/2	CpBck1	5116	Cryphonectria parasitica	660469	EP155/2	Chestnut Blight	Eudicots	21020	Castanea sativa (related: chestnut)	no data found	MAPKKKinase	no data found	no data found	no data found	reduced virulence	26757242	Gene deletion: full; gene complementation
TRINITY_DN123_c0_g1_i9	1820	A0A097BQG4#PHI:5539#Cpbck1#5116#Cryphonectria_parasitica#reduced_virulence	1619	31.7	167	96	6	1543	1076	1319	1478	1e-13	73.9	Record 7657	PHI:5539	Uniprot	A0A097BQG4	Genbank	AIS67218	EP155/2	CpBck1	5116	Cryphonectria parasitica	660469	EP155/2	Chestnut Blight	Eudicots	21020	Castanea sativa (related: chestnut)	no data found	MAPKKKinase	no data found	no data found	no data found	reduced virulence	26757242	Gene deletion: full; gene complementation
TRINITY_DN1284_c0_g1_i1	2438	I1S2C4#PHI:5068#Mcc#5518#Fusarium_graminearum#reduced_virulence	1834	42.7	368	211	0	266	1369	638	1005	2.8e-88	322	Record 6525	PHI:5068	Uniprot	I1S2C4	Genbank	CEF86247	PH-1	MCC	5518	Fusarium graminearum	449239	Z-3639	Fusarium Head Blight	Monocots	4565	Triticum aestivum (related: bread wheat)	Roblin	Encoding methylcrotonyl-CoA-carboxylase	no data found	no data found	Branched-chain amino acid (BCAA) metabolic pathway	reduced virulence	26248604	Gene mutation; gene complementation
TRINITY_DN1284_c0_g1_i10	2514	I1S2C4#PHI:5068#Mcc#5518#Fusarium_graminearum#reduced_virulence	1834	41.1	428	245	2	266	1534	638	1063	2.9e-96	348.6	Record 6525	PHI:5068	Uniprot	I1S2C4	Genbank	CEF86247	PH-1	MCC	5518	Fusarium graminearum	449239	Z-3639	Fusarium Head Blight	Monocots	4565	Triticum aestivum (related: bread wheat)	Roblin	Encoding methylcrotonyl-CoA-carboxylase	no data found	no data found	Branched-chain amino acid (BCAA) metabolic pathway	reduced virulence	26248604	Gene mutation; gene complementation
TRINITY_DN1284_c0_g1_i16	933	I1S2C4#PHI:5068#Mcc#5518#Fusarium_graminearum#reduced_virulence	1834	37.4	163	100	1	101	589	925	1085	1.1e-29	125.9	Record 6525	PHI:5068	Uniprot	I1S2C4	Genbank	CEF86247	PH-1	MCC	5518	Fusarium graminearum	449239	Z-3639	Fusarium Head Blight	Monocots	4565	Triticum aestivum (related: bread wheat)	Roblin	Encoding methylcrotonyl-CoA-carboxylase	no data found	no data found	Branched-chain amino acid (BCAA) metabolic pathway	reduced virulence	26248604	Gene mutation; gene complementation
TRINITY_DN1284_c0_g1_i2	3772	I1S2C4#PHI:5068#Mcc#5518#Fusarium_graminearum#reduced_virulence	1834	41.2	267	157	0	266	1066	638	904	1.2e-58	224.2	Record 6525	PHI:5068	Uniprot	I1S2C4	Genbank	CEF86247	PH-1	MCC	5518	Fusarium graminearum	449239	Z-3639	Fusarium Head Blight	Monocots	4565	Triticum aestivum (related: bread wheat)	Roblin	Encoding methylcrotonyl-CoA-carboxylase	no data found	no data found	Branched-chain amino acid (BCAA) metabolic pathway	reduced virulence	26248604	Gene mutation; gene complementation
TRINITY_DN1284_c0_g1_i22	3232	I1S2C4#PHI:5068#Mcc#5518#Fusarium_graminearum#reduced_virulence	1834	41.2	267	157	0	266	1066	638	904	1.1e-58	224.2	Record 6525	PHI:5068	Uniprot	I1S2C4	Genbank	CEF86247	PH-1	MCC	5518	Fusarium graminearum	449239	Z-3639	Fusarium Head Blight	Monocots	4565	Triticum aestivum (related: bread wheat)	Roblin	Encoding methylcrotonyl-CoA-carboxylase	no data found	no data found	Branched-chain amino acid (BCAA) metabolic pathway	reduced virulence	26248604	Gene mutation; gene complementation
TRINITY_DN1284_c0_g1_i4	2728	I1S2C4#PHI:5068#Mcc#5518#Fusarium_graminearum#reduced_virulence	1834	40.2	450	267	1	266	1615	638	1085	2.1e-100	362.5	Record 6525	PHI:5068	Uniprot	I1S2C4	Genbank	CEF86247	PH-1	MCC	5518	Fusarium graminearum	449239	Z-3639	Fusarium Head Blight	Monocots	4565	Triticum aestivum (related: bread wheat)	Roblin	Encoding methylcrotonyl-CoA-carboxylase	no data found	no data found	Branched-chain amino acid (BCAA) metabolic pathway	reduced virulence	26248604	Gene mutation; gene complementation
TRINITY_DN1284_c0_g1_i7	2304	I1S2C4#PHI:5068#Mcc#5518#Fusarium_graminearum#reduced_virulence	1834	40.2	450	267	1	266	1615	638	1085	1.8e-100	362.5	Record 6525	PHI:5068	Uniprot	I1S2C4	Genbank	CEF86247	PH-1	MCC	5518	Fusarium graminearum	449239	Z-3639	Fusarium Head Blight	Monocots	4565	Triticum aestivum (related: bread wheat)	Roblin	Encoding methylcrotonyl-CoA-carboxylase	no data found	no data found	Branched-chain amino acid (BCAA) metabolic pathway	reduced virulence	26248604	Gene mutation; gene complementation
TRINITY_DN1284_c0_g1_i8	1012	I1S2C4#PHI:5068#Mcc#5518#Fusarium_graminearum#reduced_virulence	1834	35.3	153	97	1	210	668	935	1085	2.7e-24	108.2	Record 6525	PHI:5068	Uniprot	I1S2C4	Genbank	CEF86247	PH-1	MCC	5518	Fusarium graminearum	449239	Z-3639	Fusarium Head Blight	Monocots	4565	Triticum aestivum (related: bread wheat)	Roblin	Encoding methylcrotonyl-CoA-carboxylase	no data found	no data found	Branched-chain amino acid (BCAA) metabolic pathway	reduced virulence	26248604	Gene mutation; gene complementation
TRINITY_DN1284_c0_g1_i9	2765	I1S2C4#PHI:5068#Mcc#5518#Fusarium_graminearum#reduced_virulence	1834	42.7	368	211	0	266	1369	638	1005	4.2e-88	321.6	Record 6525	PHI:5068	Uniprot	I1S2C4	Genbank	CEF86247	PH-1	MCC	5518	Fusarium graminearum	449239	Z-3639	Fusarium Head Blight	Monocots	4565	Triticum aestivum (related: bread wheat)	Roblin	Encoding methylcrotonyl-CoA-carboxylase	no data found	no data found	Branched-chain amino acid (BCAA) metabolic pathway	reduced virulence	26248604	Gene mutation; gene complementation
TRINITY_DN13165_c0_g1_i1	884	W7M3S4#PHI:7144#Fvscp1#117187#Fusarium_verticillioides#reduced_virulence	336	36.2	149	72	7	278	661	174	320	4.7e-17	84	Record 9408	PHI:7144	Uniprot	W7M3S4	Genbank	EWG42195	7600	FvSCP1	117187	Fusarium verticillioides	334819	7600	Stalk rot of maize	Monocots	4577	Zea mays (related: maize)	B73	SCP-like extracellular protein	no data found	no data found	no data found	reduced virulence	28467007	Gene deletion: full; gene complementation
TRINITY_DN13165_c0_g1_i2	873	W7M3S4#PHI:7144#Fvscp1#117187#Fusarium_verticillioides#reduced_virulence	336	36.2	149	72	7	278	661	174	320	4.6e-17	84	Record 9408	PHI:7144	Uniprot	W7M3S4	Genbank	EWG42195	7600	FvSCP1	117187	Fusarium verticillioides	334819	7600	Stalk rot of maize	Monocots	4577	Zea mays (related: maize)	B73	SCP-like extracellular protein	no data found	no data found	no data found	reduced virulence	28467007	Gene deletion: full; gene complementation
TRINITY_DN13313_c0_g1_i1	2079	A3RH09#PHI:3865#Gox2#27334#Penicillium_expansum#reduced_virulence	575	24.8	626	355	22	117	1886	26	571	1.6e-28	123.2	Record 5251	PHI:3865	Uniprot	A3RH09	Genbank	GQ324948	no data found	GOX2	27334	Penicillium expansum	no data found	Pe-21	Blue Mould Rot	Eudicots	3750	Malus domestica (related: apple)	Golden delicious	oxidation of beta9D9glucose to D9glucono9delta?954 lactone and H2O2 is catalyzed by this glucose oxidase	no data found	no data found	no data found	reduced virulence	24024763	Altered gene expression / gene regulation: silencing
TRINITY_DN1367_c0_g1_i2	2740	Q96VL3#PHI:339#Clpt1#290576#Colletotrichum_lindemuthianum#reduced_virulence	202	45.8	107	56	2	892	572	67	171	2.7e-18	89.7	Record 360	PHI:339	Uniprot	Q96VL3	EMBL	CAC41973	beta	CLPT1	290576	Colletotrichum lindemuthianum	290576	race beta	Anthracnose	Eudicots	3885	Phaseolus vulgaris (related: string bean)	no data found	GTPase	GO:0009405, IMP	GO	no data found	reduced virulence	15615776	Gene mutation: characterised
TRINITY_DN1367_c0_g1_i7	3000	Q96VL3#PHI:339#Clpt1#290576#Colletotrichum_lindemuthianum#reduced_virulence	202	54.5	66	29	1	2657	2460	4	68	1.8e-12	70.5	Record 360	PHI:339	Uniprot	Q96VL3	EMBL	CAC41973	beta	CLPT1	290576	Colletotrichum lindemuthianum	290576	race beta	Anthracnose	Eudicots	3885	Phaseolus vulgaris (related: string bean)	no data found	GTPase	GO:0009405, IMP	GO	no data found	reduced virulence	15615776	Gene mutation: characterised
TRINITY_DN1408_c1_g2_i2	1423	Q52G60#PHI:2991#Mgg_01426.6#318829#Magnaporthe_oryzae#reduced_virulence	773	29.9	107	72	3	1145	825	4	107	7.1e-07	50.8	Record 4100	PHI:2991	Uniprot	Q52G60	EMBL	EHA54568	70-15	MGG_01426.6	318829	Magnaporthe oryzae	1271791	KJ201	Rice Blast	Monocots	4530	Oryza sativa (related: rice)	no data found	Transcription factor	no data found	no data found	no data found	reduced virulence	23762023	Gene mutation
TRINITY_DN14151_c0_g1_i1	1374	T0LLS6#PHI:6703#Cgrhob#474922#Colletotrichum_gloeosporioides#reduced_virulence	195	95.4	196	6	2	1150	569	1	195	2.2e-106	381.3	Record 8757	PHI:6703	Uniprot	T0LLS6	Genbank	EQB52656	Cg-14	CgRhoB	474922	Colletotrichum gloeosporioides	no data found	CFCC80308	Poplar anthracnose	Eudicots	1217306	Populus x beijingensis (no common name found)	no data found	Rho GTPase protein	no data found	no data found	no data found	reduced virulence	27670809	Gene disruption; gene complementation
TRINITY_DN1510_c0_g1_i1	2699	W8SAS9#PHI:7324#Pscamkl1#27350#Puccinia_striiformis#reduced_virulence	539	29.4	102	58	3	1949	2245	250	340	8.8e-06	48.1	Record 9703	PHI:7324	Uniprot	W8SAS9	Genbank	AHM10189	no data found	PsCaMKL1	27350	Puccinia striiformis	931977	CYR-32	Wheat Stripe Rust Fungus	Monocots	4565	Triticum aestivum (related: bread wheat)	Suwon 11	Calmodulin-dependent protein kinase	no data found	no data found	signaling pathway	reduced virulence	28805296	Altered gene expression/ gene regulation: silencing
TRINITY_DN15714_c1_g1_i1	748	I1RWP3#PHI:6198#Sod1#5518#Fusarium_graminearum#reduced_virulence	154	85.1	154	23	0	650	189	1	154	1e-73	271.9	Record 8089	PHI:6198	Uniprot	I1RWP3	Genbank	ESU14586	PH-1	SOD1	5518	Fusarium graminearum	229533	PH-1	Fusarium head blight	Monocots	4565	Triticum aestivum (related: bread wheat)	Bobwhite	Superoxide dismutases	no data found	no data found	no data found	reduced virulence	27037138	Gene deletion: full; gene complementation
TRINITY_DN1585_c0_g1_i11	1706	D0F0C3#PHI:7670#Psfuz7#27350#Puccinia_striiformis#reduced_virulence	419	27	159	109	3	1112	1588	112	263	1.3e-10	63.5	Record 10580	PHI:7670	Uniprot	D0F0C3	Genbank	ACX53639	CYR32	PsFUZ7	27350	Puccinia striiformis	1240226	f.sp. Tritici, Chinese Yellow Rust isolate 32 (CYR32)	Yellow rust	Monocots	4565	Triticum aestivum (related: bread wheat)	Suwon 11	Mitogen-activated protein kinase	no data found	no data found	no data found	reduced virulence	29070517	Altered gene expression/ gene regulation: silencing
TRINITY_DN1585_c0_g1_i6	1629	D0F0C3#PHI:7670#Psfuz7#27350#Puccinia_striiformis#reduced_virulence	419	27	159	109	3	1035	1511	112	263	1.2e-10	63.5	Record 10580	PHI:7670	Uniprot	D0F0C3	Genbank	ACX53639	CYR32	PsFUZ7	27350	Puccinia striiformis	1240226	f.sp. Tritici, Chinese Yellow Rust isolate 32 (CYR32)	Yellow rust	Monocots	4565	Triticum aestivum (related: bread wheat)	Suwon 11	Mitogen-activated protein kinase	no data found	no data found	no data found	reduced virulence	29070517	Altered gene expression/ gene regulation: silencing
TRINITY_DN1585_c0_g1_i7	2151	D0F0C3#PHI:7670#Psfuz7#27350#Puccinia_striiformis#reduced_virulence	419	29.2	144	95	3	1602	2033	127	263	1e-09	60.8	Record 10580	PHI:7670	Uniprot	D0F0C3	Genbank	ACX53639	CYR32	PsFUZ7	27350	Puccinia striiformis	1240226	f.sp. Tritici, Chinese Yellow Rust isolate 32 (CYR32)	Yellow rust	Monocots	4565	Triticum aestivum (related: bread wheat)	Suwon 11	Mitogen-activated protein kinase	no data found	no data found	no data found	reduced virulence	29070517	Altered gene expression/ gene regulation: silencing
TRINITY_DN1585_c0_g1_i8	1608	D0F0C3#PHI:7670#Psfuz7#27350#Puccinia_striiformis#reduced_virulence	419	27	159	109	3	1014	1490	112	263	1.2e-10	63.5	Record 10580	PHI:7670	Uniprot	D0F0C3	Genbank	ACX53639	CYR32	PsFUZ7	27350	Puccinia striiformis	1240226	f.sp. Tritici, Chinese Yellow Rust isolate 32 (CYR32)	Yellow rust	Monocots	4565	Triticum aestivum (related: bread wheat)	Suwon 11	Mitogen-activated protein kinase	no data found	no data found	no data found	reduced virulence	29070517	Altered gene expression/ gene regulation: silencing
TRINITY_DN16673_c0_g1_i1	1735	Q6WP49#PHI:438#Bcbot1_(cnd5)#40559#Botrytis_cinerea#reduced_virulence	510	25.9	336	221	12	1313	354	135	458	2.4e-20	95.9	Record 458	PHI:438	Uniprot	Q6WP49	EMBL	AAQ16576	T4	BcBOT1 (CND5)	40559	Botrytis cinerea	no data found	no data found	Grey Mould	Eudicots	4081	Solanum lycopersicum (related: tomato)	no data found	Cytochrome P450 monooxygenase	GO:0009405, IMP; GO:0044412	GO	no data found	reduced virulence	15986930	Gene deletion
TRINITY_DN18676_c0_g1_i1	3051	I1RRX1#PHI:1382#Gzc2h045#5518#Fusarium_graminearum#reduced_virulence	531	47.2	597	215	19	2571	829	1	513	5.1e-79	291.6	Record 1538	PHI:1382	Uniprot	I1RRX1	Broad	FGSG_06871	PH-1	GzC2H045	5518	Fusarium graminearum	449239	GZ3639	Fusarium Ear Blight	Monocots	4564	Triticum (related: wheat)	no data found	transcription factor	no data found	no data found	no data found	reduced virulence	22028654	Gene deletion
TRINITY_DN1918_c0_g1_i1	1569	K9FDB7#PHI:6730#Pdmpkb#36651#Penicillium_digitatum#reduced_virulence	354	52.6	329	146	4	1094	132	28	354	9.7e-98	352.8	Record 8803	PHI:6730	Uniprot	K9FDB7	Genbank	EKV07229	PHI26	PdMpkB	36651	Penicillium digitatum	1170229	PHI26 (CECT20796)	Green mould decay on citrus fruit	Eudicots	85571	Citrus reticulata (related: tangerine)	no data found	Mitogen-activated protein kinase	no data found	no data found	Fus3/Kiss1 MAP kinase-mediated signaling pathway	reduced virulence	27529663	Gene disruption; gene complementation
TRINITY_DN1918_c0_g1_i2	1660	K9FDB7#PHI:6730#Pdmpkb#36651#Penicillium_digitatum#reduced_virulence	354	53.2	231	100	2	800	132	124	354	1.4e-67	252.7	Record 8803	PHI:6730	Uniprot	K9FDB7	Genbank	EKV07229	PHI26	PdMpkB	36651	Penicillium digitatum	1170229	PHI26 (CECT20796)	Green mould decay on citrus fruit	Eudicots	85571	Citrus reticulata (related: tangerine)	no data found	Mitogen-activated protein kinase	no data found	no data found	Fus3/Kiss1 MAP kinase-mediated signaling pathway	reduced virulence	27529663	Gene disruption; gene complementation
TRINITY_DN1918_c0_g1_i4	1679	K9FDB7#PHI:6730#Pdmpkb#36651#Penicillium_digitatum#reduced_virulence	354	56	275	115	3	1204	392	28	300	1.7e-87	318.9	Record 8803	PHI:6730	Uniprot	K9FDB7	Genbank	EKV07229	PHI26	PdMpkB	36651	Penicillium digitatum	1170229	PHI26 (CECT20796)	Green mould decay on citrus fruit	Eudicots	85571	Citrus reticulata (related: tangerine)	no data found	Mitogen-activated protein kinase	no data found	no data found	Fus3/Kiss1 MAP kinase-mediated signaling pathway	reduced virulence	27529663	Gene disruption; gene complementation
TRINITY_DN19758_c0_g1_i1	2154	I1REC7#PHI:6272#Fghsp90#5518#Fusarium_graminearum#reduced_virulence	700	69.3	701	195	5	2153	63	16	700	1.5e-237	817.8	Record 8192	PHI:6272	Uniprot	I1REC7	Genbank	CEF74237	PH-1	FgHSP90	5518	Fusarium graminearum	449239	Z-3639	Fusarium head blight	Monocots	4565	Triticum aestivum (related: bread wheat)	Eunpamil	Ubiquitous chaperone, heat shock protein 90	no data found	no data found	no data found	reduced virulence	27306495	Gene deletion: partial; gene complementation
TRINITY_DN20402_c0_g1_i1	2151	Q9P304#PHI:199#Aox1#5499#Passalora_fulva#reduced_virulence	665	53.7	641	277	6	2111	243	4	642	3.3e-205	710.3	Record 196	PHI:199	Uniprot	Q9P304	EMBL	AAF82788	Cf4	AOX1	5499	Passalora fulva	no data found	Race 4	Leaf Mould	Eudicots	4081	Solanum lycopersicum (related: tomato)	no data found	Alcohol oxidase	GO:0009405, IMP	GO	no data found	reduced virulence	11277434	Gene deletion
TRINITY_DN20506_c0_g1_i2	1671	P58371#PHI:2117#Spm1#318829#Magnaporthe_oryzae#reduced_virulence	536	53.1	416	161	9	1627	446	3	406	6.4e-108	386.7	Record 2392	PHI:2117	Uniprot	P58371	GenBank	MGG_03670.6	70-15	SPM1	318829	Magnaporthe oryzae	242507	70-15	Rice Blast	Monocots	4513	Hordeum vulgare (related: barley)	subsp. vulgare Nigrate (related: domesticated barley)	Protease activity	no data found	no data found	Endocytotic pathway	reduced virulence	19765082	Gene deletion: full; gene complementation
TRINITY_DN20506_c0_g2_i1	2056	P58371#PHI:2117#Spm1#318829#Magnaporthe_oryzae#reduced_virulence	536	66	538	168	4	161	1738	1	535	2.5e-194	674.1	Record 2392	PHI:2117	Uniprot	P58371	GenBank	MGG_03670.6	70-15	SPM1	318829	Magnaporthe oryzae	242507	70-15	Rice Blast	Monocots	4513	Hordeum vulgare (related: barley)	subsp. vulgare Nigrate (related: domesticated barley)	Protease activity	no data found	no data found	Endocytotic pathway	reduced virulence	19765082	Gene deletion: full; gene complementation
TRINITY_DN2140_c0_g1_i1	3599	A0A097BQG4#PHI:5539#Cpbck1#5116#Cryphonectria_parasitica#reduced_virulence	1619	29.6	216	139	6	2559	3176	1320	1532	4.6e-18	89.4	Record 7657	PHI:5539	Uniprot	A0A097BQG4	Genbank	AIS67218	EP155/2	CpBck1	5116	Cryphonectria parasitica	660469	EP155/2	Chestnut Blight	Eudicots	21020	Castanea sativa (related: chestnut)	no data found	MAPKKKinase	no data found	no data found	no data found	reduced virulence	26757242	Gene deletion: full; gene complementation
TRINITY_DN224_c1_g1_i2	1358	G4MZY1#PHI:2034#Mfp1#318829#Magnaporthe_oryzae#reduced_virulence	896	30.8	182	120	3	454	999	313	488	6.6e-18	87.4	Record 2204	PHI:2034	Uniprot	G4MZY1	Broad	MG06148.4	no data found	MFP1	318829	Magnaporthe oryzae	no data found	Guy11	Rice Blast	Monocots	4530	Oryza sativa (related: rice)	CO39	beta-oxidation	no data found	no data found	no data found	reduced virulence	17506326	Gene deletion: full; gene complementation
TRINITY_DN2308_c0_g1_i5	1507	D0F0C3#PHI:7670#Psfuz7#27350#Puccinia_striiformis#reduced_virulence	419	28.7	202	123	7	1441	857	115	302	2.8e-17	85.5	Record 10580	PHI:7670	Uniprot	D0F0C3	Genbank	ACX53639	CYR32	PsFUZ7	27350	Puccinia striiformis	1240226	f.sp. Tritici, Chinese Yellow Rust isolate 32 (CYR32)	Yellow rust	Monocots	4565	Triticum aestivum (related: bread wheat)	Suwon 11	Mitogen-activated protein kinase	no data found	no data found	no data found	reduced virulence	29070517	Altered gene expression/ gene regulation: silencing
TRINITY_DN23996_c0_g1_i1	2936	G4MZY1#PHI:2034#Mfp1#318829#Magnaporthe_oryzae#reduced_virulence	896	77.6	896	199	2	117	2801	1	895	0	1422.1	Record 2204	PHI:2034	Uniprot	G4MZY1	Broad	MG06148.4	no data found	MFP1	318829	Magnaporthe oryzae	no data found	Guy11	Rice Blast	Monocots	4530	Oryza sativa (related: rice)	CO39	beta-oxidation	no data found	no data found	no data found	reduced virulence	17506326	Gene deletion: full; gene complementation
TRINITY_DN24075_c0_g1_i1	1884	A0ST45#PHI:1048#Ctb7#29003#Cercospora_nicotianae#reduced_virulence	450	29.2	483	286	16	1647	247	7	449	4.6e-38	154.8	Record 1217	PHI:1048	Uniprot	A0ST45	EMBL	ABK64184	no data found	CTB7	29003	Cercospora nicotianae	29003	ATCC18366	Frog-Eye Leafspot	Eudicots	4097	Nicotiana tabacum (related: common tobacco)	no data found	oxidoreductase	no data found	no data found	Cercosporin biosynthesis	reduced virulence	17660442	Gene disruption; gene complementation
TRINITY_DN24478_c0_g1_i1	947	G4MTI8#PHI:6455#Moycp4#318829#Magnaporthe_oryzae#reduced_virulence	204	75.4	203	50	0	110	718	1	203	4.6e-87	316.6	Record 8426	PHI:6455	Uniprot	G4MTI8	Genbank	EHA54739	70-15	MoYcp4	318829	Magnaporthe oryzae	no data found	Guy11	Rice Blast	Monocots	4530	Oryza sativa (related: rice)	CO-39	Flavodoxin-like protein	no data found	no data found	no data found	reduced virulence	27377363	Gene deletion: full; gene complementation
TRINITY_DN245_c0_g4_i3	2298	Q9Y880#PHI:188#Snf1#5017#Bipolaris_zeicola#reduced_virulence	880	41.2	296	167	4	659	1543	47	336	6e-64	241.1	Record 185	PHI:188	Uniprot	Q9Y880	EMBL	AAD43341	SB111	SNF1	5017	Bipolaris zeicola	no data found	SB111	Leaf Spot	Monocots	4577	Zea mays (related: maize)	no data found	Protein Kinase	GO:0009405, IMP; GO:0044409	GO	no data found	reduced virulence	10662860	Gene disruption; gene complementation
TRINITY_DN2548_c0_g1_i10	2938	A0A097BQG4#PHI:5539#Cpbck1#5116#Cryphonectria_parasitica#reduced_virulence	1619	31.6	215	114	7	1798	2382	1331	1532	3.4e-19	92.8	Record 7657	PHI:5539	Uniprot	A0A097BQG4	Genbank	AIS67218	EP155/2	CpBck1	5116	Cryphonectria parasitica	660469	EP155/2	Chestnut Blight	Eudicots	21020	Castanea sativa (related: chestnut)	no data found	MAPKKKinase	no data found	no data found	no data found	reduced virulence	26757242	Gene deletion: full; gene complementation
TRINITY_DN2548_c0_g1_i5	2866	A0A097BQG4#PHI:5539#Cpbck1#5116#Cryphonectria_parasitica#reduced_virulence	1619	31.6	215	114	7	1798	2382	1331	1532	3.3e-19	92.8	Record 7657	PHI:5539	Uniprot	A0A097BQG4	Genbank	AIS67218	EP155/2	CpBck1	5116	Cryphonectria parasitica	660469	EP155/2	Chestnut Blight	Eudicots	21020	Castanea sativa (related: chestnut)	no data found	MAPKKKinase	no data found	no data found	no data found	reduced virulence	26757242	Gene deletion: full; gene complementation
TRINITY_DN2548_c0_g1_i6	2737	A0A097BQG4#PHI:5539#Cpbck1#5116#Cryphonectria_parasitica#reduced_virulence	1619	31.6	215	114	7	1669	2253	1331	1532	3.1e-19	92.8	Record 7657	PHI:5539	Uniprot	A0A097BQG4	Genbank	AIS67218	EP155/2	CpBck1	5116	Cryphonectria parasitica	660469	EP155/2	Chestnut Blight	Eudicots	21020	Castanea sativa (related: chestnut)	no data found	MAPKKKinase	no data found	no data found	no data found	reduced virulence	26757242	Gene deletion: full; gene complementation
TRINITY_DN2548_c0_g1_i9	2809	A0A097BQG4#PHI:5539#Cpbck1#5116#Cryphonectria_parasitica#reduced_virulence	1619	31.6	215	114	7	1669	2253	1331	1532	3.2e-19	92.8	Record 7657	PHI:5539	Uniprot	A0A097BQG4	Genbank	AIS67218	EP155/2	CpBck1	5116	Cryphonectria parasitica	660469	EP155/2	Chestnut Blight	Eudicots	21020	Castanea sativa (related: chestnut)	no data found	MAPKKKinase	no data found	no data found	no data found	reduced virulence	26757242	Gene deletion: full; gene complementation
TRINITY_DN2552_c0_g1_i2	2293	K9FDB7#PHI:6730#Pdmpkb#36651#Penicillium_digitatum#reduced_virulence	354	65.8	117	36	1	1566	1228	124	240	9.9e-43	170.6	Record 8803	PHI:6730	Uniprot	K9FDB7	Genbank	EKV07229	PHI26	PdMpkB	36651	Penicillium digitatum	1170229	PHI26 (CECT20796)	Green mould decay on citrus fruit	Eudicots	85571	Citrus reticulata (related: tangerine)	no data found	Mitogen-activated protein kinase	no data found	no data found	Fus3/Kiss1 MAP kinase-mediated signaling pathway	reduced virulence	27529663	Gene disruption; gene complementation
TRINITY_DN2552_c0_g1_i3	1819	B6V9Y6#PHI:4057#Psmpk1#67593#Phytophthora_sojae#reduced_virulence	374	50	360	169	5	1580	531	8	366	1.8e-103	372.1	Record 5533	PHI:4057	Uniprot	B6V9Y6	Genbank	FJ349604	no data found	PsMPK1	67593	Phytophthora sojae	no data found	P6497	Soybean Root Rot	Eudicots	3847	Glycine max (related: soybean)	Wlliams	SLT2-type mitogen-activated protein kinase	no data found	no data found	no data found	reduced virulence	24480463	Altered gene expression / gene regulation: silencing
TRINITY_DN2560_c0_g2_i3	1172	I1RXX1#PHI:1006#Hmr1#5518#Fusarium_graminearum#reduced_virulence	1181	62.5	232	83	2	1169	480	910	1139	3.5e-76	280.8	Record 1152	PHI:1006	Uniprot	I1RXX1	Broad	FG09197	no data found	HMR1	5518	Fusarium graminearum	229533	PH-1	Fusarium Ear Blight	Monocots	4564	Triticum (related: wheat)	no data found	HMG-CoA Reductase	GO:0009405, IMP	GO	no data found	reduced virulence	16377218	Gene deletion; gene complementation
TRINITY_DN2560_c0_g2_i4	1135	I1RXX1#PHI:1006#Hmr1#5518#Fusarium_graminearum#reduced_virulence	1181	65.5	110	36	1	1135	806	962	1069	1.6e-33	139	Record 1152	PHI:1006	Uniprot	I1RXX1	Broad	FG09197	no data found	HMR1	5518	Fusarium graminearum	229533	PH-1	Fusarium Ear Blight	Monocots	4564	Triticum (related: wheat)	no data found	HMG-CoA Reductase	GO:0009405, IMP	GO	no data found	reduced virulence	16377218	Gene deletion; gene complementation
TRINITY_DN2560_c0_g2_i9	577	I1RXX1#PHI:1006#Hmr1#5518#Fusarium_graminearum#reduced_virulence	1181	50.8	193	58	3	574	2	910	1067	1.4e-46	181.4	Record 1152	PHI:1006	Uniprot	I1RXX1	Broad	FG09197	no data found	HMR1	5518	Fusarium graminearum	229533	PH-1	Fusarium Ear Blight	Monocots	4564	Triticum (related: wheat)	no data found	HMG-CoA Reductase	GO:0009405, IMP	GO	no data found	reduced virulence	16377218	Gene deletion; gene complementation
TRINITY_DN25939_c0_g1_i1	2126	B5TM01#PHI:2158#Mocmk1#318829#Magnaporthe_oryzae#reduced_virulence	406	74.2	403	101	1	1592	393	1	403	2.3e-174	607.8	Record 2456	PHI:2158	Uniprot	B5TM01	Genbank	EU 984498	70-15	MoCMK1	318829	Magnaporthe oryzae	no data found	Guy11	Rice Blast	Monocots	4530	Oryza sativa (related: rice)	CO39	Calcium/calmodulin-dependent kinase	no data found	no data found	Calcium signalling pathway	reduced virulence	19837571	Gene deletion: full; gene complementation
TRINITY_DN2634_c0_g1_i5	1071	G4MZ98#PHI:5186#Moapx2#318829#Magnaporthe_oryzae#reduced_virulence	804	31.4	137	85	4	378	779	68	198	4e-10	61.2	Record 7141	PHI:5186	Uniprot	G4MZ98	Genbank	EHA55371	70-15	MoAPX2	318829	Magnaporthe oryzae	1271791	KJ201	Rice Blast	Monocots	4530	Oryza sativa (related: rice)	Nakdongbyeo	Class I peroxidase	no data found	no data found	no data found	reduced virulence	26134974	Gene deletion: full
TRINITY_DN2634_c0_g1_i6	1838	G4MZ98#PHI:5186#Moapx2#318829#Magnaporthe_oryzae#reduced_virulence	804	27.2	195	120	6	378	950	68	244	1.4e-10	63.5	Record 7141	PHI:5186	Uniprot	G4MZ98	Genbank	EHA55371	70-15	MoAPX2	318829	Magnaporthe oryzae	1271791	KJ201	Rice Blast	Monocots	4530	Oryza sativa (related: rice)	Nakdongbyeo	Class I peroxidase	no data found	no data found	no data found	reduced virulence	26134974	Gene deletion: full
TRINITY_DN26518_c0_g1_i2	3180	G4N2X9#PHI:5189#Molds1#318829#Magnaporthe_oryzae#reduced_virulence	1153	35.1	1030	559	20	2	3055	220	1152	6.2e-160	560.5	Record 7144	PHI:5189	Uniprot	G4N2X9	Genbank	EHA53428	70-15	MoLDS1	318829	Magnaporthe oryzae	1271791	KJ201	Rice Blast	Monocots	4530	Oryza sativa (related: rice)	Nakdongbyeo	Animal peroxidase	no data found	no data found	no data found	reduced virulence	26134974	Gene deletion: full
TRINITY_DN2652_c0_g1_i1	2122	Q4UZJ1#PHI:3948#Xc_0450#339#Xanthomonas_campestris#reduced_virulence	356	32.6	227	116	11	998	336	152	347	3.5e-18	89	Record 5383	PHI:3948	Uniprot	Q4UZJ1	Genbank	AAY47532	8004	XC_0450	339	Xanthomonas campestris	314565	pv. Campestris str. 8004	Black Rot Disease	Eudicots	3726	Raphanus sativus (related: radish)	var. niger (related: chinese radish)	4-Hydroxyphenylpyruvate deoxygenase	no data found	no data found	no data found	reduced virulence	23819805	Gene mutation
TRINITY_DN3022_c0_g1_i22	4512	I1RRQ8#PHI:1211#(sc_ctk1)#5518#Fusarium_graminearum#reduced_virulence	770	47.4	57	27	1	2064	2234	486	539	1.3e-06	51.6	Record 1365	PHI:1211	Uniprot	I1RRQ8	Broad	FGSG_06793	PH-1	(Sc Ctk1)	5518	Fusarium graminearum	229533	PH-1	Fusarium Ear Blight	Monocots	4564	Triticum (related: wheat)	Norm; Xiaoyan 45	protein kinase	no data found	no data found	no data found	reduced virulence	22216007	Gene deletion: full
TRINITY_DN3022_c0_g2_i1	1955	I1RRQ8#PHI:1211#(sc_ctk1)#5518#Fusarium_graminearum#reduced_virulence	770	32.5	154	83	6	448	882	398	539	2.4e-13	72.8	Record 1365	PHI:1211	Uniprot	I1RRQ8	Broad	FGSG_06793	PH-1	(Sc Ctk1)	5518	Fusarium graminearum	229533	PH-1	Fusarium Ear Blight	Monocots	4564	Triticum (related: wheat)	Norm; Xiaoyan 45	protein kinase	no data found	no data found	no data found	reduced virulence	22216007	Gene deletion: full
TRINITY_DN3022_c0_g2_i3	1273	I1RRQ8#PHI:1211#(sc_ctk1)#5518#Fusarium_graminearum#reduced_virulence	770	32.5	154	83	6	448	882	398	539	1.6e-13	72.8	Record 1365	PHI:1211	Uniprot	I1RRQ8	Broad	FGSG_06793	PH-1	(Sc Ctk1)	5518	Fusarium graminearum	229533	PH-1	Fusarium Ear Blight	Monocots	4564	Triticum (related: wheat)	Norm; Xiaoyan 45	protein kinase	no data found	no data found	no data found	reduced virulence	22216007	Gene deletion: full
TRINITY_DN3023_c0_g1_i1	1225	I2G5N7#PHI:2339#Uhcnb1#120017#Ustilago_hordei#reduced_virulence	175	37.2	86	51	1	475	227	81	166	1.4e-06	49.7	Record 2778	PHI:2339	Uniprot	I2G5N7	Ensembl Genomes	UHOR_01914	Uh4875-4	UhCnb1	120017	Ustilago hordei	120017	Uh364 (MAT-1)/Uh365 (MAT-2)	Covered Smut	Monocots	4513	Hordeum vulgare (related: barley)	subsp. vulgare Odessa (related: domesticated barley)	Cell-wall Integrity	no data found	no data found	Calcineurin Pathway	reduced virulence	20977307	Gene disruption; gene complementation
TRINITY_DN3023_c0_g1_i2	969	I2G5N7#PHI:2339#Uhcnb1#120017#Ustilago_hordei#reduced_virulence	175	37.2	86	51	1	475	227	81	166	1.1e-06	49.7	Record 2778	PHI:2339	Uniprot	I2G5N7	Ensembl Genomes	UHOR_01914	Uh4875-4	UhCnb1	120017	Ustilago hordei	120017	Uh364 (MAT-1)/Uh365 (MAT-2)	Covered Smut	Monocots	4513	Hordeum vulgare (related: barley)	subsp. vulgare Odessa (related: domesticated barley)	Cell-wall Integrity	no data found	no data found	Calcineurin Pathway	reduced virulence	20977307	Gene disruption; gene complementation
TRINITY_DN3156_c0_g1_i1	3444	W7MFP3#PHI:5270#Fvbck1#117187#Fusarium_verticillioides#reduced_virulence	1781	30.6	147	61	6	2332	2757	1588	1698	8.3e-09	58.5	Record 7249	PHI:5270	Uniprot	W7MFP3	Genbank	EWG43587	7600	FvBck1	117187	Fusarium verticillioides	334819	7600	Pokkah Boeng	Monocots	4547	Saccharum officinarum (related: sugarcane)	Heiganzhe	MAP kinase kinase kinase	no data found	no data found	MAP kinase pathway	reduced virulence	26500635	Gene deletion: full; gene complementation
TRINITY_DN3156_c0_g1_i10	3542	W7MFP3#PHI:5270#Fvbck1#117187#Fusarium_verticillioides#reduced_virulence	1781	30.6	147	61	6	2332	2757	1588	1698	6.5e-09	58.9	Record 7249	PHI:5270	Uniprot	W7MFP3	Genbank	EWG43587	7600	FvBck1	117187	Fusarium verticillioides	334819	7600	Pokkah Boeng	Monocots	4547	Saccharum officinarum (related: sugarcane)	Heiganzhe	MAP kinase kinase kinase	no data found	no data found	MAP kinase pathway	reduced virulence	26500635	Gene deletion: full; gene complementation
TRINITY_DN3156_c0_g1_i11	2805	A0A097BQG4#PHI:5539#Cpbck1#5116#Cryphonectria_parasitica#reduced_virulence	1619	33.3	162	94	5	1628	2098	1380	1532	1.1e-16	84.3	Record 7657	PHI:5539	Uniprot	A0A097BQG4	Genbank	AIS67218	EP155/2	CpBck1	5116	Cryphonectria parasitica	660469	EP155/2	Chestnut Blight	Eudicots	21020	Castanea sativa (related: chestnut)	no data found	MAPKKKinase	no data found	no data found	no data found	reduced virulence	26757242	Gene deletion: full; gene complementation
TRINITY_DN3156_c0_g1_i13	2901	A0A097BQG4#PHI:5539#Cpbck1#5116#Cryphonectria_parasitica#reduced_virulence	1619	28.4	194	93	7	1628	2194	1380	1532	2.3e-12	70.1	Record 7657	PHI:5539	Uniprot	A0A097BQG4	Genbank	AIS67218	EP155/2	CpBck1	5116	Cryphonectria parasitica	660469	EP155/2	Chestnut Blight	Eudicots	21020	Castanea sativa (related: chestnut)	no data found	MAPKKKinase	no data found	no data found	no data found	reduced virulence	26757242	Gene deletion: full; gene complementation
TRINITY_DN3156_c0_g1_i14	3464	W7MFP3#PHI:5270#Fvbck1#117187#Fusarium_verticillioides#reduced_virulence	1781	30.6	147	61	6	2332	2757	1588	1698	6.4e-09	58.9	Record 7249	PHI:5270	Uniprot	W7MFP3	Genbank	EWG43587	7600	FvBck1	117187	Fusarium verticillioides	334819	7600	Pokkah Boeng	Monocots	4547	Saccharum officinarum (related: sugarcane)	Heiganzhe	MAP kinase kinase kinase	no data found	no data found	MAP kinase pathway	reduced virulence	26500635	Gene deletion: full; gene complementation
TRINITY_DN3156_c0_g1_i15	3189	W7MFP3#PHI:5270#Fvbck1#117187#Fusarium_verticillioides#reduced_virulence	1781	38.3	115	62	4	2153	2482	1588	1698	3e-13	73.2	Record 7249	PHI:5270	Uniprot	W7MFP3	Genbank	EWG43587	7600	FvBck1	117187	Fusarium verticillioides	334819	7600	Pokkah Boeng	Monocots	4547	Saccharum officinarum (related: sugarcane)	Heiganzhe	MAP kinase kinase kinase	no data found	no data found	MAP kinase pathway	reduced virulence	26500635	Gene deletion: full; gene complementation
TRINITY_DN3156_c0_g1_i16	3368	W7MFP3#PHI:5270#Fvbck1#117187#Fusarium_verticillioides#reduced_virulence	1781	38.3	115	62	4	2332	2661	1588	1698	3.2e-13	73.2	Record 7249	PHI:5270	Uniprot	W7MFP3	Genbank	EWG43587	7600	FvBck1	117187	Fusarium verticillioides	334819	7600	Pokkah Boeng	Monocots	4547	Saccharum officinarum (related: sugarcane)	Heiganzhe	MAP kinase kinase kinase	no data found	no data found	MAP kinase pathway	reduced virulence	26500635	Gene deletion: full; gene complementation
TRINITY_DN3156_c0_g1_i17	3348	W7MFP3#PHI:5270#Fvbck1#117187#Fusarium_verticillioides#reduced_virulence	1781	38.3	115	62	4	2332	2661	1588	1698	4.1e-13	72.8	Record 7249	PHI:5270	Uniprot	W7MFP3	Genbank	EWG43587	7600	FvBck1	117187	Fusarium verticillioides	334819	7600	Pokkah Boeng	Monocots	4547	Saccharum officinarum (related: sugarcane)	Heiganzhe	MAP kinase kinase kinase	no data found	no data found	MAP kinase pathway	reduced virulence	26500635	Gene deletion: full; gene complementation
TRINITY_DN3156_c0_g1_i2	2881	A0A097BQG4#PHI:5539#Cpbck1#5116#Cryphonectria_parasitica#reduced_virulence	1619	28.4	194	93	7	1628	2194	1380	1532	3e-12	69.7	Record 7657	PHI:5539	Uniprot	A0A097BQG4	Genbank	AIS67218	EP155/2	CpBck1	5116	Cryphonectria parasitica	660469	EP155/2	Chestnut Blight	Eudicots	21020	Castanea sativa (related: chestnut)	no data found	MAPKKKinase	no data found	no data found	no data found	reduced virulence	26757242	Gene deletion: full; gene complementation
TRINITY_DN3156_c0_g1_i3	2785	A0A097BQG4#PHI:5539#Cpbck1#5116#Cryphonectria_parasitica#reduced_virulence	1619	33.3	162	94	5	1628	2098	1380	1532	1.5e-16	84	Record 7657	PHI:5539	Uniprot	A0A097BQG4	Genbank	AIS67218	EP155/2	CpBck1	5116	Cryphonectria parasitica	660469	EP155/2	Chestnut Blight	Eudicots	21020	Castanea sativa (related: chestnut)	no data found	MAPKKKinase	no data found	no data found	no data found	reduced virulence	26757242	Gene deletion: full; gene complementation
TRINITY_DN3156_c0_g1_i4	1795	I1RRQ8#PHI:1211#(sc_ctk1)#5518#Fusarium_graminearum#reduced_virulence	770	32.3	127	79	3	1304	1684	439	558	7.9e-11	64.3	Record 1365	PHI:1211	Uniprot	I1RRQ8	Broad	FGSG_06793	PH-1	(Sc Ctk1)	5518	Fusarium graminearum	229533	PH-1	Fusarium Ear Blight	Monocots	4564	Triticum (related: wheat)	Norm; Xiaoyan 45	protein kinase	no data found	no data found	no data found	reduced virulence	22216007	Gene deletion: full
TRINITY_DN3156_c0_g1_i5	3285	W7MFP3#PHI:5270#Fvbck1#117187#Fusarium_verticillioides#reduced_virulence	1781	30.6	147	61	6	2153	2578	1588	1698	6e-09	58.9	Record 7249	PHI:5270	Uniprot	W7MFP3	Genbank	EWG43587	7600	FvBck1	117187	Fusarium verticillioides	334819	7600	Pokkah Boeng	Monocots	4547	Saccharum officinarum (related: sugarcane)	Heiganzhe	MAP kinase kinase kinase	no data found	no data found	MAP kinase pathway	reduced virulence	26500635	Gene deletion: full; gene complementation
TRINITY_DN3156_c0_g1_i6	3363	W7MFP3#PHI:5270#Fvbck1#117187#Fusarium_verticillioides#reduced_virulence	1781	30.6	147	61	6	2153	2578	1588	1698	6.2e-09	58.9	Record 7249	PHI:5270	Uniprot	W7MFP3	Genbank	EWG43587	7600	FvBck1	117187	Fusarium verticillioides	334819	7600	Pokkah Boeng	Monocots	4547	Saccharum officinarum (related: sugarcane)	Heiganzhe	MAP kinase kinase kinase	no data found	no data found	MAP kinase pathway	reduced virulence	26500635	Gene deletion: full; gene complementation
TRINITY_DN3156_c0_g1_i7	3265	W7MFP3#PHI:5270#Fvbck1#117187#Fusarium_verticillioides#reduced_virulence	1781	30.6	147	61	6	2153	2578	1588	1698	7.8e-09	58.5	Record 7249	PHI:5270	Uniprot	W7MFP3	Genbank	EWG43587	7600	FvBck1	117187	Fusarium verticillioides	334819	7600	Pokkah Boeng	Monocots	4547	Saccharum officinarum (related: sugarcane)	Heiganzhe	MAP kinase kinase kinase	no data found	no data found	MAP kinase pathway	reduced virulence	26500635	Gene deletion: full; gene complementation
TRINITY_DN3156_c0_g1_i8	2979	A0A097BQG4#PHI:5539#Cpbck1#5116#Cryphonectria_parasitica#reduced_virulence	1619	28.4	194	93	7	1628	2194	1380	1532	2.4e-12	70.1	Record 7657	PHI:5539	Uniprot	A0A097BQG4	Genbank	AIS67218	EP155/2	CpBck1	5116	Cryphonectria parasitica	660469	EP155/2	Chestnut Blight	Eudicots	21020	Castanea sativa (related: chestnut)	no data found	MAPKKKinase	no data found	no data found	no data found	reduced virulence	26757242	Gene deletion: full; gene complementation
TRINITY_DN3156_c0_g1_i9	3169	W7MFP3#PHI:5270#Fvbck1#117187#Fusarium_verticillioides#reduced_virulence	1781	38.3	115	62	4	2153	2482	1588	1698	3.9e-13	72.8	Record 7249	PHI:5270	Uniprot	W7MFP3	Genbank	EWG43587	7600	FvBck1	117187	Fusarium verticillioides	334819	7600	Pokkah Boeng	Monocots	4547	Saccharum officinarum (related: sugarcane)	Heiganzhe	MAP kinase kinase kinase	no data found	no data found	MAP kinase pathway	reduced virulence	26500635	Gene deletion: full; gene complementation
TRINITY_DN3827_c0_g1_i1	1210	I1RXX1#PHI:1006#Hmr1#5518#Fusarium_graminearum#reduced_virulence	1181	44.9	265	127	5	429	1199	686	939	8.6e-54	206.5	Record 1152	PHI:1006	Uniprot	I1RXX1	Broad	FG09197	no data found	HMR1	5518	Fusarium graminearum	229533	PH-1	Fusarium Ear Blight	Monocots	4564	Triticum (related: wheat)	no data found	HMG-CoA Reductase	GO:0009405, IMP	GO	no data found	reduced virulence	16377218	Gene deletion; gene complementation
TRINITY_DN40957_c0_g1_i1	1620	A0A016PTV5#PHI:5393#Glx#5518#Fusarium_graminearum#reduced_virulence	901	28.2	110	63	3	906	1235	37	130	3.1e-06	48.9	Record 7417	PHI:5393	Uniprot	A0A016PTV5	Genbank	CEF86606	PH-1	GLX	5518	Fusarium graminearum	no data found	54606	Maize Ear Rot	Monocots	4565	Triticum aestivum (related: bread wheat)	Huamai13	CWP2 antigen	no data found	no data found	no data found	reduced virulence	26720747	Gene disruption; gene complementation
TRINITY_DN4124_c0_g1_i4	2905	A0ST44#PHI:1047#Ctb6#29003#Cercospora_nicotianae#reduced_virulence	357	25.9	290	190	11	2655	1852	6	292	1.3e-10	64.3	Record 1216	PHI:1047	Uniprot	A0ST44	EMBL	ABK64183	no data found	CTB6	29003	Cercospora nicotianae	29003	ATCC18366	Frog-Eye Leafspot	Eudicots	4097	Nicotiana tabacum (related: common tobacco)	no data found	oxidoreductase	no data found	no data found	Cercosporin biosynthesis	reduced virulence	17660442	Gene disruption; gene complementation
TRINITY_DN41546_c0_g1_i1	1124	G4MVC5#PHI:6927#Morad6#318829#Magnaporthe_oryzae#reduced_virulence	139	43.4	129	73	0	694	308	4	132	3.3e-31	131.3	Record 9081	PHI:6927	Uniprot	G4MVC5	Genbank	EHA54947	70-15	MoRAD6	318829	Magnaporthe oryzae	no data found	Guy11	Rice Blast	Monocots	4513	Hordeum vulgare (related: barley)	Golden Promise	Ubiquitin ligase	no data found	no data found	no data found	reduced virulence	27581713	Gene deletion: full; gene complementation
TRINITY_DN4479_c0_g1_i1	1707	I1RKH9#PHI:1177#Nrc-2#5518#Fusarium_graminearum#reduced_virulence	619	38.7	393	203	5	1351	185	205	563	2.1e-69	258.8	Record 1331	PHI:1177	Uniprot	I1RKH9	Broad	FGSG_04382	PH-1	nrc-2	5518	Fusarium graminearum	229533	PH-1	Fusarium Ear Blight	Monocots	4564	Triticum (related: wheat)	Norm; Xiaoyan 11	protein kinase	no data found	no data found	no data found	reduced virulence	22216007	Gene deletion: full
TRINITY_DN46707_c0_g1_i1	920	W7M3S4#PHI:7144#Fvscp1#117187#Fusarium_verticillioides#reduced_virulence	336	32.9	146	72	6	733	365	177	319	2.5e-13	71.6	Record 9408	PHI:7144	Uniprot	W7M3S4	Genbank	EWG42195	7600	FvSCP1	117187	Fusarium verticillioides	334819	7600	Stalk rot of maize	Monocots	4577	Zea mays (related: maize)	B73	SCP-like extracellular protein	no data found	no data found	no data found	reduced virulence	28467007	Gene deletion: full; gene complementation
TRINITY_DN47260_c0_g1_i1	2009	G2XIG8#PHI:7173#Hic-15#27337#Verticillium_dahliae#reduced_virulence	525	31.6	484	290	14	208	1578	12	481	2e-55	212.6	Record 9450	PHI:7173	Uniprot	G2XIG8	Genbank	EGY19616	VdLs.17	HiC-15	27337	Verticillium dahliae	no data found	V592	Vascular wilt	Eudicots	3635	Gossypium hirsutum (related: cotton)	no data found	Isotrichodermin C-15 hydroxylase	no data found	no data found	no data found	reduced virulence	27668926	Gene mutation
TRINITY_DN47299_c0_g1_i1	1612	A0A068B0X0#PHI:7257#Rs-scp-1#46012#Radopholus_similis#reduced_virulence	486	29.8	487	271	18	1414	86	22	481	3e-54	208.4	Record 9561	PHI:7257	Uniprot	A0A068B0X0	Genbank	KJ617041	no data found	Rs-scp-1	46012	Radopholus similis	no data found	no data found	Toppling or blackhead disease	Monocots	226677	Anthurium andraeanum (related: oilcloth flower)	no data found	Serine carboxypeptidases, esophageal gland-secreted protein	no data found	no data found	no data found	reduced virulence	28684768	Altered gene expression/ gene regulation: silencing
TRINITY_DN4951_c0_g1_i5	3531	W7MFP3#PHI:5270#Fvbck1#117187#Fusarium_verticillioides#reduced_virulence	1781	33.8	213	111	8	1209	625	1497	1697	8.7e-22	101.7	Record 7249	PHI:5270	Uniprot	W7MFP3	Genbank	EWG43587	7600	FvBck1	117187	Fusarium verticillioides	334819	7600	Pokkah Boeng	Monocots	4547	Saccharum officinarum (related: sugarcane)	Heiganzhe	MAP kinase kinase kinase	no data found	no data found	MAP kinase pathway	reduced virulence	26500635	Gene deletion: full; gene complementation
TRINITY_DN4951_c0_g1_i6	3630	W7MFP3#PHI:5270#Fvbck1#117187#Fusarium_verticillioides#reduced_virulence	1781	33.8	213	111	8	1209	625	1497	1697	9e-22	101.7	Record 7249	PHI:5270	Uniprot	W7MFP3	Genbank	EWG43587	7600	FvBck1	117187	Fusarium verticillioides	334819	7600	Pokkah Boeng	Monocots	4547	Saccharum officinarum (related: sugarcane)	Heiganzhe	MAP kinase kinase kinase	no data found	no data found	MAP kinase pathway	reduced virulence	26500635	Gene deletion: full; gene complementation
TRINITY_DN4951_c0_g1_i7	3493	W7MFP3#PHI:5270#Fvbck1#117187#Fusarium_verticillioides#reduced_virulence	1781	33.8	213	111	8	1209	625	1497	1697	8.6e-22	101.7	Record 7249	PHI:5270	Uniprot	W7MFP3	Genbank	EWG43587	7600	FvBck1	117187	Fusarium verticillioides	334819	7600	Pokkah Boeng	Monocots	4547	Saccharum officinarum (related: sugarcane)	Heiganzhe	MAP kinase kinase kinase	no data found	no data found	MAP kinase pathway	reduced virulence	26500635	Gene deletion: full; gene complementation
TRINITY_DN4951_c0_g1_i8	3414	W7MFP3#PHI:5270#Fvbck1#117187#Fusarium_verticillioides#reduced_virulence	1781	33.8	213	111	8	1209	625	1497	1697	8.5e-22	101.7	Record 7249	PHI:5270	Uniprot	W7MFP3	Genbank	EWG43587	7600	FvBck1	117187	Fusarium verticillioides	334819	7600	Pokkah Boeng	Monocots	4547	Saccharum officinarum (related: sugarcane)	Heiganzhe	MAP kinase kinase kinase	no data found	no data found	MAP kinase pathway	reduced virulence	26500635	Gene deletion: full; gene complementation
TRINITY_DN5081_c0_g4_i2	2008	D0F0C3#PHI:7670#Psfuz7#27350#Puccinia_striiformis#reduced_virulence	419	30.4	207	133	7	1494	877	67	263	4.7e-20	95.1	Record 10580	PHI:7670	Uniprot	D0F0C3	Genbank	ACX53639	CYR32	PsFUZ7	27350	Puccinia striiformis	1240226	f.sp. Tritici, Chinese Yellow Rust isolate 32 (CYR32)	Yellow rust	Monocots	4565	Triticum aestivum (related: bread wheat)	Suwon 11	Mitogen-activated protein kinase	no data found	no data found	no data found	reduced virulence	29070517	Altered gene expression/ gene regulation: silencing
TRINITY_DN5303_c0_g1_i1	2264	A0A097BQG4#PHI:5539#Cpbck1#5116#Cryphonectria_parasitica#reduced_virulence	1619	29.5	220	136	6	1111	1731	1319	1532	7.8e-16	81.3	Record 7657	PHI:5539	Uniprot	A0A097BQG4	Genbank	AIS67218	EP155/2	CpBck1	5116	Cryphonectria parasitica	660469	EP155/2	Chestnut Blight	Eudicots	21020	Castanea sativa (related: chestnut)	no data found	MAPKKKinase	no data found	no data found	no data found	reduced virulence	26757242	Gene deletion: full; gene complementation
TRINITY_DN5303_c0_g2_i3	403	A0A097BQG4#PHI:5539#Cpbck1#5116#Cryphonectria_parasitica#reduced_virulence	1619	50	50	18	2	8	145	1442	1488	7.7e-07	48.9	Record 7657	PHI:5539	Uniprot	A0A097BQG4	Genbank	AIS67218	EP155/2	CpBck1	5116	Cryphonectria parasitica	660469	EP155/2	Chestnut Blight	Eudicots	21020	Castanea sativa (related: chestnut)	no data found	MAPKKKinase	no data found	no data found	no data found	reduced virulence	26757242	Gene deletion: full; gene complementation
TRINITY_DN5303_c0_g2_i5	401	A0A097BQG4#PHI:5539#Cpbck1#5116#Cryphonectria_parasitica#reduced_virulence	1619	50	50	18	2	8	145	1442	1488	9.9e-07	48.5	Record 7657	PHI:5539	Uniprot	A0A097BQG4	Genbank	AIS67218	EP155/2	CpBck1	5116	Cryphonectria parasitica	660469	EP155/2	Chestnut Blight	Eudicots	21020	Castanea sativa (related: chestnut)	no data found	MAPKKKinase	no data found	no data found	no data found	reduced virulence	26757242	Gene deletion: full; gene complementation
TRINITY_DN5327_c0_g5_i1	1805	A0A0B5J4U6#PHI:4609#Bxcyp33d3#6326#Bursaphelenchus_xylophilus#reduced_virulence	509	23.9	477	340	12	1654	251	5	467	1.4e-28	123.2	Record 5849	PHI:4609	Uniprot	A0A0B5J4U6	Genbank	AJG01373	no data found	BxCYP33D3	6326	Bursaphelenchus xylophilus	no data found	AMA3	Pine Wilt Disease	Seed plants	88730	Pinus massoniana (related: chinese red pine)	no data found	Cytochrome P450 Genes	no data found	no data found	no data found	reduced virulence	25756378	Altered gene expression / gene regulation: silencing
TRINITY_DN536_c0_g2_i1	4420	Q9C2Y4#PHI:405#Pde1#318829#Magnaporthe_oryzae#reduced_virulence	1501	29.3	1183	556	25	3827	1023	88	1238	3.7e-118	422.2	Record 422	PHI:405	Uniprot	Q9C2Y4	EMBL	AAK07740	Guy11	PDE1	318829	Magnaporthe oryzae	no data found	no data found	Rice Blast	Monocots	4530	Oryza sativa (related: rice)	no data found	Tagged; aminophospholipid translocase	GO:0009405, IMP	GO	no data found	reduced virulence	11549759	Gene disruption; gene complementation
TRINITY_DN536_c0_g2_i2	4328	Q9C2Y4#PHI:405#Pde1#318829#Magnaporthe_oryzae#reduced_virulence	1501	28.7	1340	660	31	3735	484	88	1387	5.7e-124	441.4	Record 422	PHI:405	Uniprot	Q9C2Y4	EMBL	AAK07740	Guy11	PDE1	318829	Magnaporthe oryzae	no data found	no data found	Rice Blast	Monocots	4530	Oryza sativa (related: rice)	no data found	Tagged; aminophospholipid translocase	GO:0009405, IMP	GO	no data found	reduced virulence	11549759	Gene disruption; gene complementation
TRINITY_DN53992_c0_g1_i1	1989	E3QNW8#PHI:6228#Kre6#31870#Colletotrichum_graminicola#reduced_virulence	477	71	487	125	5	312	1754	1	477	6.5e-208	719.2	Record 8123	PHI:6228	Uniprot	E3QNW8	Genbank	EFQ32556	M1.001	KRE6	31870	Colletotrichum graminicola	no data found	M2	Stalk rot and leaf blight of maize	Monocots	4577	Zea mays (related: maize)	Mikado	beta-1,6-glucan synthesis	no data found	no data found	no data found	reduced virulence	27144995	Altered gene expression / gene regulation: silencing
TRINITY_DN54016_c0_g1_i1	1335	N1JK84#PHI:2896#Bec1005#34373#Blumeria_graminis#reduced_virulence	299	30.8	325	182	14	1198	245	7	295	4.4e-27	117.9	Record 3950	PHI:2896	Uniprot	N1JK84	EMBL	CCU82697	no data found	BEC1005	34373	Blumeria graminis	62688	f. sp. hordei CH4.8	Barley Powdery Mildew	Monocots	4513	Hordeum vulgare (related: barley)	Golden promise	Effector protein	no data found	no data found	no data found	reduced virulence	23441578	Altered gene expression / gene regulation: silencing
TRINITY_DN5610_c0_g1_i2	4294	Q9C2Y4#PHI:405#Pde1#318829#Magnaporthe_oryzae#reduced_virulence	1501	26.5	1270	618	25	831	3791	90	1327	1.5e-113	406.8	Record 422	PHI:405	Uniprot	Q9C2Y4	EMBL	AAK07740	Guy11	PDE1	318829	Magnaporthe oryzae	no data found	no data found	Rice Blast	Monocots	4530	Oryza sativa (related: rice)	no data found	Tagged; aminophospholipid translocase	GO:0009405, IMP	GO	no data found	reduced virulence	11549759	Gene disruption; gene complementation
TRINITY_DN5610_c0_g1_i4	5427	Q9C2Y4#PHI:405#Pde1#318829#Magnaporthe_oryzae#reduced_virulence	1501	24.7	1380	628	29	831	4163	90	1327	1.9e-100	363.6	Record 422	PHI:405	Uniprot	Q9C2Y4	EMBL	AAK07740	Guy11	PDE1	318829	Magnaporthe oryzae	no data found	no data found	Rice Blast	Monocots	4530	Oryza sativa (related: rice)	no data found	Tagged; aminophospholipid translocase	GO:0009405, IMP	GO	no data found	reduced virulence	11549759	Gene disruption; gene complementation
TRINITY_DN5610_c0_g1_i5	5055	Q9C2Y4#PHI:405#Pde1#318829#Magnaporthe_oryzae#reduced_virulence	1501	26.5	1270	618	25	831	3791	90	1327	1.8e-113	406.8	Record 422	PHI:405	Uniprot	Q9C2Y4	EMBL	AAK07740	Guy11	PDE1	318829	Magnaporthe oryzae	no data found	no data found	Rice Blast	Monocots	4530	Oryza sativa (related: rice)	no data found	Tagged; aminophospholipid translocase	GO:0009405, IMP	GO	no data found	reduced virulence	11549759	Gene disruption; gene complementation
TRINITY_DN5610_c0_g1_i6	5319	Q9C2Y4#PHI:405#Pde1#318829#Magnaporthe_oryzae#reduced_virulence	1501	25.3	1358	612	28	831	4055	90	1327	1.2e-104	377.5	Record 422	PHI:405	Uniprot	Q9C2Y4	EMBL	AAK07740	Guy11	PDE1	318829	Magnaporthe oryzae	no data found	no data found	Rice Blast	Monocots	4530	Oryza sativa (related: rice)	no data found	Tagged; aminophospholipid translocase	GO:0009405, IMP	GO	no data found	reduced virulence	11549759	Gene disruption; gene complementation
TRINITY_DN60045_c0_g1_i1	2422	A0A097BQG4#PHI:5539#Cpbck1#5116#Cryphonectria_parasitica#reduced_virulence	1619	28.6	252	152	11	1031	1732	1292	1533	4e-18	89	Record 7657	PHI:5539	Uniprot	A0A097BQG4	Genbank	AIS67218	EP155/2	CpBck1	5116	Cryphonectria parasitica	660469	EP155/2	Chestnut Blight	Eudicots	21020	Castanea sativa (related: chestnut)	no data found	MAPKKKinase	no data found	no data found	no data found	reduced virulence	26757242	Gene deletion: full; gene complementation
TRINITY_DN60171_c0_g1_i1	1967	G2XIG8#PHI:7173#Hic-15#27337#Verticillium_dahliae#reduced_virulence	525	30.1	465	296	7	1760	441	26	486	8.5e-59	223.8	Record 9450	PHI:7173	Uniprot	G2XIG8	Genbank	EGY19616	VdLs.17	HiC-15	27337	Verticillium dahliae	no data found	V592	Vascular wilt	Eudicots	3635	Gossypium hirsutum (related: cotton)	no data found	Isotrichodermin C-15 hydroxylase	no data found	no data found	no data found	reduced virulence	27668926	Gene mutation
TRINITY_DN6060_c0_g1_i2	1610	A0A068B0X0#PHI:7257#Rs-scp-1#46012#Radopholus_similis#reduced_virulence	486	28.9	464	255	18	1440	238	30	481	4.4e-45	177.9	Record 9561	PHI:7257	Uniprot	A0A068B0X0	Genbank	KJ617041	no data found	Rs-scp-1	46012	Radopholus similis	no data found	no data found	Toppling or blackhead disease	Monocots	226677	Anthurium andraeanum (related: oilcloth flower)	no data found	Serine carboxypeptidases, esophageal gland-secreted protein	no data found	no data found	no data found	reduced virulence	28684768	Altered gene expression/ gene regulation: silencing
TRINITY_DN6060_c0_g1_i3	1703	A0A068B0X0#PHI:7257#Rs-scp-1#46012#Radopholus_similis#reduced_virulence	486	30.9	469	270	17	1533	238	30	481	1.1e-54	209.9	Record 9561	PHI:7257	Uniprot	A0A068B0X0	Genbank	KJ617041	no data found	Rs-scp-1	46012	Radopholus similis	no data found	no data found	Toppling or blackhead disease	Monocots	226677	Anthurium andraeanum (related: oilcloth flower)	no data found	Serine carboxypeptidases, esophageal gland-secreted protein	no data found	no data found	no data found	reduced virulence	28684768	Altered gene expression/ gene regulation: silencing
TRINITY_DN61490_c0_g1_i1	1169	G0T3B3#PHI:2401#Caring1#339__317__272952#Xanthomonas_campestris__Pseudomonas_syringae__Hyaloperonospora_arabidopsidis#increased_virulence_(hypervirulence)__reduced_virulence	197	29.5	139	80	5	228	644	36	156	2.7e-12	68.6	Record 2908	PHI:2401	Uniprot	G0T3B3	no data found	GQ359822	Nockwang	CaRING1	272952	Hyaloperonospora arabidopsidis	no data found	Noco2	Downy Mildew Of Arabidopsis	Eudicots	3702	Arabidopsis thaliana (related: thale cress)	Col-0	E3 ubiquitin ligase	no data found	no data found	no data found	reduced virulence	21628629	Altered gene expression / gene regulation: overexpression
TRINITY_DN61535_c0_g1_i1	2223	Q9P304#PHI:199#Aox1#5499#Passalora_fulva#reduced_virulence	665	77	664	152	1	48	2039	3	665	0	1109	Record 196	PHI:199	Uniprot	Q9P304	EMBL	AAF82788	Cf4	AOX1	5499	Passalora fulva	no data found	Race 4	Leaf Mould	Eudicots	4081	Solanum lycopersicum (related: tomato)	no data found	Alcohol oxidase	GO:0009405, IMP	GO	no data found	reduced virulence	11277434	Gene deletion
TRINITY_DN629_c0_g4_i1	2700	I1RKH9#PHI:1177#Nrc-2#5518#Fusarium_graminearum#reduced_virulence	619	34	373	183	10	238	1305	225	551	1.1e-53	207.2	Record 1331	PHI:1177	Uniprot	I1RKH9	Broad	FGSG_04382	PH-1	nrc-2	5518	Fusarium graminearum	229533	PH-1	Fusarium Ear Blight	Monocots	4564	Triticum (related: wheat)	Norm; Xiaoyan 11	protein kinase	no data found	no data found	no data found	reduced virulence	22216007	Gene deletion: full
TRINITY_DN6312_c0_g3_i2	3099	I1RKH9#PHI:1177#Nrc-2#5518#Fusarium_graminearum#reduced_virulence	619	41.6	255	106	9	1086	358	347	570	8.7e-42	167.9	Record 1331	PHI:1177	Uniprot	I1RKH9	Broad	FGSG_04382	PH-1	nrc-2	5518	Fusarium graminearum	229533	PH-1	Fusarium Ear Blight	Monocots	4564	Triticum (related: wheat)	Norm; Xiaoyan 11	protein kinase	no data found	no data found	no data found	reduced virulence	22216007	Gene deletion: full
TRINITY_DN6383_c0_g3_i1	2258	W7MFP3#PHI:5270#Fvbck1#117187#Fusarium_verticillioides#reduced_virulence	1781	31.2	176	102	6	647	153	1497	1664	3.5e-16	82.4	Record 7249	PHI:5270	Uniprot	W7MFP3	Genbank	EWG43587	7600	FvBck1	117187	Fusarium verticillioides	334819	7600	Pokkah Boeng	Monocots	4547	Saccharum officinarum (related: sugarcane)	Heiganzhe	MAP kinase kinase kinase	no data found	no data found	MAP kinase pathway	reduced virulence	26500635	Gene deletion: full; gene complementation
TRINITY_DN664_c0_g1_i2	4301	I1RRX7#PHI:1183#(sc_cmk1/cmk2)#5518#Fusarium_graminearum#reduced_virulence	368	35.8	271	159	8	558	1352	12	273	3.3e-39	159.8	Record 1337	PHI:1183	Uniprot	I1RRX7	Broad	FGSG_06878	PH-1	(Sc Cmk1/Cmk2)	5518	Fusarium graminearum	229533	PH-1	Fusarium Ear Blight	Monocots	4564	Triticum (related: wheat)	Norm; Xiaoyan 17	protein kinase	no data found	no data found	no data found	reduced virulence	22216007	Gene deletion: full
TRINITY_DN67395_c0_g1_i1	1644	I1RJP0#PHI:3833#Fgrho2#5518#Fusarium_graminearum#reduced_virulence	199	85.4	198	29	0	391	984	2	199	5.4e-99	357.1	Record 5210	PHI:3833	Uniprot	I1RJP0	FGDB	FGSG_04068	no data found	Fgrho2	5518	Fusarium graminearum	229533	PH-1	Fusarium Head Blight	Monocots	4565	Triticum aestivum (related: bread wheat)	Bainong 979	Rho GTPases	no data found	no data found	no data found	reduced virulence	24055721	Gene deletion; gene complementation
TRINITY_DN67577_c0_g1_i1	2984	G2X8Y4#PHI:7741#Freb#27337#Verticillium_dahliae#reduced_virulence	582	47.6	515	260	4	1124	2668	78	582	2.9e-127	451.8	Record 10713	PHI:7741	Uniprot	G2X8Y4	Genbank	EGY15452	VdLs.17	FreB	27337	Verticillium dahliae	no data found	V991	Vascular wilt	Eudicots	4100	Nicotiana benthamiana (no common name found)	no data found	Transmembrane ferric reductase	no data found	no data found	no data found	reduced virulence	29177887	Gene deletion: full; gene complementation
TRINITY_DN69222_c0_g1_i1	1916	H8ZZ79#PHI:2710#Mepb#474922#Colletotrichum_gloeosporioides#reduced_virulence	406	67.3	379	123	1	1534	401	1	379	1.5e-156	548.5	Record 3369	PHI:2710	Uniprot	H8ZZ79	Genbank	AFC37778	Cg-14	mepB	474922	Colletotrichum gloeosporioides	1237896	Cg-14	Anthracnose	Flowering plants	3435	Persea americana (related: avocado)	Fuerte	Ammonium Transporters	no data found	no data found	cAMP pathway	reduced virulence	23387470	Gene deletion: full; gene complementation
TRINITY_DN7155_c0_g2_i4	1752	Q6WP49#PHI:438#Bcbot1_(cnd5)#40559#Botrytis_cinerea#reduced_virulence	510	23.1	428	307	10	210	1463	76	491	1.1e-20	97.1	Record 458	PHI:438	Uniprot	Q6WP49	EMBL	AAQ16576	T4	BcBOT1 (CND5)	40559	Botrytis cinerea	no data found	no data found	Grey Mould	Eudicots	4081	Solanum lycopersicum (related: tomato)	no data found	Cytochrome P450 monooxygenase	GO:0009405, IMP; GO:0044412	GO	no data found	reduced virulence	15986930	Gene deletion
TRINITY_DN74719_c0_g1_i1	1619	G0T3B3#PHI:2401#Caring1#339__317__272952#Xanthomonas_campestris__Pseudomonas_syringae__Hyaloperonospora_arabidopsidis#increased_virulence_(hypervirulence)__reduced_virulence	197	48.6	74	38	0	1027	806	82	155	3.9e-17	85.1	Record 2908	PHI:2401	Uniprot	G0T3B3	no data found	GQ359822	Nockwang	CaRING1	272952	Hyaloperonospora arabidopsidis	no data found	Noco2	Downy Mildew Of Arabidopsis	Eudicots	3702	Arabidopsis thaliana (related: thale cress)	Col-0	E3 ubiquitin ligase	no data found	no data found	no data found	reduced virulence	21628629	Altered gene expression / gene regulation: overexpression
TRINITY_DN74760_c0_g1_i1	688	I2G5N7#PHI:2339#Uhcnb1#120017#Ustilago_hordei#reduced_virulence	175	40.5	74	41	1	332	544	92	165	1e-06	49.3	Record 2778	PHI:2339	Uniprot	I2G5N7	Ensembl Genomes	UHOR_01914	Uh4875-4	UhCnb1	120017	Ustilago hordei	120017	Uh364 (MAT-1)/Uh365 (MAT-2)	Covered Smut	Monocots	4513	Hordeum vulgare (related: barley)	subsp. vulgare Odessa (related: domesticated barley)	Cell-wall Integrity	no data found	no data found	Calcineurin Pathway	reduced virulence	20977307	Gene disruption; gene complementation
TRINITY_DN7508_c0_g2_i2	1943	A0A192GP70#PHI:7281#Psinv#27350#Puccinia_striiformis#reduced_virulence	769	33.7	95	52	4	1757	1500	103	195	3.3e-07	52.4	Record 9609	PHI:7281	Uniprot	A0A192GP70	Genbank	ANK58184	no data found	PsINV	27350	Puccinia striiformis	931977	CYR-32	Wheat Stripe Rust Fungus	Monocots	4565	Triticum aestivum (related: bread wheat)	Suwon 11	Invertase	no data found	no data found	no data found	reduced virulence	28744865	Altered gene expression/ gene regulation: silencing; gene complementation
TRINITY_DN75818_c0_g1_i1	1756	F9X691#PHI:4914#Ztcbr1#1047171#Zymoseptoria_tritici#reduced_virulence	313	41.6	279	148	4	1046	246	38	313	6.8e-60	227.3	Record 6281	PHI:4914	Uniprot	F9X691	Genbank	EGP89361	IPO323	ZtCBR1	1047171	Zymoseptoria tritici	336722	IPO323	Septoria Tritici Blotch	Monocots	4565	Triticum aestivum (related: bread wheat)	Riband	Microsomal cytochrome b5 reductase	no data found	no data found	no data found	reduced virulence	26074495	Gene disruption
TRINITY_DN76_c0_g3_i1	3449	Q8RYB4#PHI:369#Pigpa1#4787#Phytophthora_infestans#reduced_virulence	355	25.1	183	99	5	1567	1019	17	161	4.5e-07	52.8	Record 389	PHI:369	Uniprot	Q8RYB4	EMBL	AAL11436	88069	PiGPA1	4787	Phytophthora infestans	no data found	no data found	Late Blight	Eudicots	4113	Solanum tuberosum (related: potato)	no data found	G alpha protein subunit	GO:0009405, IMP	GO	no data found	reduced virulence	14763970	Altered gene expression / gene regulation: silencing
TRINITY_DN76_c0_g3_i3	3361	Q8RYB4#PHI:369#Pigpa1#4787#Phytophthora_infestans#reduced_virulence	355	25.1	335	191	10	1479	475	17	291	7e-21	98.6	Record 389	PHI:369	Uniprot	Q8RYB4	EMBL	AAL11436	88069	PiGPA1	4787	Phytophthora infestans	no data found	no data found	Late Blight	Eudicots	4113	Solanum tuberosum (related: potato)	no data found	G alpha protein subunit	GO:0009405, IMP	GO	no data found	reduced virulence	14763970	Altered gene expression / gene regulation: silencing
TRINITY_DN7767_c1_g1_i1	1443	G4NCI6#PHI:6612#Mocapn9#318829#Magnaporthe_oryzae#unaffected_pathogenicity__reduced_virulence	677	25.4	303	182	10	163	969	363	655	3.6e-14	75.1	Record 8634	PHI:6612	Uniprot	G4NCI6	Genbank	EHA48283	70-15	Mocapn9	318829	Magnaporthe oryzae	no data found	Guy11	Rice Blast	Monocots	4513	Hordeum vulgare (related: barley)	ZJ-8	Calpain	no data found	no data found	no data found	reduced virulence	27502542	Gene mutation; gene complementation
TRINITY_DN787_c0_g1_i21	2026	D0F0C3#PHI:7670#Psfuz7#27350#Puccinia_striiformis#reduced_virulence	419	37	135	72	5	1003	599	142	263	4.3e-13	72	Record 10580	PHI:7670	Uniprot	D0F0C3	Genbank	ACX53639	CYR32	PsFUZ7	27350	Puccinia striiformis	1240226	f.sp. Tritici, Chinese Yellow Rust isolate 32 (CYR32)	Yellow rust	Monocots	4565	Triticum aestivum (related: bread wheat)	Suwon 11	Mitogen-activated protein kinase	no data found	no data found	no data found	reduced virulence	29070517	Altered gene expression/ gene regulation: silencing
TRINITY_DN787_c0_g1_i5	2716	D0F0C3#PHI:7670#Psfuz7#27350#Puccinia_striiformis#reduced_virulence	419	37	135	72	5	929	525	142	263	7.4e-13	71.6	Record 10580	PHI:7670	Uniprot	D0F0C3	Genbank	ACX53639	CYR32	PsFUZ7	27350	Puccinia striiformis	1240226	f.sp. Tritici, Chinese Yellow Rust isolate 32 (CYR32)	Yellow rust	Monocots	4565	Triticum aestivum (related: bread wheat)	Suwon 11	Mitogen-activated protein kinase	no data found	no data found	no data found	reduced virulence	29070517	Altered gene expression/ gene regulation: silencing
TRINITY_DN807_c0_g1_i2	1997	A0A0B5J4U6#PHI:4609#Bxcyp33d3#6326#Bursaphelenchus_xylophilus#reduced_virulence	509	23.9	476	336	9	1926	550	1	467	1.1e-26	117.1	Record 5849	PHI:4609	Uniprot	A0A0B5J4U6	Genbank	AJG01373	no data found	BxCYP33D3	6326	Bursaphelenchus xylophilus	no data found	AMA3	Pine Wilt Disease	Seed plants	88730	Pinus massoniana (related: chinese red pine)	no data found	Cytochrome P450 Genes	no data found	no data found	no data found	reduced virulence	25756378	Altered gene expression / gene regulation: silencing
TRINITY_DN8373_c0_g1_i2	2090	I1RS48#PHI:1202#(sc_cla4)#5518#Fusarium_graminearum#reduced_virulence	830	26.3	281	164	10	1373	618	548	814	1.7e-17	86.7	Record 1356	PHI:1202	Uniprot	I1RS48	Broad	FGSG_06957	PH-1	(Sc Cla4)	5518	Fusarium graminearum	229533	PH-1	Fusarium Ear Blight	Monocots	4564	Triticum (related: wheat)	Norm; Xiaoyan 36	protein kinase	no data found	no data found	no data found	reduced virulence	22216007	Gene deletion: full
TRINITY_DN8373_c0_g1_i6	2536	I1RS48#PHI:1202#(sc_cla4)#5518#Fusarium_graminearum#reduced_virulence	830	26.3	281	164	10	1373	618	548	814	2.1e-17	86.7	Record 1356	PHI:1202	Uniprot	I1RS48	Broad	FGSG_06957	PH-1	(Sc Cla4)	5518	Fusarium graminearum	229533	PH-1	Fusarium Ear Blight	Monocots	4564	Triticum (related: wheat)	Norm; Xiaoyan 36	protein kinase	no data found	no data found	no data found	reduced virulence	22216007	Gene deletion: full
TRINITY_DN8453_c0_g1_i2	921	I1RIP4#PHI:3038#Fgerg5b#5518#Fusarium_graminearum#reduced_virulence	525	27.8	79	54	1	480	253	425	503	3.9e-06	47.8	Record 4155	PHI:3038	Uniprot	I1RIP4	Genbank	ESU09511	PH-1	FgERG5B	5518	Fusarium graminearum	no data found	HN9-1	Fusarium Head Blight	Monocots	4565	Triticum aestivum (related: bread wheat)	Jimai22	cytochrome P450 61	no data found	no data found	ergosterol biosynthesis pathway	reduced virulence	24785759	Gene disruption; gene complementation
TRINITY_DN9004_c0_g1_i1	1202	Q4PD66#PHI:854#Um01947#5270#Ustilago_maydis#reduced_virulence	330	25.5	208	144	4	830	210	82	279	2.3e-06	48.9	Record 985	PHI:854	Uniprot	Q4PD66	EMBL	EAK82380	521	um01947	5270	Ustilago maydis	no data found	SG200	Corn Smut	Monocots	4577	Zea mays (related: maize)	no data found	Cytochrome C peroxidase precursor	GO:0009405, IMP	GO	no data found	reduced virulence	17616735	Gene deletion
TRINITY_DN9317_c0_g1_i2	1411	Q8NJQ2#PHI:2839#Red1#5016#Bipolaris_maydis#reduced_virulence	352	33.9	345	219	4	169	1179	3	346	8.8e-50	193.4	Record 3824	PHI:2839	Uniprot	Q8NJQ2	Genbank	AF525909_2	C4	RED1	5016	Bipolaris maydis	no data found	C4	Southern Corn Leaf Blight	Monocots	4577	Zea mays (related: maize)	subsp. mays W64A (related: maize)	Reductase	no data found	no data found	no data found	reduced virulence	20192833	Gene deletion: full
TRINITY_DN948_c1_g1_i1	934	G4MWX1#PHI:7134#Morab5b#318829#Magnaporthe_oryzae#reduced_virulence	221	57.4	195	71	3	205	753	12	206	5.1e-54	206.8	Record 9397	PHI:7134	Uniprot	G4MWX1	Genbank	EHA51034	70-15	MoRab5B	318829	Magnaporthe oryzae	no data found	Guy11	Rice Blast	Monocots	4513	Hordeum vulgare (related: barley)	Golden Promise	GTP-binding protein	no data found	no data found	no data found	reduced virulence	28529514	Gene mutation; Altered gene expression/ gene regulation: silencing; gene complementation
TRINITY_DN9528_c2_g1_i3	3605	A0A097BQG4#PHI:5539#Cpbck1#5116#Cryphonectria_parasitica#reduced_virulence	1619	40.2	102	56	3	1557	1258	1434	1532	4.9e-12	69.3	Record 7657	PHI:5539	Uniprot	A0A097BQG4	Genbank	AIS67218	EP155/2	CpBck1	5116	Cryphonectria parasitica	660469	EP155/2	Chestnut Blight	Eudicots	21020	Castanea sativa (related: chestnut)	no data found	MAPKKKinase	no data found	no data found	no data found	reduced virulence	26757242	Gene deletion: full; gene complementation
TRINITY_DN9528_c2_g1_i4	3680	A0A097BQG4#PHI:5539#Cpbck1#5116#Cryphonectria_parasitica#reduced_virulence	1619	40.2	102	56	3	1557	1258	1434	1532	5e-12	69.3	Record 7657	PHI:5539	Uniprot	A0A097BQG4	Genbank	AIS67218	EP155/2	CpBck1	5116	Cryphonectria parasitica	660469	EP155/2	Chestnut Blight	Eudicots	21020	Castanea sativa (related: chestnut)	no data found	MAPKKKinase	no data found	no data found	no data found	reduced virulence	26757242	Gene deletion: full; gene complementation
TRINITY_DN9888_c0_g1_i1	1772	A0A0B5J4U6#PHI:4609#Bxcyp33d3#6326#Bursaphelenchus_xylophilus#reduced_virulence	509	21.8	473	348	12	1649	279	1	467	1.2e-24	110.2	Record 5849	PHI:4609	Uniprot	A0A0B5J4U6	Genbank	AJG01373	no data found	BxCYP33D3	6326	Bursaphelenchus xylophilus	no data found	AMA3	Pine Wilt Disease	Seed plants	88730	Pinus massoniana (related: chinese red pine)	no data found	Cytochrome P450 Genes	no data found	no data found	no data found	reduced virulence	25756378	Altered gene expression / gene regulation: silencing
TRINITY_DN9891_c0_g1_i1	2607	Q882F5#PHI:7788#Aldb_(pspto_2673)#317#Pseudomonas_syringae#reduced_virulence	493	30	410	269	5	546	1742	11	413	3.8e-46	182.2	Record 10792	PHI:7788	Uniprot	Q882F5	Genbank	AAO56175	DC3000	AldB (PSPTO_2673)	317	Pseudomonas syringae	223283	pv. Tomato str DC3000	bacterial speck of tomato	Eudicots	3702	Arabidopsis thaliana (related: Thale cress)	Col-0	Indole-3-acetaldehyde dehydrogenase	no data found	no data found	Indole-3-acetic acid biosynthesis	reduced virulence	29293681	Gene disruption
TRINITY_DN9891_c0_g1_i3	2909	Q882F5#PHI:7788#Aldb_(pspto_2673)#317#Pseudomonas_syringae#reduced_virulence	493	28	175	117	2	546	1064	11	178	8e-13	71.6	Record 10792	PHI:7788	Uniprot	Q882F5	Genbank	AAO56175	DC3000	AldB (PSPTO_2673)	317	Pseudomonas syringae	223283	pv. Tomato str DC3000	bacterial speck of tomato	Eudicots	3702	Arabidopsis thaliana (related: Thale cress)	Col-0	Indole-3-acetaldehyde dehydrogenase	no data found	no data found	Indole-3-acetic acid biosynthesis	reduced virulence	29293681	Gene disruption
TRINITY_DN11113_c0_g1_i1	3834	I1RSF8#PHI:1682#Gznf002#5518#Fusarium_graminearum#unaffected_pathogenicity	1095	31	759	400	23	344	2512	200	870	4e-105	378.6	Record 1839	PHI:1682	Uniprot	I1RSF8	Broad	FGSG_07076	PH-1	GzNF002	5518	Fusarium graminearum	449239	GZ3639	Fusarium Ear Blight	Monocots	4564	Triticum (related: wheat)	no data found	transcription factor	no data found	no data found	no data found	unaffected pathogenicity	22028654	Gene deletion
TRINITY_DN11459_c0_g2_i1	1594	I1RZG7#PHI:1551#Gzmyb015#5518#Fusarium_graminearum#unaffected_pathogenicity	778	28	82	58	1	1255	1010	4	84	4.7e-07	51.6	Record 1708	PHI:1551	Uniprot	I1RZG7	Broad	FGSG_09807	PH-1	GzMyb015	5518	Fusarium graminearum	449239	GZ3639	Fusarium Ear Blight	Monocots	4564	Triticum (related: wheat)	no data found	transcription factor	no data found	no data found	no data found	unaffected pathogenicity	22028654	Gene deletion
TRINITY_DN11459_c0_g2_i3	1424	I1RZG7#PHI:1551#Gzmyb015#5518#Fusarium_graminearum#unaffected_pathogenicity	778	27	111	79	2	1085	753	4	112	7.6e-09	57.4	Record 1708	PHI:1551	Uniprot	I1RZG7	Broad	FGSG_09807	PH-1	GzMyb015	5518	Fusarium graminearum	449239	GZ3639	Fusarium Ear Blight	Monocots	4564	Triticum (related: wheat)	no data found	transcription factor	no data found	no data found	no data found	unaffected pathogenicity	22028654	Gene deletion
TRINITY_DN11459_c0_g2_i6	1517	I1RZG7#PHI:1551#Gzmyb015#5518#Fusarium_graminearum#unaffected_pathogenicity	778	21.1	142	79	2	1178	753	4	112	6.4e-06	47.8	Record 1708	PHI:1551	Uniprot	I1RZG7	Broad	FGSG_09807	PH-1	GzMyb015	5518	Fusarium graminearum	449239	GZ3639	Fusarium Ear Blight	Monocots	4564	Triticum (related: wheat)	no data found	transcription factor	no data found	no data found	no data found	unaffected pathogenicity	22028654	Gene deletion
TRINITY_DN1259_c0_g3_i1	818	I1RN43#PHI:1268#Fgsg_05406#5518#Fusarium_graminearum#unaffected_pathogenicity	456	28.9	194	113	5	567	7	79	254	2.1e-11	65.1	Record 1422	PHI:1268	Uniprot	I1RN43	Broad	FGSG_05406	PH-1	FGSG_05406	5518	Fusarium graminearum	229533	PH-1	Fusarium Ear Blight	Monocots	4564	Triticum (related: wheat)	Norm; Xiaoyan 99	protein kinase	no data found	no data found	no data found	unaffected pathogenicity	22216007	Gene deletion: full
TRINITY_DN13206_c0_g1_i1	2015	Q874F3#PHI:391#Abc2#318829#Magnaporthe_oryzae#unaffected_pathogenicity	1484	59.4	651	261	3	2011	65	835	1484	4.9e-219	756.1	Record 411	PHI:391	Uniprot	Q874F3	EMBL	BAC67162	P-2b	ABC2	318829	Magnaporthe oryzae	no data found	P-2b (MAFF235001,	Rice Blast	Monocots	4530	Oryza sativa (related: rice)	no data found	ABC transporter	GO:0042626	GO	no data found	unaffected pathogenicity	no data found	Gene disruption
TRINITY_DN13401_c0_g1_i1	2799	P30598#PHI:1115#Chs1#5270#Ustilago_maydis#unaffected_pathogenicity	919	63.8	863	279	10	143	2668	68	918	1.4e-314	1073.9	Record 1276	PHI:1115	Uniprot	P30598	Genbank	um10718	no data found	chs1	5270	Ustilago maydis	no data found	no data found	Corn Smut	Monocots	4577	Zea mays (related: maize)	no data found	Chitin Synthase	no data found	no data found	no data found	unaffected pathogenicity	16314447	Gene disruption
TRINITY_DN13524_c0_g1_i1	1846	Q8NJS2#PHI:697#Ugt51e1#5022#Leptosphaeria_maculans#unaffected_pathogenicity	397	31.2	330	201	11	871	1833	85	397	1.1e-36	150.2	Record 830	PHI:697	Uniprot	Q8NJS2	EMBL	AAM81358	M1	ugt51E1	5022	Leptosphaeria maculans	no data found	M1	Phoma Stem Canker	Eudicots	3708	Brassica napus (related: rape)	no data found	UDP-glucose: sterol glucosyltransferase	no data found	no data found	no data found	unaffected pathogenicity	no data found	Gene disruption
TRINITY_DN13687_c0_g1_i1	1982	W7N2B4#PHI:3381#Fveg_12533#117187#Fusarium_verticillioides#unaffected_pathogenicity	593	46.7	493	258	3	197	1666	46	536	1.4e-122	435.6	Record 4613	PHI:3381	Uniprot	W7N2B4	Genbank	EWG54279	7600	FVEG_12533	117187	Fusarium verticillioides	no data found	M-3125	Ear And Stalk Rot Of Maize	Monocots	4577	Zea mays (related: maize)	subsp. mays Silver Queen (related: maize)	fusaric acid biosynthesis	no data found	no data found	no data found	unaffected pathogenicity	25372119	Gene deletion: full
TRINITY_DN1408_c1_g1_i1	1387	I1RZG7#PHI:1551#Gzmyb015#5518#Fusarium_graminearum#unaffected_pathogenicity	778	30.9	110	74	2	1255	926	4	111	6.7e-10	60.8	Record 1708	PHI:1551	Uniprot	I1RZG7	Broad	FGSG_09807	PH-1	GzMyb015	5518	Fusarium graminearum	449239	GZ3639	Fusarium Ear Blight	Monocots	4564	Triticum (related: wheat)	no data found	transcription factor	no data found	no data found	no data found	unaffected pathogenicity	22028654	Gene deletion
TRINITY_DN1408_c1_g3_i1	1521	I1RZG7#PHI:1551#Gzmyb015#5518#Fusarium_graminearum#unaffected_pathogenicity	778	34	94	56	3	1402	1127	4	93	1.9e-10	62.8	Record 1708	PHI:1551	Uniprot	I1RZG7	Broad	FGSG_09807	PH-1	GzMyb015	5518	Fusarium graminearum	449239	GZ3639	Fusarium Ear Blight	Monocots	4564	Triticum (related: wheat)	no data found	transcription factor	no data found	no data found	no data found	unaffected pathogenicity	22028654	Gene deletion
TRINITY_DN1408_c1_g3_i2	1075	I1RZG7#PHI:1551#Gzmyb015#5518#Fusarium_graminearum#unaffected_pathogenicity	778	32.6	92	60	2	929	654	4	93	1.4e-10	62.8	Record 1708	PHI:1551	Uniprot	I1RZG7	Broad	FGSG_09807	PH-1	GzMyb015	5518	Fusarium graminearum	449239	GZ3639	Fusarium Ear Blight	Monocots	4564	Triticum (related: wheat)	no data found	transcription factor	no data found	no data found	no data found	unaffected pathogenicity	22028654	Gene deletion
TRINITY_DN1408_c1_g4_i1	1066	I1RZG7#PHI:1551#Gzmyb015#5518#Fusarium_graminearum#unaffected_pathogenicity	778	30.4	92	62	2	972	697	4	93	3.9e-10	61.2	Record 1708	PHI:1551	Uniprot	I1RZG7	Broad	FGSG_09807	PH-1	GzMyb015	5518	Fusarium graminearum	449239	GZ3639	Fusarium Ear Blight	Monocots	4564	Triticum (related: wheat)	no data found	transcription factor	no data found	no data found	no data found	unaffected pathogenicity	22028654	Gene deletion
TRINITY_DN14090_c0_g1_i1	1741	A7EU07#PHI:4508#Ss-odc1#5180#Sclerotinia_sclerotiorum#unaffected_pathogenicity	455	45	362	193	5	424	1494	71	431	1.1e-99	359.4	Record 4953	PHI:4508	Uniprot	A7EU07	Genbank	EDN92949	1980 UF-70	Ss-odc1	5180	Sclerotinia sclerotiorum	665079	1980	White Mould	Eudicots	4045	Apium graveolens (no common name found)	dulce group (related: stalk celery)	oxalate decarboxylase	no data found	no data found	no data found	unaffected pathogenicity	25597873	Gene deletion: full; gene complementation
TRINITY_DN14090_c0_g2_i1	1617	A7EU07#PHI:4508#Ss-odc1#5180#Sclerotinia_sclerotiorum#unaffected_pathogenicity	455	45.3	362	192	4	306	1376	71	431	1e-97	352.8	Record 4953	PHI:4508	Uniprot	A7EU07	Genbank	EDN92949	1980 UF-70	Ss-odc1	5180	Sclerotinia sclerotiorum	665079	1980	White Mould	Eudicots	4045	Apium graveolens (no common name found)	dulce group (related: stalk celery)	oxalate decarboxylase	no data found	no data found	no data found	unaffected pathogenicity	25597873	Gene deletion: full; gene complementation
TRINITY_DN14179_c0_g1_i2	1721	W7LTJ2#PHI:7146#Fvhex1#117187#Fusarium_verticillioides#unaffected_pathogenicity	537	43.3	522	215	12	1512	154	28	537	3.8e-87	317.8	Record 9410	PHI:7146	Uniprot	W7LTJ2	Genbank	EWG38795	7600	FvHEX1	117187	Fusarium verticillioides	334819	7600	Stalk rot of maize	Monocots	4577	Zea mays (related: maize)	B73	Hex1-like protein	no data found	no data found	no data found	unaffected pathogenicity	28467007	Gene deletion: full; gene complementation
TRINITY_DN14179_c0_g1_i3	1661	W7LTJ2#PHI:7146#Fvhex1#117187#Fusarium_verticillioides#unaffected_pathogenicity	537	41.6	524	201	11	1452	154	28	537	2.7e-82	301.6	Record 9410	PHI:7146	Uniprot	W7LTJ2	Genbank	EWG38795	7600	FvHEX1	117187	Fusarium verticillioides	334819	7600	Stalk rot of maize	Monocots	4577	Zea mays (related: maize)	B73	Hex1-like protein	no data found	no data found	no data found	unaffected pathogenicity	28467007	Gene deletion: full; gene complementation
TRINITY_DN15179_c0_g1_i1	734	Q4HTT1#PHI:1468#Gzccaat008#5518#Fusarium_graminearum#unaffected_pathogenicity	134	82.8	134	23	0	568	167	1	134	8.6e-57	215.7	Record 1625	PHI:1468	Uniprot	Q4HTT1	Broad	FGSG_11627	PH-1	GzCCAAT008	5518	Fusarium graminearum	449239	GZ3639	Fusarium Ear Blight	Monocots	4564	Triticum (related: wheat)	no data found	transcription factor	no data found	no data found	no data found	unaffected pathogenicity	22028654	Gene deletion
TRINITY_DN1597_c0_g2_i2	2427	I1S828#PHI:1503#Gzhmg035#5518#Fusarium_graminearum#unaffected_pathogenicity	697	29.1	223	134	6	1405	809	203	425	5.4e-23	105.1	Record 1660	PHI:1503	Uniprot	I1S828	Broad	FGSG_13004	PH-1	GzHMG035	5518	Fusarium graminearum	449239	GZ3639	Fusarium Ear Blight	Monocots	4564	Triticum (related: wheat)	no data found	transcription factor	no data found	no data found	no data found	unaffected pathogenicity	22028654	Gene deletion
TRINITY_DN1597_c0_g2_i4	2512	I1S828#PHI:1503#Gzhmg035#5518#Fusarium_graminearum#unaffected_pathogenicity	697	29.1	223	134	6	1405	809	203	425	5.6e-23	105.1	Record 1660	PHI:1503	Uniprot	I1S828	Broad	FGSG_13004	PH-1	GzHMG035	5518	Fusarium graminearum	449239	GZ3639	Fusarium Ear Blight	Monocots	4564	Triticum (related: wheat)	no data found	transcription factor	no data found	no data found	no data found	unaffected pathogenicity	22028654	Gene deletion
TRINITY_DN16691_c0_g1_i2	2730	O00101#PHI:2336#Nia1#13684#Parastagonospora_nodorum#unaffected_pathogenicity	891	38.3	873	467	21	99	2609	47	883	5.1e-171	597	Record 2775	PHI:2336	Uniprot	O00101	no data found	Y13654	BSm300	NIA1	13684	Parastagonospora nodorum	no data found	BS171	Wheat Glume Blotch Disease	Monocots	4564	Triticum (related: wheat)	Haven	Nitrate reductase	no data found	no data found	no data found	unaffected pathogenicity	10328985	Gene deletion: partial
TRINITY_DN16825_c1_g3_i1	2056	I1RGI7#PHI:1946#Gzzc261#5518#Fusarium_graminearum#unaffected_pathogenicity	488	25.1	215	112	4	424	1053	17	187	2.1e-15	79.7	Record 2103	PHI:1946	Uniprot	I1RGI7	Broad	FGSG_02854	PH-1	GzZC261	5518	Fusarium graminearum	449239	GZ3639	Fusarium Ear Blight	Monocots	4564	Triticum (related: wheat)	no data found	transcription factor	no data found	no data found	no data found	unaffected pathogenicity	22028654	Gene deletion
TRINITY_DN17160_c0_g1_i1	1757	G4N6I1#PHI:5692#Fzc87#318829#Magnaporthe_oryzae#unaffected_pathogenicity	364	62.4	210	60	3	224	838	1	196	1e-71	266.5	Record 7921	PHI:5692	Uniprot	G4N6I1	Ensembl Genomes	MGG_03711	70-15	FZC87	318829	Magnaporthe oryzae	242507	70-15	Rice Blast	Monocots	4513	Hordeum vulgare (related: barley)	ZJ-8	Zn2Cys6 transcription factor	no data found	no data found	no data found	unaffected pathogenicity	25299517	Gene deletion: full
TRINITY_DN17455_c0_g1_i1	2162	I1RY71#PHI:1313#Gzbhlh014#5518#Fusarium_graminearum#unaffected_pathogenicity	507	34.7	438	207	12	628	1719	54	486	1.8e-41	166.4	Record 1469	PHI:1313	Uniprot	I1RY71	Broad	FGSG_09308	PH-1	GzbHLH014	5518	Fusarium graminearum	449239	GZ3639	Fusarium Ear Blight	Monocots	4564	Triticum (related: wheat)	no data found	transcription factor	no data found	no data found	no data found	unaffected pathogenicity	22028654	Gene deletion
TRINITY_DN17736_c0_g3_i1	958	L2FHG9#PHI:3972#Cda#474922#Colletotrichum_gloeosporioides#unaffected_pathogenicity	385	31.3	230	141	6	807	169	77	306	1.3e-23	105.9	Record 5412	PHI:3972	Uniprot	L2FHG9	Genbank	ELA25183	Nara gc5	CDA	474922	Colletotrichum gloeosporioides	1237896	Cg-14	Anthracnose	Flowering plants	3435	Persea americana (related: avocado)	Fuerte	Chitin deacetylase	no data found	no data found	no data found	unaffected pathogenicity	23902260	Gene deletion
TRINITY_DN18360_c0_g2_i1	2419	I1RSP9#PHI:1798#Gzzc113#5518#Fusarium_graminearum#unaffected_pathogenicity	837	44.8	665	302	11	213	2162	223	837	1.1e-143	506.1	Record 1955	PHI:1798	Uniprot	I1RSP9	Broad	FGSG_07177	PH-1	GzZC113	5518	Fusarium graminearum	449239	GZ3639	Fusarium Ear Blight	Monocots	4564	Triticum (related: wheat)	no data found	transcription factor	no data found	no data found	no data found	unaffected pathogenicity	22028654	Gene deletion
TRINITY_DN18486_c1_g1_i1	604	I1RZL0#PHI:1414#Gzc2h081#5518#Fusarium_graminearum#unaffected_pathogenicity	535	46.2	65	32	2	386	192	24	85	4.2e-09	57	Record 1570	PHI:1414	Uniprot	I1RZL0	Broad	FGSG_09857	PH-1	GzC2H081	5518	Fusarium graminearum	449239	GZ3639	Fusarium Ear Blight	Monocots	4564	Triticum (related: wheat)	no data found	transcription factor	no data found	no data found	no data found	unaffected pathogenicity	22028654	Gene deletion
TRINITY_DN18764_c0_g1_i1	2938	G4N4R4#PHI:5676#Fzc73#318829#Magnaporthe_oryzae#unaffected_pathogenicity	552	50.3	151	58	7	621	1055	226	365	4.6e-16	82.4	Record 7893	PHI:5676	Uniprot	G4N4R4	Ensembl Genomes	MGG_05153	70-15	FZC73	318829	Magnaporthe oryzae	242507	70-15	Rice Blast	Monocots	4513	Hordeum vulgare (related: barley)	ZJ-8	Zn2Cys6 transcription factor	no data found	no data found	no data found	unaffected pathogenicity	25299517	Gene deletion: full
TRINITY_DN19053_c0_g1_i1	1189	I1RKU0#PHI:1087#Fgsg_04510#5518#Fusarium_graminearum#unaffected_pathogenicity	330	33.6	307	169	8	1061	216	34	330	9.4e-45	176.4	Record 1250	PHI:1087	Uniprot	I1RKU0	Broad	FGSG_04510	no data found	FGSG_04510	5518	Fusarium graminearum	no data found	Fg820	Fusarium Ear Blight	Monocots	4564	Triticum (related: wheat)	no data found	Unknown	no data found	no data found	no data found	unaffected pathogenicity	18926918	Gene disruption
TRINITY_DN20500_c0_g1_i1	1531	I1S325#PHI:1779#Gzzc094#5518#Fusarium_graminearum#unaffected_pathogenicity	539	57.1	49	20	1	568	711	19	67	2.5e-10	62.4	Record 1936	PHI:1779	Uniprot	I1S325	Broad	FGSG_11186	PH-1	GzZC094	5518	Fusarium graminearum	449239	GZ3639	Fusarium Ear Blight	Monocots	4564	Triticum (related: wheat)	no data found	transcription factor	no data found	no data found	no data found	unaffected pathogenicity	22028654	Gene deletion
TRINITY_DN2140_c0_g2_i1	3770	Q7Z8E9#PHI:518#Mst20#318829#Magnaporthe_oryzae#unaffected_pathogenicity	914	31.1	225	142	5	2604	3275	612	824	1.1e-19	94.7	Record 564	PHI:518	Uniprot	Q7Z8E9	EMBL	AAP93639	Guy11	MST20	318829	Magnaporthe oryzae	no data found	no data found	Rice Blast	Monocots	4530	Oryza sativa (related: rice)	no data found	PAK kinase	GO:0030437, IMP; GO:0004672, NAS	GO	no data found	unaffected pathogenicity	15141959	Gene deletion
TRINITY_DN22025_c0_g1_i11	1424	I1RA31#PHI:1461#Gzccaat001#5518#Fusarium_graminearum#unaffected_pathogenicity	307	41.5	118	62	2	931	581	163	274	4.6e-14	74.7	Record 1618	PHI:1461	Uniprot	I1RA31	Broad	FGSG_00352	PH-1	GzCCAAT001	5518	Fusarium graminearum	449239	GZ3639	Fusarium Ear Blight	Monocots	4564	Triticum (related: wheat)	no data found	transcription factor	no data found	no data found	no data found	unaffected pathogenicity	22028654	Gene deletion
TRINITY_DN22025_c0_g1_i3	1993	I1RA31#PHI:1461#Gzccaat001#5518#Fusarium_graminearum#unaffected_pathogenicity	307	47.9	96	43	2	865	581	185	274	3.8e-14	75.5	Record 1618	PHI:1461	Uniprot	I1RA31	Broad	FGSG_00352	PH-1	GzCCAAT001	5518	Fusarium graminearum	449239	GZ3639	Fusarium Ear Blight	Monocots	4564	Triticum (related: wheat)	no data found	transcription factor	no data found	no data found	no data found	unaffected pathogenicity	22028654	Gene deletion
TRINITY_DN227_c0_g1_i1	1162	I1RXZ0#PHI:1467#Gzccaat007#5518#Fusarium_graminearum#unaffected_pathogenicity	138	50	128	61	2	939	562	10	136	4.7e-25	110.9	Record 1624	PHI:1467	Uniprot	I1RXZ0	Broad	FGSG_09217	PH-1	GzCCAAT007	5518	Fusarium graminearum	449239	GZ3639	Fusarium Ear Blight	Monocots	4564	Triticum (related: wheat)	no data found	transcription factor	no data found	no data found	no data found	unaffected pathogenicity	22028654	Gene deletion
TRINITY_DN227_c0_g1_i2	2606	I1RXZ0#PHI:1467#Gzccaat007#5518#Fusarium_graminearum#unaffected_pathogenicity	138	63.4	71	24	1	2383	2177	10	80	1.9e-18	90.1	Record 1624	PHI:1467	Uniprot	I1RXZ0	Broad	FGSG_09217	PH-1	GzCCAAT007	5518	Fusarium graminearum	449239	GZ3639	Fusarium Ear Blight	Monocots	4564	Triticum (related: wheat)	no data found	transcription factor	no data found	no data found	no data found	unaffected pathogenicity	22028654	Gene deletion
TRINITY_DN227_c0_g1_i4	1905	I1RXZ0#PHI:1467#Gzccaat007#5518#Fusarium_graminearum#unaffected_pathogenicity	138	50	90	35	2	1682	1443	10	99	2.3e-16	82.8	Record 1624	PHI:1467	Uniprot	I1RXZ0	Broad	FGSG_09217	PH-1	GzCCAAT007	5518	Fusarium graminearum	449239	GZ3639	Fusarium Ear Blight	Monocots	4564	Triticum (related: wheat)	no data found	transcription factor	no data found	no data found	no data found	unaffected pathogenicity	22028654	Gene deletion
TRINITY_DN227_c0_g1_i6	1929	I1RXZ0#PHI:1467#Gzccaat007#5518#Fusarium_graminearum#unaffected_pathogenicity	138	57.8	90	36	1	1706	1443	10	99	2.8e-22	102.4	Record 1624	PHI:1467	Uniprot	I1RXZ0	Broad	FGSG_09217	PH-1	GzCCAAT007	5518	Fusarium graminearum	449239	GZ3639	Fusarium Ear Blight	Monocots	4564	Triticum (related: wheat)	no data found	transcription factor	no data found	no data found	no data found	unaffected pathogenicity	22028654	Gene deletion
TRINITY_DN227_c0_g1_i7	3085	I1RXZ0#PHI:1467#Gzccaat007#5518#Fusarium_graminearum#unaffected_pathogenicity	138	53.8	52	24	0	1598	1443	48	99	5.7e-09	58.9	Record 1624	PHI:1467	Uniprot	I1RXZ0	Broad	FGSG_09217	PH-1	GzCCAAT007	5518	Fusarium graminearum	449239	GZ3639	Fusarium Ear Blight	Monocots	4564	Triticum (related: wheat)	no data found	transcription factor	no data found	no data found	no data found	unaffected pathogenicity	22028654	Gene deletion
TRINITY_DN2292_c0_g1_i1	1350	I1RAE2#PHI:1241#Fgsg_00469#5518#Fusarium_graminearum#unaffected_pathogenicity	512	39.8	128	70	3	627	989	368	495	1.7e-18	89.4	Record 1395	PHI:1241	Uniprot	I1RAE2	Broad	FGSG_00469	PH-1	FGSG_00469	5518	Fusarium graminearum	229533	PH-1	Fusarium Ear Blight	Monocots	4564	Triticum (related: wheat)	Norm; Xiaoyan 72	protein kinase	no data found	no data found	no data found	unaffected pathogenicity	22216007	Gene deletion: full
TRINITY_DN2308_c0_g1_i1	1748	I1RB79#PHI:1249#Fgsg_00786#5518#Fusarium_graminearum#unaffected_pathogenicity	581	33.7	98	60	3	1691	1398	150	242	1.6e-08	56.6	Record 1403	PHI:1249	Uniprot	I1RB79	Broad	FGSG_00786	PH-1	FGSG_00786	5518	Fusarium graminearum	229533	PH-1	Fusarium Ear Blight	Monocots	4564	Triticum (related: wheat)	Norm; Xiaoyan 80	protein kinase	no data found	no data found	no data found	unaffected pathogenicity	22216007	Gene deletion: full
TRINITY_DN24550_c0_g1_i1	3156	G4NDX0#PHI:2184#Htf1#318829#Magnaporthe_oryzae#unaffected_pathogenicity	692	29.4	703	371	29	533	2386	25	687	1.2e-38	157.5	Record 2505	PHI:2184	Uniprot	G4NDX0	EMBL	EHA49352	70-15	HTF1	318829	Magnaporthe oryzae	no data found	Guy11	Rice Blast	Monocots	4530	Oryza sativa (related: rice)	CO39	Positive regulator for the differentiation of conidia	no data found	no data found	no data found	unaffected pathogenicity	20192824	Gene deletion: full; gene complementation
TRINITY_DN2479_c2_g1_i1	2402	Q32WF7#PHI:2269#Mdh1#13684#Parastagonospora_nodorum#unaffected_pathogenicity	266	40	255	145	6	1154	1909	16	265	1.9e-44	176.4	Record 2665	PHI:2269	Uniprot	Q32WF7	GenBank	AY788902	no data found	Mdh1	13684	Parastagonospora nodorum	321614	SN15	Glume Blotch	Monocots	4564	Triticum (related: wheat)	Amery	Mannitol 2-dehydrogenase	no data found	no data found	no data found	unaffected pathogenicity	16859492	Gene disruption
TRINITY_DN24863_c0_g1_i1	3802	I1RDY4#PHI:1869#Gzzc184#5518#Fusarium_graminearum#unaffected_pathogenicity	596	68.8	557	162	9	780	2435	1	550	9.8e-213	736.1	Record 2026	PHI:1869	Uniprot	I1RDY4	Broad	FGSG_01853	PH-1	GzZC184	5518	Fusarium graminearum	449239	GZ3639	Fusarium Ear Blight	Monocots	4564	Triticum (related: wheat)	no data found	transcription factor	no data found	no data found	no data found	unaffected pathogenicity	22028654	Gene deletion
TRINITY_DN24863_c0_g1_i2	3702	I1RDY4#PHI:1869#Gzzc184#5518#Fusarium_graminearum#unaffected_pathogenicity	596	65.4	599	190	11	780	2546	1	592	1.3e-212	735.7	Record 2026	PHI:1869	Uniprot	I1RDY4	Broad	FGSG_01853	PH-1	GzZC184	5518	Fusarium graminearum	449239	GZ3639	Fusarium Ear Blight	Monocots	4564	Triticum (related: wheat)	no data found	transcription factor	no data found	no data found	no data found	unaffected pathogenicity	22028654	Gene deletion
TRINITY_DN25258_c0_g1_i1	2112	J9MZK9#PHI:2455#Cre1#5507#Fusarium_oxysporum#unaffected_pathogenicity	420	62.4	431	125	12	355	1584	1	415	3e-102	368.2	Record 2990	PHI:2455	Uniprot	J9MZK9	no data found	FOXG_08353	4287	CRE1	5507	Fusarium oxysporum	59765	f. sp. Lycopersici Fol007	Vascular Wilt	Eudicots	4081	Solanum lycopersicum (related: tomato)	Moneymaker C32	Transcriptional repressor in ?lamentous fungi known to repress several CWDE genes and other genes required for assimilation of non-sugar carbon sources	no data found	no data found	no data found	unaffected pathogenicity	19912543	Functional test in host: transient expression
TRINITY_DN2716_c0_g1_i4	1808	Q2VLJ1#PHI:716#Zeb1#5518#Fusarium_graminearum#unaffected_pathogenicity	565	36.7	180	100	7	1541	1026	123	296	1e-21	100.5	Record 851	PHI:716	Uniprot	Q2VLJ1	EMBL	ABB90284	PH-1	ZEB1	5518	Fusarium graminearum	449239	GZ3639	Fusarium Ear Blight	Monocots	4513	Hordeum vulgare (related: barley)	subsp. vulgare (related: domesticated barley)	Zearalenone synthesis	no data found	no data found	no data found	unaffected pathogenicity	16262793	Gene deletion
TRINITY_DN29265_c0_g1_i1	2980	I1RWH6#PHI:1404#Gzc2h067#5518#Fusarium_graminearum#unaffected_pathogenicity	640	25.7	678	387	24	474	2387	20	620	1e-23	107.8	Record 1560	PHI:1404	Uniprot	I1RWH6	Broad	FGSG_08646	PH-1	GzC2H067	5518	Fusarium graminearum	449239	GZ3639	Fusarium Ear Blight	Monocots	4564	Triticum (related: wheat)	no data found	transcription factor	no data found	no data found	no data found	unaffected pathogenicity	22028654	Gene deletion
TRINITY_DN29537_c0_g1_i1	1900	I1RJS3#PHI:1162#Bdm1#5518#Fusarium_graminearum#reduced_virulence__unaffected_pathogenicity	289	53.8	292	123	5	555	1409	3	289	1.2e-78	289.7	Record 1315	PHI:1162	Uniprot	I1RJS3	Broad	FGSG_04105	PH-1	BDM1	5518	Fusarium graminearum	229533	PH-1	Fusarium Ear Blight	Monocots	4577	Zea mays (related: maize)	Pioneer hybrid 33D47	no data found	no data found	no data found	no data found	unaffected pathogenicity	22044756	Gene deletion: full; gene complementation
TRINITY_DN30462_c0_g1_i2	2371	A0A290WI18#PHI:7706#Veda_05196#27337#Verticillium_dahliae#reduced_virulence__unaffected_pathogenicity__increased_virulence_(hypervirulence)	511	58.8	503	203	2	1880	372	1	499	1.7e-175	611.7	Record 10659	PHI:7706	Uniprot	A0A290WI18	Genbank	ATD50212	Vd991	VEDA_05196	27337	Verticillium dahliae	498257	VdLs.17	Vascular wilt	Eudicots	4236	Lactuca sativa (related: garden lettuce)	Capitata	Major facilitator superfamily	no data found	no data found	no data found	unaffected pathogenicity	29084346	Other evidence: Transgenes
TRINITY_DN3254_c0_g1_i1	461	Q2VLJ1#PHI:716#Zeb1#5518#Fusarium_graminearum#unaffected_pathogenicity	565	36.1	155	89	5	459	16	138	289	1e-18	88.6	Record 851	PHI:716	Uniprot	Q2VLJ1	EMBL	ABB90284	PH-1	ZEB1	5518	Fusarium graminearum	449239	GZ3639	Fusarium Ear Blight	Monocots	4513	Hordeum vulgare (related: barley)	subsp. vulgare (related: domesticated barley)	Zearalenone synthesis	no data found	no data found	no data found	unaffected pathogenicity	16262793	Gene deletion
TRINITY_DN34684_c0_g1_i1	2223	I1RU69#PHI:1393#Gzc2h056#5518#Fusarium_graminearum#unaffected_pathogenicity	781	24.6	232	157	9	1404	2078	539	759	1.8e-09	60.1	Record 1549	PHI:1393	Uniprot	I1RU69	Broad	FGSG_07753	PH-1	GzC2H056	5518	Fusarium graminearum	449239	GZ3639	Fusarium Ear Blight	Monocots	4564	Triticum (related: wheat)	no data found	transcription factor	no data found	no data found	no data found	unaffected pathogenicity	22028654	Gene deletion
TRINITY_DN41348_c0_g1_i1	2256	F5HHD5#PHI:2266#Ptr2#13684#Parastagonospora_nodorum#unaffected_pathogenicity	625	30.9	598	366	14	2135	381	34	597	5e-71	264.6	Record 2660	PHI:2266	Uniprot	F5HHD5	GenBank	AY187281	SN15	Ptr2	13684	Parastagonospora nodorum	321614	SN15	Glume Blotch	Monocots	4564	Triticum (related: wheat)	Amery	Di/tripeptide transport	no data found	no data found	no data found	unaffected pathogenicity	no data found	Gene deletion: full
TRINITY_DN429_c0_g1_i4	2756	G4N492#PHI:2030#Tgl3-1#318829#Magnaporthe_oryzae#unaffected_pathogenicity	852	31.6	509	299	10	489	1904	90	586	7.4e-69	257.7	Record 2200	PHI:2030	Uniprot	G4N492	Broad	MG05933.4	no data found	TGL3-1	318829	Magnaporthe oryzae	no data found	Guy11	Rice Blast	Monocots	4530	Oryza sativa (related: rice)	CO39	intracellular triacylglycerol lipases	no data found	no data found	no data found	unaffected pathogenicity	17506326	Gene deletion: full
TRINITY_DN4402_c0_g1_i1	1024	I1RMG9#PHI:1011#Fet3#5518#Fusarium_graminearum#unaffected_pathogenicity	622	43	121	68	1	907	548	3	123	2.3e-23	105.1	Record 1157	PHI:1011	Uniprot	I1RMG9	Broad	FG05159	no data found	FET3	5518	Fusarium graminearum	229533	PH-1	Fusarium Ear Blight	Monocots	4564	Triticum (related: wheat)	no data found	Ferroxidase	no data found	no data found	no data found	unaffected pathogenicity	20507510	Gene deletion
TRINITY_DN4402_c0_g1_i2	805	I1RMG9#PHI:1011#Fet3#5518#Fusarium_graminearum#unaffected_pathogenicity	622	43.6	165	91	2	688	200	3	167	3.9e-34	140.6	Record 1157	PHI:1011	Uniprot	I1RMG9	Broad	FG05159	no data found	FET3	5518	Fusarium graminearum	229533	PH-1	Fusarium Ear Blight	Monocots	4564	Triticum (related: wheat)	no data found	Ferroxidase	no data found	no data found	no data found	unaffected pathogenicity	20507510	Gene deletion
TRINITY_DN4402_c0_g1_i3	2000	Q96WM9#PHI:552#Bclcc2#40559#Botrytis_cinerea#unaffected_pathogenicity	581	30.9	531	294	14	1817	276	69	543	5.8e-63	237.7	Record 634	PHI:552	Uniprot	Q96WM9	EMBL	AAK77953	SAS56	BcLCC2	40559	Botrytis cinerea	40559	SAS56	Grey Mould	Eudicots	3818	Arachis hypogaea (related: peanut)	no data found	Laccase2	GO:0008471	GO	no data found	unaffected pathogenicity	11929539	Gene deletion
TRINITY_DN4724_c0_g1_i1	2138	Q96WM9#PHI:552#Bclcc2#40559#Botrytis_cinerea#unaffected_pathogenicity	581	28.8	396	212	14	1453	299	205	541	2.8e-31	132.5	Record 634	PHI:552	Uniprot	Q96WM9	EMBL	AAK77953	SAS56	BcLCC2	40559	Botrytis cinerea	40559	SAS56	Grey Mould	Eudicots	3818	Arachis hypogaea (related: peanut)	no data found	Laccase2	GO:0008471	GO	no data found	unaffected pathogenicity	11929539	Gene deletion
TRINITY_DN4724_c0_g1_i2	2071	Q96WM9#PHI:552#Bclcc2#40559#Botrytis_cinerea#unaffected_pathogenicity	581	29.3	569	290	20	1960	299	70	541	1.7e-49	193	Record 634	PHI:552	Uniprot	Q96WM9	EMBL	AAK77953	SAS56	BcLCC2	40559	Botrytis cinerea	40559	SAS56	Grey Mould	Eudicots	3818	Arachis hypogaea (related: peanut)	no data found	Laccase2	GO:0008471	GO	no data found	unaffected pathogenicity	11929539	Gene deletion
TRINITY_DN4724_c0_g1_i3	1978	Q96WM9#PHI:552#Bclcc2#40559#Botrytis_cinerea#unaffected_pathogenicity	581	31	538	290	19	1867	299	70	541	2.8e-54	208.8	Record 634	PHI:552	Uniprot	Q96WM9	EMBL	AAK77953	SAS56	BcLCC2	40559	Botrytis cinerea	40559	SAS56	Grey Mould	Eudicots	3818	Arachis hypogaea (related: peanut)	no data found	Laccase2	GO:0008471	GO	no data found	unaffected pathogenicity	11929539	Gene deletion
TRINITY_DN47821_c0_g1_i1	2070	G4N740#PHI:4024#Most1#318829#Magnaporthe_oryzae#unaffected_pathogenicity	547	40.1	514	269	8	1880	357	11	491	1.6e-95	345.9	Record 5478	PHI:4024	Uniprot	G4N740	Genbank	EHA49953	70-15	MoST1	318829	Magnaporthe oryzae	no data found	Ken53-33	Rice Blast	Monocots	4530	Oryza sativa (related: rice)	Shin No. 2	hexose transporter-like protein	no data found	no data found	no data found	unaffected pathogenicity	24372780	Gene disruption; gene complementation
TRINITY_DN48021_c0_g1_i1	1865	I1RNF9#PHI:1012#Gzgpa1#5518#Fusarium_graminearum#unaffected_pathogenicity	353	97.7	353	8	0	212	1270	1	353	3.2e-201	696.8	Record 1158	PHI:1012	Uniprot	I1RNF9	Broad	FG05535	no data found	GzGPA1	5518	Fusarium graminearum	449239	Gz3639	Fusarium Ear Blight	Monocots	4513	Hordeum vulgare (related: barley)	subsp. vulgare (related: domesticated barley)	G protein alpha subunit	no data found	no data found	no data found	unaffected pathogenicity	18227243	Gene deletion
TRINITY_DN4976_c1_g1_i1	1138	I1RE42#PHI:1541#Gzflbd#5518#Fusarium_graminearum#unaffected_pathogenicity	299	44.5	110	61	0	214	543	1	110	1.7e-22	102.4	Record 1698	PHI:1541	Uniprot	I1RE42	Broad	FGSG_01915	PH-1	GzFlbD	5518	Fusarium graminearum	449239	GZ3639	Fusarium Ear Blight	Monocots	4564	Triticum (related: wheat)	no data found	transcription factor	no data found	no data found	no data found	unaffected pathogenicity	22028654	Gene deletion
TRINITY_DN5152_c0_g1_i1	3448	I1RK94#PHI:1367#Gzc2h028#5518#Fusarium_graminearum#unaffected_pathogenicity	618	45.2	629	268	21	3141	1327	41	616	7.5e-119	424.1	Record 1523	PHI:1367	Uniprot	I1RK94	Broad	FGSG_04288	PH-1	GzC2H028	5518	Fusarium graminearum	449239	GZ3639	Fusarium Ear Blight	Monocots	4564	Triticum (related: wheat)	no data found	transcription factor	no data found	no data found	no data found	unaffected pathogenicity	22028654	Gene deletion
TRINITY_DN5152_c0_g1_i2	3535	I1RK94#PHI:1367#Gzc2h028#5518#Fusarium_graminearum#unaffected_pathogenicity	618	44.8	643	279	22	3228	1327	41	616	2.6e-119	425.6	Record 1523	PHI:1367	Uniprot	I1RK94	Broad	FGSG_04288	PH-1	GzC2H028	5518	Fusarium graminearum	449239	GZ3639	Fusarium Ear Blight	Monocots	4564	Triticum (related: wheat)	no data found	transcription factor	no data found	no data found	no data found	unaffected pathogenicity	22028654	Gene deletion
TRINITY_DN53306_c0_g1_i1	2350	H6ULV1#PHI:5450#Gdh2#474922#Colletotrichum_gloeosporioides#reduced_virulence__unaffected_pathogenicity	1044	82.4	727	127	1	3	2180	317	1043	0	1244.2	Record 7491	PHI:5450	Uniprot	H6ULV1	Genbank	AEZ53112	Cg-14	gdh2	474922	Colletotrichum gloeosporioides	1237896	Cg-14	Fruit Rot	Eudicots	3758	Prunus domestica (related: plum)	Santa Rosa	Carbon regulation of environmental pH	no data found	no data found	no data found	unaffected pathogenicity	26666972	Gene mutation
TRINITY_DN53916_c0_g1_i1	2748	Q96WM9#PHI:552#Bclcc2#40559#Botrytis_cinerea#unaffected_pathogenicity	581	48.9	577	274	8	285	1958	7	581	1.4e-168	589	Record 634	PHI:552	Uniprot	Q96WM9	EMBL	AAK77953	SAS56	BcLCC2	40559	Botrytis cinerea	40559	SAS56	Grey Mould	Eudicots	3818	Arachis hypogaea (related: peanut)	no data found	Laccase2	GO:0008471	GO	no data found	unaffected pathogenicity	11929539	Gene deletion
TRINITY_DN54565_c0_g1_i1	1309	G4MQZ2#PHI:2038#Mir1#318829#Magnaporthe_oryzae#unaffected_pathogenicity	309	50	300	145	3	251	1150	15	309	1.8e-73	271.9	Record 2230	PHI:2038	Uniprot	G4MQZ2	Genbank	MGG_02370.6	70-15	Mir1	318829	Magnaporthe oryzae	no data found	Guy11	Rice Blast	Monocots	4513	Hordeum vulgare (related: barley)	subsp. vulgare Golden Promise;Kindred (related: domesticated barley)	no data found	no data found	no data found	no data found	unaffected pathogenicity	17427815	Gene deletion: full
TRINITY_DN54785_c0_g1_i1	1238	I1RZG7#PHI:1551#Gzmyb015#5518#Fusarium_graminearum#unaffected_pathogenicity	778	27.9	111	77	3	1048	719	4	112	9.6e-08	53.5	Record 1708	PHI:1551	Uniprot	I1RZG7	Broad	FGSG_09807	PH-1	GzMyb015	5518	Fusarium graminearum	449239	GZ3639	Fusarium Ear Blight	Monocots	4564	Triticum (related: wheat)	no data found	transcription factor	no data found	no data found	no data found	unaffected pathogenicity	22028654	Gene deletion
TRINITY_DN55760_c0_g1_i1	1687	W7MS09#PHI:3385#Fveg_12529#117187#Fusarium_verticillioides#unaffected_pathogenicity	433	50	422	210	1	197	1459	9	430	9.3e-131	462.6	Record 4617	PHI:3385	Uniprot	W7MS09	Genbank	EWG54273	7600	FVEG_12529	117187	Fusarium verticillioides	no data found	M-3125	Ear And Stalk Rot Of Maize	Monocots	4577	Zea mays (related: maize)	subsp. mays Silver Queen (related: maize)	fusaric acid biosynthesis	no data found	no data found	no data found	unaffected pathogenicity	25372119	Gene deletion: full
TRINITY_DN60060_c0_g1_i1	880	I1RE76#PHI:1571#Gzob011#5518#Fusarium_graminearum#unaffected_pathogenicity	164	57.7	149	60	1	152	598	6	151	4.8e-46	180.3	Record 1728	PHI:1571	Uniprot	I1RE76	Broad	FGSG_01955	PH-1	GzOB011	5518	Fusarium graminearum	449239	GZ3639	Fusarium Ear Blight	Monocots	4564	Triticum (related: wheat)	no data found	transcription factor	no data found	no data found	no data found	unaffected pathogenicity	22028654	Gene deletion
TRINITY_DN60188_c0_g1_i1	2356	G4NIP8#PHI:2104#Mgg_04159.5#318829#Magnaporthe_oryzae#unaffected_pathogenicity	611	27.3	484	283	7	1963	677	137	606	4e-47	185.3	Record 2356	PHI:2104	Uniprot	G4NIP8	Genbank	MGG_04159.5	70-15	MGG_04159.5	318829	Magnaporthe oryzae	no data found	Guy11	Rice Blast	Monocots	4564	Triticum (related: wheat)	Chinese Spring	Ca2+ exchanger	no data found	no data found	no data found	unaffected pathogenicity	18433453	Altered gene expression / gene regulation: silencing
TRINITY_DN60351_c0_g1_i1	2020	Q96WM9#PHI:552#Bclcc2#40559#Botrytis_cinerea#unaffected_pathogenicity	581	47	562	278	10	1864	218	27	581	7.4e-151	529.6	Record 634	PHI:552	Uniprot	Q96WM9	EMBL	AAK77953	SAS56	BcLCC2	40559	Botrytis cinerea	40559	SAS56	Grey Mould	Eudicots	3818	Arachis hypogaea (related: peanut)	no data found	Laccase2	GO:0008471	GO	no data found	unaffected pathogenicity	11929539	Gene deletion
TRINITY_DN60935_c0_g1_i1	783	I1RTF5#PHI:1532#Gzlam001#5518#Fusarium_graminearum#unaffected_pathogenicity	164	73	159	43	0	142	618	6	164	7e-65	242.7	Record 1689	PHI:1532	Uniprot	I1RTF5	Broad	FGSG_07458	PH-1	GzLam001	5518	Fusarium graminearum	449239	GZ3639	Fusarium Ear Blight	Monocots	4564	Triticum (related: wheat)	no data found	transcription factor	no data found	no data found	no data found	unaffected pathogenicity	22028654	Gene deletion
TRINITY_DN6124_c0_g1_i4	2094	I1RSK0#PHI:1257#Fgsg_07121#5518#Fusarium_graminearum#unaffected_pathogenicity	672	30.7	202	97	8	1144	1734	286	449	9.8e-13	70.9	Record 1411	PHI:1257	Uniprot	I1RSK0	Broad	FGSG_07121	PH-1	FGSG_07121	5518	Fusarium graminearum	229533	PH-1	Fusarium Ear Blight	Monocots	4564	Triticum (related: wheat)	Norm; Xiaoyan 88	protein kinase	no data found	no data found	no data found	unaffected pathogenicity	22216007	Gene deletion: full
TRINITY_DN666_c0_g1_i1	902	W7M2E5#PHI:3356#Mads2#117187#Fusarium_verticillioides#unaffected_pathogenicity	652	50	70	35	0	814	605	1	70	1.7e-14	75.5	Record 4586	PHI:3356	Uniprot	W7M2E5	Genbank	EWG41694	7600	Mads2	117187	Fusarium verticillioides	no data found	7598	Maize Ear Rot	Monocots	4577	Zea mays (related: maize)	subsp. mays B73 (related: maize)	MADS-box transcription factor	no data found	no data found	no data found	unaffected pathogenicity	23985144	Gene disruption; gene complementation
TRINITY_DN67143_c0_g1_i1	3834	W7N2C1#PHI:3384#Fveg_12530#117187#Fusarium_verticillioides#unaffected_pathogenicity	1058	32.2	1051	663	23	3594	511	33	1056	2.2e-164	575.5	Record 4616	PHI:3384	Uniprot	W7N2C1	Genbank	EWG54274	7600	FVEG_12530	117187	Fusarium verticillioides	no data found	M-3125	Ear And Stalk Rot Of Maize	Monocots	4577	Zea mays (related: maize)	subsp. mays Silver Queen (related: maize)	fusaric acid biosynthesis	no data found	no data found	no data found	unaffected pathogenicity	25372119	Gene deletion: full
TRINITY_DN67149_c0_g1_i1	1897	G4NFA4#PHI:6392#Cda3#318829#Magnaporthe_oryzae#unaffected_pathogenicity	747	58.3	568	227	6	9	1697	185	747	3.4e-190	660.2	Record 8352	PHI:6392	Uniprot	G4NFA4	Genbank	EHA47286	70-15	CDA3	318829	Magnaporthe oryzae	no data found	Guy11	Rice Blast	Monocots	4530	Oryza sativa (related: rice)	CO-39	Glycosyl hydrolase	no data found	no data found	no data found	unaffected pathogenicity	27315248	Gene mutation
TRINITY_DN67682_c0_g1_i1	2214	I1REJ1#PHI:1662#Gzcchc002#5518#Fusarium_graminearum#unaffected_pathogenicity	1693	45.5	508	245	2	460	1971	32	511	2.7e-122	434.9	Record 1819	PHI:1662	Uniprot	I1REJ1	Broad	FGSG_02080	PH-1	GzCCHC002	5518	Fusarium graminearum	449239	GZ3639	Fusarium Ear Blight	Monocots	4564	Triticum (related: wheat)	no data found	transcription factor	no data found	no data found	no data found	unaffected pathogenicity	22028654	Gene deletion
TRINITY_DN68042_c0_g1_i1	1757	I1RY51#PHI:1333#Gzbzip015#5518#Fusarium_graminearum#unaffected_pathogenicity	230	54.2	227	94	6	993	328	8	229	3.4e-51	198.4	Record 1489	PHI:1333	Uniprot	I1RY51	Broad	FGSG_09286	PH-1	GzbZIP015	5518	Fusarium graminearum	449239	GZ3639	Fusarium Ear Blight	Monocots	4564	Triticum (related: wheat)	no data found	transcription factor	no data found	no data found	no data found	unaffected pathogenicity	22028654	Gene deletion
TRINITY_DN6865_c0_g1_i2	1191	I1RZG7#PHI:1551#Gzmyb015#5518#Fusarium_graminearum#unaffected_pathogenicity	778	30.4	125	74	3	966	592	4	115	1.2e-10	63.2	Record 1708	PHI:1551	Uniprot	I1RZG7	Broad	FGSG_09807	PH-1	GzMyb015	5518	Fusarium graminearum	449239	GZ3639	Fusarium Ear Blight	Monocots	4564	Triticum (related: wheat)	no data found	transcription factor	no data found	no data found	no data found	unaffected pathogenicity	22028654	Gene deletion
TRINITY_DN7201_c0_g3_i1	1189	I1RZG7#PHI:1551#Gzmyb015#5518#Fusarium_graminearum#unaffected_pathogenicity	778	28.6	119	76	2	128	484	4	113	8.9e-11	63.5	Record 1708	PHI:1551	Uniprot	I1RZG7	Broad	FGSG_09807	PH-1	GzMyb015	5518	Fusarium graminearum	449239	GZ3639	Fusarium Ear Blight	Monocots	4564	Triticum (related: wheat)	no data found	transcription factor	no data found	no data found	no data found	unaffected pathogenicity	22028654	Gene deletion
TRINITY_DN73553_c0_g1_i1	3485	Q8TFN5#PHI:1055#Cgchsiii#31870#Colletotrichum_graminicola#unaffected_pathogenicity	912	75.1	917	215	7	453	3179	1	912	0	1368.2	Record 1224	PHI:1055	Uniprot	Q8TFN5	EMBL	AAL23718	no data found	CgCHSIII	31870	Colletotrichum graminicola	no data found	M2	Maize Leaf Anthracnose / Stalk Rot	Monocots	4577	Zea mays (related: maize)	no data found	Chitin synthase class III	no data found	no data found	Chitin biosynthesis	unaffected pathogenicity	17990963	Gene disruption
TRINITY_DN73685_c0_g1_i1	3605	I1RCQ4#PHI:1919#Gzzc234#5518#Fusarium_graminearum#unaffected_pathogenicity	998	40.9	743	385	11	448	2592	3	719	5.6e-149	524.2	Record 2076	PHI:1919	Uniprot	I1RCQ4	Broad	FGSG_01378	PH-1	GzZC234	5518	Fusarium graminearum	449239	GZ3639	Fusarium Ear Blight	Monocots	4564	Triticum (related: wheat)	no data found	transcription factor	no data found	no data found	no data found	unaffected pathogenicity	22028654	Gene deletion
TRINITY_DN743_c0_g1_i2	3468	I1RZG7#PHI:1551#Gzmyb015#5518#Fusarium_graminearum#unaffected_pathogenicity	778	35.5	93	58	2	3065	2787	3	93	2.4e-08	57	Record 1708	PHI:1551	Uniprot	I1RZG7	Broad	FGSG_09807	PH-1	GzMyb015	5518	Fusarium graminearum	449239	GZ3639	Fusarium Ear Blight	Monocots	4564	Triticum (related: wheat)	no data found	transcription factor	no data found	no data found	no data found	unaffected pathogenicity	22028654	Gene deletion
TRINITY_DN743_c0_g1_i5	3391	I1RZG7#PHI:1551#Gzmyb015#5518#Fusarium_graminearum#unaffected_pathogenicity	778	35.5	93	58	2	2988	2710	3	93	2.4e-08	57	Record 1708	PHI:1551	Uniprot	I1RZG7	Broad	FGSG_09807	PH-1	GzMyb015	5518	Fusarium graminearum	449239	GZ3639	Fusarium Ear Blight	Monocots	4564	Triticum (related: wheat)	no data found	transcription factor	no data found	no data found	no data found	unaffected pathogenicity	22028654	Gene deletion
TRINITY_DN743_c0_g1_i8	3400	I1RZG7#PHI:1551#Gzmyb015#5518#Fusarium_graminearum#unaffected_pathogenicity	778	35.5	93	58	2	2997	2719	3	93	2.4e-08	57	Record 1708	PHI:1551	Uniprot	I1RZG7	Broad	FGSG_09807	PH-1	GzMyb015	5518	Fusarium graminearum	449239	GZ3639	Fusarium Ear Blight	Monocots	4564	Triticum (related: wheat)	no data found	transcription factor	no data found	no data found	no data found	unaffected pathogenicity	22028654	Gene deletion
TRINITY_DN74596_c0_g1_i1	2079	A0A0C4DHR8#PHI:7682#Nit1#5507#Fusarium_oxysporum#unaffected_pathogenicity	904	27.9	394	219	14	1571	522	90	462	7.6e-34	141	Record 10598	PHI:7682	Uniprot	A0A0C4DHR8	Genbank	KNB00710	4287	nit1	5507	Fusarium oxysporum	426428	f. sp. Lycopersici, 4287 (race 2)	Fusarium wilt	Eudicots	4081	Solanum lycopersicum (related: Tomato)	Monika	Nitrate reductase	no data found	no data found	Nitrate assimilation pathway	unaffected pathogenicity	29043485	Gene mutation
TRINITY_DN74690_c0_g1_i1	2250	Q9P8L8#PHI:544#Bcmfs1#40559#Botrytis_cinerea#unaffected_pathogenicity	598	58.7	600	245	2	2133	334	2	598	5e-196	679.9	Record 618	PHI:544	Uniprot	Q9P8L8	EMBL	AAF64435	SAS56	BCMFS1	40559	Botrytis cinerea	332648	B05.10	Grey Mould	Eudicots	4081	Solanum lycopersicum (related: tomato)	no data found	MFS transporters	no data found	no data found	no data found	unaffected pathogenicity	12324349	Gene deletion
TRINITY_DN7520_c0_g1_i1	1797	Q00359#PHI:115#Pgx1#5017#Bipolaris_zeicola#unaffected_pathogenicity	446	27.7	365	219	12	499	1512	83	429	9.6e-33	137.1	Record 109	PHI:115	Uniprot	Q00359	EMBL	AAC26146	SB111	PGX1	5017	Bipolaris zeicola	no data found	SB111	Leaf Spot	Monocots	4577	Zea mays (related: maize)	no data found	Exopolygalacturonase	no data found	no data found	no data found	unaffected pathogenicity	9546185	Gene disruption
TRINITY_DN7520_c0_g1_i3	1567	A7X4J2#PHI:2847#Bcpg1#40559#Botrytis_cinerea#unaffected_pathogenicity	377	31.2	256	155	7	446	1183	109	353	1.6e-31	132.9	Record 3838	PHI:2847	Uniprot	A7X4J2	Genbank	EF195774	T7	BcPG1	40559	Botrytis cinerea	no data found	Multiple isolates	Grey Mould	Eudicots	3702	Arabidopsis thaliana (related: thale cress)	Col-0	Polygalacturonase	no data found	no data found	no data found	unaffected pathogenicity	17849715	Natural sequence variation
TRINITY_DN7670_c3_g1_i1	1234	I1RZG7#PHI:1551#Gzmyb015#5518#Fusarium_graminearum#unaffected_pathogenicity	778	32.6	89	58	2	1061	795	7	93	5e-09	57.8	Record 1708	PHI:1551	Uniprot	I1RZG7	Broad	FGSG_09807	PH-1	GzMyb015	5518	Fusarium graminearum	449239	GZ3639	Fusarium Ear Blight	Monocots	4564	Triticum (related: wheat)	no data found	transcription factor	no data found	no data found	no data found	unaffected pathogenicity	22028654	Gene deletion
TRINITY_DN8566_c0_g1_i1	1795	G4N740#PHI:4024#Most1#318829#Magnaporthe_oryzae#unaffected_pathogenicity	547	48.2	481	224	6	81	1499	11	474	6.7e-119	423.3	Record 5478	PHI:4024	Uniprot	G4N740	Genbank	EHA49953	70-15	MoST1	318829	Magnaporthe oryzae	no data found	Ken53-33	Rice Blast	Monocots	4530	Oryza sativa (related: rice)	Shin No. 2	hexose transporter-like protein	no data found	no data found	no data found	unaffected pathogenicity	24372780	Gene disruption; gene complementation
TRINITY_DN941_c0_g1_i1	1695	W7M5P0#PHI:2916#Ppr2#117187#Fusarium_verticillioides#unaffected_pathogenicity	658	40.1	411	242	2	1398	172	192	600	2.8e-90	328.2	Record 4005	PHI:2916	Uniprot	W7M5P0	FCGP	FVEG_04543	no data found	Ppr2	117187	Fusarium verticillioides	334819	7600	Maize Ear Rot	Monocots	4577	Zea mays (related: maize)	subsp. mays B73 (related: maize)	Protein phosphatase 2A regulatory subunit	no data found	no data found	no data found	unaffected pathogenicity	23452277	Gene deletion: full; gene complementation
TRINITY_DN9520_c0_g1_i1	2757	I1RE06#PHI:1356#Gzc2h016#5518#Fusarium_graminearum#unaffected_pathogenicity	630	57.2	635	221	16	457	2250	1	621	6.7e-179	623.2	Record 1512	PHI:1356	Uniprot	I1RE06	Broad	FGSG_01877	PH-1	GzC2H016	5518	Fusarium graminearum	449239	GZ3639	Fusarium Ear Blight	Monocots	4564	Triticum (related: wheat)	no data found	transcription factor	no data found	no data found	no data found	unaffected pathogenicity	22028654	Gene deletion
TRINITY_DN9520_c0_g1_i3	2799	I1RE06#PHI:1356#Gzc2h016#5518#Fusarium_graminearum#unaffected_pathogenicity	630	57.9	637	227	16	457	2292	1	621	1.1e-184	642.5	Record 1512	PHI:1356	Uniprot	I1RE06	Broad	FGSG_01877	PH-1	GzC2H016	5518	Fusarium graminearum	449239	GZ3639	Fusarium Ear Blight	Monocots	4564	Triticum (related: wheat)	no data found	transcription factor	no data found	no data found	no data found	unaffected pathogenicity	22028654	Gene deletion

## Sheet: Sheet1
Reduced virulence	331
Unaffected pathogenicity	208
Loss of pathogenicity	92
Effector (plant avirulence determinant)	17
Increased virulence (hypervirulence)	23
lethal	47
Resistance to chemical	4
Sensitivity to chemical	3
Total	725
