# Supplementary material for: Insights into the Host-Pathogen Interaction Pathways through RNA-Seq Analysis of Lens culinaris Medik. in Response to Rhizoctonia bataticola Infection
Source: Genes (Basel). 2021 Dec 29;13(1):90. doi: 10.3390/genes13010090 (PMC8774501; doi:10.3390/genes13010090)
Supplement: Supplementary file 1 [file genes-13-00090-s001.zip › Table S8. List of miRNA target sites identified from the RNA Seq data..xlsx]

## Sheet: Sheet2
Table S8. List of miRNA target sites identified from the RNA Seq data.
Target_Acc.	miRNA_Acc.		Gene Description
AT1G27370.6	ahy-miR156a	0	Squamosa promoter-binding-like protein 10 [Source:UniProtKB/Swiss-Prot;Acc:Q8S9L0]
AT1G27370.1	ahy-miR156a	0	Squamosa promoter-binding-like protein 10 [Source:UniProtKB/Swiss-Prot;Acc:Q8S9L0]
AT1G27370.3	ahy-miR156a	0	Squamosa promoter-binding-like protein 10 [Source:UniProtKB/Swiss-Prot;Acc:Q8S9L0]
AT1G27370.5	ahy-miR156a	0	Squamosa promoter-binding-like protein 10 [Source:UniProtKB/Swiss-Prot;Acc:Q8S9L0]
AT1G27360.1	ahy-miR156a	0	Squamosa promoter-binding-like protein 11 [Source:UniProtKB/Swiss-Prot;Acc:Q9FZK0]
AT1G27360.4	ahy-miR156a	0	Squamosa promoter-binding-like protein 11 [Source:UniProtKB/Swiss-Prot;Acc:Q9FZK0]
AT1G27360.3	ahy-miR156a	0	Squamosa promoter-binding-like protein 11 [Source:UniProtKB/Swiss-Prot;Acc:Q9FZK0]
AT5G43270.1	ahy-miR156a	0	Squamosa promoter-binding-like protein 2 [Source:UniProtKB/Swiss-Prot;Acc:Q9S840]
AT5G50570.2	ahy-miR156a	0	Squamosa promoter-binding-like protein 13B [Source:UniProtKB/Swiss-Prot;Acc:P0DI11]
AT5G43270.3	ahy-miR156a	0	Squamosa promoter-binding-like protein 2 [Source:UniProtKB/Swiss-Prot;Acc:Q9S840]
AT1G27370.2	ahy-miR156a	0	Squamosa promoter-binding-like protein 10 [Source:UniProtKB/Swiss-Prot;Acc:Q8S9L0]
AT5G50570.1	ahy-miR156a	0	Squamosa promoter-binding-like protein 13B [Source:UniProtKB/Swiss-Prot;Acc:P0DI11]
AT1G69170.1	ahy-miR156a	0	Squamosa promoter-binding-like protein 6 [Source:UniProtKB/Swiss-Prot;Acc:Q94JW8]
AT5G50670.2	ahy-miR156a	0	Squamosa promoter-binding-like protein 13B [Source:UniProtKB/Swiss-Prot;Acc:P0DI11]
AT2G42200.1	ahy-miR156a	0	Squamosa promoter-binding-like protein 9 [Source:UniProtKB/Swiss-Prot;Acc:Q700W2]
AT5G43270.2	ahy-miR156a	0	Squamosa promoter-binding-like protein 2 [Source:UniProtKB/Swiss-Prot;Acc:Q9S840]
AT1G27360.2	ahy-miR156a	0	Squamosa promoter-binding-like protein 11 [Source:UniProtKB/Swiss-Prot;Acc:Q9FZK0]
AT1G27370.7	ahy-miR156a	0	Squamosa promoter-binding-like protein 10 [Source:UniProtKB/Swiss-Prot;Acc:Q8S9L0]
AT5G50670.1	ahy-miR156a	0	Squamosa promoter-binding-like protein 13B [Source:UniProtKB/Swiss-Prot;Acc:P0DI11]
AT1G27370.4	ahy-miR156a	0	Squamosa promoter-binding-like protein 10 [Source:UniProtKB/Swiss-Prot;Acc:Q8S9L0]
AT3G57920.1	ahy-miR156a	0	Squamosa promoter-binding-like protein 15 [Source:UniProtKB/Swiss-Prot;Acc:Q9M2Q6]
AT1G53160.1	ahy-miR156a	0	Squamosa promoter-binding-like protein 4 [Source:UniProtKB/Swiss-Prot;Acc:Q9S7A9]
AT1G27370.6	ahy-miR156c	0	Squamosa promoter-binding-like protein 10 [Source:UniProtKB/Swiss-Prot;Acc:Q8S9L0]
AT1G27370.1	ahy-miR156c	0	Squamosa promoter-binding-like protein 10 [Source:UniProtKB/Swiss-Prot;Acc:Q8S9L0]
AT1G27370.3	ahy-miR156c	0	Squamosa promoter-binding-like protein 10 [Source:UniProtKB/Swiss-Prot;Acc:Q8S9L0]
AT1G27370.5	ahy-miR156c	0	Squamosa promoter-binding-like protein 10 [Source:UniProtKB/Swiss-Prot;Acc:Q8S9L0]
AT1G27360.1	ahy-miR156c	0	Squamosa promoter-binding-like protein 11 [Source:UniProtKB/Swiss-Prot;Acc:Q9FZK0]
AT1G27360.4	ahy-miR156c	0	Squamosa promoter-binding-like protein 11 [Source:UniProtKB/Swiss-Prot;Acc:Q9FZK0]
AT1G27360.3	ahy-miR156c	0	Squamosa promoter-binding-like protein 11 [Source:UniProtKB/Swiss-Prot;Acc:Q9FZK0]
AT5G43270.1	ahy-miR156c	0	Squamosa promoter-binding-like protein 2 [Source:UniProtKB/Swiss-Prot;Acc:Q9S840]
AT5G43270.3	ahy-miR156c	0	Squamosa promoter-binding-like protein 2 [Source:UniProtKB/Swiss-Prot;Acc:Q9S840]
AT1G27370.2	ahy-miR156c	0	Squamosa promoter-binding-like protein 10 [Source:UniProtKB/Swiss-Prot;Acc:Q8S9L0]
AT2G42200.1	ahy-miR156c	0	Squamosa promoter-binding-like protein 9 [Source:UniProtKB/Swiss-Prot;Acc:Q700W2]
AT5G43270.2	ahy-miR156c	0	Squamosa promoter-binding-like protein 2 [Source:UniProtKB/Swiss-Prot;Acc:Q9S840]
AT1G27360.2	ahy-miR156c	0	Squamosa promoter-binding-like protein 11 [Source:UniProtKB/Swiss-Prot;Acc:Q9FZK0]
AT1G27370.7	ahy-miR156c	0	Squamosa promoter-binding-like protein 10 [Source:UniProtKB/Swiss-Prot;Acc:Q8S9L0]
AT1G27370.4	ahy-miR156c	0	Squamosa promoter-binding-like protein 10 [Source:UniProtKB/Swiss-Prot;Acc:Q8S9L0]
AT3G57920.1	ahy-miR156c	0	Squamosa promoter-binding-like protein 15 [Source:UniProtKB/Swiss-Prot;Acc:Q9M2Q6]
AT1G53160.1	ath-miR156i	0	Squamosa promoter-binding-like protein 4 [Source:UniProtKB/Swiss-Prot;Acc:Q9S7A9]
AT1G27370.6	ath-miR156i	0	Squamosa promoter-binding-like protein 10 [Source:UniProtKB/Swiss-Prot;Acc:Q8S9L0]
AT1G27370.1	ath-miR156i	0	Squamosa promoter-binding-like protein 10 [Source:UniProtKB/Swiss-Prot;Acc:Q8S9L0]
AT1G27370.3	ath-miR156i	0	Squamosa promoter-binding-like protein 10 [Source:UniProtKB/Swiss-Prot;Acc:Q8S9L0]
AT1G27370.5	ath-miR156i	0	Squamosa promoter-binding-like protein 10 [Source:UniProtKB/Swiss-Prot;Acc:Q8S9L0]
AT1G27360.1	ath-miR156i	0	Squamosa promoter-binding-like protein 11 [Source:UniProtKB/Swiss-Prot;Acc:Q9FZK0]
AT1G27360.4	ath-miR156i	0	Squamosa promoter-binding-like protein 11 [Source:UniProtKB/Swiss-Prot;Acc:Q9FZK0]
AT1G27360.3	ath-miR156i	0	Squamosa promoter-binding-like protein 11 [Source:UniProtKB/Swiss-Prot;Acc:Q9FZK0]
AT5G43270.1	ath-miR156i	0	Squamosa promoter-binding-like protein 2 [Source:UniProtKB/Swiss-Prot;Acc:Q9S840]
AT5G50570.2	ath-miR156i	0	Squamosa promoter-binding-like protein 13B [Source:UniProtKB/Swiss-Prot;Acc:P0DI11]
AT5G43270.3	ath-miR156i	0	Squamosa promoter-binding-like protein 2 [Source:UniProtKB/Swiss-Prot;Acc:Q9S840]
AT1G27370.2	ath-miR156i	0	Squamosa promoter-binding-like protein 10 [Source:UniProtKB/Swiss-Prot;Acc:Q8S9L0]
AT5G50570.1	ath-miR156i	0	Squamosa promoter-binding-like protein 13B [Source:UniProtKB/Swiss-Prot;Acc:P0DI11]
AT1G69170.1	ath-miR156i	0	Squamosa promoter-binding-like protein 6 [Source:UniProtKB/Swiss-Prot;Acc:Q94JW8]
AT5G50670.2	ath-miR156i	0	Squamosa promoter-binding-like protein 13B [Source:UniProtKB/Swiss-Prot;Acc:P0DI11]
AT2G42200.1	ath-miR156i	0	Squamosa promoter-binding-like protein 9 [Source:UniProtKB/Swiss-Prot;Acc:Q700W2]
AT5G43270.2	ath-miR156i	0	Squamosa promoter-binding-like protein 2 [Source:UniProtKB/Swiss-Prot;Acc:Q9S840]
AT1G27360.2	ath-miR156i	0	Squamosa promoter-binding-like protein 11 [Source:UniProtKB/Swiss-Prot;Acc:Q9FZK0]
AT1G27370.7	ath-miR156i	0	Squamosa promoter-binding-like protein 10 [Source:UniProtKB/Swiss-Prot;Acc:Q8S9L0]
AT5G50670.1	ath-miR156i	0	Squamosa promoter-binding-like protein 13B [Source:UniProtKB/Swiss-Prot;Acc:P0DI11]
AT1G27370.4	ath-miR156i	0	Squamosa promoter-binding-like protein 10 [Source:UniProtKB/Swiss-Prot;Acc:Q8S9L0]
AT3G57920.1	ath-miR156i	0	Squamosa promoter-binding-like protein 15 [Source:UniProtKB/Swiss-Prot;Acc:Q9M2Q6]
AT4G04630.1	ath-miR414	0	Putative uncharacterized protein [Source:UniProtKB/TrEMBL;Acc:Q8LFI5]
AT5G24890.1	ath-miR414	0	At5g24890 [Source:UniProtKB/TrEMBL;Acc:Q8L9W8]
AT2G33250.1	ath-miR414	0	At2g33250/F25I18.1 [Source:UniProtKB/TrEMBL;Acc:O22777]
AT1G03590.1	ath-miR5021	0	Probable protein phosphatase 2C 1 [Source:UniProtKB/Swiss-Prot;Acc:Q9LR65]
AT2G28100.1	ath-miR5021	0	Alpha-L-fucosidase 1 [Source:UniProtKB/Swiss-Prot;Acc:Q8GW72]
AT1G30650.1	ath-miR5021	0	Probable WRKY transcription factor 14 [Source:UniProtKB/Swiss-Prot;Acc:Q9SA80]
AT3G59020.2	ath-miR5658	0	Importin beta-like SAD2 homolog [Source:UniProtKB/Swiss-Prot;Acc:F4J738]
AT3G59020.1	ath-miR5658	0	Importin beta-like SAD2 homolog [Source:UniProtKB/Swiss-Prot;Acc:F4J738]
AT5G43810.1	ath-miR5658	0	Protein argonaute 10 [Source:UniProtKB/Swiss-Prot;Acc:Q9XGW1]
AT3G23270.2	ath-miR5658	0	Regulator of chromosome condensation (RCC1) family with FYVE zinc finger domain-containing protein [Source:UniProtKB/TrEMBL;Acc:A0A1I9LTP1]
AT3G23270.1	ath-miR5658	0	Regulator of chromosome condensation (RCC1) family with FYVE zinc finger domain-containing protein [Source:UniProtKB/TrEMBL;Acc:A0A1I9LTP1]
AT4G29180.3	ath-miR5658	0	RHS16 [Source:UniProtKB/TrEMBL;Acc:A0A178V2M3]
AT4G29180.2	ath-miR5658	0	RHS16 [Source:UniProtKB/TrEMBL;Acc:A0A178V2M3]
AT4G29180.1	ath-miR5658	0	RHS16 [Source:UniProtKB/TrEMBL;Acc:A0A178V2M3]
AT5G48380.1	ath-miR5658	0	Probably inactive leucine-rich repeat receptor-like protein kinase At5g48380 [Source:UniProtKB/Swiss-Prot;Acc:Q9ASS4]
AT1G51640.1	ath-miR5658	0	Exocyst subunit Exo70 family protein [Source:UniProtKB/TrEMBL;Acc:Q9C8H6]
AT1G32360.1	ath-miR5658	0	Zinc finger CCCH domain-containing protein 12 [Source:UniProtKB/Swiss-Prot;Acc:Q9LQM3]
AT5G56860.1	ath-miR5658	0	GATA transcription factor 21 [Source:UniProtKB/Swiss-Prot;Acc:Q5HZ36]
AT2G36460.1	ath-miR5658	0	Fructose-bisphosphate aldolase 6, cytosolic [Source:UniProtKB/Swiss-Prot;Acc:Q9SJQ9]
AT2G36460.2	ath-miR5658	0	Fructose-bisphosphate aldolase 6, cytosolic [Source:UniProtKB/Swiss-Prot;Acc:Q9SJQ9]
AT2G36460.3	ath-miR5658	0	Fructose-bisphosphate aldolase 6, cytosolic [Source:UniProtKB/Swiss-Prot;Acc:Q9SJQ9]
AT1G54160.1	ath-miR5658	0	Nuclear transcription factor Y subunit A-5 [Source:UniProtKB/Swiss-Prot;Acc:Q9SYH4]
AT5G61510.1	ath-miR5658	0	At5g61510 [Source:UniProtKB/TrEMBL;Acc:A1L4Y4]
AT3G23440.1	ath-miR5658	0	Embryo sac development arrest 6 [Source:UniProtKB/TrEMBL;Acc:Q9LW53]
AT3G23440.1	ath-miR5658	0	Embryo sac development arrest 6 [Source:UniProtKB/TrEMBL;Acc:Q9LW53]
AT1G29540.1	ath-miR5658	0	LOW protein: protein BOBBER-like protein [Source:UniProtKB/TrEMBL;Acc:Q5BPY8]
AT4G36870.3	ath-miR5658	0	BEL1-like homeodomain protein 2 [Source:UniProtKB/Swiss-Prot;Acc:Q9SW80]
AT4G36870.2	ath-miR5658	0	BEL1-like homeodomain protein 2 [Source:UniProtKB/Swiss-Prot;Acc:Q9SW80]
AT5G49740.3	ath-miR5658	0	Ferric reduction oxidase 7, chloroplastic [Source:UniProtKB/Swiss-Prot;Acc:Q3KTM0]
AT5G49740.2	ath-miR5658	0	Ferric reduction oxidase 7, chloroplastic [Source:UniProtKB/Swiss-Prot;Acc:Q3KTM0]
AT4G36870.1	ath-miR5658	0	BEL1-like homeodomain protein 2 [Source:UniProtKB/Swiss-Prot;Acc:Q9SW80]
AT5G49740.1	ath-miR5658	0	Ferric reduction oxidase 7, chloroplastic [Source:UniProtKB/Swiss-Prot;Acc:Q3KTM0]
AT1G73710.1	ath-miR5658	0	Pentatricopeptide repeat-containing protein At1g73710 [Source:UniProtKB/Swiss-Prot;Acc:Q9C9U0]
AT2G32710.1	ath-miR5658	0	Cyclin-dependent kinase inhibitor 4 [Source:UniProtKB/Swiss-Prot;Acc:Q8GYJ3]
AT5G18190.2	ath-miR5658	0	Casein kinase-like protein [Source:UniProtKB/TrEMBL;Acc:Q9FK52]
AT4G36870.4	ath-miR5658	0	BEL1-like homeodomain protein 2 [Source:UniProtKB/Swiss-Prot;Acc:Q9SW80]
AT2G45880.1	ath-miR5658	0	Beta-amylase 7 [Source:UniProtKB/Swiss-Prot;Acc:O80831]
AT1G15710.1	ath-miR5658	0	Arogenate dehydrogenase 2, chloroplastic [Source:UniProtKB/Swiss-Prot;Acc:Q9LMR3]
AT1G62680.2	ath-miR5658	0	Pentatricopeptide repeat-containing protein At1g62680, mitochondrial [Source:UniProtKB/Swiss-Prot;Acc:Q3ECK2]
AT5G41410.1	ath-miR5658	0	Homeobox protein BEL1 homolog [Source:UniProtKB/Swiss-Prot;Acc:Q38897]
AT2G04620.1	ath-miR5658	0	Metal tolerance protein 12 [Source:UniProtKB/TrEMBL;Acc:A0A0A8IL98]
AT1G62680.1	ath-miR5658	0	Pentatricopeptide repeat-containing protein At1g62680, mitochondrial [Source:UniProtKB/Swiss-Prot;Acc:Q3ECK2]
AT1G14920.1	ath-miR5658	0	DELLA protein GAI [Source:UniProtKB/Swiss-Prot;Acc:Q9LQT8]
AT4G38870.1	ath-miR5658	0	Putative F-box protein At4g38870 [Source:UniProtKB/Swiss-Prot;Acc:Q9T0J4]
AT1G80960.4	ath-miR5658	0	F-box protein At1g80960 [Source:UniProtKB/Swiss-Prot;Acc:Q9SAG4]
AT3G01500.3	ath-miR5658	0	Beta carbonic anhydrase 1, chloroplastic [Source:UniProtKB/Swiss-Prot;Acc:P27140]
AT1G69690.1	ath-miR5658	0	TCP15 [Source:UniProtKB/TrEMBL;Acc:A0A178WLV7]
AT1G16500.1	ath-miR5658	0	>F3O9.30 [Source:UniProtKB/TrEMBL;Acc:Q9SA48]
AT1G13430.1	ath-miR5658	0	Cytosolic sulfotransferase 9 [Source:UniProtKB/Swiss-Prot;Acc:Q9FX55]
AT3G01500.4	ath-miR5658	0	Beta carbonic anhydrase 1, chloroplastic [Source:UniProtKB/Swiss-Prot;Acc:P27140]
AT2G32310.1	ath-miR5658	0	CCT motif family protein [Source:UniProtKB/TrEMBL;Acc:F4ISV4]
AT1G21326.1	ath-miR5658	0	F16F4.1 protein [Source:UniProtKB/TrEMBL;Acc:Q9LMP5]
AT1G80960.2	ath-miR5658	0	F-box protein At1g80960 [Source:UniProtKB/Swiss-Prot;Acc:Q9SAG4]
AT1G60940.1	ath-miR5658	0	Serine/threonine-protein kinase SRK2B [Source:UniProtKB/Swiss-Prot;Acc:Q9C958]
AT1G80960.1	ath-miR5658	0	F-box protein At1g80960 [Source:UniProtKB/Swiss-Prot;Acc:Q9SAG4]
AT1G80960.5	ath-miR5658	0	F-box protein At1g80960 [Source:UniProtKB/Swiss-Prot;Acc:Q9SAG4]
AT2G47830.1	ath-miR5658	0	Metal tolerance protein C1 [Source:UniProtKB/Swiss-Prot;Acc:Q8L725]
AT2G24010.3	ath-miR5658	0	serine carboxypeptidase-like 23 [Source:TAIR;Acc:AT2G24010]
AT2G24010.4	ath-miR5658	0	serine carboxypeptidase-like 23 [Source:TAIR;Acc:AT2G24010]
AT1G63120.1	ath-miR5658	0	RHOMBOID-like protein 2 [Source:UniProtKB/Swiss-Prot;Acc:Q9CAN1]
AT1G80960.3	ath-miR5658	0	F-box protein At1g80960 [Source:UniProtKB/Swiss-Prot;Acc:Q9SAG4]
AT1G60940.2	ath-miR5658	0	Serine/threonine-protein kinase SRK2B [Source:UniProtKB/Swiss-Prot;Acc:Q9C958]
AT2G06850.2	ath-miR5658	0	Xyloglucan endotransglucosylase/hydrolase protein 4 [Source:UniProtKB/Swiss-Prot;Acc:Q39099]
AT3G59220.1	ath-miR5658	0	Pirin-1 [Source:UniProtKB/Swiss-Prot;Acc:Q9LX49]
AT3G59220.1	ath-miR5658	0	Pirin-1 [Source:UniProtKB/Swiss-Prot;Acc:Q9LX49]
AT2G24010.2	ath-miR5658	0	serine carboxypeptidase-like 23 [Source:TAIR;Acc:AT2G24010]
AT3G60790.1	ath-miR5658	0	F-box protein At3g60790 [Source:UniProtKB/Swiss-Prot;Acc:Q9LZY4]
AT2G01530.1	ath-miR5658	0	Uncharacterized protein At2g01530 (Fragment) [Source:UniProtKB/TrEMBL;Acc:C0SV41]
AT1G05310.1	ath-miR5658	0	Probable pectinesterase 8 [Source:UniProtKB/Swiss-Prot;Acc:O23038]
AT2G24010.1	ath-miR5658	0	serine carboxypeptidase-like 23 [Source:TAIR;Acc:AT2G24010]
AT4G05100.1	ath-miR5658	0	Transcription factor MYB74 [Source:UniProtKB/Swiss-Prot;Acc:Q9M0Y5]
AT2G06850.1	ath-miR5658	0	Xyloglucan endotransglucosylase/hydrolase protein 4 [Source:UniProtKB/Swiss-Prot;Acc:Q39099]
AT1G64340.2	ath-miR5658	0	unknown protein; BEST Arabidopsis thaliana protein match is: unknown protein (TAIR:AT5G41810.1); Ha. [Source:TAIR;Acc:AT1G64340]
AT5G59030.1	ath-miR5658	0	Copper transporter 1 [Source:UniProtKB/Swiss-Prot;Acc:Q39065]
AT1G64340.1	ath-miR5658	0	unknown protein; BEST Arabidopsis thaliana protein match is: unknown protein (TAIR:AT5G41810.1); Ha. [Source:TAIR;Acc:AT1G64340]
AT1G03850.3	ath-miR5658	0	Glutaredoxin family protein [Source:TAIR;Acc:AT1G03850]
AT1G03850.1	ath-miR5658	0	Glutaredoxin family protein [Source:TAIR;Acc:AT1G03850]
AT1G63800.2	ath-miR5658	0	UBC5 [Source:UniProtKB/TrEMBL;Acc:A0A178WDU0]
AT4G19830.1	ath-miR5658	0	Peptidyl-prolyl cis-trans isomerase FKBP17-1, chloroplastic [Source:UniProtKB/Swiss-Prot;Acc:O81864]
AT3G22770.1	ath-miR5658	0	F-box associated ubiquitination effector family protein [Source:UniProtKB/TrEMBL;Acc:Q9LUI4]
AT1G75050.1	ath-miR5658	0	Pathogenesis-related thaumatin superfamily protein [Source:UniProtKB/TrEMBL;Acc:Q1PFD2]
AT5G61710.1	ath-miR5658	0	Cotton fiber protein [Source:UniProtKB/TrEMBL;Acc:Q9FLT7]
AT5G03545.1	ath-miR5658	0	At5g03545 [Source:UniProtKB/TrEMBL;Acc:Q9LZD2]
AT4G23680.1	ath-miR5658	0	AT4g23680/F9D16_150 [Source:UniProtKB/TrEMBL;Acc:Q9SUQ9]
AT5G02440.1	ath-miR5658	0	60S ribosomal protein L36 [Source:UniProtKB/TrEMBL;Acc:Q9LZ58]
AT1G03850.2	ath-miR5658	0	Glutaredoxin family protein [Source:TAIR;Acc:AT1G03850]
AT1G63057.1	ath-miR5658	0	unknown protein; FUNCTIONS IN: molecular_function unknown; INVOLVED IN: biological_process unknown; LOCATED IN: endomembrane system; BEST Arabidopsis thaliana protein match is: unknown protein (TAIR:AT1G63055.1); Ha. [Source:TAIR;Acc:AT1G63057]
AT1G63057.2	ath-miR5658	0	unknown protein; FUNCTIONS IN: molecular_function unknown; INVOLVED IN: biological_process unknown; LOCATED IN: endomembrane system; BEST Arabidopsis thaliana protein match is: unknown protein (TAIR:AT1G63055.1); Ha. [Source:TAIR;Acc:AT1G63057]
AT1G61230.1	ath-miR846-3p	0	Mannose-binding lectin superfamily protein [Source:UniProtKB/TrEMBL;Acc:F4HTI1]
AT5G50570.2	bdi-miR156a	0	Squamosa promoter-binding-like protein 13B [Source:UniProtKB/Swiss-Prot;Acc:P0DI11]
AT5G50570.1	bdi-miR156a	0	Squamosa promoter-binding-like protein 13B [Source:UniProtKB/Swiss-Prot;Acc:P0DI11]
AT5G50670.2	bdi-miR156a	0	Squamosa promoter-binding-like protein 13B [Source:UniProtKB/Swiss-Prot;Acc:P0DI11]
AT2G42200.1	bdi-miR156a	0	Squamosa promoter-binding-like protein 9 [Source:UniProtKB/Swiss-Prot;Acc:Q700W2]
AT5G50670.1	bdi-miR156a	0	Squamosa promoter-binding-like protein 13B [Source:UniProtKB/Swiss-Prot;Acc:P0DI11]
AT3G57920.1	bdi-miR156a	0	Squamosa promoter-binding-like protein 15 [Source:UniProtKB/Swiss-Prot;Acc:Q9M2Q6]
AT1G27370.6	bdi-miR156a	0	Squamosa promoter-binding-like protein 10 [Source:UniProtKB/Swiss-Prot;Acc:Q8S9L0]
AT1G27370.1	bdi-miR156a	0	Squamosa promoter-binding-like protein 10 [Source:UniProtKB/Swiss-Prot;Acc:Q8S9L0]
AT1G27370.3	bdi-miR156a	0	Squamosa promoter-binding-like protein 10 [Source:UniProtKB/Swiss-Prot;Acc:Q8S9L0]
AT1G27370.5	bdi-miR156a	0	Squamosa promoter-binding-like protein 10 [Source:UniProtKB/Swiss-Prot;Acc:Q8S9L0]
AT1G27360.1	bdi-miR156a	0	Squamosa promoter-binding-like protein 11 [Source:UniProtKB/Swiss-Prot;Acc:Q9FZK0]
AT1G27360.4	bdi-miR156a	0	Squamosa promoter-binding-like protein 11 [Source:UniProtKB/Swiss-Prot;Acc:Q9FZK0]
AT1G27360.3	bdi-miR156a	0	Squamosa promoter-binding-like protein 11 [Source:UniProtKB/Swiss-Prot;Acc:Q9FZK0]
AT5G43270.1	bdi-miR156a	0	Squamosa promoter-binding-like protein 2 [Source:UniProtKB/Swiss-Prot;Acc:Q9S840]
AT5G43270.3	bdi-miR156a	0	Squamosa promoter-binding-like protein 2 [Source:UniProtKB/Swiss-Prot;Acc:Q9S840]
AT1G27370.2	bdi-miR156a	0	Squamosa promoter-binding-like protein 10 [Source:UniProtKB/Swiss-Prot;Acc:Q8S9L0]
AT1G69170.1	bdi-miR156a	0	Squamosa promoter-binding-like protein 6 [Source:UniProtKB/Swiss-Prot;Acc:Q94JW8]
AT5G43270.2	bdi-miR156a	0	Squamosa promoter-binding-like protein 2 [Source:UniProtKB/Swiss-Prot;Acc:Q9S840]
AT1G27360.2	bdi-miR156a	0	Squamosa promoter-binding-like protein 11 [Source:UniProtKB/Swiss-Prot;Acc:Q9FZK0]
AT1G27370.7	bdi-miR156a	0	Squamosa promoter-binding-like protein 10 [Source:UniProtKB/Swiss-Prot;Acc:Q8S9L0]
AT1G27370.4	bdi-miR156a	0	Squamosa promoter-binding-like protein 10 [Source:UniProtKB/Swiss-Prot;Acc:Q8S9L0]
AT1G53160.1	bdi-miR156a	0	Squamosa promoter-binding-like protein 4 [Source:UniProtKB/Swiss-Prot;Acc:Q9S7A9]
AT2G42200.1	gma-miR156f	0	Squamosa promoter-binding-like protein 9 [Source:UniProtKB/Swiss-Prot;Acc:Q700W2]
AT3G57920.1	gma-miR156f	0	Squamosa promoter-binding-like protein 15 [Source:UniProtKB/Swiss-Prot;Acc:Q9M2Q6]
AT1G27370.6	gma-miR156f	0	Squamosa promoter-binding-like protein 10 [Source:UniProtKB/Swiss-Prot;Acc:Q8S9L0]
AT1G27370.1	gma-miR156f	0	Squamosa promoter-binding-like protein 10 [Source:UniProtKB/Swiss-Prot;Acc:Q8S9L0]
AT1G27370.3	gma-miR156f	0	Squamosa promoter-binding-like protein 10 [Source:UniProtKB/Swiss-Prot;Acc:Q8S9L0]
AT1G27370.5	gma-miR156f	0	Squamosa promoter-binding-like protein 10 [Source:UniProtKB/Swiss-Prot;Acc:Q8S9L0]
AT1G27360.1	gma-miR156f	0	Squamosa promoter-binding-like protein 11 [Source:UniProtKB/Swiss-Prot;Acc:Q9FZK0]
AT1G27360.4	gma-miR156f	0	Squamosa promoter-binding-like protein 11 [Source:UniProtKB/Swiss-Prot;Acc:Q9FZK0]
AT1G27360.3	gma-miR156f	0	Squamosa promoter-binding-like protein 11 [Source:UniProtKB/Swiss-Prot;Acc:Q9FZK0]
AT5G43270.1	gma-miR156f	0	Squamosa promoter-binding-like protein 2 [Source:UniProtKB/Swiss-Prot;Acc:Q9S840]
AT5G43270.3	gma-miR156f	0	Squamosa promoter-binding-like protein 2 [Source:UniProtKB/Swiss-Prot;Acc:Q9S840]
AT1G27370.2	gma-miR156f	0	Squamosa promoter-binding-like protein 10 [Source:UniProtKB/Swiss-Prot;Acc:Q8S9L0]
AT5G43270.2	gma-miR156f	0	Squamosa promoter-binding-like protein 2 [Source:UniProtKB/Swiss-Prot;Acc:Q9S840]
AT1G27360.2	gma-miR156f	0	Squamosa promoter-binding-like protein 11 [Source:UniProtKB/Swiss-Prot;Acc:Q9FZK0]
AT1G27370.7	gma-miR156f	0	Squamosa promoter-binding-like protein 10 [Source:UniProtKB/Swiss-Prot;Acc:Q8S9L0]
AT1G27370.4	gma-miR156f	0	Squamosa promoter-binding-like protein 10 [Source:UniProtKB/Swiss-Prot;Acc:Q8S9L0]
AT1G31280.1	gma-miR403a	0	Protein argonaute 2 [Source:UniProtKB/Swiss-Prot;Acc:Q9SHF3]
AT3G02810.1	mtr-miR2673a	0	Receptor-like kinase LIP2 [Source:UniProtKB/Swiss-Prot;Acc:Q9M8S2]
AT5G66540.1	mtr-miR2673a	0	U3 small nucleolar ribonucleoprotein protein MPP10 [Source:UniProtKB/TrEMBL;Acc:Q9FJY5]
AT5G66540.2	mtr-miR2673a	0	U3 small nucleolar ribonucleoprotein protein MPP10 [Source:UniProtKB/TrEMBL;Acc:Q9FJY5]
AT1G24120.1	mtr-miR2673a	0	ARL1 [Source:UniProtKB/TrEMBL;Acc:A0A384KYZ6]
AT1G02040.1	mtr-miR2673a	0	At1g02040 [Source:UniProtKB/TrEMBL;Acc:Q3EDL3]
AT1G56010.1	osa-miR164c	0	NAC domain-containing protein 21/22 [Source:UniProtKB/Swiss-Prot;Acc:Q84TE6]
AT1G56010.2	osa-miR164c	0	NAC domain-containing protein 21/22 [Source:UniProtKB/Swiss-Prot;Acc:Q84TE6]
AT4G26110.2	osa-miR414	0	Nucleosome assembly protein 1;1 [Source:UniProtKB/Swiss-Prot;Acc:Q9SZI2]
AT4G26110.1	osa-miR414	0	Nucleosome assembly protein 1;1 [Source:UniProtKB/Swiss-Prot;Acc:Q9SZI2]
AT1G47970.1	osa-miR414	0	At1g47970 [Source:UniProtKB/TrEMBL;Acc:Q9C7Y9]
AT4G36980.2	ppt-miR414	0	FUNCTIONS IN: molecular_function unknown; INVOLVED IN: biological_process unknown; EXPRESSED IN: 23 plant structures; EXPRESSED DURING: 13 growth stages; CONTAINS InterPro DOMAIN/s: Splicing factor, suppressor of white apricot (InterPro:IPR019147). [Source:TAIR;Acc:AT4G36980]
AT4G36980.4	ppt-miR414	0	FUNCTIONS IN: molecular_function unknown; INVOLVED IN: biological_process unknown; EXPRESSED IN: 23 plant structures; EXPRESSED DURING: 13 growth stages; CONTAINS InterPro DOMAIN/s: Splicing factor, suppressor of white apricot (InterPro:IPR019147). [Source:TAIR;Acc:AT4G36980]
AT4G36980.3	ppt-miR414	0	FUNCTIONS IN: molecular_function unknown; INVOLVED IN: biological_process unknown; EXPRESSED IN: 23 plant structures; EXPRESSED DURING: 13 growth stages; CONTAINS InterPro DOMAIN/s: Splicing factor, suppressor of white apricot (InterPro:IPR019147). [Source:TAIR;Acc:AT4G36980]
AT4G36980.1	ppt-miR414	0	FUNCTIONS IN: molecular_function unknown; INVOLVED IN: biological_process unknown; EXPRESSED IN: 23 plant structures; EXPRESSED DURING: 13 growth stages; CONTAINS InterPro DOMAIN/s: Splicing factor, suppressor of white apricot (InterPro:IPR019147). [Source:TAIR;Acc:AT4G36980]
AT1G77850.1	ptc-miR160h	0	auxin response factor 17 [Source:TAIR;Acc:AT1G77850]
AT1G77850.2	ptc-miR160h	0	auxin response factor 17 [Source:TAIR;Acc:AT1G77850]
AT4G10240.1	rgl-miR5139	0	Bbx23 [Source:UniProtKB/TrEMBL;Acc:A0A178UTH9]
AT1G27370.6	vvi-miR156h	0	Squamosa promoter-binding-like protein 10 [Source:UniProtKB/Swiss-Prot;Acc:Q8S9L0]
AT1G27370.1	vvi-miR156h	0	Squamosa promoter-binding-like protein 10 [Source:UniProtKB/Swiss-Prot;Acc:Q8S9L0]
AT1G27370.3	vvi-miR156h	0	Squamosa promoter-binding-like protein 10 [Source:UniProtKB/Swiss-Prot;Acc:Q8S9L0]
AT1G27370.5	vvi-miR156h	0	Squamosa promoter-binding-like protein 10 [Source:UniProtKB/Swiss-Prot;Acc:Q8S9L0]
AT1G27360.1	vvi-miR156h	0	Squamosa promoter-binding-like protein 11 [Source:UniProtKB/Swiss-Prot;Acc:Q9FZK0]
AT1G27360.4	vvi-miR156h	0	Squamosa promoter-binding-like protein 11 [Source:UniProtKB/Swiss-Prot;Acc:Q9FZK0]
AT1G27360.3	vvi-miR156h	0	Squamosa promoter-binding-like protein 11 [Source:UniProtKB/Swiss-Prot;Acc:Q9FZK0]
AT5G43270.1	vvi-miR156h	0	Squamosa promoter-binding-like protein 2 [Source:UniProtKB/Swiss-Prot;Acc:Q9S840]
AT5G50570.2	vvi-miR156h	0	Squamosa promoter-binding-like protein 13B [Source:UniProtKB/Swiss-Prot;Acc:P0DI11]
AT5G43270.3	vvi-miR156h	0	Squamosa promoter-binding-like protein 2 [Source:UniProtKB/Swiss-Prot;Acc:Q9S840]
AT1G27370.2	vvi-miR156h	0	Squamosa promoter-binding-like protein 10 [Source:UniProtKB/Swiss-Prot;Acc:Q8S9L0]
AT5G50570.1	vvi-miR156h	0	Squamosa promoter-binding-like protein 13B [Source:UniProtKB/Swiss-Prot;Acc:P0DI11]
AT1G69170.1	vvi-miR156h	0	Squamosa promoter-binding-like protein 6 [Source:UniProtKB/Swiss-Prot;Acc:Q94JW8]
AT5G50670.2	vvi-miR156h	0	Squamosa promoter-binding-like protein 13B [Source:UniProtKB/Swiss-Prot;Acc:P0DI11]
AT2G42200.1	vvi-miR156h	0	Squamosa promoter-binding-like protein 9 [Source:UniProtKB/Swiss-Prot;Acc:Q700W2]
AT5G43270.2	vvi-miR156h	0	Squamosa promoter-binding-like protein 2 [Source:UniProtKB/Swiss-Prot;Acc:Q9S840]
AT1G27360.2	vvi-miR156h	0	Squamosa promoter-binding-like protein 11 [Source:UniProtKB/Swiss-Prot;Acc:Q9FZK0]
AT1G27370.7	vvi-miR156h	0	Squamosa promoter-binding-like protein 10 [Source:UniProtKB/Swiss-Prot;Acc:Q8S9L0]
AT5G50670.1	vvi-miR156h	0	Squamosa promoter-binding-like protein 13B [Source:UniProtKB/Swiss-Prot;Acc:P0DI11]
AT1G27370.4	vvi-miR156h	0	Squamosa promoter-binding-like protein 10 [Source:UniProtKB/Swiss-Prot;Acc:Q8S9L0]
AT3G57920.1	vvi-miR156h	0	Squamosa promoter-binding-like protein 15 [Source:UniProtKB/Swiss-Prot;Acc:Q9M2Q6]
AT1G53160.1	vvi-miR156h	0	Squamosa promoter-binding-like protein 4 [Source:UniProtKB/Swiss-Prot;Acc:Q9S7A9]
AT1G69170.1	ahy-miR156c	0.5	Squamosa promoter-binding-like protein 6 [Source:UniProtKB/Swiss-Prot;Acc:Q94JW8]
AT2G33810.1	aly-miR156a-5p	0.5	Squamosa promoter-binding-like protein 3 [Source:UniProtKB/Swiss-Prot;Acc:P93015]
AT1G77850.1	aly-miR160a-5p	0.5	auxin response factor 17 [Source:TAIR;Acc:AT1G77850]
AT1G77850.2	aly-miR160a-5p	0.5	auxin response factor 17 [Source:TAIR;Acc:AT1G77850]
AT5G07680.1	aly-miR164a-5p	0.5	NAC4 [Source:UniProtKB/TrEMBL;Acc:A0A178UL34]
AT5G61430.2	aly-miR164a-5p	0.5	NAC domain-containing protein 100 [Source:UniProtKB/Swiss-Prot;Acc:Q9FLJ2]
AT5G61430.1	aly-miR164a-5p	0.5	NAC domain-containing protein 100 [Source:UniProtKB/Swiss-Prot;Acc:Q9FLJ2]
AT5G07680.2	aly-miR164a-5p	0.5	NAC4 [Source:UniProtKB/TrEMBL;Acc:A0A178UL34]
AT5G07680.1	aly-miR164c-5p	0.5	NAC4 [Source:UniProtKB/TrEMBL;Acc:A0A178UL34]
AT5G61430.2	aly-miR164c-5p	0.5	NAC domain-containing protein 100 [Source:UniProtKB/Swiss-Prot;Acc:Q9FLJ2]
AT5G61430.1	aly-miR164c-5p	0.5	NAC domain-containing protein 100 [Source:UniProtKB/Swiss-Prot;Acc:Q9FLJ2]
AT5G07680.2	aly-miR164c-5p	0.5	NAC4 [Source:UniProtKB/TrEMBL;Acc:A0A178UL34]
AT1G06900.1	ath-miR414	0.5	Nardilysin-like [Source:UniProtKB/Swiss-Prot;Acc:F4HNU6]
AT4G05410.1	ath-miR414	0.5	U3 snoRNP-associated protein-like YAO [Source:UniProtKB/Swiss-Prot;Acc:Q9M0V4]
AT3G01080.2	ath-miR414	0.5	WRKY DNA-binding protein 58 [Source:UniProtKB/TrEMBL;Acc:A0A1I9LLS8]
AT3G01080.3	ath-miR414	0.5	WRKY DNA-binding protein 58 [Source:UniProtKB/TrEMBL;Acc:A0A1I9LLS8]
AT3G01080.1	ath-miR414	0.5	WRKY DNA-binding protein 58 [Source:UniProtKB/TrEMBL;Acc:A0A1I9LLS8]
AT5G60130.3	ath-miR414	0.5	B3 domain-containing protein At5g60130 [Source:UniProtKB/Swiss-Prot;Acc:Q9LVG1]
AT5G60130.1	ath-miR414	0.5	B3 domain-containing protein At5g60130 [Source:UniProtKB/Swiss-Prot;Acc:Q9LVG1]
AT5G60130.4	ath-miR414	0.5	B3 domain-containing protein At5g60130 [Source:UniProtKB/Swiss-Prot;Acc:Q9LVG1]
AT5G60130.2	ath-miR414	0.5	B3 domain-containing protein At5g60130 [Source:UniProtKB/Swiss-Prot;Acc:Q9LVG1]
AT5G60130.5	ath-miR414	0.5	B3 domain-containing protein At5g60130 [Source:UniProtKB/Swiss-Prot;Acc:Q9LVG1]
AT4G26110.2	ath-miR414	0.5	Nucleosome assembly protein 1;1 [Source:UniProtKB/Swiss-Prot;Acc:Q9SZI2]
AT4G26110.1	ath-miR414	0.5	Nucleosome assembly protein 1;1 [Source:UniProtKB/Swiss-Prot;Acc:Q9SZI2]
AT3G53310.1	ath-miR414	0.5	B3 domain-containing protein REM20 [Source:UniProtKB/Swiss-Prot;Acc:Q8LAV5]
AT5G41630.1	ath-miR414	0.5	Putative F-box/LRR-repeat protein At5g41630 [Source:UniProtKB/Swiss-Prot;Acc:Q9FFR7]
AT1G47970.1	ath-miR414	0.5	At1g47970 [Source:UniProtKB/TrEMBL;Acc:Q9C7Y9]
AT2G05760.1	ath-miR5021	0.5	Nucleobase-ascorbate transporter 1 [Source:UniProtKB/Swiss-Prot;Acc:Q9SHZ3]
AT1G14200.1	ath-miR5021	0.5	At1g14200 [Source:UniProtKB/TrEMBL;Acc:Q9XI67]
AT3G21320.1	ath-miR5021	0.5	EARLY FLOWERING protein [Source:UniProtKB/TrEMBL;Acc:Q5Q0C8]
AT2G18910.1	ath-miR5021	0.5	Expressed protein [Source:UniProtKB/TrEMBL;Acc:O64621]
AT5G18735.1	ath-miR5658	0.5	Transmembrane protein [Source:UniProtKB/TrEMBL;Acc:A0A1P8BCT2]
AT1G05490.1	ath-miR5658	0.5	SNF2 domain-containing protein CLASSY 3 [Source:UniProtKB/Swiss-Prot;Acc:F4I8S3]
AT5G13640.2	ath-miR5658	0.5	Phospholipid:diacylglycerol acyltransferase 1 [Source:UniProtKB/Swiss-Prot;Acc:Q9FNA9]
AT5G13640.1	ath-miR5658	0.5	Phospholipid:diacylglycerol acyltransferase 1 [Source:UniProtKB/Swiss-Prot;Acc:Q9FNA9]
AT5G13640.3	ath-miR5658	0.5	Phospholipid:diacylglycerol acyltransferase 1 [Source:UniProtKB/Swiss-Prot;Acc:Q9FNA9]
AT1G30370.1	ath-miR5658	0.5	DLAH [Source:UniProtKB/TrEMBL;Acc:A0A178W2K8]
AT2G42780.1	ath-miR5658	0.5	At2g42780/F7D19.22 [Source:UniProtKB/TrEMBL;Acc:Q9SJH8]
AT1G79510.1	ath-miR5658	0.5	T8K14.7 protein [Source:UniProtKB/TrEMBL;Acc:Q9SAJ8]
AT2G42780.2	ath-miR5658	0.5	At2g42780/F7D19.22 [Source:UniProtKB/TrEMBL;Acc:Q9SJH8]
AT1G79510.2	ath-miR5658	0.5	T8K14.7 protein [Source:UniProtKB/TrEMBL;Acc:Q9SAJ8]
AT2G27370.1	ath-miR5658	0.5	Casparian strip membrane protein 3 [Source:UniProtKB/Swiss-Prot;Acc:Q9ZQI2]
AT2G25660.2	ath-miR5658	0.5	Embryo defective 2410 [Source:UniProtKB/TrEMBL;Acc:F4ISL7]
AT2G25660.3	ath-miR5658	0.5	Embryo defective 2410 [Source:UniProtKB/TrEMBL;Acc:F4ISL7]
AT2G25660.4	ath-miR5658	0.5	Embryo defective 2410 [Source:UniProtKB/TrEMBL;Acc:F4ISL7]
AT1G45160.2	ath-miR5658	0.5	Protein kinase superfamily protein [Source:UniProtKB/TrEMBL;Acc:F4HPN1]
AT1G45160.1	ath-miR5658	0.5	Protein kinase superfamily protein [Source:UniProtKB/TrEMBL;Acc:F4HPN1]
AT5G52170.1	ath-miR5658	0.5	homeodomain GLABROUS 7 [Source:TAIR;Acc:AT5G52170]
AT1G79950.2	ath-miR5658	0.5	Regulator of telomere elongation helicase 1 homolog [Source:UniProtKB/Swiss-Prot;Acc:F4HQE2]
AT1G79950.7	ath-miR5658	0.5	Regulator of telomere elongation helicase 1 homolog [Source:UniProtKB/Swiss-Prot;Acc:F4HQE2]
AT1G79950.3	ath-miR5658	0.5	Regulator of telomere elongation helicase 1 homolog [Source:UniProtKB/Swiss-Prot;Acc:F4HQE2]
AT1G79950.4	ath-miR5658	0.5	Regulator of telomere elongation helicase 1 homolog [Source:UniProtKB/Swiss-Prot;Acc:F4HQE2]
AT1G79950.5	ath-miR5658	0.5	Regulator of telomere elongation helicase 1 homolog [Source:UniProtKB/Swiss-Prot;Acc:F4HQE2]
AT1G79950.1	ath-miR5658	0.5	Regulator of telomere elongation helicase 1 homolog [Source:UniProtKB/Swiss-Prot;Acc:F4HQE2]
AT1G79950.6	ath-miR5658	0.5	Regulator of telomere elongation helicase 1 homolog [Source:UniProtKB/Swiss-Prot;Acc:F4HQE2]
AT1G79640.2	ath-miR5658	0.5	Protein kinase superfamily protein [Source:TAIR;Acc:AT1G79640]
AT3G13784.2	ath-miR5658	0.5	Beta-fructofuranosidase, insoluble isoenzyme CWINV5 [Source:UniProtKB/Swiss-Prot;Acc:Q9LIB9]
AT3G13784.1	ath-miR5658	0.5	Beta-fructofuranosidase, insoluble isoenzyme CWINV5 [Source:UniProtKB/Swiss-Prot;Acc:Q9LIB9]
AT1G79640.3	ath-miR5658	0.5	Protein kinase superfamily protein [Source:TAIR;Acc:AT1G79640]
AT1G79640.4	ath-miR5658	0.5	Protein kinase superfamily protein [Source:TAIR;Acc:AT1G79640]
AT1G32090.1	ath-miR5658	0.5	Hyperosmolality-gated Ca2+ permeable channel 1.8 [Source:UniProtKB/TrEMBL;Acc:A0A097NUQ2]
AT3G13784.3	ath-miR5658	0.5	Beta-fructofuranosidase, insoluble isoenzyme CWINV5 [Source:UniProtKB/Swiss-Prot;Acc:Q9LIB9]
AT1G79640.1	ath-miR5658	0.5	Protein kinase superfamily protein [Source:TAIR;Acc:AT1G79640]
AT1G79640.6	ath-miR5658	0.5	Protein kinase superfamily protein [Source:TAIR;Acc:AT1G79640]
AT5G34930.2	ath-miR5658	0.5	arogenate dehydrogenase [Source:TAIR;Acc:AT5G34930]
AT1G79640.5	ath-miR5658	0.5	Protein kinase superfamily protein [Source:TAIR;Acc:AT1G79640]
AT1G78420.1	ath-miR5658	0.5	E3 ubiquitin-protein ligase DA2 [Source:UniProtKB/Swiss-Prot;Acc:Q93YV5]
AT4G28620.1	ath-miR5658	0.5	ABC transporter B family member 24, mitochondrial [Source:UniProtKB/Swiss-Prot;Acc:Q9M0G9]
AT1G12780.1	ath-miR5658	0.5	Bifunctional UDP-glucose 4-epimerase and UDP-xylose 4-epimerase 1 [Source:UniProtKB/Swiss-Prot;Acc:Q42605]
AT1G78420.2	ath-miR5658	0.5	E3 ubiquitin-protein ligase DA2 [Source:UniProtKB/Swiss-Prot;Acc:Q93YV5]
AT1G78270.1	ath-miR5658	0.5	UDP-glycosyltransferase 85A4 [Source:UniProtKB/Swiss-Prot;Acc:Q9M9E7]
AT5G25530.2	ath-miR5658	0.5	DNAJ heat shock family protein [Source:UniProtKB/TrEMBL;Acc:F4JY55]
AT1G61230.1	ath-miR846-3p	0.5	Mannose-binding lectin superfamily protein [Source:UniProtKB/TrEMBL;Acc:F4HTI1]
AT2G33810.1	bna-miR156a	0.5	Squamosa promoter-binding-like protein 3 [Source:UniProtKB/Swiss-Prot;Acc:P93015]
AT5G07680.2	cme-miR164a	0.5	NAC4 [Source:UniProtKB/TrEMBL;Acc:A0A178UL34]
AT5G61430.1	cme-miR164a	0.5	NAC domain-containing protein 100 [Source:UniProtKB/Swiss-Prot;Acc:Q9FLJ2]
AT5G61430.2	cme-miR164a	0.5	NAC domain-containing protein 100 [Source:UniProtKB/Swiss-Prot;Acc:Q9FLJ2]
AT5G07680.1	cme-miR164a	0.5	NAC4 [Source:UniProtKB/TrEMBL;Acc:A0A178UL34]
AT1G69170.1	gma-miR156f	0.5	Squamosa promoter-binding-like protein 6 [Source:UniProtKB/Swiss-Prot;Acc:Q94JW8]
AT5G06100.4	gma-miR159c	0.5	Transcription factor MYB33 [Source:UniProtKB/Swiss-Prot;Acc:Q8W1W6]
AT5G06100.5	gma-miR159c	0.5	Transcription factor MYB33 [Source:UniProtKB/Swiss-Prot;Acc:Q8W1W6]
AT5G06100.3	gma-miR159c	0.5	Transcription factor MYB33 [Source:UniProtKB/Swiss-Prot;Acc:Q8W1W6]
AT5G06100.2	gma-miR159c	0.5	Transcription factor MYB33 [Source:UniProtKB/Swiss-Prot;Acc:Q8W1W6]
AT5G06100.1	gma-miR159c	0.5	Transcription factor MYB33 [Source:UniProtKB/Swiss-Prot;Acc:Q8W1W6]
AT1G77850.1	gma-miR160b	0.5	auxin response factor 17 [Source:TAIR;Acc:AT1G77850]
AT1G77850.2	gma-miR160b	0.5	auxin response factor 17 [Source:TAIR;Acc:AT1G77850]
AT5G07680.1	gma-miR164b	0.5	NAC4 [Source:UniProtKB/TrEMBL;Acc:A0A178UL34]
AT5G61430.2	gma-miR164b	0.5	NAC domain-containing protein 100 [Source:UniProtKB/Swiss-Prot;Acc:Q9FLJ2]
AT5G61430.1	gma-miR164b	0.5	NAC domain-containing protein 100 [Source:UniProtKB/Swiss-Prot;Acc:Q9FLJ2]
AT5G07680.2	gma-miR164b	0.5	NAC4 [Source:UniProtKB/TrEMBL;Acc:A0A178UL34]
AT3G54990.1	gma-miR172d	0.5	AP2-like ethylene-responsive transcription factor SMZ [Source:UniProtKB/Swiss-Prot;Acc:Q6PV68]
AT5G06100.1	mtr-miR159b	0.5	Transcription factor MYB33 [Source:UniProtKB/Swiss-Prot;Acc:Q8W1W6]
AT5G06100.2	mtr-miR159b	0.5	Transcription factor MYB33 [Source:UniProtKB/Swiss-Prot;Acc:Q8W1W6]
AT5G06100.3	mtr-miR159b	0.5	Transcription factor MYB33 [Source:UniProtKB/Swiss-Prot;Acc:Q8W1W6]
AT5G06100.5	mtr-miR159b	0.5	Transcription factor MYB33 [Source:UniProtKB/Swiss-Prot;Acc:Q8W1W6]
AT5G06100.4	mtr-miR159b	0.5	Transcription factor MYB33 [Source:UniProtKB/Swiss-Prot;Acc:Q8W1W6]
AT2G37650.1	mtr-miR2673a	0.5	Scarecrow-like protein 9 [Source:UniProtKB/Swiss-Prot;Acc:O80933]
AT2G37650.2	mtr-miR2673a	0.5	Scarecrow-like protein 9 [Source:UniProtKB/Swiss-Prot;Acc:O80933]
AT1G52320.5	mtr-miR2673a	0.5	BZIP protein, putative; 48652-45869 [Source:UniProtKB/TrEMBL;Acc:Q9C824]
AT5G25590.1	mtr-miR2673a	0.5	DNA ligase (DUF630 and DUF632) [Source:UniProtKB/TrEMBL;Acc:Q8RWW9]
AT1G52320.2	mtr-miR2673a	0.5	BZIP protein, putative; 48652-45869 [Source:UniProtKB/TrEMBL;Acc:Q9C824]
AT1G52320.1	mtr-miR2673a	0.5	BZIP protein, putative; 48652-45869 [Source:UniProtKB/TrEMBL;Acc:Q9C824]
AT1G76010.2	mtr-miR2673a	0.5	Alba DNA/RNA-binding protein [Source:UniProtKB/TrEMBL;Acc:Q93VA8]
AT1G76010.1	mtr-miR2673a	0.5	Alba DNA/RNA-binding protein [Source:UniProtKB/TrEMBL;Acc:Q93VA8]
AT1G68140.3	mtr-miR2673a	0.5	Zinc finger/BTB domain protein, putative (DUF1644) [Source:UniProtKB/TrEMBL;Acc:Q9C9X8]
AT1G68140.1	mtr-miR2673a	0.5	Zinc finger/BTB domain protein, putative (DUF1644) [Source:UniProtKB/TrEMBL;Acc:Q9C9X8]
AT1G68140.4	mtr-miR2673a	0.5	Zinc finger/BTB domain protein, putative (DUF1644) [Source:UniProtKB/TrEMBL;Acc:Q9C9X8]
AT1G68140.2	mtr-miR2673a	0.5	Zinc finger/BTB domain protein, putative (DUF1644) [Source:UniProtKB/TrEMBL;Acc:Q9C9X8]
AT2G38300.1	mtr-miR2673a	0.5	Myb-like HTH transcriptional regulator family protein [Source:UniProtKB/TrEMBL;Acc:Q8GYE4]
AT5G20510.1	mtr-miR2673a	0.5	PHD finger protein ALFIN-LIKE 5 [Source:UniProtKB/Swiss-Prot;Acc:Q5XEM9]
AT5G20510.2	mtr-miR2673a	0.5	PHD finger protein ALFIN-LIKE 5 [Source:UniProtKB/Swiss-Prot;Acc:Q5XEM9]
AT1G77850.1	osa-miR160e-5p	0.5	auxin response factor 17 [Source:TAIR;Acc:AT1G77850]
AT1G77850.2	osa-miR160e-5p	0.5	auxin response factor 17 [Source:TAIR;Acc:AT1G77850]
AT3G12977.1	osa-miR164c	0.5	NAC (No Apical Meristem) domain transcriptional regulator superfamily protein [Source:UniProtKB/TrEMBL;Acc:Q9LSI1]
AT3G12977.2	osa-miR164c	0.5	NAC (No Apical Meristem) domain transcriptional regulator superfamily protein [Source:UniProtKB/TrEMBL;Acc:Q9LSI1]
AT5G07680.1	osa-miR164e	0.5	NAC4 [Source:UniProtKB/TrEMBL;Acc:A0A178UL34]
AT5G07680.2	osa-miR164e	0.5	NAC4 [Source:UniProtKB/TrEMBL;Acc:A0A178UL34]
AT5G61430.2	osa-miR164e	0.5	NAC domain-containing protein 100 [Source:UniProtKB/Swiss-Prot;Acc:Q9FLJ2]
AT5G61430.1	osa-miR164e	0.5	NAC domain-containing protein 100 [Source:UniProtKB/Swiss-Prot;Acc:Q9FLJ2]
AT1G04530.1	osa-miR414	0.5	Tetratricopeptide repeat (TPR)-like superfamily protein [Source:UniProtKB/TrEMBL;Acc:Q8VZ31]
AT5G22640.3	osa-miR414	0.5	Protein TIC 100 [Source:UniProtKB/Swiss-Prot;Acc:Q8LPR8]
AT5G22640.1	osa-miR414	0.5	Protein TIC 100 [Source:UniProtKB/Swiss-Prot;Acc:Q8LPR8]
AT1G16150.1	osa-miR414	0.5	Wall-associated receptor kinase-like 4 [Source:UniProtKB/Swiss-Prot;Acc:Q9S9M2]
AT5G22640.2	osa-miR414	0.5	Protein TIC 100 [Source:UniProtKB/Swiss-Prot;Acc:Q8LPR8]
AT3G49140.1	osa-miR414	0.5	Uncharacterized protein At3g49140 [Source:UniProtKB/Swiss-Prot;Acc:Q0WMN5]
AT4G38480.1	osa-miR414	0.5	Transducin/WD40 repeat-like superfamily protein [Source:UniProtKB/TrEMBL;Acc:F4JTP6]
AT4G38480.2	osa-miR414	0.5	Transducin/WD40 repeat-like superfamily protein [Source:UniProtKB/TrEMBL;Acc:F4JTP6]
AT5G39740.1	osa-miR414	0.5	RPL5B [Source:UniProtKB/TrEMBL;Acc:A0A178UJU5]
AT5G39740.2	osa-miR414	0.5	RPL5B [Source:UniProtKB/TrEMBL;Acc:A0A178UJU5]
AT1G80000.2	osa-miR414	0.5	Protein MLN51 homolog [Source:UniProtKB/Swiss-Prot;Acc:Q93ZJ9]
AT1G80000.1	osa-miR414	0.5	Protein MLN51 homolog [Source:UniProtKB/Swiss-Prot;Acc:Q93ZJ9]
AT1G80000.4	osa-miR414	0.5	Protein MLN51 homolog [Source:UniProtKB/Swiss-Prot;Acc:Q93ZJ9]
AT3G54910.2	osa-miR414	0.5	At3g54910 [Source:UniProtKB/TrEMBL;Acc:Q501B7]
AT1G80000.3	osa-miR414	0.5	Protein MLN51 homolog [Source:UniProtKB/Swiss-Prot;Acc:Q93ZJ9]
AT4G18770.1	osa-miR414	0.5	Transcription factor MYB98 [Source:UniProtKB/Swiss-Prot;Acc:Q9S7L2]
AT1G74870.1	osa-miR414	0.5	At1g74870 [Source:UniProtKB/TrEMBL;Acc:Q9S7I7]
AT1G70320.1	ppt-miR414	0.5	E3 ubiquitin-protein ligase UPL2 [Source:UniProtKB/Swiss-Prot;Acc:Q8H0T4]
AT1G27370.6	ptc-miR156k	0.5	Squamosa promoter-binding-like protein 10 [Source:UniProtKB/Swiss-Prot;Acc:Q8S9L0]
AT1G27370.1	ptc-miR156k	0.5	Squamosa promoter-binding-like protein 10 [Source:UniProtKB/Swiss-Prot;Acc:Q8S9L0]
AT1G27370.3	ptc-miR156k	0.5	Squamosa promoter-binding-like protein 10 [Source:UniProtKB/Swiss-Prot;Acc:Q8S9L0]
AT1G27370.5	ptc-miR156k	0.5	Squamosa promoter-binding-like protein 10 [Source:UniProtKB/Swiss-Prot;Acc:Q8S9L0]
AT1G27360.1	ptc-miR156k	0.5	Squamosa promoter-binding-like protein 11 [Source:UniProtKB/Swiss-Prot;Acc:Q9FZK0]
AT1G27360.4	ptc-miR156k	0.5	Squamosa promoter-binding-like protein 11 [Source:UniProtKB/Swiss-Prot;Acc:Q9FZK0]
AT1G27360.3	ptc-miR156k	0.5	Squamosa promoter-binding-like protein 11 [Source:UniProtKB/Swiss-Prot;Acc:Q9FZK0]
AT5G43270.1	ptc-miR156k	0.5	Squamosa promoter-binding-like protein 2 [Source:UniProtKB/Swiss-Prot;Acc:Q9S840]
AT5G50570.2	ptc-miR156k	0.5	Squamosa promoter-binding-like protein 13B [Source:UniProtKB/Swiss-Prot;Acc:P0DI11]
AT5G43270.3	ptc-miR156k	0.5	Squamosa promoter-binding-like protein 2 [Source:UniProtKB/Swiss-Prot;Acc:Q9S840]
AT1G27370.2	ptc-miR156k	0.5	Squamosa promoter-binding-like protein 10 [Source:UniProtKB/Swiss-Prot;Acc:Q8S9L0]
AT5G50570.1	ptc-miR156k	0.5	Squamosa promoter-binding-like protein 13B [Source:UniProtKB/Swiss-Prot;Acc:P0DI11]
AT1G69170.1	ptc-miR156k	0.5	Squamosa promoter-binding-like protein 6 [Source:UniProtKB/Swiss-Prot;Acc:Q94JW8]
AT5G50670.2	ptc-miR156k	0.5	Squamosa promoter-binding-like protein 13B [Source:UniProtKB/Swiss-Prot;Acc:P0DI11]
AT2G42200.1	ptc-miR156k	0.5	Squamosa promoter-binding-like protein 9 [Source:UniProtKB/Swiss-Prot;Acc:Q700W2]
AT5G43270.2	ptc-miR156k	0.5	Squamosa promoter-binding-like protein 2 [Source:UniProtKB/Swiss-Prot;Acc:Q9S840]
AT1G27360.2	ptc-miR156k	0.5	Squamosa promoter-binding-like protein 11 [Source:UniProtKB/Swiss-Prot;Acc:Q9FZK0]
AT1G27370.7	ptc-miR156k	0.5	Squamosa promoter-binding-like protein 10 [Source:UniProtKB/Swiss-Prot;Acc:Q8S9L0]
AT5G50670.1	ptc-miR156k	0.5	Squamosa promoter-binding-like protein 13B [Source:UniProtKB/Swiss-Prot;Acc:P0DI11]
AT1G27370.4	ptc-miR156k	0.5	Squamosa promoter-binding-like protein 10 [Source:UniProtKB/Swiss-Prot;Acc:Q8S9L0]
AT3G57920.1	ptc-miR156k	0.5	Squamosa promoter-binding-like protein 15 [Source:UniProtKB/Swiss-Prot;Acc:Q9M2Q6]
AT1G53160.1	ptc-miR156k	0.5	Squamosa promoter-binding-like protein 4 [Source:UniProtKB/Swiss-Prot;Acc:Q9S7A9]
AT5G06100.4	ptc-miR159c	0.5	Transcription factor MYB33 [Source:UniProtKB/Swiss-Prot;Acc:Q8W1W6]
AT5G06100.5	ptc-miR159c	0.5	Transcription factor MYB33 [Source:UniProtKB/Swiss-Prot;Acc:Q8W1W6]
AT5G06100.3	ptc-miR159c	0.5	Transcription factor MYB33 [Source:UniProtKB/Swiss-Prot;Acc:Q8W1W6]
AT5G06100.2	ptc-miR159c	0.5	Transcription factor MYB33 [Source:UniProtKB/Swiss-Prot;Acc:Q8W1W6]
AT5G06100.1	ptc-miR159c	0.5	Transcription factor MYB33 [Source:UniProtKB/Swiss-Prot;Acc:Q8W1W6]
AT5G05400.1	ptc-miR482a.2	0.5	Putative disease resistance protein At5g05400 [Source:UniProtKB/Swiss-Prot;Acc:Q9FLB4]
AT5G05400.3	ptc-miR482a.2	0.5	Putative disease resistance protein At5g05400 [Source:UniProtKB/Swiss-Prot;Acc:Q9FLB4]
AT5G05400.2	ptc-miR482a.2	0.5	Putative disease resistance protein At5g05400 [Source:UniProtKB/Swiss-Prot;Acc:Q9FLB4]
AT5G53950.1	sbi-miR164c	0.5	Protein CUP-SHAPED COTYLEDON 2 [Source:UniProtKB/Swiss-Prot;Acc:O04017]
AT3G15170.1	sbi-miR164c	0.5	CUC1 [Source:UniProtKB/TrEMBL;Acc:A0A178V703]
AT3G20910.1	vvi-miR169v	0.5	Nuclear transcription factor Y subunit A-9 [Source:UniProtKB/Swiss-Prot;Acc:Q945M9]
AT5G50570.2	ahy-miR156c	1	Squamosa promoter-binding-like protein 13B [Source:UniProtKB/Swiss-Prot;Acc:P0DI11]
AT5G50570.1	ahy-miR156c	1	Squamosa promoter-binding-like protein 13B [Source:UniProtKB/Swiss-Prot;Acc:P0DI11]
AT5G50670.2	ahy-miR156c	1	Squamosa promoter-binding-like protein 13B [Source:UniProtKB/Swiss-Prot;Acc:P0DI11]
AT5G50670.1	ahy-miR156c	1	Squamosa promoter-binding-like protein 13B [Source:UniProtKB/Swiss-Prot;Acc:P0DI11]
AT1G53160.1	ahy-miR156c	1	Squamosa promoter-binding-like protein 4 [Source:UniProtKB/Swiss-Prot;Acc:Q9S7A9]
AT1G77850.1	ahy-miR160-5p	1	auxin response factor 17 [Source:TAIR;Acc:AT1G77850]
AT1G77850.2	ahy-miR160-5p	1	auxin response factor 17 [Source:TAIR;Acc:AT1G77850]
AT1G27370.6	aly-miR156a-5p	1	Squamosa promoter-binding-like protein 10 [Source:UniProtKB/Swiss-Prot;Acc:Q8S9L0]
AT1G27370.1	aly-miR156a-5p	1	Squamosa promoter-binding-like protein 10 [Source:UniProtKB/Swiss-Prot;Acc:Q8S9L0]
AT1G27370.3	aly-miR156a-5p	1	Squamosa promoter-binding-like protein 10 [Source:UniProtKB/Swiss-Prot;Acc:Q8S9L0]
AT1G27370.5	aly-miR156a-5p	1	Squamosa promoter-binding-like protein 10 [Source:UniProtKB/Swiss-Prot;Acc:Q8S9L0]
AT1G27360.1	aly-miR156a-5p	1	Squamosa promoter-binding-like protein 11 [Source:UniProtKB/Swiss-Prot;Acc:Q9FZK0]
AT1G27360.4	aly-miR156a-5p	1	Squamosa promoter-binding-like protein 11 [Source:UniProtKB/Swiss-Prot;Acc:Q9FZK0]
AT1G27360.3	aly-miR156a-5p	1	Squamosa promoter-binding-like protein 11 [Source:UniProtKB/Swiss-Prot;Acc:Q9FZK0]
AT5G43270.1	aly-miR156a-5p	1	Squamosa promoter-binding-like protein 2 [Source:UniProtKB/Swiss-Prot;Acc:Q9S840]
AT5G50570.2	aly-miR156a-5p	1	Squamosa promoter-binding-like protein 13B [Source:UniProtKB/Swiss-Prot;Acc:P0DI11]
AT5G43270.3	aly-miR156a-5p	1	Squamosa promoter-binding-like protein 2 [Source:UniProtKB/Swiss-Prot;Acc:Q9S840]
AT1G27370.2	aly-miR156a-5p	1	Squamosa promoter-binding-like protein 10 [Source:UniProtKB/Swiss-Prot;Acc:Q8S9L0]
AT5G50570.1	aly-miR156a-5p	1	Squamosa promoter-binding-like protein 13B [Source:UniProtKB/Swiss-Prot;Acc:P0DI11]
AT1G69170.1	aly-miR156a-5p	1	Squamosa promoter-binding-like protein 6 [Source:UniProtKB/Swiss-Prot;Acc:Q94JW8]
AT5G50670.2	aly-miR156a-5p	1	Squamosa promoter-binding-like protein 13B [Source:UniProtKB/Swiss-Prot;Acc:P0DI11]
AT2G42200.1	aly-miR156a-5p	1	Squamosa promoter-binding-like protein 9 [Source:UniProtKB/Swiss-Prot;Acc:Q700W2]
AT5G43270.2	aly-miR156a-5p	1	Squamosa promoter-binding-like protein 2 [Source:UniProtKB/Swiss-Prot;Acc:Q9S840]
AT1G27360.2	aly-miR156a-5p	1	Squamosa promoter-binding-like protein 11 [Source:UniProtKB/Swiss-Prot;Acc:Q9FZK0]
AT1G27370.7	aly-miR156a-5p	1	Squamosa promoter-binding-like protein 10 [Source:UniProtKB/Swiss-Prot;Acc:Q8S9L0]
AT5G50670.1	aly-miR156a-5p	1	Squamosa promoter-binding-like protein 13B [Source:UniProtKB/Swiss-Prot;Acc:P0DI11]
AT1G27370.4	aly-miR156a-5p	1	Squamosa promoter-binding-like protein 10 [Source:UniProtKB/Swiss-Prot;Acc:Q8S9L0]
AT3G57920.1	aly-miR156a-5p	1	Squamosa promoter-binding-like protein 15 [Source:UniProtKB/Swiss-Prot;Acc:Q9M2Q6]
AT1G53160.1	aly-miR156a-5p	1	Squamosa promoter-binding-like protein 4 [Source:UniProtKB/Swiss-Prot;Acc:Q9S7A9]
AT2G28350.2	aly-miR160a-5p	1	Auxin response factor (Fragment) [Source:UniProtKB/TrEMBL;Acc:C0SV66]
AT2G28350.1	aly-miR160a-5p	1	Auxin response factor (Fragment) [Source:UniProtKB/TrEMBL;Acc:C0SV66]
AT5G53950.1	aly-miR164a-5p	1	Protein CUP-SHAPED COTYLEDON 2 [Source:UniProtKB/Swiss-Prot;Acc:O04017]
AT3G15170.1	aly-miR164a-5p	1	CUC1 [Source:UniProtKB/TrEMBL;Acc:A0A178V703]
AT1G56010.1	aly-miR164a-5p	1	NAC domain-containing protein 21/22 [Source:UniProtKB/Swiss-Prot;Acc:Q84TE6]
AT1G56010.2	aly-miR164a-5p	1	NAC domain-containing protein 21/22 [Source:UniProtKB/Swiss-Prot;Acc:Q84TE6]
AT5G53950.1	aly-miR164c-5p	1	Protein CUP-SHAPED COTYLEDON 2 [Source:UniProtKB/Swiss-Prot;Acc:O04017]
AT3G15170.1	aly-miR164c-5p	1	CUC1 [Source:UniProtKB/TrEMBL;Acc:A0A178V703]
AT1G56010.1	aly-miR164c-5p	1	NAC domain-containing protein 21/22 [Source:UniProtKB/Swiss-Prot;Acc:Q84TE6]
AT1G56010.2	aly-miR164c-5p	1	NAC domain-containing protein 21/22 [Source:UniProtKB/Swiss-Prot;Acc:Q84TE6]
AT1G17590.2	aly-miR169a-5p	1	Uncharacterized protein At1g17590 (Fragment) [Source:UniProtKB/TrEMBL;Acc:C0SUW0]
AT1G17590.1	aly-miR169a-5p	1	Uncharacterized protein At1g17590 (Fragment) [Source:UniProtKB/TrEMBL;Acc:C0SUW0]
AT1G17590.4	aly-miR169a-5p	1	Uncharacterized protein At1g17590 (Fragment) [Source:UniProtKB/TrEMBL;Acc:C0SUW0]
AT1G17590.3	aly-miR169a-5p	1	Uncharacterized protein At1g17590 (Fragment) [Source:UniProtKB/TrEMBL;Acc:C0SUW0]
AT1G17590.2	aly-miR169c-5p	1	Uncharacterized protein At1g17590 (Fragment) [Source:UniProtKB/TrEMBL;Acc:C0SUW0]
AT1G17590.1	aly-miR169c-5p	1	Uncharacterized protein At1g17590 (Fragment) [Source:UniProtKB/TrEMBL;Acc:C0SUW0]
AT1G17590.4	aly-miR169c-5p	1	Uncharacterized protein At1g17590 (Fragment) [Source:UniProtKB/TrEMBL;Acc:C0SUW0]
AT1G17590.3	aly-miR169c-5p	1	Uncharacterized protein At1g17590 (Fragment) [Source:UniProtKB/TrEMBL;Acc:C0SUW0]
AT1G72830.2	aly-miR169i-5p	1	Nuclear factor Y, subunit A3 [Source:UniProtKB/TrEMBL;Acc:F4IEZ6]
AT1G72830.3	aly-miR169i-5p	1	Nuclear factor Y, subunit A3 [Source:UniProtKB/TrEMBL;Acc:F4IEZ6]
AT1G72830.1	aly-miR169i-5p	1	Nuclear factor Y, subunit A3 [Source:UniProtKB/TrEMBL;Acc:F4IEZ6]
AT1G54160.1	aly-miR169i-5p	1	Nuclear transcription factor Y subunit A-5 [Source:UniProtKB/Swiss-Prot;Acc:Q9SYH4]
AT1G77850.1	aqc-miR160a	1	auxin response factor 17 [Source:TAIR;Acc:AT1G77850]
AT1G77850.2	aqc-miR160a	1	auxin response factor 17 [Source:TAIR;Acc:AT1G77850]
AT1G72830.2	aqc-miR169a	1	Nuclear factor Y, subunit A3 [Source:UniProtKB/TrEMBL;Acc:F4IEZ6]
AT1G72830.3	aqc-miR169a	1	Nuclear factor Y, subunit A3 [Source:UniProtKB/TrEMBL;Acc:F4IEZ6]
AT1G72830.1	aqc-miR169a	1	Nuclear factor Y, subunit A3 [Source:UniProtKB/TrEMBL;Acc:F4IEZ6]
AT1G54160.1	aqc-miR169a	1	Nuclear transcription factor Y subunit A-5 [Source:UniProtKB/Swiss-Prot;Acc:Q9SYH4]
AT2G35330.2	aqc-miR530	1	RING/U-box superfamily protein [Source:UniProtKB/TrEMBL;Acc:Q8L7B1]
AT2G35330.1	aqc-miR530	1	RING/U-box superfamily protein [Source:UniProtKB/TrEMBL;Acc:Q8L7B1]
AT1G16150.1	ath-miR414	1	Wall-associated receptor kinase-like 4 [Source:UniProtKB/Swiss-Prot;Acc:Q9S9M2]
AT5G57580.1	ath-miR414	1	Calmodulin-binding protein 60 B [Source:UniProtKB/Swiss-Prot;Acc:Q9FKL6]
AT3G28850.1	ath-miR414	1	Uncharacterized protein At3g28850 [Source:UniProtKB/Swiss-Prot;Acc:Q9LH89]
AT3G49140.1	ath-miR414	1	Uncharacterized protein At3g49140 [Source:UniProtKB/Swiss-Prot;Acc:Q0WMN5]
AT4G38480.1	ath-miR414	1	Transducin/WD40 repeat-like superfamily protein [Source:UniProtKB/TrEMBL;Acc:F4JTP6]
AT4G38480.2	ath-miR414	1	Transducin/WD40 repeat-like superfamily protein [Source:UniProtKB/TrEMBL;Acc:F4JTP6]
AT2G24550.1	ath-miR414	1	At2g24550/F25P17.15 [Source:UniProtKB/TrEMBL;Acc:Q945P6]
AT5G39740.1	ath-miR414	1	RPL5B [Source:UniProtKB/TrEMBL;Acc:A0A178UJU5]
AT5G39740.2	ath-miR414	1	RPL5B [Source:UniProtKB/TrEMBL;Acc:A0A178UJU5]
AT1G47970.1	ath-miR414	1	At1g47970 [Source:UniProtKB/TrEMBL;Acc:Q9C7Y9]
AT5G22640.3	ath-miR414	1	Protein TIC 100 [Source:UniProtKB/Swiss-Prot;Acc:Q8LPR8]
AT5G22640.1	ath-miR414	1	Protein TIC 100 [Source:UniProtKB/Swiss-Prot;Acc:Q8LPR8]
AT5G22640.2	ath-miR414	1	Protein TIC 100 [Source:UniProtKB/Swiss-Prot;Acc:Q8LPR8]
AT3G19910.1	ath-miR414	1	E3 ubiquitin ligase BIG BROTHER-related [Source:UniProtKB/Swiss-Prot;Acc:Q9LT17]
AT3G19910.2	ath-miR414	1	E3 ubiquitin ligase BIG BROTHER-related [Source:UniProtKB/Swiss-Prot;Acc:Q9LT17]
AT5G66840.1	ath-miR414	1	SAP domain-containing protein [Source:UniProtKB/TrEMBL;Acc:Q9FKZ6]
AT5G66840.2	ath-miR414	1	SAP domain-containing protein [Source:UniProtKB/TrEMBL;Acc:Q9FKZ6]
AT1G04530.1	ath-miR414	1	Tetratricopeptide repeat (TPR)-like superfamily protein [Source:UniProtKB/TrEMBL;Acc:Q8VZ31]
AT1G63800.2	ath-miR414	1	UBC5 [Source:UniProtKB/TrEMBL;Acc:A0A178WDU0]
AT1G63800.1	ath-miR414	1	UBC5 [Source:UniProtKB/TrEMBL;Acc:A0A178WDU0]
AT3G59140.1	ath-miR5021	1	ABC transporter C family member 10 [Source:UniProtKB/Swiss-Prot;Acc:Q9LYS2]
AT4G36950.1	ath-miR5021	1	Mitogen-activated protein kinase kinase kinase 21 [Source:UniProtKB/TrEMBL;Acc:Q6K1M3]
AT1G70900.1	ath-miR5021	1	F15H11.13 protein [Source:UniProtKB/TrEMBL;Acc:Q9SSK4]
AT5G23870.4	ath-miR5021	1	Pectin acetylesterase 9 [Source:UniProtKB/Swiss-Prot;Acc:B9DFR3]
AT1G68820.2	ath-miR5021	1	Transmembrane Fragile-X-F-associated protein [Source:TAIR;Acc:AT1G68820]
AT1G68820.3	ath-miR5021	1	Transmembrane Fragile-X-F-associated protein [Source:TAIR;Acc:AT1G68820]
AT5G41290.1	ath-miR5021	1	Cysteine-rich repeat secretory protein 58 [Source:UniProtKB/Swiss-Prot;Acc:Q9FHD4]
AT5G23870.3	ath-miR5021	1	Pectin acetylesterase 9 [Source:UniProtKB/Swiss-Prot;Acc:B9DFR3]
AT2G38290.1	ath-miR5021	1	Ammonium transporter 2 [Source:UniProtKB/Swiss-Prot;Acc:Q9M6N7]
AT1G80370.1	ath-miR5021	1	Cyclin-A2-4 [Source:UniProtKB/Swiss-Prot;Acc:Q9C968]
AT2G38290.2	ath-miR5021	1	Ammonium transporter 2 [Source:UniProtKB/Swiss-Prot;Acc:Q9M6N7]
AT5G62100.3	ath-miR5021	1	BCL-2-associated athanogene 2 [Source:TAIR;Acc:AT5G62100]
AT1G19980.1	ath-miR5021	1	Cytomatrix protein-like protein [Source:UniProtKB/TrEMBL;Acc:Q84JE5]
AT5G62100.5	ath-miR5021	1	BCL-2-associated athanogene 2 [Source:TAIR;Acc:AT5G62100]
AT5G62100.4	ath-miR5021	1	BCL-2-associated athanogene 2 [Source:TAIR;Acc:AT5G62100]
AT5G62100.2	ath-miR5021	1	BCL-2-associated athanogene 2 [Source:TAIR;Acc:AT5G62100]
AT5G62100.6	ath-miR5021	1	BCL-2-associated athanogene 2 [Source:TAIR;Acc:AT5G62100]
AT5G40530.2	ath-miR5021	1	S-adenosyl-L-methionine-dependent methyltransferases superfamily protein [Source:TAIR;Acc:AT5G40530]
AT5G40530.3	ath-miR5021	1	S-adenosyl-L-methionine-dependent methyltransferases superfamily protein [Source:TAIR;Acc:AT5G40530]
AT1G28420.1	ath-miR5021	1	Homeobox-DDT domain protein RLT1 [Source:UniProtKB/Swiss-Prot;Acc:F4HY56]
AT3G51550.1	ath-miR5021	1	Receptor-like protein kinase FERONIA [Source:UniProtKB/Swiss-Prot;Acc:Q9SCZ4]
AT5G24670.3	ath-miR5021	1	Cytidine/deoxycytidylate deaminase family protein [Source:UniProtKB/TrEMBL;Acc:F4KH85]
AT5G24670.1	ath-miR5021	1	Cytidine/deoxycytidylate deaminase family protein [Source:UniProtKB/TrEMBL;Acc:F4KH85]
AT4G05020.1	ath-miR5021	1	NAD(P)H dehydrogenase B2 [Source:UniProtKB/TrEMBL;Acc:F4JGL5]
AT1G61210.2	ath-miR5021	1	Katanin p80 WD40 repeat-containing subunit B1 homolog [Source:UniProtKB/TrEMBL;Acc:F4HTH8]
AT4G05020.2	ath-miR5021	1	NAD(P)H dehydrogenase B2 [Source:UniProtKB/TrEMBL;Acc:F4JGL5]
AT1G61210.3	ath-miR5021	1	Katanin p80 WD40 repeat-containing subunit B1 homolog [Source:UniProtKB/TrEMBL;Acc:F4HTH8]
AT5G24670.2	ath-miR5021	1	Cytidine/deoxycytidylate deaminase family protein [Source:UniProtKB/TrEMBL;Acc:F4KH85]
AT1G73740.1	ath-miR5021	1	Putative UDP-N-acetylglucosamine--N-acetylmuramyl-(Pentapeptide)-pyrophosphoryl-undecaprenol N-acetylglucosamine transferase; 62395-63952 [Source:UniProtKB/TrEMBL;Acc:Q9C9T8]
AT5G24670.4	ath-miR5021	1	Cytidine/deoxycytidylate deaminase family protein [Source:UniProtKB/TrEMBL;Acc:F4KH85]
AT3G06660.1	ath-miR5021	1	PAPA-1-like family protein / zinc finger (HIT type) family protein [Source:UniProtKB/TrEMBL;Acc:Q94CE6]
AT5G24670.5	ath-miR5021	1	Cytidine/deoxycytidylate deaminase family protein [Source:UniProtKB/TrEMBL;Acc:F4KH85]
AT1G53650.1	ath-miR5021	1	Polyadenylate-binding protein-interacting protein 8 [Source:UniProtKB/Swiss-Prot;Acc:Q9C8M0]
AT2G41900.1	ath-miR5021	1	Zinc finger CCCH domain-containing protein 30 [Source:UniProtKB/Swiss-Prot;Acc:P93755]
AT5G57870.1	ath-miR5021	1	Eukaryotic translation initiation factor isoform 4G-1 [Source:UniProtKB/Swiss-Prot;Acc:Q93ZT6]
AT2G02150.1	ath-miR5021	1	Putative pentatricopeptide repeat-containing protein At2g02150 [Source:UniProtKB/Swiss-Prot;Acc:P0C894]
AT5G57870.2	ath-miR5021	1	Eukaryotic translation initiation factor isoform 4G-1 [Source:UniProtKB/Swiss-Prot;Acc:Q93ZT6]
AT5G67030.1	ath-miR5021	1	Zeaxanthin epoxidase, chloroplastic [Source:UniProtKB/Swiss-Prot;Acc:Q9FGC7]
AT5G67420.2	ath-miR5021	1	LOB domain-containing protein 37 [Source:UniProtKB/Swiss-Prot;Acc:Q9FN11]
AT2G19600.1	ath-miR5021	1	K(+) efflux antiporter 4 [Source:UniProtKB/Swiss-Prot;Acc:Q9ZUN3]
AT2G02150.2	ath-miR5021	1	Putative pentatricopeptide repeat-containing protein At2g02150 [Source:UniProtKB/Swiss-Prot;Acc:P0C894]
AT5G67030.2	ath-miR5021	1	Zeaxanthin epoxidase, chloroplastic [Source:UniProtKB/Swiss-Prot;Acc:Q9FGC7]
AT2G19450.1	ath-miR5021	1	Diacylglycerol O-acyltransferase 1 [Source:UniProtKB/Swiss-Prot;Acc:Q9SLD2]
AT3G12080.1	ath-miR5021	1	Emb2738 [Source:UniProtKB/TrEMBL;Acc:A0A384LJ95]
AT3G12080.2	ath-miR5021	1	Emb2738 [Source:UniProtKB/TrEMBL;Acc:A0A384LJ95]
AT1G67410.2	ath-miR5021	1	At1g67410 [Source:UniProtKB/TrEMBL;Acc:Q08AA5]
AT3G48070.1	ath-miR5021	1	RING/U-box superfamily protein [Source:UniProtKB/TrEMBL;Acc:F4JCT1]
AT4G32590.2	ath-miR5021	1	2Fe-2S ferredoxin-like superfamily protein [Source:UniProtKB/TrEMBL;Acc:F4JUE0]
AT5G67420.1	ath-miR5021	1	LOB domain-containing protein 37 [Source:UniProtKB/Swiss-Prot;Acc:Q9FN11]
AT1G50780.1	ath-miR5021	1	2Fe-2S ferredoxin-like superfamily protein [Source:UniProtKB/TrEMBL;Acc:Q9C6K0]
AT2G27770.1	ath-miR5021	1	At2g27770 [Source:UniProtKB/TrEMBL;Acc:Q9ZUX8]
AT1G67410.1	ath-miR5021	1	At1g67410 [Source:UniProtKB/TrEMBL;Acc:Q08AA5]
AT4G32590.5	ath-miR5021	1	2Fe-2S ferredoxin-like superfamily protein [Source:UniProtKB/TrEMBL;Acc:F4JUE0]
AT3G25110.1	ath-miR5021	1	Oleoyl-acyl carrier protein thioesterase 1, chloroplastic [Source:UniProtKB/Swiss-Prot;Acc:Q42561]
AT4G32590.1	ath-miR5021	1	2Fe-2S ferredoxin-like superfamily protein [Source:UniProtKB/TrEMBL;Acc:F4JUE0]
AT3G48070.2	ath-miR5021	1	RING/U-box superfamily protein [Source:UniProtKB/TrEMBL;Acc:F4JCT1]
AT1G05800.1	ath-miR5021	1	Galactolipase DONGLE, chloroplastic [Source:UniProtKB/Swiss-Prot;Acc:Q9MA46]
AT3G48070.3	ath-miR5021	1	RING/U-box superfamily protein [Source:UniProtKB/TrEMBL;Acc:F4JCT1]
AT2G16880.1	ath-miR5021	1	Pentatricopeptide repeat-containing protein At2g16880 [Source:UniProtKB/Swiss-Prot;Acc:Q9ZVX5]
AT4G32590.3	ath-miR5021	1	2Fe-2S ferredoxin-like superfamily protein [Source:UniProtKB/TrEMBL;Acc:F4JUE0]
AT1G73500.1	ath-miR5658	1	Mitogen-activated protein kinase kinase 9 [Source:UniProtKB/Swiss-Prot;Acc:Q9FX43]
AT5G25160.1	ath-miR5658	1	ZFP3 zinc finger protein [Source:UniProtKB/TrEMBL;Acc:Q0WT56]
AT3G60030.1	ath-miR5658	1	Uncharacterized protein At3g60030 (Fragment) [Source:UniProtKB/TrEMBL;Acc:C0SVF5]
AT4G36870.3	ath-miR5658	1	BEL1-like homeodomain protein 2 [Source:UniProtKB/Swiss-Prot;Acc:Q9SW80]
AT4G36870.2	ath-miR5658	1	BEL1-like homeodomain protein 2 [Source:UniProtKB/Swiss-Prot;Acc:Q9SW80]
AT4G36870.1	ath-miR5658	1	BEL1-like homeodomain protein 2 [Source:UniProtKB/Swiss-Prot;Acc:Q9SW80]
AT2G32710.1	ath-miR5658	1	Cyclin-dependent kinase inhibitor 4 [Source:UniProtKB/Swiss-Prot;Acc:Q8GYJ3]
AT5G16560.1	ath-miR5658	1	Transcription repressor KAN1 [Source:UniProtKB/Swiss-Prot;Acc:Q93WJ9]
AT5G59450.1	ath-miR5658	1	Scarecrow-like protein 11 [Source:UniProtKB/Swiss-Prot;Acc:Q9LTI5]
AT4G36870.4	ath-miR5658	1	BEL1-like homeodomain protein 2 [Source:UniProtKB/Swiss-Prot;Acc:Q9SW80]
AT1G45616.1	ath-miR5658	1	Receptor-like protein 6 [Source:UniProtKB/Swiss-Prot;Acc:Q9C637]
AT4G18770.1	ath-miR5658	1	Transcription factor MYB98 [Source:UniProtKB/Swiss-Prot;Acc:Q9S7L2]
AT1G63500.1	ath-miR5658	1	BSK7 [Source:UniProtKB/TrEMBL;Acc:A0A178WJ26]
AT4G30600.1	ath-miR5658	1	AT4g30600/F17I23_60 [Source:UniProtKB/TrEMBL;Acc:Q9M0A0]
AT5G56510.2	ath-miR5658	1	Pumilio homolog 12 [Source:UniProtKB/Swiss-Prot;Acc:Q9LVC3]
AT4G30600.2	ath-miR5658	1	AT4g30600/F17I23_60 [Source:UniProtKB/TrEMBL;Acc:Q9M0A0]
AT5G56510.1	ath-miR5658	1	Pumilio homolog 12 [Source:UniProtKB/Swiss-Prot;Acc:Q9LVC3]
AT3G01500.3	ath-miR5658	1	Beta carbonic anhydrase 1, chloroplastic [Source:UniProtKB/Swiss-Prot;Acc:P27140]
AT3G01500.4	ath-miR5658	1	Beta carbonic anhydrase 1, chloroplastic [Source:UniProtKB/Swiss-Prot;Acc:P27140]
AT5G67180.1	ath-miR5658	1	AP2-like ethylene-responsive transcription factor TOE3 [Source:UniProtKB/Swiss-Prot;Acc:Q9FH95]
AT1G74620.1	ath-miR5658	1	Putative RING zinc finger protein; 84572-85321 [Source:UniProtKB/TrEMBL;Acc:Q9CA55]
AT2G22230.1	ath-miR5658	1	At2g22230/T26C19.11 [Source:UniProtKB/TrEMBL;Acc:Q9SIE3]
AT2G32070.1	ath-miR5658	1	Probable CCR4-associated factor 1 homolog 7 [Source:UniProtKB/Swiss-Prot;Acc:Q9SKZ2]
AT4G00930.2	ath-miR834	1	COP1-interacting protein 4.1 [Source:UniProtKB/TrEMBL;Acc:F4JHQ0]
AT4G00930.3	ath-miR834	1	COP1-interacting protein 4.1 [Source:UniProtKB/TrEMBL;Acc:F4JHQ0]
AT4G00930.1	ath-miR834	1	COP1-interacting protein 4.1 [Source:UniProtKB/TrEMBL;Acc:F4JHQ0]
AT4G00930.4	ath-miR834	1	COP1-interacting protein 4.1 [Source:UniProtKB/TrEMBL;Acc:F4JHQ0]
AT1G52110.1	ath-miR846-3p	1	Mannose-binding lectin superfamily protein [Source:UniProtKB/TrEMBL;Acc:F4IBA0]
AT5G49850.1	ath-miR846-3p	1	Jacalin-related lectin 46 [Source:UniProtKB/Swiss-Prot;Acc:Q9LTA8]
AT1G54160.1	bdi-miR169b	1	Nuclear transcription factor Y subunit A-5 [Source:UniProtKB/Swiss-Prot;Acc:Q9SYH4]
AT1G72830.2	bdi-miR169b	1	Nuclear factor Y, subunit A3 [Source:UniProtKB/TrEMBL;Acc:F4IEZ6]
AT1G72830.3	bdi-miR169b	1	Nuclear factor Y, subunit A3 [Source:UniProtKB/TrEMBL;Acc:F4IEZ6]
AT1G72830.1	bdi-miR169b	1	Nuclear factor Y, subunit A3 [Source:UniProtKB/TrEMBL;Acc:F4IEZ6]
AT5G50570.2	bna-miR156a	1	Squamosa promoter-binding-like protein 13B [Source:UniProtKB/Swiss-Prot;Acc:P0DI11]
AT5G50570.1	bna-miR156a	1	Squamosa promoter-binding-like protein 13B [Source:UniProtKB/Swiss-Prot;Acc:P0DI11]
AT5G50670.2	bna-miR156a	1	Squamosa promoter-binding-like protein 13B [Source:UniProtKB/Swiss-Prot;Acc:P0DI11]
AT2G42200.1	bna-miR156a	1	Squamosa promoter-binding-like protein 9 [Source:UniProtKB/Swiss-Prot;Acc:Q700W2]
AT5G50670.1	bna-miR156a	1	Squamosa promoter-binding-like protein 13B [Source:UniProtKB/Swiss-Prot;Acc:P0DI11]
AT3G57920.1	bna-miR156a	1	Squamosa promoter-binding-like protein 15 [Source:UniProtKB/Swiss-Prot;Acc:Q9M2Q6]
AT1G27370.6	bna-miR156a	1	Squamosa promoter-binding-like protein 10 [Source:UniProtKB/Swiss-Prot;Acc:Q8S9L0]
AT1G27370.1	bna-miR156a	1	Squamosa promoter-binding-like protein 10 [Source:UniProtKB/Swiss-Prot;Acc:Q8S9L0]
AT1G27370.3	bna-miR156a	1	Squamosa promoter-binding-like protein 10 [Source:UniProtKB/Swiss-Prot;Acc:Q8S9L0]
AT1G27370.5	bna-miR156a	1	Squamosa promoter-binding-like protein 10 [Source:UniProtKB/Swiss-Prot;Acc:Q8S9L0]
AT1G27360.1	bna-miR156a	1	Squamosa promoter-binding-like protein 11 [Source:UniProtKB/Swiss-Prot;Acc:Q9FZK0]
AT1G27360.4	bna-miR156a	1	Squamosa promoter-binding-like protein 11 [Source:UniProtKB/Swiss-Prot;Acc:Q9FZK0]
AT1G27360.3	bna-miR156a	1	Squamosa promoter-binding-like protein 11 [Source:UniProtKB/Swiss-Prot;Acc:Q9FZK0]
AT5G43270.1	bna-miR156a	1	Squamosa promoter-binding-like protein 2 [Source:UniProtKB/Swiss-Prot;Acc:Q9S840]
AT5G43270.3	bna-miR156a	1	Squamosa promoter-binding-like protein 2 [Source:UniProtKB/Swiss-Prot;Acc:Q9S840]
AT1G27370.2	bna-miR156a	1	Squamosa promoter-binding-like protein 10 [Source:UniProtKB/Swiss-Prot;Acc:Q8S9L0]
AT1G69170.1	bna-miR156a	1	Squamosa promoter-binding-like protein 6 [Source:UniProtKB/Swiss-Prot;Acc:Q94JW8]
AT5G43270.2	bna-miR156a	1	Squamosa promoter-binding-like protein 2 [Source:UniProtKB/Swiss-Prot;Acc:Q9S840]
AT1G27360.2	bna-miR156a	1	Squamosa promoter-binding-like protein 11 [Source:UniProtKB/Swiss-Prot;Acc:Q9FZK0]
AT1G27370.7	bna-miR156a	1	Squamosa promoter-binding-like protein 10 [Source:UniProtKB/Swiss-Prot;Acc:Q8S9L0]
AT1G27370.4	bna-miR156a	1	Squamosa promoter-binding-like protein 10 [Source:UniProtKB/Swiss-Prot;Acc:Q8S9L0]
AT1G53160.1	bna-miR156a	1	Squamosa promoter-binding-like protein 4 [Source:UniProtKB/Swiss-Prot;Acc:Q9S7A9]
AT1G72830.2	bna-miR169g	1	Nuclear factor Y, subunit A3 [Source:UniProtKB/TrEMBL;Acc:F4IEZ6]
AT1G72830.3	bna-miR169g	1	Nuclear factor Y, subunit A3 [Source:UniProtKB/TrEMBL;Acc:F4IEZ6]
AT1G72830.1	bna-miR169g	1	Nuclear factor Y, subunit A3 [Source:UniProtKB/TrEMBL;Acc:F4IEZ6]
AT1G54160.1	bna-miR169g	1	Nuclear transcription factor Y subunit A-5 [Source:UniProtKB/Swiss-Prot;Acc:Q9SYH4]
AT5G06510.7	bna-miR169m	1	NF-YA10 [Source:UniProtKB/TrEMBL;Acc:A0A178URE3]
AT5G06510.1	bna-miR169m	1	NF-YA10 [Source:UniProtKB/TrEMBL;Acc:A0A178URE3]
AT5G06510.3	bna-miR169m	1	NF-YA10 [Source:UniProtKB/TrEMBL;Acc:A0A178URE3]
AT5G06510.6	bna-miR169m	1	NF-YA10 [Source:UniProtKB/TrEMBL;Acc:A0A178URE3]
AT5G06510.5	bna-miR169m	1	NF-YA10 [Source:UniProtKB/TrEMBL;Acc:A0A178URE3]
AT5G06510.2	bna-miR169m	1	NF-YA10 [Source:UniProtKB/TrEMBL;Acc:A0A178URE3]
AT3G05690.1	bna-miR169m	1	Nuclear factor Y, subunit A2 [Source:UniProtKB/TrEMBL;Acc:A0A1I9LSX7]
AT5G06510.4	bna-miR169m	1	NF-YA10 [Source:UniProtKB/TrEMBL;Acc:A0A178URE3]
AT3G05690.2	bna-miR169m	1	Nuclear factor Y, subunit A2 [Source:UniProtKB/TrEMBL;Acc:A0A1I9LSX7]
AT3G15170.1	cme-miR164a	1	CUC1 [Source:UniProtKB/TrEMBL;Acc:A0A178V703]
AT5G53950.1	cme-miR164a	1	Protein CUP-SHAPED COTYLEDON 2 [Source:UniProtKB/Swiss-Prot;Acc:O04017]
AT1G56010.2	cme-miR164a	1	NAC domain-containing protein 21/22 [Source:UniProtKB/Swiss-Prot;Acc:Q84TE6]
AT1G56010.1	cme-miR164a	1	NAC domain-containing protein 21/22 [Source:UniProtKB/Swiss-Prot;Acc:Q84TE6]
AT5G50570.2	gma-miR156f	1	Squamosa promoter-binding-like protein 13B [Source:UniProtKB/Swiss-Prot;Acc:P0DI11]
AT5G50570.1	gma-miR156f	1	Squamosa promoter-binding-like protein 13B [Source:UniProtKB/Swiss-Prot;Acc:P0DI11]
AT5G50670.2	gma-miR156f	1	Squamosa promoter-binding-like protein 13B [Source:UniProtKB/Swiss-Prot;Acc:P0DI11]
AT5G50670.1	gma-miR156f	1	Squamosa promoter-binding-like protein 13B [Source:UniProtKB/Swiss-Prot;Acc:P0DI11]
AT1G53160.1	gma-miR156f	1	Squamosa promoter-binding-like protein 4 [Source:UniProtKB/Swiss-Prot;Acc:Q9S7A9]
AT1G27370.6	gma-miR156k	1	Squamosa promoter-binding-like protein 10 [Source:UniProtKB/Swiss-Prot;Acc:Q8S9L0]
AT1G27370.1	gma-miR156k	1	Squamosa promoter-binding-like protein 10 [Source:UniProtKB/Swiss-Prot;Acc:Q8S9L0]
AT1G27370.3	gma-miR156k	1	Squamosa promoter-binding-like protein 10 [Source:UniProtKB/Swiss-Prot;Acc:Q8S9L0]
AT1G27370.5	gma-miR156k	1	Squamosa promoter-binding-like protein 10 [Source:UniProtKB/Swiss-Prot;Acc:Q8S9L0]
AT1G27360.1	gma-miR156k	1	Squamosa promoter-binding-like protein 11 [Source:UniProtKB/Swiss-Prot;Acc:Q9FZK0]
AT1G27360.4	gma-miR156k	1	Squamosa promoter-binding-like protein 11 [Source:UniProtKB/Swiss-Prot;Acc:Q9FZK0]
AT1G27360.3	gma-miR156k	1	Squamosa promoter-binding-like protein 11 [Source:UniProtKB/Swiss-Prot;Acc:Q9FZK0]
AT5G43270.1	gma-miR156k	1	Squamosa promoter-binding-like protein 2 [Source:UniProtKB/Swiss-Prot;Acc:Q9S840]
AT5G43270.3	gma-miR156k	1	Squamosa promoter-binding-like protein 2 [Source:UniProtKB/Swiss-Prot;Acc:Q9S840]
AT1G27370.2	gma-miR156k	1	Squamosa promoter-binding-like protein 10 [Source:UniProtKB/Swiss-Prot;Acc:Q8S9L0]
AT2G42200.1	gma-miR156k	1	Squamosa promoter-binding-like protein 9 [Source:UniProtKB/Swiss-Prot;Acc:Q700W2]
AT5G43270.2	gma-miR156k	1	Squamosa promoter-binding-like protein 2 [Source:UniProtKB/Swiss-Prot;Acc:Q9S840]
AT1G27360.2	gma-miR156k	1	Squamosa promoter-binding-like protein 11 [Source:UniProtKB/Swiss-Prot;Acc:Q9FZK0]
AT1G27370.7	gma-miR156k	1	Squamosa promoter-binding-like protein 10 [Source:UniProtKB/Swiss-Prot;Acc:Q8S9L0]
AT1G27370.4	gma-miR156k	1	Squamosa promoter-binding-like protein 10 [Source:UniProtKB/Swiss-Prot;Acc:Q8S9L0]
AT3G57920.1	gma-miR156k	1	Squamosa promoter-binding-like protein 15 [Source:UniProtKB/Swiss-Prot;Acc:Q9M2Q6]
AT2G33810.1	gma-miR156k	1	Squamosa promoter-binding-like protein 3 [Source:UniProtKB/Swiss-Prot;Acc:P93015]
AT2G26960.1	gma-miR159c	1	Myb domain protein 81 [Source:UniProtKB/TrEMBL;Acc:Q9SLH1]
AT2G28350.2	gma-miR160b	1	Auxin response factor (Fragment) [Source:UniProtKB/TrEMBL;Acc:C0SV66]
AT2G28350.1	gma-miR160b	1	Auxin response factor (Fragment) [Source:UniProtKB/TrEMBL;Acc:C0SV66]
AT5G53950.1	gma-miR164b	1	Protein CUP-SHAPED COTYLEDON 2 [Source:UniProtKB/Swiss-Prot;Acc:O04017]
AT3G15170.1	gma-miR164b	1	CUC1 [Source:UniProtKB/TrEMBL;Acc:A0A178V703]
AT1G56010.1	gma-miR164b	1	NAC domain-containing protein 21/22 [Source:UniProtKB/Swiss-Prot;Acc:Q84TE6]
AT1G56010.2	gma-miR164b	1	NAC domain-containing protein 21/22 [Source:UniProtKB/Swiss-Prot;Acc:Q84TE6]
AT1G54160.1	gma-miR169e	1	Nuclear transcription factor Y subunit A-5 [Source:UniProtKB/Swiss-Prot;Acc:Q9SYH4]
AT4G36920.2	gma-miR172d	1	Floral homeotic protein APETALA 2 [Source:UniProtKB/Swiss-Prot;Acc:P47927]
AT4G36920.1	gma-miR172d	1	Floral homeotic protein APETALA 2 [Source:UniProtKB/Swiss-Prot;Acc:P47927]
AT2G39250.2	gma-miR172d	1	AP2-like ethylene-responsive transcription factor SNZ [Source:UniProtKB/Swiss-Prot;Acc:Q6PV67]
AT2G39250.1	gma-miR172d	1	AP2-like ethylene-responsive transcription factor SNZ [Source:UniProtKB/Swiss-Prot;Acc:Q6PV67]
AT5G67180.1	gma-miR172d	1	AP2-like ethylene-responsive transcription factor TOE3 [Source:UniProtKB/Swiss-Prot;Acc:Q9FH95]
AT1G31290.2	gma-miR403a	1	Protein argonaute 3 [Source:UniProtKB/Swiss-Prot;Acc:Q9SHF2]
AT1G31290.1	gma-miR403a	1	Protein argonaute 3 [Source:UniProtKB/Swiss-Prot;Acc:Q9SHF2]
AT1G31290.3	gma-miR403a	1	Protein argonaute 3 [Source:UniProtKB/Swiss-Prot;Acc:Q9SHF2]
AT1G63360.2	gma-miR482b-3p	1	Probable disease resistance protein At1g63360 [Source:UniProtKB/Swiss-Prot;Acc:Q9SH22]
AT1G62630.1	gma-miR482b-3p	1	Probable disease resistance protein At1g62630 [Source:UniProtKB/Swiss-Prot;Acc:Q9SI85]
AT1G63360.1	gma-miR482b-3p	1	Probable disease resistance protein At1g63360 [Source:UniProtKB/Swiss-Prot;Acc:Q9SH22]
AT1G63360.2	gso-miR482a	1	Probable disease resistance protein At1g63360 [Source:UniProtKB/Swiss-Prot;Acc:Q9SH22]
AT1G62630.1	gso-miR482a	1	Probable disease resistance protein At1g62630 [Source:UniProtKB/Swiss-Prot;Acc:Q9SI85]
AT1G63360.1	gso-miR482a	1	Probable disease resistance protein At1g63360 [Source:UniProtKB/Swiss-Prot;Acc:Q9SH22]
AT3G20910.1	hvu-miR169	1	Nuclear transcription factor Y subunit A-9 [Source:UniProtKB/Swiss-Prot;Acc:Q945M9]
AT2G33810.1	mtr-miR156j	1	Squamosa promoter-binding-like protein 3 [Source:UniProtKB/Swiss-Prot;Acc:P93015]
AT2G26960.1	mtr-miR159b	1	Myb domain protein 81 [Source:UniProtKB/TrEMBL;Acc:Q9SLH1]
AT3G12977.1	mtr-miR164d	1	NAC (No Apical Meristem) domain transcriptional regulator superfamily protein [Source:UniProtKB/TrEMBL;Acc:Q9LSI1]
AT3G12977.2	mtr-miR164d	1	NAC (No Apical Meristem) domain transcriptional regulator superfamily protein [Source:UniProtKB/TrEMBL;Acc:Q9LSI1]
AT5G06510.7	mtr-miR169h	1	NF-YA10 [Source:UniProtKB/TrEMBL;Acc:A0A178URE3]
AT5G06510.1	mtr-miR169h	1	NF-YA10 [Source:UniProtKB/TrEMBL;Acc:A0A178URE3]
AT5G06510.3	mtr-miR169h	1	NF-YA10 [Source:UniProtKB/TrEMBL;Acc:A0A178URE3]
AT5G06510.6	mtr-miR169h	1	NF-YA10 [Source:UniProtKB/TrEMBL;Acc:A0A178URE3]
AT5G06510.5	mtr-miR169h	1	NF-YA10 [Source:UniProtKB/TrEMBL;Acc:A0A178URE3]
AT5G06510.2	mtr-miR169h	1	NF-YA10 [Source:UniProtKB/TrEMBL;Acc:A0A178URE3]
AT3G05690.1	mtr-miR169h	1	Nuclear factor Y, subunit A2 [Source:UniProtKB/TrEMBL;Acc:A0A1I9LSX7]
AT5G06510.4	mtr-miR169h	1	NF-YA10 [Source:UniProtKB/TrEMBL;Acc:A0A178URE3]
AT3G05690.2	mtr-miR169h	1	Nuclear factor Y, subunit A2 [Source:UniProtKB/TrEMBL;Acc:A0A1I9LSX7]
AT5G06710.3	mtr-miR2673a	1	Homeobox-leucine zipper protein HAT14 [Source:UniProtKB/Swiss-Prot;Acc:P46665]
AT1G10940.1	mtr-miR2673a	1	Protein kinase superfamily protein [Source:UniProtKB/TrEMBL;Acc:F4I7B6]
AT5G06710.4	mtr-miR2673a	1	Homeobox-leucine zipper protein HAT14 [Source:UniProtKB/Swiss-Prot;Acc:P46665]
AT1G10940.2	mtr-miR2673a	1	Protein kinase superfamily protein [Source:UniProtKB/TrEMBL;Acc:F4I7B6]
AT5G06710.2	mtr-miR2673a	1	Homeobox-leucine zipper protein HAT14 [Source:UniProtKB/Swiss-Prot;Acc:P46665]
AT5G06710.1	mtr-miR2673a	1	Homeobox-leucine zipper protein HAT14 [Source:UniProtKB/Swiss-Prot;Acc:P46665]
AT5G25590.1	mtr-miR2673a	1	DNA ligase (DUF630 and DUF632) [Source:UniProtKB/TrEMBL;Acc:Q8RWW9]
AT5G27440.1	mtr-miR2673a	1	At5g27440 [Source:UniProtKB/TrEMBL;Acc:Q6NQ21]
AT1G55040.1	mtr-miR2673a	1	Zinc finger (Ran-binding) family protein [Source:UniProtKB/TrEMBL;Acc:Q9C7M2]
AT5G53570.1	mtr-miR2673a	1	Ypt/Rab-GAP domain of gyp1p superfamily protein [Source:UniProtKB/TrEMBL;Acc:F4JX92]
AT5G53570.2	mtr-miR2673a	1	Ypt/Rab-GAP domain of gyp1p superfamily protein [Source:UniProtKB/TrEMBL;Acc:F4JX92]
AT1G67840.1	mtr-miR2673a	1	Chloroplast sensor kinase, chloroplastic [Source:UniProtKB/Swiss-Prot;Acc:F4HVG8]
AT1G67840.2	mtr-miR2673a	1	Chloroplast sensor kinase, chloroplastic [Source:UniProtKB/Swiss-Prot;Acc:F4HVG8]
AT1G53645.1	mtr-miR2673a	1	At1g53640/F22G10.8 [Source:UniProtKB/TrEMBL;Acc:Q9C8L9]
AT2G17970.3	mtr-miR2673a	1	RNA demethylase ALKBH9B [Source:UniProtKB/Swiss-Prot;Acc:Q9SL49]
AT2G17970.5	mtr-miR2673a	1	RNA demethylase ALKBH9B [Source:UniProtKB/Swiss-Prot;Acc:Q9SL49]
AT2G17970.4	mtr-miR2673a	1	RNA demethylase ALKBH9B [Source:UniProtKB/Swiss-Prot;Acc:Q9SL49]
AT5G17760.2	mtr-miR2673a	1	AAA-ATPase At5g17760 [Source:UniProtKB/Swiss-Prot;Acc:Q9FN75]
AT2G17970.6	mtr-miR2673a	1	RNA demethylase ALKBH9B [Source:UniProtKB/Swiss-Prot;Acc:Q9SL49]
AT5G66540.1	mtr-miR2673a	1	U3 small nucleolar ribonucleoprotein protein MPP10 [Source:UniProtKB/TrEMBL;Acc:Q9FJY5]
AT5G01590.1	mtr-miR2673a	1	Protein TIC 56, chloroplastic [Source:UniProtKB/Swiss-Prot;Acc:Q7Y1W1]
AT2G17970.2	mtr-miR2673a	1	RNA demethylase ALKBH9B [Source:UniProtKB/Swiss-Prot;Acc:Q9SL49]
AT2G17970.7	mtr-miR2673a	1	RNA demethylase ALKBH9B [Source:UniProtKB/Swiss-Prot;Acc:Q9SL49]
AT5G66540.2	mtr-miR2673a	1	U3 small nucleolar ribonucleoprotein protein MPP10 [Source:UniProtKB/TrEMBL;Acc:Q9FJY5]
AT2G17970.8	mtr-miR2673a	1	RNA demethylase ALKBH9B [Source:UniProtKB/Swiss-Prot;Acc:Q9SL49]
AT5G17760.1	mtr-miR2673a	1	AAA-ATPase At5g17760 [Source:UniProtKB/Swiss-Prot;Acc:Q9FN75]
AT2G17970.9	mtr-miR2673a	1	RNA demethylase ALKBH9B [Source:UniProtKB/Swiss-Prot;Acc:Q9SL49]
AT2G17970.1	mtr-miR2673a	1	RNA demethylase ALKBH9B [Source:UniProtKB/Swiss-Prot;Acc:Q9SL49]
AT2G44440.1	mtr-miR2673a	1	Protein EMSY-LIKE 4 [Source:UniProtKB/Swiss-Prot;Acc:Q08A72]
AT2G24830.1	mtr-miR2673a	1	Zinc finger CCCH domain-containing protein 22 [Source:UniProtKB/Swiss-Prot;Acc:Q9SK49]
AT3G62600.1	mtr-miR2673a	1	DnaJ protein ERDJ3B [Source:UniProtKB/Swiss-Prot;Acc:Q9LZK5]
AT2G17970.10	mtr-miR2673a	1	RNA demethylase ALKBH9B [Source:UniProtKB/Swiss-Prot;Acc:Q9SL49]
AT1G20220.1	mtr-miR2673a	1	Alba DNA/RNA-binding protein [Source:UniProtKB/TrEMBL;Acc:Q944A2]
AT4G19150.2	mtr-miR2673a	1	Ankyrin repeat family protein [Source:UniProtKB/TrEMBL;Acc:Q8GX17]
AT1G22870.3	mtr-miR2673a	1	Kinase family with ARM repeat domain-containing protein [Source:UniProtKB/TrEMBL;Acc:F4I313]
AT1G22870.1	mtr-miR2673a	1	Kinase family with ARM repeat domain-containing protein [Source:UniProtKB/TrEMBL;Acc:F4I313]
AT1G22870.2	mtr-miR2673a	1	Kinase family with ARM repeat domain-containing protein [Source:UniProtKB/TrEMBL;Acc:F4I313]
AT1G22870.4	mtr-miR2673a	1	Kinase family with ARM repeat domain-containing protein [Source:UniProtKB/TrEMBL;Acc:F4I313]
AT5G37550.1	mtr-miR2673a	1	At5g37550 [Source:UniProtKB/TrEMBL;Acc:Q9FGI2]
AT4G19150.1	mtr-miR2673a	1	Ankyrin repeat family protein [Source:UniProtKB/TrEMBL;Acc:Q8GX17]
AT5G44574.1	mtr-miR2673a	1	unknown protein; FUNCTIONS IN: molecular_function unknown; INVOLVED IN: biological_process unknown; LOCATED IN: endomembrane system; Ha. [Source:TAIR;Acc:AT5G44574]
AT5G23680.1	mtr-miR2673a	1	At5g23680 [Source:UniProtKB/TrEMBL;Acc:Q9LSZ8]
AT1G30460.1	mtr-miR2673a	1	30-kDa cleavage and polyadenylation specificity factor 30 [Source:UniProtKB/Swiss-Prot;Acc:A9LNK9]
AT1G30460.2	mtr-miR2673a	1	30-kDa cleavage and polyadenylation specificity factor 30 [Source:UniProtKB/Swiss-Prot;Acc:A9LNK9]
AT1G67680.1	mtr-miR2673a	1	Signal recognition particle subunit SRP72 [Source:UniProtKB/TrEMBL;Acc:Q9FXD4]
AT3G19890.1	mtr-miR2673a	1	F-box protein At3g19890 [Source:UniProtKB/Swiss-Prot;Acc:Q4PSN8]
AT2G20900.3	mtr-miR2673a	1	Diacylglycerol kinase 5 [Source:UniProtKB/Swiss-Prot;Acc:Q9C5E5]
AT2G20900.1	mtr-miR2673a	1	Diacylglycerol kinase 5 [Source:UniProtKB/Swiss-Prot;Acc:Q9C5E5]
AT2G20900.2	mtr-miR2673a	1	Diacylglycerol kinase 5 [Source:UniProtKB/Swiss-Prot;Acc:Q9C5E5]
AT1G55530.2	mtr-miR2673a	1	At1g55530/T5A14_7 [Source:UniProtKB/TrEMBL;Acc:Q9ZVU8]
AT2G28350.2	osa-miR160e-5p	1	Auxin response factor (Fragment) [Source:UniProtKB/TrEMBL;Acc:C0SV66]
AT2G28350.1	osa-miR160e-5p	1	Auxin response factor (Fragment) [Source:UniProtKB/TrEMBL;Acc:C0SV66]
AT5G07680.1	osa-miR164c	1	NAC4 [Source:UniProtKB/TrEMBL;Acc:A0A178UL34]
AT5G61430.2	osa-miR164c	1	NAC domain-containing protein 100 [Source:UniProtKB/Swiss-Prot;Acc:Q9FLJ2]
AT5G61430.1	osa-miR164c	1	NAC domain-containing protein 100 [Source:UniProtKB/Swiss-Prot;Acc:Q9FLJ2]
AT5G07680.2	osa-miR164c	1	NAC4 [Source:UniProtKB/TrEMBL;Acc:A0A178UL34]
AT5G53950.1	osa-miR164e	1	Protein CUP-SHAPED COTYLEDON 2 [Source:UniProtKB/Swiss-Prot;Acc:O04017]
AT3G15170.1	osa-miR164e	1	CUC1 [Source:UniProtKB/TrEMBL;Acc:A0A178V703]
AT1G56010.1	osa-miR164e	1	NAC domain-containing protein 21/22 [Source:UniProtKB/Swiss-Prot;Acc:Q84TE6]
AT1G56010.2	osa-miR164e	1	NAC domain-containing protein 21/22 [Source:UniProtKB/Swiss-Prot;Acc:Q84TE6]
AT2G11910.1	osa-miR414	1	Expressed protein [Source:UniProtKB/TrEMBL;Acc:Q9SIY2]
AT2G11910.2	osa-miR414	1	Expressed protein [Source:UniProtKB/TrEMBL;Acc:Q9SIY2]
AT1G13220.3	osa-miR414	1	nuclear matrix constituent protein-related [Source:TAIR;Acc:AT1G13220]
AT1G13220.2	osa-miR414	1	nuclear matrix constituent protein-related [Source:TAIR;Acc:AT1G13220]
AT1G49900.1	osa-miR414	1	C2H2 type zinc finger transcription factor family [Source:UniProtKB/TrEMBL;Acc:Q9C538]
AT4G36980.2	osa-miR414	1	FUNCTIONS IN: molecular_function unknown; INVOLVED IN: biological_process unknown; EXPRESSED IN: 23 plant structures; EXPRESSED DURING: 13 growth stages; CONTAINS InterPro DOMAIN/s: Splicing factor, suppressor of white apricot (InterPro:IPR019147). [Source:TAIR;Acc:AT4G36980]
AT4G36980.4	osa-miR414	1	FUNCTIONS IN: molecular_function unknown; INVOLVED IN: biological_process unknown; EXPRESSED IN: 23 plant structures; EXPRESSED DURING: 13 growth stages; CONTAINS InterPro DOMAIN/s: Splicing factor, suppressor of white apricot (InterPro:IPR019147). [Source:TAIR;Acc:AT4G36980]
AT4G36980.3	osa-miR414	1	FUNCTIONS IN: molecular_function unknown; INVOLVED IN: biological_process unknown; EXPRESSED IN: 23 plant structures; EXPRESSED DURING: 13 growth stages; CONTAINS InterPro DOMAIN/s: Splicing factor, suppressor of white apricot (InterPro:IPR019147). [Source:TAIR;Acc:AT4G36980]
AT4G36980.1	osa-miR414	1	FUNCTIONS IN: molecular_function unknown; INVOLVED IN: biological_process unknown; EXPRESSED IN: 23 plant structures; EXPRESSED DURING: 13 growth stages; CONTAINS InterPro DOMAIN/s: Splicing factor, suppressor of white apricot (InterPro:IPR019147). [Source:TAIR;Acc:AT4G36980]
AT5G05550.3	osa-miR414	1	Sequence-specific DNA binding transcription factor [Source:UniProtKB/TrEMBL;Acc:F4K0Q7]
AT5G05550.2	osa-miR414	1	Sequence-specific DNA binding transcription factor [Source:UniProtKB/TrEMBL;Acc:F4K0Q7]
AT5G05550.1	osa-miR414	1	Sequence-specific DNA binding transcription factor [Source:UniProtKB/TrEMBL;Acc:F4K0Q7]
AT4G38780.1	osa-miR414	1	Pre-mRNA-processing-splicing factor [Source:TAIR;Acc:AT4G38780]
AT5G62630.1	osa-miR414	1	HIPL2 protein [Source:UniProtKB/Swiss-Prot;Acc:Q94F08]
AT1G77850.1	ppt-miR160c	1	auxin response factor 17 [Source:TAIR;Acc:AT1G77850]
AT1G77850.2	ppt-miR160c	1	auxin response factor 17 [Source:TAIR;Acc:AT1G77850]
AT1G77850.1	ppt-miR160d	1	auxin response factor 17 [Source:TAIR;Acc:AT1G77850]
AT1G77850.2	ppt-miR160d	1	auxin response factor 17 [Source:TAIR;Acc:AT1G77850]
AT1G77850.1	ppt-miR160g	1	auxin response factor 17 [Source:TAIR;Acc:AT1G77850]
AT1G77850.2	ppt-miR160g	1	auxin response factor 17 [Source:TAIR;Acc:AT1G77850]
AT4G00150.1	ppt-miR171a	1	Scarecrow-like protein 6 [Source:UniProtKB/Swiss-Prot;Acc:O81316]
AT4G26110.2	ppt-miR414	1	Nucleosome assembly protein 1;1 [Source:UniProtKB/Swiss-Prot;Acc:Q9SZI2]
AT2G19480.1	ppt-miR414	1	Nucleosome assembly protein 1;2 [Source:UniProtKB/Swiss-Prot;Acc:Q9ZUP3]
AT2G19480.3	ppt-miR414	1	Nucleosome assembly protein 1;2 [Source:UniProtKB/Swiss-Prot;Acc:Q9ZUP3]
AT4G26110.1	ppt-miR414	1	Nucleosome assembly protein 1;1 [Source:UniProtKB/Swiss-Prot;Acc:Q9SZI2]
AT2G19480.2	ppt-miR414	1	Nucleosome assembly protein 1;2 [Source:UniProtKB/Swiss-Prot;Acc:Q9ZUP3]
AT2G11910.1	ppt-miR414	1	Expressed protein [Source:UniProtKB/TrEMBL;Acc:Q9SIY2]
AT2G11910.2	ppt-miR414	1	Expressed protein [Source:UniProtKB/TrEMBL;Acc:Q9SIY2]
AT1G47970.1	ppt-miR414	1	At1g47970 [Source:UniProtKB/TrEMBL;Acc:Q9C7Y9]
AT1G64140.1	ppt-miR902k-5p	1	F22C12.10 [Source:UniProtKB/TrEMBL;Acc:Q9SH64]
AT2G26960.1	ptc-miR159c	1	Myb domain protein 81 [Source:UniProtKB/TrEMBL;Acc:Q9SLH1]
AT1G72830.2	ptc-miR169v	1	Nuclear factor Y, subunit A3 [Source:UniProtKB/TrEMBL;Acc:F4IEZ6]
AT1G72830.3	ptc-miR169v	1	Nuclear factor Y, subunit A3 [Source:UniProtKB/TrEMBL;Acc:F4IEZ6]
AT1G72830.1	ptc-miR169v	1	Nuclear factor Y, subunit A3 [Source:UniProtKB/TrEMBL;Acc:F4IEZ6]
AT1G54160.1	ptc-miR169v	1	Nuclear transcription factor Y subunit A-5 [Source:UniProtKB/Swiss-Prot;Acc:Q9SYH4]
AT5G12840.5	ptc-miR169z	1	Nuclear transcription factor Y subunit A-1 [Source:UniProtKB/Swiss-Prot;Acc:Q9LXV5]
AT5G12840.4	ptc-miR169z	1	Nuclear transcription factor Y subunit A-1 [Source:UniProtKB/Swiss-Prot;Acc:Q9LXV5]
AT5G12840.1	ptc-miR169z	1	Nuclear transcription factor Y subunit A-1 [Source:UniProtKB/Swiss-Prot;Acc:Q9LXV5]
AT5G12840.2	ptc-miR169z	1	Nuclear transcription factor Y subunit A-1 [Source:UniProtKB/Swiss-Prot;Acc:Q9LXV5]
AT5G12840.3	ptc-miR169z	1	Nuclear transcription factor Y subunit A-1 [Source:UniProtKB/Swiss-Prot;Acc:Q9LXV5]
AT1G27370.6	sbi-miR156e	1	Squamosa promoter-binding-like protein 10 [Source:UniProtKB/Swiss-Prot;Acc:Q8S9L0]
AT1G27370.1	sbi-miR156e	1	Squamosa promoter-binding-like protein 10 [Source:UniProtKB/Swiss-Prot;Acc:Q8S9L0]
AT1G27370.3	sbi-miR156e	1	Squamosa promoter-binding-like protein 10 [Source:UniProtKB/Swiss-Prot;Acc:Q8S9L0]
AT1G27370.5	sbi-miR156e	1	Squamosa promoter-binding-like protein 10 [Source:UniProtKB/Swiss-Prot;Acc:Q8S9L0]
AT1G27360.1	sbi-miR156e	1	Squamosa promoter-binding-like protein 11 [Source:UniProtKB/Swiss-Prot;Acc:Q9FZK0]
AT1G27360.4	sbi-miR156e	1	Squamosa promoter-binding-like protein 11 [Source:UniProtKB/Swiss-Prot;Acc:Q9FZK0]
AT1G27360.3	sbi-miR156e	1	Squamosa promoter-binding-like protein 11 [Source:UniProtKB/Swiss-Prot;Acc:Q9FZK0]
AT5G43270.1	sbi-miR156e	1	Squamosa promoter-binding-like protein 2 [Source:UniProtKB/Swiss-Prot;Acc:Q9S840]
AT5G50570.2	sbi-miR156e	1	Squamosa promoter-binding-like protein 13B [Source:UniProtKB/Swiss-Prot;Acc:P0DI11]
AT5G43270.3	sbi-miR156e	1	Squamosa promoter-binding-like protein 2 [Source:UniProtKB/Swiss-Prot;Acc:Q9S840]
AT1G27370.2	sbi-miR156e	1	Squamosa promoter-binding-like protein 10 [Source:UniProtKB/Swiss-Prot;Acc:Q8S9L0]
AT5G50570.1	sbi-miR156e	1	Squamosa promoter-binding-like protein 13B [Source:UniProtKB/Swiss-Prot;Acc:P0DI11]
AT1G69170.1	sbi-miR156e	1	Squamosa promoter-binding-like protein 6 [Source:UniProtKB/Swiss-Prot;Acc:Q94JW8]
AT5G50670.2	sbi-miR156e	1	Squamosa promoter-binding-like protein 13B [Source:UniProtKB/Swiss-Prot;Acc:P0DI11]
AT2G42200.1	sbi-miR156e	1	Squamosa promoter-binding-like protein 9 [Source:UniProtKB/Swiss-Prot;Acc:Q700W2]
AT5G43270.2	sbi-miR156e	1	Squamosa promoter-binding-like protein 2 [Source:UniProtKB/Swiss-Prot;Acc:Q9S840]
AT1G27360.2	sbi-miR156e	1	Squamosa promoter-binding-like protein 11 [Source:UniProtKB/Swiss-Prot;Acc:Q9FZK0]
AT1G27370.7	sbi-miR156e	1	Squamosa promoter-binding-like protein 10 [Source:UniProtKB/Swiss-Prot;Acc:Q8S9L0]
AT5G50670.1	sbi-miR156e	1	Squamosa promoter-binding-like protein 13B [Source:UniProtKB/Swiss-Prot;Acc:P0DI11]
AT1G27370.4	sbi-miR156e	1	Squamosa promoter-binding-like protein 10 [Source:UniProtKB/Swiss-Prot;Acc:Q8S9L0]
AT3G57920.1	sbi-miR156e	1	Squamosa promoter-binding-like protein 15 [Source:UniProtKB/Swiss-Prot;Acc:Q9M2Q6]
AT1G53160.1	sbi-miR156e	1	Squamosa promoter-binding-like protein 4 [Source:UniProtKB/Swiss-Prot;Acc:Q9S7A9]
AT1G22000.1	smo-miR156c	1	Putative F-box/FBD/LRR-repeat protein At1g22000 [Source:UniProtKB/Swiss-Prot;Acc:Q9LM63]
AT4G37770.1	sof-miR159e	1	1-aminocyclopropane-1-carboxylate synthase-like protein [Source:UniProtKB/TrEMBL;Acc:Q56Y32]
AT3G24530.2	tae-miR1134	1	AAA-type ATPase family protein / ankyrin repeat family protein [Source:UniProtKB/TrEMBL;Acc:Q9C5C7]
AT3G24530.1	tae-miR1134	1	AAA-type ATPase family protein / ankyrin repeat family protein [Source:UniProtKB/TrEMBL;Acc:Q9C5C7]
AT3G24530.3	tae-miR1134	1	AAA-type ATPase family protein / ankyrin repeat family protein [Source:UniProtKB/TrEMBL;Acc:Q9C5C7]
AT2G34250.3	tae-miR1134	1	AT2G34250 protein [Source:UniProtKB/TrEMBL;Acc:O80774]
AT2G34250.1	tae-miR1134	1	AT2G34250 protein [Source:UniProtKB/TrEMBL;Acc:O80774]
AT2G34250.2	tae-miR1134	1	AT2G34250 protein [Source:UniProtKB/TrEMBL;Acc:O80774]
AT5G27920.1	tae-miR1134	1	At5g27920 [Source:UniProtKB/TrEMBL;Acc:Q8GZ31]
AT5G12840.5	tcc-miR169f	1	Nuclear transcription factor Y subunit A-1 [Source:UniProtKB/Swiss-Prot;Acc:Q9LXV5]
AT5G12840.4	tcc-miR169f	1	Nuclear transcription factor Y subunit A-1 [Source:UniProtKB/Swiss-Prot;Acc:Q9LXV5]
AT5G12840.1	tcc-miR169f	1	Nuclear transcription factor Y subunit A-1 [Source:UniProtKB/Swiss-Prot;Acc:Q9LXV5]
AT5G12840.2	tcc-miR169f	1	Nuclear transcription factor Y subunit A-1 [Source:UniProtKB/Swiss-Prot;Acc:Q9LXV5]
AT5G12840.3	tcc-miR169f	1	Nuclear transcription factor Y subunit A-1 [Source:UniProtKB/Swiss-Prot;Acc:Q9LXV5]
AT3G20910.1	tcc-miR169f	1	Nuclear transcription factor Y subunit A-9 [Source:UniProtKB/Swiss-Prot;Acc:Q945M9]
AT2G33810.1	vvi-miR156e	1	Squamosa promoter-binding-like protein 3 [Source:UniProtKB/Swiss-Prot;Acc:P93015]
AT1G77850.1	vvi-miR160a	1	auxin response factor 17 [Source:TAIR;Acc:AT1G77850]
AT1G77850.2	vvi-miR160a	1	auxin response factor 17 [Source:TAIR;Acc:AT1G77850]
AT1G71400.1	ahy-miR156a	1.5	Receptor-like protein 12 [Source:UniProtKB/Swiss-Prot;Acc:Q9C9H7]
AT2G33810.1	ahy-miR156a	1.5	Squamosa promoter-binding-like protein 3 [Source:UniProtKB/Swiss-Prot;Acc:P93015]
AT1G27370.6	ahy-miR156b-5p	1.5	Squamosa promoter-binding-like protein 10 [Source:UniProtKB/Swiss-Prot;Acc:Q8S9L0]
AT1G27370.1	ahy-miR156b-5p	1.5	Squamosa promoter-binding-like protein 10 [Source:UniProtKB/Swiss-Prot;Acc:Q8S9L0]
AT1G27370.3	ahy-miR156b-5p	1.5	Squamosa promoter-binding-like protein 10 [Source:UniProtKB/Swiss-Prot;Acc:Q8S9L0]
AT1G27370.5	ahy-miR156b-5p	1.5	Squamosa promoter-binding-like protein 10 [Source:UniProtKB/Swiss-Prot;Acc:Q8S9L0]
AT1G27360.1	ahy-miR156b-5p	1.5	Squamosa promoter-binding-like protein 11 [Source:UniProtKB/Swiss-Prot;Acc:Q9FZK0]
AT1G27360.4	ahy-miR156b-5p	1.5	Squamosa promoter-binding-like protein 11 [Source:UniProtKB/Swiss-Prot;Acc:Q9FZK0]
AT1G27360.3	ahy-miR156b-5p	1.5	Squamosa promoter-binding-like protein 11 [Source:UniProtKB/Swiss-Prot;Acc:Q9FZK0]
AT5G43270.1	ahy-miR156b-5p	1.5	Squamosa promoter-binding-like protein 2 [Source:UniProtKB/Swiss-Prot;Acc:Q9S840]
AT5G43270.3	ahy-miR156b-5p	1.5	Squamosa promoter-binding-like protein 2 [Source:UniProtKB/Swiss-Prot;Acc:Q9S840]
AT1G27370.2	ahy-miR156b-5p	1.5	Squamosa promoter-binding-like protein 10 [Source:UniProtKB/Swiss-Prot;Acc:Q8S9L0]
AT2G42200.1	ahy-miR156b-5p	1.5	Squamosa promoter-binding-like protein 9 [Source:UniProtKB/Swiss-Prot;Acc:Q700W2]
AT5G43270.2	ahy-miR156b-5p	1.5	Squamosa promoter-binding-like protein 2 [Source:UniProtKB/Swiss-Prot;Acc:Q9S840]
AT1G27360.2	ahy-miR156b-5p	1.5	Squamosa promoter-binding-like protein 11 [Source:UniProtKB/Swiss-Prot;Acc:Q9FZK0]
AT1G27370.7	ahy-miR156b-5p	1.5	Squamosa promoter-binding-like protein 10 [Source:UniProtKB/Swiss-Prot;Acc:Q8S9L0]
AT1G27370.4	ahy-miR156b-5p	1.5	Squamosa promoter-binding-like protein 10 [Source:UniProtKB/Swiss-Prot;Acc:Q8S9L0]
AT3G57920.1	ahy-miR156b-5p	1.5	Squamosa promoter-binding-like protein 15 [Source:UniProtKB/Swiss-Prot;Acc:Q9M2Q6]
AT1G22000.1	ahy-miR156c	1.5	Putative F-box/FBD/LRR-repeat protein At1g22000 [Source:UniProtKB/Swiss-Prot;Acc:Q9LM63]
AT3G28690.1	aly-miR156a-5p	1.5	Protein kinase superfamily protein [Source:UniProtKB/TrEMBL;Acc:F4J0D2]
AT5G47840.2	aly-miR156d-3p	1.5	Adenylate kinase 2, chloroplastic [Source:UniProtKB/Swiss-Prot;Acc:Q9FIJ7]
AT5G47840.1	aly-miR156d-3p	1.5	Adenylate kinase 2, chloroplastic [Source:UniProtKB/Swiss-Prot;Acc:Q9FIJ7]
AT2G33810.1	aly-miR156g-5p	1.5	Squamosa promoter-binding-like protein 3 [Source:UniProtKB/Swiss-Prot;Acc:P93015]
AT5G19020.1	aly-miR156h-3p	1.5	Pentatricopeptide repeat-containing protein At5g19020, mitochondrial [Source:UniProtKB/Swiss-Prot;Acc:P0C8Q8]
AT4G37770.1	aly-miR159b-3p	1.5	1-aminocyclopropane-1-carboxylate synthase-like protein [Source:UniProtKB/TrEMBL;Acc:Q56Y32]
AT4G30080.1	aly-miR160a-5p	1.5	Auxin response factor 16 [Source:UniProtKB/Swiss-Prot;Acc:Q93YR9]
AT3G12977.1	aly-miR164a-5p	1.5	NAC (No Apical Meristem) domain transcriptional regulator superfamily protein [Source:UniProtKB/TrEMBL;Acc:Q9LSI1]
AT3G12977.2	aly-miR164a-5p	1.5	NAC (No Apical Meristem) domain transcriptional regulator superfamily protein [Source:UniProtKB/TrEMBL;Acc:Q9LSI1]
AT3G12977.1	aly-miR164c-5p	1.5	NAC (No Apical Meristem) domain transcriptional regulator superfamily protein [Source:UniProtKB/TrEMBL;Acc:Q9LSI1]
AT3G12977.2	aly-miR164c-5p	1.5	NAC (No Apical Meristem) domain transcriptional regulator superfamily protein [Source:UniProtKB/TrEMBL;Acc:Q9LSI1]
AT5G06510.7	aly-miR169e-5p	1.5	NF-YA10 [Source:UniProtKB/TrEMBL;Acc:A0A178URE3]
AT5G06510.1	aly-miR169e-5p	1.5	NF-YA10 [Source:UniProtKB/TrEMBL;Acc:A0A178URE3]
AT5G06510.3	aly-miR169e-5p	1.5	NF-YA10 [Source:UniProtKB/TrEMBL;Acc:A0A178URE3]
AT5G06510.6	aly-miR169e-5p	1.5	NF-YA10 [Source:UniProtKB/TrEMBL;Acc:A0A178URE3]
AT5G06510.5	aly-miR169e-5p	1.5	NF-YA10 [Source:UniProtKB/TrEMBL;Acc:A0A178URE3]
AT5G06510.2	aly-miR169e-5p	1.5	NF-YA10 [Source:UniProtKB/TrEMBL;Acc:A0A178URE3]
AT3G05690.1	aly-miR169e-5p	1.5	Nuclear factor Y, subunit A2 [Source:UniProtKB/TrEMBL;Acc:A0A1I9LSX7]
AT5G06510.4	aly-miR169e-5p	1.5	NF-YA10 [Source:UniProtKB/TrEMBL;Acc:A0A178URE3]
AT3G05690.2	aly-miR169e-5p	1.5	Nuclear factor Y, subunit A2 [Source:UniProtKB/TrEMBL;Acc:A0A1I9LSX7]
AT1G17590.2	aly-miR169i-5p	1.5	Uncharacterized protein At1g17590 (Fragment) [Source:UniProtKB/TrEMBL;Acc:C0SUW0]
AT1G17590.1	aly-miR169i-5p	1.5	Uncharacterized protein At1g17590 (Fragment) [Source:UniProtKB/TrEMBL;Acc:C0SUW0]
AT1G17590.4	aly-miR169i-5p	1.5	Uncharacterized protein At1g17590 (Fragment) [Source:UniProtKB/TrEMBL;Acc:C0SUW0]
AT1G17590.3	aly-miR169i-5p	1.5	Uncharacterized protein At1g17590 (Fragment) [Source:UniProtKB/TrEMBL;Acc:C0SUW0]
AT3G42060.1	aly-miR169n-3p	1.5	Myosin heavy chain-like protein [Source:UniProtKB/TrEMBL;Acc:Q9LX64]
AT3G13030.2	aly-miR837-5p	1.5	AT3G13030 protein [Source:UniProtKB/TrEMBL;Acc:Q9LDS0]
AT3G13030.1	aly-miR837-5p	1.5	AT3G13030 protein [Source:UniProtKB/TrEMBL;Acc:Q9LDS0]
AT3G13030.3	aly-miR837-5p	1.5	AT3G13030 protein [Source:UniProtKB/TrEMBL;Acc:Q9LDS0]
AT3G13030.4	aly-miR837-5p	1.5	AT3G13030 protein [Source:UniProtKB/TrEMBL;Acc:Q9LDS0]
AT3G13030.5	aly-miR837-5p	1.5	AT3G13030 protein [Source:UniProtKB/TrEMBL;Acc:Q9LDS0]
AT1G27370.6	aqc-miR156a	1.5	Squamosa promoter-binding-like protein 10 [Source:UniProtKB/Swiss-Prot;Acc:Q8S9L0]
AT1G27370.1	aqc-miR156a	1.5	Squamosa promoter-binding-like protein 10 [Source:UniProtKB/Swiss-Prot;Acc:Q8S9L0]
AT1G27370.3	aqc-miR156a	1.5	Squamosa promoter-binding-like protein 10 [Source:UniProtKB/Swiss-Prot;Acc:Q8S9L0]
AT1G27370.5	aqc-miR156a	1.5	Squamosa promoter-binding-like protein 10 [Source:UniProtKB/Swiss-Prot;Acc:Q8S9L0]
AT1G27360.1	aqc-miR156a	1.5	Squamosa promoter-binding-like protein 11 [Source:UniProtKB/Swiss-Prot;Acc:Q9FZK0]
AT1G27360.4	aqc-miR156a	1.5	Squamosa promoter-binding-like protein 11 [Source:UniProtKB/Swiss-Prot;Acc:Q9FZK0]
AT1G27360.3	aqc-miR156a	1.5	Squamosa promoter-binding-like protein 11 [Source:UniProtKB/Swiss-Prot;Acc:Q9FZK0]
AT5G43270.1	aqc-miR156a	1.5	Squamosa promoter-binding-like protein 2 [Source:UniProtKB/Swiss-Prot;Acc:Q9S840]
AT5G50570.2	aqc-miR156a	1.5	Squamosa promoter-binding-like protein 13B [Source:UniProtKB/Swiss-Prot;Acc:P0DI11]
AT5G43270.3	aqc-miR156a	1.5	Squamosa promoter-binding-like protein 2 [Source:UniProtKB/Swiss-Prot;Acc:Q9S840]
AT1G27370.2	aqc-miR156a	1.5	Squamosa promoter-binding-like protein 10 [Source:UniProtKB/Swiss-Prot;Acc:Q8S9L0]
AT5G50570.1	aqc-miR156a	1.5	Squamosa promoter-binding-like protein 13B [Source:UniProtKB/Swiss-Prot;Acc:P0DI11]
AT1G69170.1	aqc-miR156a	1.5	Squamosa promoter-binding-like protein 6 [Source:UniProtKB/Swiss-Prot;Acc:Q94JW8]
AT5G50670.2	aqc-miR156a	1.5	Squamosa promoter-binding-like protein 13B [Source:UniProtKB/Swiss-Prot;Acc:P0DI11]
AT2G42200.1	aqc-miR156a	1.5	Squamosa promoter-binding-like protein 9 [Source:UniProtKB/Swiss-Prot;Acc:Q700W2]
AT5G43270.2	aqc-miR156a	1.5	Squamosa promoter-binding-like protein 2 [Source:UniProtKB/Swiss-Prot;Acc:Q9S840]
AT1G27360.2	aqc-miR156a	1.5	Squamosa promoter-binding-like protein 11 [Source:UniProtKB/Swiss-Prot;Acc:Q9FZK0]
AT1G27370.7	aqc-miR156a	1.5	Squamosa promoter-binding-like protein 10 [Source:UniProtKB/Swiss-Prot;Acc:Q8S9L0]
AT5G50670.1	aqc-miR156a	1.5	Squamosa promoter-binding-like protein 13B [Source:UniProtKB/Swiss-Prot;Acc:P0DI11]
AT1G27370.4	aqc-miR156a	1.5	Squamosa promoter-binding-like protein 10 [Source:UniProtKB/Swiss-Prot;Acc:Q8S9L0]
AT3G57920.1	aqc-miR156a	1.5	Squamosa promoter-binding-like protein 15 [Source:UniProtKB/Swiss-Prot;Acc:Q9M2Q6]
AT1G53160.1	aqc-miR156a	1.5	Squamosa promoter-binding-like protein 4 [Source:UniProtKB/Swiss-Prot;Acc:Q9S7A9]
AT1G17590.2	aqc-miR169a	1.5	Uncharacterized protein At1g17590 (Fragment) [Source:UniProtKB/TrEMBL;Acc:C0SUW0]
AT1G17590.1	aqc-miR169a	1.5	Uncharacterized protein At1g17590 (Fragment) [Source:UniProtKB/TrEMBL;Acc:C0SUW0]
AT1G17590.4	aqc-miR169a	1.5	Uncharacterized protein At1g17590 (Fragment) [Source:UniProtKB/TrEMBL;Acc:C0SUW0]
AT1G17590.3	aqc-miR169a	1.5	Uncharacterized protein At1g17590 (Fragment) [Source:UniProtKB/TrEMBL;Acc:C0SUW0]
AT1G27370.6	ath-miR156h	1.5	Squamosa promoter-binding-like protein 10 [Source:UniProtKB/Swiss-Prot;Acc:Q8S9L0]
AT1G27370.1	ath-miR156h	1.5	Squamosa promoter-binding-like protein 10 [Source:UniProtKB/Swiss-Prot;Acc:Q8S9L0]
AT1G27370.3	ath-miR156h	1.5	Squamosa promoter-binding-like protein 10 [Source:UniProtKB/Swiss-Prot;Acc:Q8S9L0]
AT1G27370.5	ath-miR156h	1.5	Squamosa promoter-binding-like protein 10 [Source:UniProtKB/Swiss-Prot;Acc:Q8S9L0]
AT1G27360.1	ath-miR156h	1.5	Squamosa promoter-binding-like protein 11 [Source:UniProtKB/Swiss-Prot;Acc:Q9FZK0]
AT1G27360.4	ath-miR156h	1.5	Squamosa promoter-binding-like protein 11 [Source:UniProtKB/Swiss-Prot;Acc:Q9FZK0]
AT1G27360.3	ath-miR156h	1.5	Squamosa promoter-binding-like protein 11 [Source:UniProtKB/Swiss-Prot;Acc:Q9FZK0]
AT5G43270.1	ath-miR156h	1.5	Squamosa promoter-binding-like protein 2 [Source:UniProtKB/Swiss-Prot;Acc:Q9S840]
AT5G50570.2	ath-miR156h	1.5	Squamosa promoter-binding-like protein 13B [Source:UniProtKB/Swiss-Prot;Acc:P0DI11]
AT5G43270.3	ath-miR156h	1.5	Squamosa promoter-binding-like protein 2 [Source:UniProtKB/Swiss-Prot;Acc:Q9S840]
AT1G27370.2	ath-miR156h	1.5	Squamosa promoter-binding-like protein 10 [Source:UniProtKB/Swiss-Prot;Acc:Q8S9L0]
AT5G50570.1	ath-miR156h	1.5	Squamosa promoter-binding-like protein 13B [Source:UniProtKB/Swiss-Prot;Acc:P0DI11]
AT1G69170.1	ath-miR156h	1.5	Squamosa promoter-binding-like protein 6 [Source:UniProtKB/Swiss-Prot;Acc:Q94JW8]
AT5G50670.2	ath-miR156h	1.5	Squamosa promoter-binding-like protein 13B [Source:UniProtKB/Swiss-Prot;Acc:P0DI11]
AT2G42200.1	ath-miR156h	1.5	Squamosa promoter-binding-like protein 9 [Source:UniProtKB/Swiss-Prot;Acc:Q700W2]
AT5G43270.2	ath-miR156h	1.5	Squamosa promoter-binding-like protein 2 [Source:UniProtKB/Swiss-Prot;Acc:Q9S840]
AT1G27360.2	ath-miR156h	1.5	Squamosa promoter-binding-like protein 11 [Source:UniProtKB/Swiss-Prot;Acc:Q9FZK0]
AT1G27370.7	ath-miR156h	1.5	Squamosa promoter-binding-like protein 10 [Source:UniProtKB/Swiss-Prot;Acc:Q8S9L0]
AT5G50670.1	ath-miR156h	1.5	Squamosa promoter-binding-like protein 13B [Source:UniProtKB/Swiss-Prot;Acc:P0DI11]
AT1G27370.4	ath-miR156h	1.5	Squamosa promoter-binding-like protein 10 [Source:UniProtKB/Swiss-Prot;Acc:Q8S9L0]
AT3G57920.1	ath-miR156h	1.5	Squamosa promoter-binding-like protein 15 [Source:UniProtKB/Swiss-Prot;Acc:Q9M2Q6]
AT1G53160.1	ath-miR156h	1.5	Squamosa promoter-binding-like protein 4 [Source:UniProtKB/Swiss-Prot;Acc:Q9S7A9]
AT2G28605.1	ath-miR156h	1.5	PsbP domain-containing protein 2, chloroplastic [Source:UniProtKB/Swiss-Prot;Acc:Q8VY52]
AT1G71400.1	ath-miR156i	1.5	Receptor-like protein 12 [Source:UniProtKB/Swiss-Prot;Acc:Q9C9H7]
AT2G33810.1	ath-miR156i	1.5	Squamosa promoter-binding-like protein 3 [Source:UniProtKB/Swiss-Prot;Acc:P93015]
AT4G37770.1	ath-miR159c	1.5	1-aminocyclopropane-1-carboxylate synthase-like protein [Source:UniProtKB/TrEMBL;Acc:Q56Y32]
AT4G08870.2	ath-miR2938	1.5	ARGAH2 [Source:UniProtKB/TrEMBL;Acc:A0A178V1K8]
AT4G08870.1	ath-miR2938	1.5	ARGAH2 [Source:UniProtKB/TrEMBL;Acc:A0A178V1K8]
AT3G43600.1	ath-miR414	1.5	Indole-3-acetaldehyde oxidase [Source:UniProtKB/Swiss-Prot;Acc:Q7G192]
AT1G64570.1	ath-miR414	1.5	Homeodomain-like superfamily protein [Source:UniProtKB/TrEMBL;Acc:F4I6S6]
AT5G22640.3	ath-miR414	1.5	Protein TIC 100 [Source:UniProtKB/Swiss-Prot;Acc:Q8LPR8]
AT5G22640.1	ath-miR414	1.5	Protein TIC 100 [Source:UniProtKB/Swiss-Prot;Acc:Q8LPR8]
AT1G49900.1	ath-miR414	1.5	C2H2 type zinc finger transcription factor family [Source:UniProtKB/TrEMBL;Acc:Q9C538]
AT1G52320.5	ath-miR414	1.5	BZIP protein, putative; 48652-45869 [Source:UniProtKB/TrEMBL;Acc:Q9C824]
AT2G23100.1	ath-miR414	1.5	Cysteine/Histidine-rich C1 domain family protein [Source:UniProtKB/TrEMBL;Acc:F4ILF9]
AT1G52320.2	ath-miR414	1.5	BZIP protein, putative; 48652-45869 [Source:UniProtKB/TrEMBL;Acc:Q9C824]
AT5G22640.2	ath-miR414	1.5	Protein TIC 100 [Source:UniProtKB/Swiss-Prot;Acc:Q8LPR8]
AT1G52320.1	ath-miR414	1.5	BZIP protein, putative; 48652-45869 [Source:UniProtKB/TrEMBL;Acc:Q9C824]
AT5G09860.1	ath-miR414	1.5	THO complex subunit 1 [Source:UniProtKB/Swiss-Prot;Acc:Q93VM9]
AT5G09860.2	ath-miR414	1.5	THO complex subunit 1 [Source:UniProtKB/Swiss-Prot;Acc:Q93VM9]
AT5G52640.1	ath-miR414	1.5	Heat shock protein 90-1 [Source:UniProtKB/Swiss-Prot;Acc:P27323]
AT3G14900.1	ath-miR414	1.5	Uncharacterized protein At3g14900 [Source:UniProtKB/TrEMBL;Acc:Q9LKB4]
AT2G20280.1	ath-miR414	1.5	Zinc finger CCCH domain-containing protein 21 [Source:UniProtKB/Swiss-Prot;Acc:Q9SK74]
AT2G21420.1	ath-miR414	1.5	RBR-type E3 ubiquitin transferase [Source:UniProtKB/TrEMBL;Acc:Q9SJT6]
AT5G23420.1	ath-miR414	1.5	High mobility group B protein 7 [Source:UniProtKB/Swiss-Prot;Acc:Q8LDF9]
AT3G45020.2	ath-miR414	1.5	At3g45020 [Source:UniProtKB/TrEMBL;Acc:Q9LXH3]
AT3G45020.1	ath-miR414	1.5	At3g45020 [Source:UniProtKB/TrEMBL;Acc:Q9LXH3]
AT5G23420.2	ath-miR414	1.5	High mobility group B protein 7 [Source:UniProtKB/Swiss-Prot;Acc:Q8LDF9]
AT1G68870.1	ath-miR414	1.5	At1g68870 [Source:UniProtKB/TrEMBL;Acc:Q9CA45]
AT3G45020.3	ath-miR414	1.5	At3g45020 [Source:UniProtKB/TrEMBL;Acc:Q9LXH3]
AT3G45020.4	ath-miR414	1.5	At3g45020 [Source:UniProtKB/TrEMBL;Acc:Q9LXH3]
AT5G05550.3	ath-miR414	1.5	Sequence-specific DNA binding transcription factor [Source:UniProtKB/TrEMBL;Acc:F4K0Q7]
AT2G33400.1	ath-miR414	1.5	FK506-binding nuclear-like protein [Source:UniProtKB/TrEMBL;Acc:Q8H1N0]
AT5G05550.2	ath-miR414	1.5	Sequence-specific DNA binding transcription factor [Source:UniProtKB/TrEMBL;Acc:F4K0Q7]
AT3G43600.1	ath-miR5021	1.5	Indole-3-acetaldehyde oxidase [Source:UniProtKB/Swiss-Prot;Acc:Q7G192]
AT1G27430.2	ath-miR5021	1.5	GYF domain-containing protein [Source:UniProtKB/TrEMBL;Acc:F4HSW8]
AT1G20970.1	ath-miR5021	1.5	FUNCTIONS IN: molecular_function unknown; INVOLVED IN: biological_process unknown; LOCATED IN: plasma membrane, vacuole; EXPRESSED IN: guard cell, cultured cell; BEST Arabidopsis thaliana protein match is: proton pump interactor 1 (TAIR:AT4G27500.1). [Source:TAIR;Acc:AT1G20970]
AT1G27430.1	ath-miR5021	1.5	GYF domain-containing protein [Source:UniProtKB/TrEMBL;Acc:F4HSW8]
AT1G27430.3	ath-miR5021	1.5	GYF domain-containing protein [Source:UniProtKB/TrEMBL;Acc:F4HSW8]
AT3G23900.4	ath-miR5021	1.5	RNA recognition motif (RRM)-containing protein [Source:UniProtKB/TrEMBL;Acc:F4J5A7]
AT3G23900.1	ath-miR5021	1.5	RNA recognition motif (RRM)-containing protein [Source:UniProtKB/TrEMBL;Acc:F4J5A7]
AT4G35790.2	ath-miR5021	1.5	Phospholipase D delta [Source:UniProtKB/Swiss-Prot;Acc:Q9C5Y0]
AT3G23900.3	ath-miR5021	1.5	RNA recognition motif (RRM)-containing protein [Source:UniProtKB/TrEMBL;Acc:F4J5A7]
AT2G01820.1	ath-miR5021	1.5	Receptor-like kinase TMK3 [Source:UniProtKB/Swiss-Prot;Acc:Q9SIT1]
AT5G27000.1	ath-miR5021	1.5	Kinesin-like protein KIN-14G [Source:UniProtKB/Swiss-Prot;Acc:O81635]
AT4G35790.3	ath-miR5021	1.5	Phospholipase D delta [Source:UniProtKB/Swiss-Prot;Acc:Q9C5Y0]
AT2G19170.1	ath-miR5021	1.5	Subtilisin-like protease SBT2.5 [Source:UniProtKB/Swiss-Prot;Acc:O64481]
AT4G35790.1	ath-miR5021	1.5	Phospholipase D delta [Source:UniProtKB/Swiss-Prot;Acc:Q9C5Y0]
AT3G22150.1	ath-miR5021	1.5	Tetratricopeptide repeat (TPR)-like superfamily protein [Source:UniProtKB/TrEMBL;Acc:A0A178VER0]
AT3G13460.1	ath-miR5021	1.5	ECT2 [Source:UniProtKB/TrEMBL;Acc:A0A384L1F9]
AT3G22150.2	ath-miR5021	1.5	Tetratricopeptide repeat (TPR)-like superfamily protein [Source:UniProtKB/TrEMBL;Acc:A0A178VER0]
AT5G53550.5	ath-miR5021	1.5	YSL3 [Source:UniProtKB/TrEMBL;Acc:A0A178U7D6]
AT3G13460.3	ath-miR5021	1.5	ECT2 [Source:UniProtKB/TrEMBL;Acc:A0A384L1F9]
AT3G13460.4	ath-miR5021	1.5	ECT2 [Source:UniProtKB/TrEMBL;Acc:A0A384L1F9]
AT3G13460.2	ath-miR5021	1.5	ECT2 [Source:UniProtKB/TrEMBL;Acc:A0A384L1F9]
AT1G03190.1	ath-miR5021	1.5	UVH6 [Source:UniProtKB/TrEMBL;Acc:A0A178W4P7]
AT1G18270.4	ath-miR5021	1.5	Ketose-bisphosphate aldolase class-II family protein [Source:UniProtKB/TrEMBL;Acc:F4IAP5]
AT1G18270.1	ath-miR5021	1.5	Ketose-bisphosphate aldolase class-II family protein [Source:UniProtKB/TrEMBL;Acc:F4IAP5]
AT2G16750.2	ath-miR5021	1.5	At2g16750 [Source:UniProtKB/TrEMBL;Acc:B5X4Z9]
AT1G18270.3	ath-miR5021	1.5	Ketose-bisphosphate aldolase class-II family protein [Source:UniProtKB/TrEMBL;Acc:F4IAP5]
AT3G20770.1	ath-miR5021	1.5	Protein ETHYLENE INSENSITIVE 3 [Source:UniProtKB/Swiss-Prot;Acc:O24606]
AT1G18270.2	ath-miR5021	1.5	Ketose-bisphosphate aldolase class-II family protein [Source:UniProtKB/TrEMBL;Acc:F4IAP5]
AT2G40520.4	ath-miR5021	1.5	Nucleotidyltransferase family protein [Source:UniProtKB/TrEMBL;Acc:Q5BPR8]
AT1G33980.1	ath-miR5021	1.5	Smg-4/UPF3 family protein [Source:TAIR;Acc:AT1G33980]
AT2G40520.3	ath-miR5021	1.5	Nucleotidyltransferase family protein [Source:UniProtKB/TrEMBL;Acc:Q5BPR8]
AT2G16750.1	ath-miR5021	1.5	At2g16750 [Source:UniProtKB/TrEMBL;Acc:B5X4Z9]
AT2G40520.2	ath-miR5021	1.5	Nucleotidyltransferase family protein [Source:UniProtKB/TrEMBL;Acc:Q5BPR8]
AT3G26370.2	ath-miR5021	1.5	Protein PECTIC ARABINOGALACTAN SYNTHESIS-RELATED [Source:UniProtKB/Swiss-Prot;Acc:Q9LIN9]
AT1G33980.2	ath-miR5021	1.5	Smg-4/UPF3 family protein [Source:TAIR;Acc:AT1G33980]
AT5G25040.5	ath-miR5021	1.5	Major facilitator superfamily protein [Source:TAIR;Acc:AT5G25040]
AT1G17940.2	ath-miR5021	1.5	At1g17940 [Source:UniProtKB/TrEMBL;Acc:Q9LMT6]
AT3G26370.1	ath-miR5021	1.5	Protein PECTIC ARABINOGALACTAN SYNTHESIS-RELATED [Source:UniProtKB/Swiss-Prot;Acc:Q9LIN9]
AT1G14440.1	ath-miR5021	1.5	Zinc-finger homeodomain protein 4 [Source:UniProtKB/Swiss-Prot;Acc:Q9M9S0]
AT5G25040.3	ath-miR5021	1.5	Major facilitator superfamily protein [Source:TAIR;Acc:AT5G25040]
AT5G25040.2	ath-miR5021	1.5	Major facilitator superfamily protein [Source:TAIR;Acc:AT5G25040]
AT3G02740.2	ath-miR5021	1.5	Eukaryotic aspartyl protease family protein [Source:UniProtKB/TrEMBL;Acc:Q9M8R6]
AT2G40520.5	ath-miR5021	1.5	Nucleotidyltransferase family protein [Source:UniProtKB/TrEMBL;Acc:Q5BPR8]
AT2G40520.1	ath-miR5021	1.5	Nucleotidyltransferase family protein [Source:UniProtKB/TrEMBL;Acc:Q5BPR8]
AT1G17940.1	ath-miR5021	1.5	At1g17940 [Source:UniProtKB/TrEMBL;Acc:Q9LMT6]
AT5G25040.1	ath-miR5021	1.5	Major facilitator superfamily protein [Source:TAIR;Acc:AT5G25040]
AT3G48160.2	ath-miR5021	1.5	E2F transcription factor-like E2FE [Source:UniProtKB/Swiss-Prot;Acc:Q8LSZ4]
AT2G40520.6	ath-miR5021	1.5	Nucleotidyltransferase family protein [Source:UniProtKB/TrEMBL;Acc:Q5BPR8]
AT1G17940.4	ath-miR5021	1.5	At1g17940 [Source:UniProtKB/TrEMBL;Acc:Q9LMT6]
AT3G10390.2	ath-miR5021	1.5	Protein FLOWERING locus D-like protein [Source:UniProtKB/TrEMBL;Acc:A0A1I9LNW6]
AT5G25040.4	ath-miR5021	1.5	Major facilitator superfamily protein [Source:TAIR;Acc:AT5G25040]
AT3G02740.1	ath-miR5021	1.5	Eukaryotic aspartyl protease family protein [Source:UniProtKB/TrEMBL;Acc:Q9M8R6]
AT1G11820.3	ath-miR5021	1.5	Glucan endo-1,3-beta-glucosidase 1 [Source:UniProtKB/Swiss-Prot;Acc:O65399]
AT3G10390.3	ath-miR5021	1.5	Protein FLOWERING locus D-like protein [Source:UniProtKB/TrEMBL;Acc:A0A1I9LNW6]
AT2G01290.1	ath-miR5021	1.5	Probable ribose-5-phosphate isomerase 2 [Source:UniProtKB/Swiss-Prot;Acc:Q9ZU38]
AT5G38220.1	ath-miR5021	1.5	Alpha/beta-Hydrolases superfamily protein [Source:UniProtKB/TrEMBL;Acc:Q9FF34]
AT1G16060.3	ath-miR5021	1.5	AP2-like ethylene-responsive transcription factor At1g16060 [Source:UniProtKB/Swiss-Prot;Acc:Q94AN4]
AT5G60710.1	ath-miR5021	1.5	Retroelement pol polyprotein-like [Source:UniProtKB/TrEMBL;Acc:Q9FF49]
AT3G15140.1	ath-miR5021	1.5	Uncharacterized exonuclease domain-containing protein At3g15140 [Source:UniProtKB/Swiss-Prot;Acc:Q8W566]
AT5G38220.2	ath-miR5021	1.5	Alpha/beta-Hydrolases superfamily protein [Source:UniProtKB/TrEMBL;Acc:Q9FF34]
AT1G16060.1	ath-miR5021	1.5	AP2-like ethylene-responsive transcription factor At1g16060 [Source:UniProtKB/Swiss-Prot;Acc:Q94AN4]
AT5G38220.3	ath-miR5021	1.5	Alpha/beta-Hydrolases superfamily protein [Source:UniProtKB/TrEMBL;Acc:Q9FF34]
AT3G61380.3	ath-miR5021	1.5	Phosphatidylinositol N-acetyglucosaminlytransferase subunit P-like protein [Source:UniProtKB/TrEMBL;Acc:Q9M2C6]
AT5G25810.1	ath-miR5021	1.5	Tny [Source:UniProtKB/TrEMBL;Acc:A0A178URN2]
AT5G66440.1	ath-miR5021	1.5	tRNA-methyltransferase non-catalytic subunit trm6MTase subunit [Source:UniProtKB/TrEMBL;Acc:Q9FJZ5]
AT1G55570.1	ath-miR5021	1.5	At1g55570/T5A14_1 [Source:UniProtKB/TrEMBL;Acc:Q9ZVV4]
AT4G38600.1	ath-miR5021	1.5	E3 ubiquitin-protein ligase UPL3 [Source:UniProtKB/Swiss-Prot;Acc:Q6WWW4]
AT4G38600.3	ath-miR5021	1.5	E3 ubiquitin-protein ligase UPL3 [Source:UniProtKB/Swiss-Prot;Acc:Q6WWW4]
AT1G70320.1	ath-miR5021	1.5	E3 ubiquitin-protein ligase UPL2 [Source:UniProtKB/Swiss-Prot;Acc:Q8H0T4]
AT1G74410.1	ath-miR5021	1.5	NEP1-interacting protein-like 2 [Source:UniProtKB/Swiss-Prot;Acc:Q8LBA0]
AT2G13770.1	ath-miR5021	1.5	Nuclease [Source:UniProtKB/TrEMBL;Acc:Q1PF74]
AT1G51355.1	ath-miR5021	1.5	Cyclin-dependent protein kinase inhibitor SMR9 [Source:UniProtKB/Swiss-Prot;Acc:Q3ECS5]
AT4G38600.2	ath-miR5021	1.5	E3 ubiquitin-protein ligase UPL3 [Source:UniProtKB/Swiss-Prot;Acc:Q6WWW4]
AT4G16620.2	ath-miR5021	1.5	WAT1-related protein At4g16620 [Source:UniProtKB/Swiss-Prot;Acc:F4JMI7]
AT4G16620.1	ath-miR5021	1.5	WAT1-related protein At4g16620 [Source:UniProtKB/Swiss-Prot;Acc:F4JMI7]
AT5G45010.1	ath-miR5021	1.5	DSS1(V) [Source:UniProtKB/TrEMBL;Acc:A0A384KQL4]
AT4G16620.3	ath-miR5021	1.5	WAT1-related protein At4g16620 [Source:UniProtKB/Swiss-Prot;Acc:F4JMI7]
AT1G20696.4	ath-miR5021	1.5	high mobility group B3 [Source:TAIR;Acc:AT1G20696]
AT1G20696.5	ath-miR5021	1.5	high mobility group B3 [Source:TAIR;Acc:AT1G20696]
AT1G20696.1	ath-miR5021	1.5	high mobility group B3 [Source:TAIR;Acc:AT1G20696]
AT4G16620.4	ath-miR5021	1.5	WAT1-related protein At4g16620 [Source:UniProtKB/Swiss-Prot;Acc:F4JMI7]
AT1G20696.2	ath-miR5021	1.5	high mobility group B3 [Source:TAIR;Acc:AT1G20696]
AT1G20696.3	ath-miR5021	1.5	high mobility group B3 [Source:TAIR;Acc:AT1G20696]
AT2G19390.1	ath-miR5021	1.5	Expressed protein [Source:UniProtKB/TrEMBL;Acc:O64572]
AT2G19390.2	ath-miR5021	1.5	Expressed protein [Source:UniProtKB/TrEMBL;Acc:O64572]
AT4G39420.2	ath-miR5658	1.5	unknown protein; Ha. [Source:TAIR;Acc:AT4G39420]
AT4G39420.3	ath-miR5658	1.5	unknown protein; Ha. [Source:TAIR;Acc:AT4G39420]
AT4G39420.1	ath-miR5658	1.5	unknown protein; Ha. [Source:TAIR;Acc:AT4G39420]
AT5G16560.1	ath-miR5658	1.5	Transcription repressor KAN1 [Source:UniProtKB/Swiss-Prot;Acc:Q93WJ9]
AT5G41990.1	ath-miR5658	1.5	Serine/threonine-protein kinase WNK8 [Source:UniProtKB/Swiss-Prot;Acc:Q944Q0]
AT1G79580.4	ath-miR5658	1.5	Protein SOMBRERO [Source:UniProtKB/Swiss-Prot;Acc:Q9MA17]
AT4G18770.1	ath-miR5658	1.5	Transcription factor MYB98 [Source:UniProtKB/Swiss-Prot;Acc:Q9S7L2]
AT1G79580.2	ath-miR5658	1.5	Protein SOMBRERO [Source:UniProtKB/Swiss-Prot;Acc:Q9MA17]
AT1G79580.1	ath-miR5658	1.5	Protein SOMBRERO [Source:UniProtKB/Swiss-Prot;Acc:Q9MA17]
AT4G17680.3	ath-miR5658	1.5	SBP (S-ribonuclease binding protein) family protein [Source:UniProtKB/TrEMBL;Acc:Q8L7G9]
AT4G17680.2	ath-miR5658	1.5	SBP (S-ribonuclease binding protein) family protein [Source:UniProtKB/TrEMBL;Acc:Q8L7G9]
AT4G17680.1	ath-miR5658	1.5	SBP (S-ribonuclease binding protein) family protein [Source:UniProtKB/TrEMBL;Acc:Q8L7G9]
AT5G54230.1	ath-miR5658	1.5	Myb domain protein 49 [Source:UniProtKB/TrEMBL;Acc:Q9SPG6]
AT2G29620.3	ath-miR5658	1.5	Dentin sialophosphoprotein [Source:UniProtKB/TrEMBL;Acc:O82393]
AT2G29620.4	ath-miR5658	1.5	Dentin sialophosphoprotein [Source:UniProtKB/TrEMBL;Acc:O82393]
AT2G29620.2	ath-miR5658	1.5	Dentin sialophosphoprotein [Source:UniProtKB/TrEMBL;Acc:O82393]
AT2G29620.1	ath-miR5658	1.5	Dentin sialophosphoprotein [Source:UniProtKB/TrEMBL;Acc:O82393]
AT2G29620.5	ath-miR5658	1.5	Dentin sialophosphoprotein [Source:UniProtKB/TrEMBL;Acc:O82393]
AT2G29620.6	ath-miR5658	1.5	Dentin sialophosphoprotein [Source:UniProtKB/TrEMBL;Acc:O82393]
AT2G44480.3	ath-miR5658	1.5	beta glucosidase 17 [Source:TAIR;Acc:AT2G44480]
AT1G12870.1	ath-miR5658	1.5	Putative F-box/kelch-repeat protein At1g12870 [Source:UniProtKB/Swiss-Prot;Acc:Q9LPW2]
AT2G44480.4	ath-miR5658	1.5	beta glucosidase 17 [Source:TAIR;Acc:AT2G44480]
AT2G44480.2	ath-miR5658	1.5	beta glucosidase 17 [Source:TAIR;Acc:AT2G44480]
AT2G44480.1	ath-miR5658	1.5	beta glucosidase 17 [Source:TAIR;Acc:AT2G44480]
AT1G35660.1	ath-miR773a	1.5	unknown protein; FUNCTIONS IN: molecular_function unknown; INVOLVED IN: biological_process unknown; LOCATED IN: plasma membrane; EXPRESSED IN: 19 plant structures; EXPRESSED DURING: 11 growth stages; Ha. [Source:TAIR;Acc:AT1G35660]
AT1G36925.1	ath-miR838	1.5	unknown protein; Ha. [Source:TAIR;Acc:AT1G36925]
AT1G52110.1	ath-miR846-3p	1.5	Mannose-binding lectin superfamily protein [Source:UniProtKB/TrEMBL;Acc:F4IBA0]
AT5G49850.1	ath-miR846-3p	1.5	Jacalin-related lectin 46 [Source:UniProtKB/Swiss-Prot;Acc:Q9LTA8]
AT1G52130.2	ath-miR846-3p	1.5	Jacalin-related lectin 13 [Source:UniProtKB/Swiss-Prot;Acc:Q9ZU13]
AT1G33790.6	ath-miR846-3p	1.5	Jacalin-related lectin 4 [Source:UniProtKB/Swiss-Prot;Acc:Q9LQ31]
AT1G52130.1	ath-miR846-3p	1.5	Jacalin-related lectin 13 [Source:UniProtKB/Swiss-Prot;Acc:Q9ZU13]
AT1G33790.5	ath-miR846-3p	1.5	Jacalin-related lectin 4 [Source:UniProtKB/Swiss-Prot;Acc:Q9LQ31]
AT1G33790.4	ath-miR846-3p	1.5	Jacalin-related lectin 4 [Source:UniProtKB/Swiss-Prot;Acc:Q9LQ31]
AT1G33790.3	ath-miR846-3p	1.5	Jacalin-related lectin 4 [Source:UniProtKB/Swiss-Prot;Acc:Q9LQ31]
AT1G57570.1	ath-miR846-3p	1.5	Jacalin-related lectin 14 [Source:UniProtKB/Swiss-Prot;Acc:F4I837]
AT1G57570.1	ath-miR846-3p	1.5	Jacalin-related lectin 14 [Source:UniProtKB/Swiss-Prot;Acc:F4I837]
AT1G33790.2	ath-miR846-3p	1.5	Jacalin-related lectin 4 [Source:UniProtKB/Swiss-Prot;Acc:Q9LQ31]
AT2G25980.2	ath-miR846-3p	1.5	Jacalin-related lectin 20 [Source:UniProtKB/Swiss-Prot;Acc:O80998]
AT2G25980.1	ath-miR846-3p	1.5	Jacalin-related lectin 20 [Source:UniProtKB/Swiss-Prot;Acc:O80998]
AT5G43270.1	bcy-miR156	1.5	Squamosa promoter-binding-like protein 2 [Source:UniProtKB/Swiss-Prot;Acc:Q9S840]
AT5G43270.3	bcy-miR156	1.5	Squamosa promoter-binding-like protein 2 [Source:UniProtKB/Swiss-Prot;Acc:Q9S840]
AT2G42200.1	bcy-miR156	1.5	Squamosa promoter-binding-like protein 9 [Source:UniProtKB/Swiss-Prot;Acc:Q700W2]
AT5G43270.2	bcy-miR156	1.5	Squamosa promoter-binding-like protein 2 [Source:UniProtKB/Swiss-Prot;Acc:Q9S840]
AT3G57920.1	bcy-miR156	1.5	Squamosa promoter-binding-like protein 15 [Source:UniProtKB/Swiss-Prot;Acc:Q9M2Q6]
AT5G08620.1	bcy-miR156	1.5	DEAD-box ATP-dependent RNA helicase 25 [Source:UniProtKB/Swiss-Prot;Acc:Q94C75]
AT5G18490.1	bcy-miR529	1.5	At5g18490 [Source:UniProtKB/TrEMBL;Acc:Q940K1]
AT3G27220.1	bcy-miR529	1.5	Kelch repeat-containing protein At3g27220 [Source:UniProtKB/Swiss-Prot;Acc:Q9LK31]
AT1G19330.1	bcy-miR529	1.5	unknown protein; BEST Arabidopsis thaliana protein match is: unknown protein (TAIR:AT1G75060.1); Ha. [Source:TAIR;Acc:AT1G19330]
AT1G19330.2	bcy-miR529	1.5	unknown protein; BEST Arabidopsis thaliana protein match is: unknown protein (TAIR:AT1G75060.1); Ha. [Source:TAIR;Acc:AT1G19330]
AT1G19330.3	bcy-miR529	1.5	unknown protein; BEST Arabidopsis thaliana protein match is: unknown protein (TAIR:AT1G75060.1); Ha. [Source:TAIR;Acc:AT1G19330]
AT2G33810.1	bdi-miR156a	1.5	Squamosa promoter-binding-like protein 3 [Source:UniProtKB/Swiss-Prot;Acc:P93015]
AT1G71400.1	bdi-miR156a	1.5	Receptor-like protein 12 [Source:UniProtKB/Swiss-Prot;Acc:Q9C9H7]
AT1G17590.2	bdi-miR169b	1.5	Uncharacterized protein At1g17590 (Fragment) [Source:UniProtKB/TrEMBL;Acc:C0SUW0]
AT1G17590.1	bdi-miR169b	1.5	Uncharacterized protein At1g17590 (Fragment) [Source:UniProtKB/TrEMBL;Acc:C0SUW0]
AT1G17590.4	bdi-miR169b	1.5	Uncharacterized protein At1g17590 (Fragment) [Source:UniProtKB/TrEMBL;Acc:C0SUW0]
AT1G17590.3	bdi-miR169b	1.5	Uncharacterized protein At1g17590 (Fragment) [Source:UniProtKB/TrEMBL;Acc:C0SUW0]
AT5G06510.7	bdi-miR169k-5p	1.5	NF-YA10 [Source:UniProtKB/TrEMBL;Acc:A0A178URE3]
AT5G06510.1	bdi-miR169k-5p	1.5	NF-YA10 [Source:UniProtKB/TrEMBL;Acc:A0A178URE3]
AT5G06510.3	bdi-miR169k-5p	1.5	NF-YA10 [Source:UniProtKB/TrEMBL;Acc:A0A178URE3]
AT5G06510.6	bdi-miR169k-5p	1.5	NF-YA10 [Source:UniProtKB/TrEMBL;Acc:A0A178URE3]
AT5G06510.5	bdi-miR169k-5p	1.5	NF-YA10 [Source:UniProtKB/TrEMBL;Acc:A0A178URE3]
AT5G06510.2	bdi-miR169k-5p	1.5	NF-YA10 [Source:UniProtKB/TrEMBL;Acc:A0A178URE3]
AT3G05690.1	bdi-miR169k-5p	1.5	Nuclear factor Y, subunit A2 [Source:UniProtKB/TrEMBL;Acc:A0A1I9LSX7]
AT5G06510.4	bdi-miR169k-5p	1.5	NF-YA10 [Source:UniProtKB/TrEMBL;Acc:A0A178URE3]
AT3G05690.2	bdi-miR169k-5p	1.5	Nuclear factor Y, subunit A2 [Source:UniProtKB/TrEMBL;Acc:A0A1I9LSX7]
AT5G12840.5	bdi-miR169k-5p	1.5	Nuclear transcription factor Y subunit A-1 [Source:UniProtKB/Swiss-Prot;Acc:Q9LXV5]
AT5G12840.4	bdi-miR169k-5p	1.5	Nuclear transcription factor Y subunit A-1 [Source:UniProtKB/Swiss-Prot;Acc:Q9LXV5]
AT5G12840.1	bdi-miR169k-5p	1.5	Nuclear transcription factor Y subunit A-1 [Source:UniProtKB/Swiss-Prot;Acc:Q9LXV5]
AT5G12840.2	bdi-miR169k-5p	1.5	Nuclear transcription factor Y subunit A-1 [Source:UniProtKB/Swiss-Prot;Acc:Q9LXV5]
AT5G12840.3	bdi-miR169k-5p	1.5	Nuclear transcription factor Y subunit A-1 [Source:UniProtKB/Swiss-Prot;Acc:Q9LXV5]
AT1G72830.2	bdi-miR169k-5p	1.5	Nuclear factor Y, subunit A3 [Source:UniProtKB/TrEMBL;Acc:F4IEZ6]
AT1G72830.3	bdi-miR169k-5p	1.5	Nuclear factor Y, subunit A3 [Source:UniProtKB/TrEMBL;Acc:F4IEZ6]
AT1G72830.1	bdi-miR169k-5p	1.5	Nuclear factor Y, subunit A3 [Source:UniProtKB/TrEMBL;Acc:F4IEZ6]
AT2G31070.1	bdi-miR319b-3p	1.5	Transcription factor TCP10 [Source:UniProtKB/Swiss-Prot;Acc:O82277]
AT4G18390.2	bdi-miR319b-3p	1.5	Transcription factor TCP2 [Source:UniProtKB/Swiss-Prot;Acc:Q93V43]
AT1G30210.2	bdi-miR319b-3p	1.5	TCP24 [Source:UniProtKB/TrEMBL;Acc:A0A178W971]
AT1G30210.1	bdi-miR319b-3p	1.5	TCP24 [Source:UniProtKB/TrEMBL;Acc:A0A178W971]
AT4G18390.1	bdi-miR319b-3p	1.5	Transcription factor TCP2 [Source:UniProtKB/Swiss-Prot;Acc:Q93V43]
AT1G20750.1	bdi-miR5185a-5p	1.5	RAD3-like DNA-binding helicase protein [Source:UniProtKB/TrEMBL;Acc:F4HUN8]
AT3G28690.1	bna-miR156a	1.5	Protein kinase superfamily protein [Source:UniProtKB/TrEMBL;Acc:F4J0D2]
AT1G17590.2	bna-miR169g	1.5	Uncharacterized protein At1g17590 (Fragment) [Source:UniProtKB/TrEMBL;Acc:C0SUW0]
AT1G17590.1	bna-miR169g	1.5	Uncharacterized protein At1g17590 (Fragment) [Source:UniProtKB/TrEMBL;Acc:C0SUW0]
AT1G17590.4	bna-miR169g	1.5	Uncharacterized protein At1g17590 (Fragment) [Source:UniProtKB/TrEMBL;Acc:C0SUW0]
AT1G17590.3	bna-miR169g	1.5	Uncharacterized protein At1g17590 (Fragment) [Source:UniProtKB/TrEMBL;Acc:C0SUW0]
AT3G12977.2	cme-miR164a	1.5	NAC (No Apical Meristem) domain transcriptional regulator superfamily protein [Source:UniProtKB/TrEMBL;Acc:Q9LSI1]
AT3G12977.1	cme-miR164a	1.5	NAC (No Apical Meristem) domain transcriptional regulator superfamily protein [Source:UniProtKB/TrEMBL;Acc:Q9LSI1]
AT3G20910.1	csi-miR169a	1.5	Nuclear transcription factor Y subunit A-9 [Source:UniProtKB/Swiss-Prot;Acc:Q945M9]
AT5G12840.5	csi-miR169a	1.5	Nuclear transcription factor Y subunit A-1 [Source:UniProtKB/Swiss-Prot;Acc:Q9LXV5]
AT5G12840.4	csi-miR169a	1.5	Nuclear transcription factor Y subunit A-1 [Source:UniProtKB/Swiss-Prot;Acc:Q9LXV5]
AT5G12840.1	csi-miR169a	1.5	Nuclear transcription factor Y subunit A-1 [Source:UniProtKB/Swiss-Prot;Acc:Q9LXV5]
AT5G12840.2	csi-miR169a	1.5	Nuclear transcription factor Y subunit A-1 [Source:UniProtKB/Swiss-Prot;Acc:Q9LXV5]
AT5G12840.3	csi-miR169a	1.5	Nuclear transcription factor Y subunit A-1 [Source:UniProtKB/Swiss-Prot;Acc:Q9LXV5]
AT5G07680.2	far-miR164a	1.5	NAC4 [Source:UniProtKB/TrEMBL;Acc:A0A178UL34]
AT5G61430.1	far-miR164a	1.5	NAC domain-containing protein 100 [Source:UniProtKB/Swiss-Prot;Acc:Q9FLJ2]
AT5G61430.2	far-miR164a	1.5	NAC domain-containing protein 100 [Source:UniProtKB/Swiss-Prot;Acc:Q9FLJ2]
AT5G07680.1	far-miR164a	1.5	NAC4 [Source:UniProtKB/TrEMBL;Acc:A0A178UL34]
AT3G48780.2	gma-miR1533	1.5	Long chain base biosynthesis protein 2b [Source:UniProtKB/Swiss-Prot;Acc:Q9M304]
AT3G48780.1	gma-miR1533	1.5	Long chain base biosynthesis protein 2b [Source:UniProtKB/Swiss-Prot;Acc:Q9M304]
AT3G20110.1	gma-miR1533	1.5	CYP705A20 [Source:UniProtKB/TrEMBL;Acc:A0A178V8F4]
AT1G69170.1	gma-miR156e	1.5	Squamosa promoter-binding-like protein 6 [Source:UniProtKB/Swiss-Prot;Acc:Q94JW8]
AT1G22000.1	gma-miR156f	1.5	Putative F-box/FBD/LRR-repeat protein At1g22000 [Source:UniProtKB/Swiss-Prot;Acc:Q9LM63]
AT1G69170.1	gma-miR156k	1.5	Squamosa promoter-binding-like protein 6 [Source:UniProtKB/Swiss-Prot;Acc:Q94JW8]
AT4G30080.1	gma-miR160b	1.5	Auxin response factor 16 [Source:UniProtKB/Swiss-Prot;Acc:Q93YR9]
AT3G12977.1	gma-miR164b	1.5	NAC (No Apical Meristem) domain transcriptional regulator superfamily protein [Source:UniProtKB/TrEMBL;Acc:Q9LSI1]
AT3G12977.2	gma-miR164b	1.5	NAC (No Apical Meristem) domain transcriptional regulator superfamily protein [Source:UniProtKB/TrEMBL;Acc:Q9LSI1]
AT3G20910.1	gma-miR169c	1.5	Nuclear transcription factor Y subunit A-9 [Source:UniProtKB/Swiss-Prot;Acc:Q945M9]
AT5G12840.5	gma-miR169c	1.5	Nuclear transcription factor Y subunit A-1 [Source:UniProtKB/Swiss-Prot;Acc:Q9LXV5]
AT5G12840.4	gma-miR169c	1.5	Nuclear transcription factor Y subunit A-1 [Source:UniProtKB/Swiss-Prot;Acc:Q9LXV5]
AT5G12840.1	gma-miR169c	1.5	Nuclear transcription factor Y subunit A-1 [Source:UniProtKB/Swiss-Prot;Acc:Q9LXV5]
AT5G12840.2	gma-miR169c	1.5	Nuclear transcription factor Y subunit A-1 [Source:UniProtKB/Swiss-Prot;Acc:Q9LXV5]
AT5G12840.3	gma-miR169c	1.5	Nuclear transcription factor Y subunit A-1 [Source:UniProtKB/Swiss-Prot;Acc:Q9LXV5]
AT5G06510.7	gma-miR169d	1.5	NF-YA10 [Source:UniProtKB/TrEMBL;Acc:A0A178URE3]
AT5G06510.1	gma-miR169d	1.5	NF-YA10 [Source:UniProtKB/TrEMBL;Acc:A0A178URE3]
AT5G06510.3	gma-miR169d	1.5	NF-YA10 [Source:UniProtKB/TrEMBL;Acc:A0A178URE3]
AT5G06510.6	gma-miR169d	1.5	NF-YA10 [Source:UniProtKB/TrEMBL;Acc:A0A178URE3]
AT5G06510.5	gma-miR169d	1.5	NF-YA10 [Source:UniProtKB/TrEMBL;Acc:A0A178URE3]
AT5G06510.2	gma-miR169d	1.5	NF-YA10 [Source:UniProtKB/TrEMBL;Acc:A0A178URE3]
AT3G05690.1	gma-miR169d	1.5	Nuclear factor Y, subunit A2 [Source:UniProtKB/TrEMBL;Acc:A0A1I9LSX7]
AT5G06510.4	gma-miR169d	1.5	NF-YA10 [Source:UniProtKB/TrEMBL;Acc:A0A178URE3]
AT3G05690.2	gma-miR169d	1.5	Nuclear factor Y, subunit A2 [Source:UniProtKB/TrEMBL;Acc:A0A1I9LSX7]
AT1G16980.2	gma-miR169n-3p	1.5	Probable alpha,alpha-trehalose-phosphate synthase [UDP-forming] 2 [Source:UniProtKB/Swiss-Prot;Acc:Q9FZ57]
AT1G16980.1	gma-miR169n-3p	1.5	Probable alpha,alpha-trehalose-phosphate synthase [UDP-forming] 2 [Source:UniProtKB/Swiss-Prot;Acc:Q9FZ57]
AT5G45330.3	gma-miR396g	1.5	Decapping 5-like protein [Source:UniProtKB/Swiss-Prot;Acc:Q9FH77]
AT5G45330.1	gma-miR396g	1.5	Decapping 5-like protein [Source:UniProtKB/Swiss-Prot;Acc:Q9FH77]
AT5G45330.2	gma-miR396g	1.5	Decapping 5-like protein [Source:UniProtKB/Swiss-Prot;Acc:Q9FH77]
AT5G12950.1	gma-miR396g	1.5	Proline-tRNA ligase (DUF1680) [Source:UniProtKB/TrEMBL;Acc:Q9LXU4]
AT1G63350.4	gma-miR482b-3p	1.5	Disease resistance protein (CC-NBS-LRR class) family [Source:TAIR;Acc:AT1G63350]
AT1G63350.1	gma-miR482b-3p	1.5	Disease resistance protein (CC-NBS-LRR class) family [Source:TAIR;Acc:AT1G63350]
AT1G63350.3	gma-miR482b-3p	1.5	Disease resistance protein (CC-NBS-LRR class) family [Source:TAIR;Acc:AT1G63350]
AT1G63350.2	gma-miR482b-3p	1.5	Disease resistance protein (CC-NBS-LRR class) family [Source:TAIR;Acc:AT1G63350]
AT1G67770.1	gma-miR4993	1.5	F12A21.10 [Source:UniProtKB/TrEMBL;Acc:Q9FXE0]
AT3G51290.2	gma-miR4993	1.5	Pyridoxal-phosphate-dependent serine hydroxymethyltransferase, putative (DUF632) [Source:UniProtKB/TrEMBL;Acc:F4J3B2]
AT3G51290.3	gma-miR4993	1.5	Pyridoxal-phosphate-dependent serine hydroxymethyltransferase, putative (DUF632) [Source:UniProtKB/TrEMBL;Acc:F4J3B2]
AT3G51290.1	gma-miR4993	1.5	Pyridoxal-phosphate-dependent serine hydroxymethyltransferase, putative (DUF632) [Source:UniProtKB/TrEMBL;Acc:F4J3B2]
AT1G63350.4	gso-miR482a	1.5	Disease resistance protein (CC-NBS-LRR class) family [Source:TAIR;Acc:AT1G63350]
AT1G63350.1	gso-miR482a	1.5	Disease resistance protein (CC-NBS-LRR class) family [Source:TAIR;Acc:AT1G63350]
AT1G63350.3	gso-miR482a	1.5	Disease resistance protein (CC-NBS-LRR class) family [Source:TAIR;Acc:AT1G63350]
AT1G63350.2	gso-miR482a	1.5	Disease resistance protein (CC-NBS-LRR class) family [Source:TAIR;Acc:AT1G63350]
AT4G37770.1	hvu-miR159a	1.5	1-aminocyclopropane-1-carboxylate synthase-like protein [Source:UniProtKB/TrEMBL;Acc:Q56Y32]
AT5G12840.5	hvu-miR169	1.5	Nuclear transcription factor Y subunit A-1 [Source:UniProtKB/Swiss-Prot;Acc:Q9LXV5]
AT5G12840.4	hvu-miR169	1.5	Nuclear transcription factor Y subunit A-1 [Source:UniProtKB/Swiss-Prot;Acc:Q9LXV5]
AT5G12840.1	hvu-miR169	1.5	Nuclear transcription factor Y subunit A-1 [Source:UniProtKB/Swiss-Prot;Acc:Q9LXV5]
AT5G12840.2	hvu-miR169	1.5	Nuclear transcription factor Y subunit A-1 [Source:UniProtKB/Swiss-Prot;Acc:Q9LXV5]
AT5G12840.3	hvu-miR169	1.5	Nuclear transcription factor Y subunit A-1 [Source:UniProtKB/Swiss-Prot;Acc:Q9LXV5]
AT1G27370.6	mtr-miR156j	1.5	Squamosa promoter-binding-like protein 10 [Source:UniProtKB/Swiss-Prot;Acc:Q8S9L0]
AT1G27370.1	mtr-miR156j	1.5	Squamosa promoter-binding-like protein 10 [Source:UniProtKB/Swiss-Prot;Acc:Q8S9L0]
AT1G27370.3	mtr-miR156j	1.5	Squamosa promoter-binding-like protein 10 [Source:UniProtKB/Swiss-Prot;Acc:Q8S9L0]
AT1G27370.5	mtr-miR156j	1.5	Squamosa promoter-binding-like protein 10 [Source:UniProtKB/Swiss-Prot;Acc:Q8S9L0]
AT1G27360.1	mtr-miR156j	1.5	Squamosa promoter-binding-like protein 11 [Source:UniProtKB/Swiss-Prot;Acc:Q9FZK0]
AT1G27360.4	mtr-miR156j	1.5	Squamosa promoter-binding-like protein 11 [Source:UniProtKB/Swiss-Prot;Acc:Q9FZK0]
AT1G27360.3	mtr-miR156j	1.5	Squamosa promoter-binding-like protein 11 [Source:UniProtKB/Swiss-Prot;Acc:Q9FZK0]
AT5G43270.1	mtr-miR156j	1.5	Squamosa promoter-binding-like protein 2 [Source:UniProtKB/Swiss-Prot;Acc:Q9S840]
AT5G50570.2	mtr-miR156j	1.5	Squamosa promoter-binding-like protein 13B [Source:UniProtKB/Swiss-Prot;Acc:P0DI11]
AT5G43270.3	mtr-miR156j	1.5	Squamosa promoter-binding-like protein 2 [Source:UniProtKB/Swiss-Prot;Acc:Q9S840]
AT1G27370.2	mtr-miR156j	1.5	Squamosa promoter-binding-like protein 10 [Source:UniProtKB/Swiss-Prot;Acc:Q8S9L0]
AT5G50570.1	mtr-miR156j	1.5	Squamosa promoter-binding-like protein 13B [Source:UniProtKB/Swiss-Prot;Acc:P0DI11]
AT1G69170.1	mtr-miR156j	1.5	Squamosa promoter-binding-like protein 6 [Source:UniProtKB/Swiss-Prot;Acc:Q94JW8]
AT5G50670.2	mtr-miR156j	1.5	Squamosa promoter-binding-like protein 13B [Source:UniProtKB/Swiss-Prot;Acc:P0DI11]
AT2G42200.1	mtr-miR156j	1.5	Squamosa promoter-binding-like protein 9 [Source:UniProtKB/Swiss-Prot;Acc:Q700W2]
AT5G43270.2	mtr-miR156j	1.5	Squamosa promoter-binding-like protein 2 [Source:UniProtKB/Swiss-Prot;Acc:Q9S840]
AT1G27360.2	mtr-miR156j	1.5	Squamosa promoter-binding-like protein 11 [Source:UniProtKB/Swiss-Prot;Acc:Q9FZK0]
AT1G27370.7	mtr-miR156j	1.5	Squamosa promoter-binding-like protein 10 [Source:UniProtKB/Swiss-Prot;Acc:Q8S9L0]
AT5G50670.1	mtr-miR156j	1.5	Squamosa promoter-binding-like protein 13B [Source:UniProtKB/Swiss-Prot;Acc:P0DI11]
AT1G27370.4	mtr-miR156j	1.5	Squamosa promoter-binding-like protein 10 [Source:UniProtKB/Swiss-Prot;Acc:Q8S9L0]
AT3G57920.1	mtr-miR156j	1.5	Squamosa promoter-binding-like protein 15 [Source:UniProtKB/Swiss-Prot;Acc:Q9M2Q6]
AT1G53290.1	mtr-miR156j	1.5	Hexosyltransferase (Fragment) [Source:UniProtKB/TrEMBL;Acc:W8Q798]
AT1G53160.1	mtr-miR156j	1.5	Squamosa promoter-binding-like protein 4 [Source:UniProtKB/Swiss-Prot;Acc:Q9S7A9]
AT4G37770.1	mtr-miR159a	1.5	1-aminocyclopropane-1-carboxylate synthase-like protein [Source:UniProtKB/TrEMBL;Acc:Q56Y32]
AT5G07680.1	mtr-miR164d	1.5	NAC4 [Source:UniProtKB/TrEMBL;Acc:A0A178UL34]
AT5G61430.2	mtr-miR164d	1.5	NAC domain-containing protein 100 [Source:UniProtKB/Swiss-Prot;Acc:Q9FLJ2]
AT5G61430.1	mtr-miR164d	1.5	NAC domain-containing protein 100 [Source:UniProtKB/Swiss-Prot;Acc:Q9FLJ2]
AT5G07680.2	mtr-miR164d	1.5	NAC4 [Source:UniProtKB/TrEMBL;Acc:A0A178UL34]
AT5G12840.5	mtr-miR169d-5p	1.5	Nuclear transcription factor Y subunit A-1 [Source:UniProtKB/Swiss-Prot;Acc:Q9LXV5]
AT5G12840.4	mtr-miR169d-5p	1.5	Nuclear transcription factor Y subunit A-1 [Source:UniProtKB/Swiss-Prot;Acc:Q9LXV5]
AT5G12840.1	mtr-miR169d-5p	1.5	Nuclear transcription factor Y subunit A-1 [Source:UniProtKB/Swiss-Prot;Acc:Q9LXV5]
AT5G12840.2	mtr-miR169d-5p	1.5	Nuclear transcription factor Y subunit A-1 [Source:UniProtKB/Swiss-Prot;Acc:Q9LXV5]
AT5G12840.3	mtr-miR169d-5p	1.5	Nuclear transcription factor Y subunit A-1 [Source:UniProtKB/Swiss-Prot;Acc:Q9LXV5]
AT3G20910.1	mtr-miR169d-5p	1.5	Nuclear transcription factor Y subunit A-9 [Source:UniProtKB/Swiss-Prot;Acc:Q945M9]
AT3G20910.1	mtr-miR169f	1.5	Nuclear transcription factor Y subunit A-9 [Source:UniProtKB/Swiss-Prot;Acc:Q945M9]
AT5G12840.5	mtr-miR169f	1.5	Nuclear transcription factor Y subunit A-1 [Source:UniProtKB/Swiss-Prot;Acc:Q9LXV5]
AT5G12840.4	mtr-miR169f	1.5	Nuclear transcription factor Y subunit A-1 [Source:UniProtKB/Swiss-Prot;Acc:Q9LXV5]
AT5G12840.1	mtr-miR169f	1.5	Nuclear transcription factor Y subunit A-1 [Source:UniProtKB/Swiss-Prot;Acc:Q9LXV5]
AT5G12840.2	mtr-miR169f	1.5	Nuclear transcription factor Y subunit A-1 [Source:UniProtKB/Swiss-Prot;Acc:Q9LXV5]
AT5G12840.3	mtr-miR169f	1.5	Nuclear transcription factor Y subunit A-1 [Source:UniProtKB/Swiss-Prot;Acc:Q9LXV5]
AT4G35790.1	mtr-miR169l-3p	1.5	Phospholipase D delta [Source:UniProtKB/Swiss-Prot;Acc:Q9C5Y0]
AT4G35790.3	mtr-miR169l-3p	1.5	Phospholipase D delta [Source:UniProtKB/Swiss-Prot;Acc:Q9C5Y0]
AT4G35790.2	mtr-miR169l-3p	1.5	Phospholipase D delta [Source:UniProtKB/Swiss-Prot;Acc:Q9C5Y0]
AT1G05770.1	mtr-miR2595	1.5	Jacalin-related lectin 2 [Source:UniProtKB/Swiss-Prot;Acc:Q9MA49]
AT1G59910.1	mtr-miR2673a	1.5	Formin-like protein 7 [Source:UniProtKB/Swiss-Prot;Acc:Q9XIE0]
AT1G21590.1	mtr-miR2673a	1.5	At1g21590/F24J8_9 [Source:UniProtKB/TrEMBL;Acc:Q8VZG4]
AT1G21590.2	mtr-miR2673a	1.5	At1g21590/F24J8_9 [Source:UniProtKB/TrEMBL;Acc:Q8VZG4]
AT1G26110.1	mtr-miR2673a	1.5	Protein decapping 5 [Source:UniProtKB/Swiss-Prot;Acc:Q9C658]
AT1G26110.2	mtr-miR2673a	1.5	Protein decapping 5 [Source:UniProtKB/Swiss-Prot;Acc:Q9C658]
AT1G62500.1	mtr-miR2673a	1.5	Bifunctional inhibitor/lipid-transfer protein/seed storage 2S albumin superfamily protein [Source:UniProtKB/TrEMBL;Acc:Q9SXE7]
AT5G44572.1	mtr-miR2673a	1.5	Transmembrane protein [Source:UniProtKB/TrEMBL;Acc:Q0WML3]
AT4G25630.1	mtr-miR2673a	1.5	Mediator of RNA polymerase II transcription subunit 36a [Source:UniProtKB/Swiss-Prot;Acc:Q94AH9]
AT1G76300.1	mtr-miR2673a	1.5	Small nuclear ribonucleoprotein SmD3a [Source:UniProtKB/Swiss-Prot;Acc:Q9S7E6]
AT1G50690.1	mtr-miR2673a	1.5	Cystatin/monellin superfamily protein [Source:TAIR;Acc:AT1G50690]
AT1G50690.2	mtr-miR2673a	1.5	Cystatin/monellin superfamily protein [Source:TAIR;Acc:AT1G50690]
AT2G14288.1	mtr-miR2673a	1.5	FUNCTIONS IN: molecular_function unknown; INVOLVED IN: biological_process unknown; LOCATED IN: cellular_component unknown; BEST Arabidopsis thaliana protein match is: Galactose oxidase/kelch repeat superfamily protein (TAIR:AT3G24610.1); Has 30201 B /.../its to 17322 proteins in 780 species: Archae - 12; Bacteria - 1396; Metazoa - 17338; Fungi - 3422; Plants - 5037; Viruses - 0; Other Eukaryotes …
AT4G33400.1	mtr-miR2673a	1.5	Dem-like protein [Source:UniProtKB/TrEMBL;Acc:Q9SZB7]
AT2G17110.1	mtr-miR2673a	1.5	Protein of unknown function (DUF630 and DUF632) [Source:TAIR;Acc:AT2G17110]
AT2G17740.1	mtr-miR2673a	1.5	At2g17740 [Source:UniProtKB/TrEMBL;Acc:Q6NQN8]
AT4G21660.3	mtr-miR2673a	1.5	proline-rich spliceosome-associated (PSP) family protein [Source:TAIR;Acc:AT4G21660]
AT4G21660.1	mtr-miR2673a	1.5	proline-rich spliceosome-associated (PSP) family protein [Source:TAIR;Acc:AT4G21660]
AT5G37790.1	mtr-miR2673a	1.5	Protein kinase superfamily protein [Source:UniProtKB/TrEMBL;Acc:Q8LGB4]
AT4G21660.2	mtr-miR2673a	1.5	proline-rich spliceosome-associated (PSP) family protein [Source:TAIR;Acc:AT4G21660]
AT5G51590.1	mtr-miR2673a	1.5	AT-hook motif nuclear-localized protein 4 [Source:UniProtKB/Swiss-Prot;Acc:Q9FHM5]
AT4G36780.1	mtr-miR2673a	1.5	BES1/BZR1 homolog 2 [Source:TAIR;Acc:AT4G36780]
AT5G62240.1	mtr-miR2673a	1.5	Cell cycle regulated microtubule associated protein [Source:UniProtKB/TrEMBL;Acc:Q5XUX8]
AT1G76940.3	mtr-miR2673a	1.5	Nuclear speckle RNA-binding protein A [Source:UniProtKB/Swiss-Prot;Acc:A1A6K6]
AT1G76940.1	mtr-miR2673a	1.5	Nuclear speckle RNA-binding protein A [Source:UniProtKB/Swiss-Prot;Acc:A1A6K6]
AT2G45050.1	mtr-miR2673a	1.5	GATA transcription factor 2 [Source:UniProtKB/Swiss-Prot;Acc:O49741]
AT1G30460.1	mtr-miR2673a	1.5	30-kDa cleavage and polyadenylation specificity factor 30 [Source:UniProtKB/Swiss-Prot;Acc:A9LNK9]
AT1G76940.2	mtr-miR2673a	1.5	Nuclear speckle RNA-binding protein A [Source:UniProtKB/Swiss-Prot;Acc:A1A6K6]
AT4G36230.1	mtr-miR2673a	1.5	Putative glycine-rich cell wall protein [Source:UniProtKB/TrEMBL;Acc:O65514]
AT1G30460.2	mtr-miR2673a	1.5	30-kDa cleavage and polyadenylation specificity factor 30 [Source:UniProtKB/Swiss-Prot;Acc:A9LNK9]
AT4G29360.1	mtr-miR2673a	1.5	O-Glycosyl hydrolases family 17 protein [Source:TAIR;Acc:AT4G29360]
AT1G09650.1	mtr-miR2673a	1.5	F-box/LRR-repeat/kelch-repeat protein At1g09650 [Source:UniProtKB/Swiss-Prot;Acc:O04488]
AT4G29360.2	mtr-miR2673a	1.5	O-Glycosyl hydrolases family 17 protein [Source:TAIR;Acc:AT4G29360]
AT1G25240.2	mtr-miR2673a	1.5	ENTH/VHS/GAT family protein [Source:TAIR;Acc:AT1G25240]
AT2G13370.2	mtr-miR2673a	1.5	Protein CHROMATIN REMODELING 5 [Source:UniProtKB/Swiss-Prot;Acc:F4IV99]
AT2G13370.1	mtr-miR2673a	1.5	Protein CHROMATIN REMODELING 5 [Source:UniProtKB/Swiss-Prot;Acc:F4IV99]
AT2G13370.3	mtr-miR2673a	1.5	Protein CHROMATIN REMODELING 5 [Source:UniProtKB/Swiss-Prot;Acc:F4IV99]
AT5G55040.1	mtr-miR2673a	1.5	DNA-binding bromodomain-containing protein [Source:UniProtKB/TrEMBL;Acc:Q8VY17]
AT5G55040.2	mtr-miR2673a	1.5	DNA-binding bromodomain-containing protein [Source:UniProtKB/TrEMBL;Acc:Q8VY17]
AT1G79990.1	mtr-miR2673a	1.5	Coatomer subunit beta' [Source:UniProtKB/TrEMBL;Acc:A0A178WGE9]
AT1G79990.2	mtr-miR2673a	1.5	Coatomer subunit beta' [Source:UniProtKB/TrEMBL;Acc:A0A178WGE9]
AT1G27752.1	mtr-miR2673a	1.5	Ubiquitin system component Cue protein [Source:UniProtKB/TrEMBL;Acc:B3H6L4]
AT1G27752.2	mtr-miR2673a	1.5	Ubiquitin system component Cue protein [Source:UniProtKB/TrEMBL;Acc:B3H6L4]
AT3G06500.2	mtr-miR2673a	1.5	Alkaline/neutral invertase C, mitochondrial [Source:UniProtKB/Swiss-Prot;Acc:B9DFA8]
AT3G06500.1	mtr-miR2673a	1.5	Alkaline/neutral invertase C, mitochondrial [Source:UniProtKB/Swiss-Prot;Acc:B9DFA8]
AT5G06100.1	mtr-miR319b-3p	1.5	Transcription factor MYB33 [Source:UniProtKB/Swiss-Prot;Acc:Q8W1W6]
AT5G06100.2	mtr-miR319b-3p	1.5	Transcription factor MYB33 [Source:UniProtKB/Swiss-Prot;Acc:Q8W1W6]
AT5G06100.3	mtr-miR319b-3p	1.5	Transcription factor MYB33 [Source:UniProtKB/Swiss-Prot;Acc:Q8W1W6]
AT5G06100.5	mtr-miR319b-3p	1.5	Transcription factor MYB33 [Source:UniProtKB/Swiss-Prot;Acc:Q8W1W6]
AT5G06100.4	mtr-miR319b-3p	1.5	Transcription factor MYB33 [Source:UniProtKB/Swiss-Prot;Acc:Q8W1W6]
AT1G30470.3	mtr-miR5204	1.5	SIT4 phosphatase-associated family protein [Source:UniProtKB/TrEMBL;Acc:F4I6B2]
AT1G30470.2	mtr-miR5204	1.5	SIT4 phosphatase-associated family protein [Source:UniProtKB/TrEMBL;Acc:F4I6B2]
AT1G30470.1	mtr-miR5204	1.5	SIT4 phosphatase-associated family protein [Source:UniProtKB/TrEMBL;Acc:F4I6B2]
AT4G01560.1	mtr-miR5205a	1.5	AT4g01560/F11O4_6 [Source:UniProtKB/TrEMBL;Acc:Q9M125]
AT5G28840.1	mtr-miR5293	1.5	GDP-mannose 3,5-epimerase [Source:UniProtKB/Swiss-Prot;Acc:Q93VR3]
AT4G34910.1	mtr-miR5293	1.5	DEAD-box ATP-dependent RNA helicase 16 [Source:UniProtKB/Swiss-Prot;Acc:Q9SW44]
AT3G02660.2	osa-miR1426	1.5	Tyrosine--tRNA ligase [Source:UniProtKB/TrEMBL;Acc:A0A178VAQ8]
AT3G02660.1	osa-miR1426	1.5	Tyrosine--tRNA ligase [Source:UniProtKB/TrEMBL;Acc:A0A178VAQ8]
AT5G60460.1	osa-miR1426	1.5	Protein transport protein Sec61 subunit beta [Source:UniProtKB/TrEMBL;Acc:Q9FKK1]
AT1G61290.2	osa-miR1426	1.5	Syntaxin-124 [Source:UniProtKB/Swiss-Prot;Acc:O64791]
AT2G33810.1	osa-miR156l-5p	1.5	Squamosa promoter-binding-like protein 3 [Source:UniProtKB/Swiss-Prot;Acc:P93015]
AT5G06100.1	osa-miR159c	1.5	Transcription factor MYB33 [Source:UniProtKB/Swiss-Prot;Acc:Q8W1W6]
AT5G06100.2	osa-miR159c	1.5	Transcription factor MYB33 [Source:UniProtKB/Swiss-Prot;Acc:Q8W1W6]
AT5G06100.3	osa-miR159c	1.5	Transcription factor MYB33 [Source:UniProtKB/Swiss-Prot;Acc:Q8W1W6]
AT5G06100.5	osa-miR159c	1.5	Transcription factor MYB33 [Source:UniProtKB/Swiss-Prot;Acc:Q8W1W6]
AT5G06100.4	osa-miR159c	1.5	Transcription factor MYB33 [Source:UniProtKB/Swiss-Prot;Acc:Q8W1W6]
AT5G06100.1	osa-miR159d	1.5	Transcription factor MYB33 [Source:UniProtKB/Swiss-Prot;Acc:Q8W1W6]
AT5G06100.2	osa-miR159d	1.5	Transcription factor MYB33 [Source:UniProtKB/Swiss-Prot;Acc:Q8W1W6]
AT5G06100.3	osa-miR159d	1.5	Transcription factor MYB33 [Source:UniProtKB/Swiss-Prot;Acc:Q8W1W6]
AT5G06100.5	osa-miR159d	1.5	Transcription factor MYB33 [Source:UniProtKB/Swiss-Prot;Acc:Q8W1W6]
AT5G06100.4	osa-miR159d	1.5	Transcription factor MYB33 [Source:UniProtKB/Swiss-Prot;Acc:Q8W1W6]
AT5G06100.1	osa-miR159e	1.5	Transcription factor MYB33 [Source:UniProtKB/Swiss-Prot;Acc:Q8W1W6]
AT5G06100.2	osa-miR159e	1.5	Transcription factor MYB33 [Source:UniProtKB/Swiss-Prot;Acc:Q8W1W6]
AT5G06100.3	osa-miR159e	1.5	Transcription factor MYB33 [Source:UniProtKB/Swiss-Prot;Acc:Q8W1W6]
AT5G06100.5	osa-miR159e	1.5	Transcription factor MYB33 [Source:UniProtKB/Swiss-Prot;Acc:Q8W1W6]
AT5G06100.4	osa-miR159e	1.5	Transcription factor MYB33 [Source:UniProtKB/Swiss-Prot;Acc:Q8W1W6]
AT4G30080.1	osa-miR160e-5p	1.5	Auxin response factor 16 [Source:UniProtKB/Swiss-Prot;Acc:Q93YR9]
AT5G53950.1	osa-miR164c	1.5	Protein CUP-SHAPED COTYLEDON 2 [Source:UniProtKB/Swiss-Prot;Acc:O04017]
AT3G15170.1	osa-miR164c	1.5	CUC1 [Source:UniProtKB/TrEMBL;Acc:A0A178V703]
AT3G12977.1	osa-miR164e	1.5	NAC (No Apical Meristem) domain transcriptional regulator superfamily protein [Source:UniProtKB/TrEMBL;Acc:Q9LSI1]
AT3G12977.2	osa-miR164e	1.5	NAC (No Apical Meristem) domain transcriptional regulator superfamily protein [Source:UniProtKB/TrEMBL;Acc:Q9LSI1]
AT3G20910.1	osa-miR169d	1.5	Nuclear transcription factor Y subunit A-9 [Source:UniProtKB/Swiss-Prot;Acc:Q945M9]
AT1G10620.1	osa-miR2919	1.5	PERK11 [Source:UniProtKB/TrEMBL;Acc:A0A178W8M0]
AT2G31070.1	osa-miR319b	1.5	Transcription factor TCP10 [Source:UniProtKB/Swiss-Prot;Acc:O82277]
AT4G18390.2	osa-miR319b	1.5	Transcription factor TCP2 [Source:UniProtKB/Swiss-Prot;Acc:Q93V43]
AT1G30210.2	osa-miR319b	1.5	TCP24 [Source:UniProtKB/TrEMBL;Acc:A0A178W971]
AT1G30210.1	osa-miR319b	1.5	TCP24 [Source:UniProtKB/TrEMBL;Acc:A0A178W971]
AT4G18390.1	osa-miR319b	1.5	Transcription factor TCP2 [Source:UniProtKB/Swiss-Prot;Acc:Q93V43]
AT5G22640.3	osa-miR414	1.5	Protein TIC 100 [Source:UniProtKB/Swiss-Prot;Acc:Q8LPR8]
AT5G22640.1	osa-miR414	1.5	Protein TIC 100 [Source:UniProtKB/Swiss-Prot;Acc:Q8LPR8]
AT5G22640.2	osa-miR414	1.5	Protein TIC 100 [Source:UniProtKB/Swiss-Prot;Acc:Q8LPR8]
AT1G17690.1	osa-miR414	1.5	U3 small nucleolar RNA-associated protein [Source:UniProtKB/TrEMBL;Acc:Q8H1E7]
AT3G42140.1	osa-miR414	1.5	Zinc ion binding / nucleic acid binding protein [Source:UniProtKB/TrEMBL;Acc:Q9M2N8]
AT2G16920.1	osa-miR414	1.5	Probable ubiquitin-conjugating enzyme E2 23 [Source:UniProtKB/Swiss-Prot;Acc:Q9ZVX1]
AT2G16920.2	osa-miR414	1.5	Probable ubiquitin-conjugating enzyme E2 23 [Source:UniProtKB/Swiss-Prot;Acc:Q9ZVX1]
AT1G64570.1	osa-miR414	1.5	Homeodomain-like superfamily protein [Source:UniProtKB/TrEMBL;Acc:F4I6S6]
AT1G69360.1	osa-miR414	1.5	Plant protein of unknown function (DUF863) [Source:TAIR;Acc:AT1G69360]
AT1G52320.5	osa-miR414	1.5	BZIP protein, putative; 48652-45869 [Source:UniProtKB/TrEMBL;Acc:Q9C824]
AT2G23100.1	osa-miR414	1.5	Cysteine/Histidine-rich C1 domain family protein [Source:UniProtKB/TrEMBL;Acc:F4ILF9]
AT1G52320.2	osa-miR414	1.5	BZIP protein, putative; 48652-45869 [Source:UniProtKB/TrEMBL;Acc:Q9C824]
AT4G36860.2	osa-miR414	1.5	LIM domain-containing protein [Source:TAIR;Acc:AT4G36860]
AT4G36860.3	osa-miR414	1.5	LIM domain-containing protein [Source:TAIR;Acc:AT4G36860]
AT4G36860.1	osa-miR414	1.5	LIM domain-containing protein [Source:TAIR;Acc:AT4G36860]
AT1G52320.1	osa-miR414	1.5	BZIP protein, putative; 48652-45869 [Source:UniProtKB/TrEMBL;Acc:Q9C824]
AT5G09860.1	osa-miR414	1.5	THO complex subunit 1 [Source:UniProtKB/Swiss-Prot;Acc:Q93VM9]
AT5G09860.2	osa-miR414	1.5	THO complex subunit 1 [Source:UniProtKB/Swiss-Prot;Acc:Q93VM9]
AT3G14900.1	osa-miR414	1.5	Uncharacterized protein At3g14900 [Source:UniProtKB/TrEMBL;Acc:Q9LKB4]
AT2G20280.1	osa-miR414	1.5	Zinc finger CCCH domain-containing protein 21 [Source:UniProtKB/Swiss-Prot;Acc:Q9SK74]
AT5G24890.1	osa-miR414	1.5	At5g24890 [Source:UniProtKB/TrEMBL;Acc:Q8L9W8]
AT2G26550.4	osa-miR414	1.5	Heme oxygenase 2 [Source:UniProtKB/TrEMBL;Acc:F4IUM0]
AT4G27310.1	osa-miR414	1.5	BBX28 [Source:UniProtKB/TrEMBL;Acc:A0A178V4D3]
AT4G27310.1	osa-miR414	1.5	BBX28 [Source:UniProtKB/TrEMBL;Acc:A0A178V4D3]
AT2G26550.2	osa-miR414	1.5	Heme oxygenase 2 [Source:UniProtKB/TrEMBL;Acc:F4IUM0]
AT2G21420.1	osa-miR414	1.5	RBR-type E3 ubiquitin transferase [Source:UniProtKB/TrEMBL;Acc:Q9SJT6]
AT2G26550.1	osa-miR414	1.5	Heme oxygenase 2 [Source:UniProtKB/TrEMBL;Acc:F4IUM0]
AT2G26550.3	osa-miR414	1.5	Heme oxygenase 2 [Source:UniProtKB/TrEMBL;Acc:F4IUM0]
AT4G04630.1	osa-miR414	1.5	Putative uncharacterized protein [Source:UniProtKB/TrEMBL;Acc:Q8LFI5]
AT2G33250.1	osa-miR414	1.5	At2g33250/F25I18.1 [Source:UniProtKB/TrEMBL;Acc:O22777]
AT3G13200.1	osa-miR414	1.5	Cwf15 / Cwc15 cell cycle control family protein [Source:UniProtKB/TrEMBL;Acc:Q9LK52]
AT3G45020.2	osa-miR414	1.5	At3g45020 [Source:UniProtKB/TrEMBL;Acc:Q9LXH3]
AT3G50550.1	osa-miR414	1.5	At3g50550 [Source:UniProtKB/TrEMBL;Acc:Q8L8Y4]
AT3G45020.1	osa-miR414	1.5	At3g45020 [Source:UniProtKB/TrEMBL;Acc:Q9LXH3]
AT3G45020.3	osa-miR414	1.5	At3g45020 [Source:UniProtKB/TrEMBL;Acc:Q9LXH3]
AT3G45020.4	osa-miR414	1.5	At3g45020 [Source:UniProtKB/TrEMBL;Acc:Q9LXH3]
AT1G70320.1	osa-miR414	1.5	E3 ubiquitin-protein ligase UPL2 [Source:UniProtKB/Swiss-Prot;Acc:Q8H0T4]
AT4G30720.1	osa-miR414	1.5	FAD/NAD(P)-binding oxidoreductase family protein [Source:UniProtKB/TrEMBL;Acc:F4JQE2]
AT5G58000.2	osa-miR414	1.5	Reticulon-like protein [Source:UniProtKB/TrEMBL;Acc:A0A178UL80]
AT1G20030.2	osa-miR5340	1.5	Pathogenesis-related thaumatin superfamily protein [Source:UniProtKB/TrEMBL;Acc:Q9LNT0]
AT3G28930.3	pab-miR482a	1.5	Protein AIG2 A [Source:UniProtKB/Swiss-Prot;Acc:P54121]
AT3G28930.1	pab-miR482a	1.5	Protein AIG2 A [Source:UniProtKB/Swiss-Prot;Acc:P54121]
AT3G28930.2	pab-miR482a	1.5	Protein AIG2 A [Source:UniProtKB/Swiss-Prot;Acc:P54121]
AT3G28940.1	pab-miR482a	1.5	Protein AIG2 B [Source:UniProtKB/Swiss-Prot;Acc:Q9MBH2]
AT3G20720.1	peu-miR2913	1.5	Amino-terminal region of chorein [Source:UniProtKB/TrEMBL;Acc:Q84R14]
AT3G20720.2	peu-miR2913	1.5	Amino-terminal region of chorein [Source:UniProtKB/TrEMBL;Acc:Q84R14]
AT4G20780.1	ppt-miR1023b-5p	1.5	Calcium-binding protein CML42 [Source:UniProtKB/Swiss-Prot;Acc:Q9SVG9]
AT5G53900.2	ppt-miR1027a	1.5	Gb [Source:UniProtKB/TrEMBL;Acc:Q9FN36]
AT5G53900.3	ppt-miR1027a	1.5	Gb [Source:UniProtKB/TrEMBL;Acc:Q9FN36]
AT5G53900.1	ppt-miR1027a	1.5	Gb [Source:UniProtKB/TrEMBL;Acc:Q9FN36]
AT1G77850.1	ppt-miR160b	1.5	auxin response factor 17 [Source:TAIR;Acc:AT1G77850]
AT1G77850.2	ppt-miR160b	1.5	auxin response factor 17 [Source:TAIR;Acc:AT1G77850]
AT2G28350.2	ppt-miR160g	1.5	Auxin response factor (Fragment) [Source:UniProtKB/TrEMBL;Acc:C0SV66]
AT2G28350.1	ppt-miR160g	1.5	Auxin response factor (Fragment) [Source:UniProtKB/TrEMBL;Acc:C0SV66]
AT1G04530.1	ppt-miR414	1.5	Tetratricopeptide repeat (TPR)-like superfamily protein [Source:UniProtKB/TrEMBL;Acc:Q8VZ31]
AT3G52120.2	ppt-miR414	1.5	SWAP (Suppressor-of-White-APricot)/surp domain-containing protein / D111/G-patch domain-containing protein [Source:UniProtKB/TrEMBL;Acc:A0A1I9LRK1]
AT3G52120.1	ppt-miR414	1.5	SWAP (Suppressor-of-White-APricot)/surp domain-containing protein / D111/G-patch domain-containing protein [Source:UniProtKB/TrEMBL;Acc:A0A1I9LRK1]
AT3G52120.3	ppt-miR414	1.5	SWAP (Suppressor-of-White-APricot)/surp domain-containing protein / D111/G-patch domain-containing protein [Source:UniProtKB/TrEMBL;Acc:A0A1I9LRK1]
AT3G52120.4	ppt-miR414	1.5	SWAP (Suppressor-of-White-APricot)/surp domain-containing protein / D111/G-patch domain-containing protein [Source:UniProtKB/TrEMBL;Acc:A0A1I9LRK1]
AT5G63950.1	ppt-miR414	1.5	Protein CHROMATIN REMODELING 24 [Source:UniProtKB/Swiss-Prot;Acc:Q8W103]
AT5G63950.2	ppt-miR414	1.5	Protein CHROMATIN REMODELING 24 [Source:UniProtKB/Swiss-Prot;Acc:Q8W103]
AT5G37630.1	ppt-miR414	1.5	ARM repeat superfamily protein [Source:UniProtKB/TrEMBL;Acc:F4K790]
AT1G64500.1	ppt-miR414	1.5	F1N19.7 [Source:UniProtKB/TrEMBL;Acc:Q9SGW5]
AT1G61930.1	ppt-miR414	1.5	At1g61930 [Source:UniProtKB/TrEMBL;Acc:O80698]
AT5G22640.3	ppt-miR414	1.5	Protein TIC 100 [Source:UniProtKB/Swiss-Prot;Acc:Q8LPR8]
AT5G22640.1	ppt-miR414	1.5	Protein TIC 100 [Source:UniProtKB/Swiss-Prot;Acc:Q8LPR8]
AT1G16150.1	ppt-miR414	1.5	Wall-associated receptor kinase-like 4 [Source:UniProtKB/Swiss-Prot;Acc:Q9S9M2]
AT5G22640.2	ppt-miR414	1.5	Protein TIC 100 [Source:UniProtKB/Swiss-Prot;Acc:Q8LPR8]
AT3G49140.1	ppt-miR414	1.5	Uncharacterized protein At3g49140 [Source:UniProtKB/Swiss-Prot;Acc:Q0WMN5]
AT4G38480.1	ppt-miR414	1.5	Transducin/WD40 repeat-like superfamily protein [Source:UniProtKB/TrEMBL;Acc:F4JTP6]
AT4G38480.2	ppt-miR414	1.5	Transducin/WD40 repeat-like superfamily protein [Source:UniProtKB/TrEMBL;Acc:F4JTP6]
AT5G39740.1	ppt-miR414	1.5	RPL5B [Source:UniProtKB/TrEMBL;Acc:A0A178UJU5]
AT5G39740.2	ppt-miR414	1.5	RPL5B [Source:UniProtKB/TrEMBL;Acc:A0A178UJU5]
AT3G42790.1	ppt-miR414	1.5	AL3 [Source:UniProtKB/TrEMBL;Acc:A0A178VCG6]
AT5G59230.1	ppt-miR414	1.5	TFIIA-L3 [Source:UniProtKB/TrEMBL;Acc:Q9FIF4]
AT5G46470.1	ppt-miR414	1.5	Disease resistance protein RPS6 [Source:UniProtKB/Swiss-Prot;Acc:F4KHH8]
AT1G80000.2	ppt-miR414	1.5	Protein MLN51 homolog [Source:UniProtKB/Swiss-Prot;Acc:Q93ZJ9]
AT1G80000.1	ppt-miR414	1.5	Protein MLN51 homolog [Source:UniProtKB/Swiss-Prot;Acc:Q93ZJ9]
AT1G80000.4	ppt-miR414	1.5	Protein MLN51 homolog [Source:UniProtKB/Swiss-Prot;Acc:Q93ZJ9]
AT1G80000.3	ppt-miR414	1.5	Protein MLN51 homolog [Source:UniProtKB/Swiss-Prot;Acc:Q93ZJ9]
AT4G18770.1	ppt-miR414	1.5	Transcription factor MYB98 [Source:UniProtKB/Swiss-Prot;Acc:Q9S7L2]
AT1G74870.1	ppt-miR414	1.5	At1g74870 [Source:UniProtKB/TrEMBL;Acc:Q9S7I7]
AT4G12980.1	ppt-miR419	1.5	Cytochrome b561 and DOMON domain-containing protein At4g12980 [Source:UniProtKB/Swiss-Prot;Acc:Q9SV71]
AT1G01160.2	ppt-miR419	1.5	GRF1-interacting factor 2 [Source:UniProtKB/TrEMBL;Acc:F4HQJ3]
AT1G01160.1	ppt-miR419	1.5	GRF1-interacting factor 2 [Source:UniProtKB/TrEMBL;Acc:F4HQJ3]
AT1G05300.2	ppt-miR419	1.5	Zinc transporter 5 [Source:UniProtKB/Swiss-Prot;Acc:O23039]
AT1G05300.1	ppt-miR419	1.5	Zinc transporter 5 [Source:UniProtKB/Swiss-Prot;Acc:O23039]
AT5G06100.1	pta-miR159a	1.5	Transcription factor MYB33 [Source:UniProtKB/Swiss-Prot;Acc:Q8W1W6]
AT5G06100.2	pta-miR159a	1.5	Transcription factor MYB33 [Source:UniProtKB/Swiss-Prot;Acc:Q8W1W6]
AT5G06100.3	pta-miR159a	1.5	Transcription factor MYB33 [Source:UniProtKB/Swiss-Prot;Acc:Q8W1W6]
AT5G06100.5	pta-miR159a	1.5	Transcription factor MYB33 [Source:UniProtKB/Swiss-Prot;Acc:Q8W1W6]
AT5G06100.4	pta-miR159a	1.5	Transcription factor MYB33 [Source:UniProtKB/Swiss-Prot;Acc:Q8W1W6]
AT5G06100.1	pta-miR319	1.5	Transcription factor MYB33 [Source:UniProtKB/Swiss-Prot;Acc:Q8W1W6]
AT5G06100.2	pta-miR319	1.5	Transcription factor MYB33 [Source:UniProtKB/Swiss-Prot;Acc:Q8W1W6]
AT5G06100.3	pta-miR319	1.5	Transcription factor MYB33 [Source:UniProtKB/Swiss-Prot;Acc:Q8W1W6]
AT5G06100.5	pta-miR319	1.5	Transcription factor MYB33 [Source:UniProtKB/Swiss-Prot;Acc:Q8W1W6]
AT5G06100.4	pta-miR319	1.5	Transcription factor MYB33 [Source:UniProtKB/Swiss-Prot;Acc:Q8W1W6]
AT2G33810.1	ptc-miR156k	1.5	Squamosa promoter-binding-like protein 3 [Source:UniProtKB/Swiss-Prot;Acc:P93015]
AT5G12840.5	ptc-miR169o	1.5	Nuclear transcription factor Y subunit A-1 [Source:UniProtKB/Swiss-Prot;Acc:Q9LXV5]
AT5G12840.4	ptc-miR169o	1.5	Nuclear transcription factor Y subunit A-1 [Source:UniProtKB/Swiss-Prot;Acc:Q9LXV5]
AT5G12840.1	ptc-miR169o	1.5	Nuclear transcription factor Y subunit A-1 [Source:UniProtKB/Swiss-Prot;Acc:Q9LXV5]
AT5G12840.2	ptc-miR169o	1.5	Nuclear transcription factor Y subunit A-1 [Source:UniProtKB/Swiss-Prot;Acc:Q9LXV5]
AT5G12840.3	ptc-miR169o	1.5	Nuclear transcription factor Y subunit A-1 [Source:UniProtKB/Swiss-Prot;Acc:Q9LXV5]
AT3G20910.1	ptc-miR169o	1.5	Nuclear transcription factor Y subunit A-9 [Source:UniProtKB/Swiss-Prot;Acc:Q945M9]
AT5G12840.5	ptc-miR169t	1.5	Nuclear transcription factor Y subunit A-1 [Source:UniProtKB/Swiss-Prot;Acc:Q9LXV5]
AT5G12840.4	ptc-miR169t	1.5	Nuclear transcription factor Y subunit A-1 [Source:UniProtKB/Swiss-Prot;Acc:Q9LXV5]
AT5G12840.1	ptc-miR169t	1.5	Nuclear transcription factor Y subunit A-1 [Source:UniProtKB/Swiss-Prot;Acc:Q9LXV5]
AT5G12840.2	ptc-miR169t	1.5	Nuclear transcription factor Y subunit A-1 [Source:UniProtKB/Swiss-Prot;Acc:Q9LXV5]
AT5G12840.3	ptc-miR169t	1.5	Nuclear transcription factor Y subunit A-1 [Source:UniProtKB/Swiss-Prot;Acc:Q9LXV5]
AT3G20910.1	ptc-miR169t	1.5	Nuclear transcription factor Y subunit A-9 [Source:UniProtKB/Swiss-Prot;Acc:Q945M9]
AT1G17590.2	ptc-miR169v	1.5	Uncharacterized protein At1g17590 (Fragment) [Source:UniProtKB/TrEMBL;Acc:C0SUW0]
AT1G17590.1	ptc-miR169v	1.5	Uncharacterized protein At1g17590 (Fragment) [Source:UniProtKB/TrEMBL;Acc:C0SUW0]
AT1G17590.4	ptc-miR169v	1.5	Uncharacterized protein At1g17590 (Fragment) [Source:UniProtKB/TrEMBL;Acc:C0SUW0]
AT1G17590.3	ptc-miR169v	1.5	Uncharacterized protein At1g17590 (Fragment) [Source:UniProtKB/TrEMBL;Acc:C0SUW0]
AT1G72830.2	ptc-miR169x	1.5	Nuclear factor Y, subunit A3 [Source:UniProtKB/TrEMBL;Acc:F4IEZ6]
AT1G72830.3	ptc-miR169x	1.5	Nuclear factor Y, subunit A3 [Source:UniProtKB/TrEMBL;Acc:F4IEZ6]
AT1G72830.1	ptc-miR169x	1.5	Nuclear factor Y, subunit A3 [Source:UniProtKB/TrEMBL;Acc:F4IEZ6]
AT1G54160.1	ptc-miR169x	1.5	Nuclear transcription factor Y subunit A-5 [Source:UniProtKB/Swiss-Prot;Acc:Q9SYH4]
AT5G06100.1	ptc-miR319e	1.5	Transcription factor MYB33 [Source:UniProtKB/Swiss-Prot;Acc:Q8W1W6]
AT5G06100.2	ptc-miR319e	1.5	Transcription factor MYB33 [Source:UniProtKB/Swiss-Prot;Acc:Q8W1W6]
AT5G06100.3	ptc-miR319e	1.5	Transcription factor MYB33 [Source:UniProtKB/Swiss-Prot;Acc:Q8W1W6]
AT5G06100.5	ptc-miR319e	1.5	Transcription factor MYB33 [Source:UniProtKB/Swiss-Prot;Acc:Q8W1W6]
AT5G06100.4	ptc-miR319e	1.5	Transcription factor MYB33 [Source:UniProtKB/Swiss-Prot;Acc:Q8W1W6]
AT5G06100.1	pvu-miR319c	1.5	Transcription factor MYB33 [Source:UniProtKB/Swiss-Prot;Acc:Q8W1W6]
AT5G06100.2	pvu-miR319c	1.5	Transcription factor MYB33 [Source:UniProtKB/Swiss-Prot;Acc:Q8W1W6]
AT5G06100.3	pvu-miR319c	1.5	Transcription factor MYB33 [Source:UniProtKB/Swiss-Prot;Acc:Q8W1W6]
AT5G06100.5	pvu-miR319c	1.5	Transcription factor MYB33 [Source:UniProtKB/Swiss-Prot;Acc:Q8W1W6]
AT5G06100.4	pvu-miR319c	1.5	Transcription factor MYB33 [Source:UniProtKB/Swiss-Prot;Acc:Q8W1W6]
AT5G06100.1	rco-miR319a	1.5	Transcription factor MYB33 [Source:UniProtKB/Swiss-Prot;Acc:Q8W1W6]
AT5G06100.2	rco-miR319a	1.5	Transcription factor MYB33 [Source:UniProtKB/Swiss-Prot;Acc:Q8W1W6]
AT5G06100.3	rco-miR319a	1.5	Transcription factor MYB33 [Source:UniProtKB/Swiss-Prot;Acc:Q8W1W6]
AT5G06100.5	rco-miR319a	1.5	Transcription factor MYB33 [Source:UniProtKB/Swiss-Prot;Acc:Q8W1W6]
AT5G06100.4	rco-miR319a	1.5	Transcription factor MYB33 [Source:UniProtKB/Swiss-Prot;Acc:Q8W1W6]
AT2G33810.1	sbi-miR156e	1.5	Squamosa promoter-binding-like protein 3 [Source:UniProtKB/Swiss-Prot;Acc:P93015]
AT5G06510.7	sbi-miR169o	1.5	NF-YA10 [Source:UniProtKB/TrEMBL;Acc:A0A178URE3]
AT5G06510.1	sbi-miR169o	1.5	NF-YA10 [Source:UniProtKB/TrEMBL;Acc:A0A178URE3]
AT5G06510.3	sbi-miR169o	1.5	NF-YA10 [Source:UniProtKB/TrEMBL;Acc:A0A178URE3]
AT5G06510.6	sbi-miR169o	1.5	NF-YA10 [Source:UniProtKB/TrEMBL;Acc:A0A178URE3]
AT5G06510.5	sbi-miR169o	1.5	NF-YA10 [Source:UniProtKB/TrEMBL;Acc:A0A178URE3]
AT5G06510.2	sbi-miR169o	1.5	NF-YA10 [Source:UniProtKB/TrEMBL;Acc:A0A178URE3]
AT3G05690.1	sbi-miR169o	1.5	Nuclear factor Y, subunit A2 [Source:UniProtKB/TrEMBL;Acc:A0A1I9LSX7]
AT5G06510.4	sbi-miR169o	1.5	NF-YA10 [Source:UniProtKB/TrEMBL;Acc:A0A178URE3]
AT3G05690.2	sbi-miR169o	1.5	Nuclear factor Y, subunit A2 [Source:UniProtKB/TrEMBL;Acc:A0A1I9LSX7]
AT5G12840.5	sbi-miR169o	1.5	Nuclear transcription factor Y subunit A-1 [Source:UniProtKB/Swiss-Prot;Acc:Q9LXV5]
AT5G12840.4	sbi-miR169o	1.5	Nuclear transcription factor Y subunit A-1 [Source:UniProtKB/Swiss-Prot;Acc:Q9LXV5]
AT5G12840.1	sbi-miR169o	1.5	Nuclear transcription factor Y subunit A-1 [Source:UniProtKB/Swiss-Prot;Acc:Q9LXV5]
AT5G12840.2	sbi-miR169o	1.5	Nuclear transcription factor Y subunit A-1 [Source:UniProtKB/Swiss-Prot;Acc:Q9LXV5]
AT5G12840.3	sbi-miR169o	1.5	Nuclear transcription factor Y subunit A-1 [Source:UniProtKB/Swiss-Prot;Acc:Q9LXV5]
AT1G72830.2	sbi-miR169o	1.5	Nuclear factor Y, subunit A3 [Source:UniProtKB/TrEMBL;Acc:F4IEZ6]
AT1G72830.3	sbi-miR169o	1.5	Nuclear factor Y, subunit A3 [Source:UniProtKB/TrEMBL;Acc:F4IEZ6]
AT1G72830.1	sbi-miR169o	1.5	Nuclear factor Y, subunit A3 [Source:UniProtKB/TrEMBL;Acc:F4IEZ6]
AT1G54160.1	sbi-miR169o	1.5	Nuclear transcription factor Y subunit A-5 [Source:UniProtKB/Swiss-Prot;Acc:Q9SYH4]
AT1G27370.6	smo-miR156c	1.5	Squamosa promoter-binding-like protein 10 [Source:UniProtKB/Swiss-Prot;Acc:Q8S9L0]
AT1G27370.1	smo-miR156c	1.5	Squamosa promoter-binding-like protein 10 [Source:UniProtKB/Swiss-Prot;Acc:Q8S9L0]
AT1G27370.3	smo-miR156c	1.5	Squamosa promoter-binding-like protein 10 [Source:UniProtKB/Swiss-Prot;Acc:Q8S9L0]
AT1G27370.5	smo-miR156c	1.5	Squamosa promoter-binding-like protein 10 [Source:UniProtKB/Swiss-Prot;Acc:Q8S9L0]
AT1G27360.1	smo-miR156c	1.5	Squamosa promoter-binding-like protein 11 [Source:UniProtKB/Swiss-Prot;Acc:Q9FZK0]
AT1G27360.4	smo-miR156c	1.5	Squamosa promoter-binding-like protein 11 [Source:UniProtKB/Swiss-Prot;Acc:Q9FZK0]
AT1G27360.3	smo-miR156c	1.5	Squamosa promoter-binding-like protein 11 [Source:UniProtKB/Swiss-Prot;Acc:Q9FZK0]
AT5G43270.1	smo-miR156c	1.5	Squamosa promoter-binding-like protein 2 [Source:UniProtKB/Swiss-Prot;Acc:Q9S840]
AT5G43270.3	smo-miR156c	1.5	Squamosa promoter-binding-like protein 2 [Source:UniProtKB/Swiss-Prot;Acc:Q9S840]
AT1G27370.2	smo-miR156c	1.5	Squamosa promoter-binding-like protein 10 [Source:UniProtKB/Swiss-Prot;Acc:Q8S9L0]
AT2G42200.1	smo-miR156c	1.5	Squamosa promoter-binding-like protein 9 [Source:UniProtKB/Swiss-Prot;Acc:Q700W2]
AT5G43270.2	smo-miR156c	1.5	Squamosa promoter-binding-like protein 2 [Source:UniProtKB/Swiss-Prot;Acc:Q9S840]
AT1G27360.2	smo-miR156c	1.5	Squamosa promoter-binding-like protein 11 [Source:UniProtKB/Swiss-Prot;Acc:Q9FZK0]
AT1G27370.7	smo-miR156c	1.5	Squamosa promoter-binding-like protein 10 [Source:UniProtKB/Swiss-Prot;Acc:Q8S9L0]
AT1G27370.4	smo-miR156c	1.5	Squamosa promoter-binding-like protein 10 [Source:UniProtKB/Swiss-Prot;Acc:Q8S9L0]
AT3G57920.1	smo-miR156c	1.5	Squamosa promoter-binding-like protein 15 [Source:UniProtKB/Swiss-Prot;Acc:Q9M2Q6]
AT2G28605.1	smo-miR156c	1.5	PsbP domain-containing protein 2, chloroplastic [Source:UniProtKB/Swiss-Prot;Acc:Q8VY52]
AT5G24318.3	tae-miR1134	1.5	O-Glycosyl hydrolases family 17 protein [Source:UniProtKB/TrEMBL;Acc:F4KH28]
AT5G24318.4	tae-miR1134	1.5	O-Glycosyl hydrolases family 17 protein [Source:UniProtKB/TrEMBL;Acc:F4KH28]
AT5G24318.1	tae-miR1134	1.5	O-Glycosyl hydrolases family 17 protein [Source:UniProtKB/TrEMBL;Acc:F4KH28]
AT4G21970.1	tae-miR1134	1.5	Protein of unknown function, DUF584 [Source:TAIR;Acc:AT4G21970]
AT1G54370.1	tae-miR1134	1.5	Sodium/hydrogen exchanger 5 [Source:UniProtKB/Swiss-Prot;Acc:Q8S396]
AT1G25250.2	tae-miR1134	1.5	IDD16 [Source:UniProtKB/TrEMBL;Acc:A0A178WG74]
AT1G25250.3	tae-miR1134	1.5	IDD16 [Source:UniProtKB/TrEMBL;Acc:A0A178WG74]
AT1G72830.2	tcc-miR169g	1.5	Nuclear factor Y, subunit A3 [Source:UniProtKB/TrEMBL;Acc:F4IEZ6]
AT1G72830.3	tcc-miR169g	1.5	Nuclear factor Y, subunit A3 [Source:UniProtKB/TrEMBL;Acc:F4IEZ6]
AT1G72830.1	tcc-miR169g	1.5	Nuclear factor Y, subunit A3 [Source:UniProtKB/TrEMBL;Acc:F4IEZ6]
AT1G54160.1	tcc-miR169g	1.5	Nuclear transcription factor Y subunit A-5 [Source:UniProtKB/Swiss-Prot;Acc:Q9SYH4]
AT1G27370.6	vvi-miR156e	1.5	Squamosa promoter-binding-like protein 10 [Source:UniProtKB/Swiss-Prot;Acc:Q8S9L0]
AT1G27370.1	vvi-miR156e	1.5	Squamosa promoter-binding-like protein 10 [Source:UniProtKB/Swiss-Prot;Acc:Q8S9L0]
AT1G27370.3	vvi-miR156e	1.5	Squamosa promoter-binding-like protein 10 [Source:UniProtKB/Swiss-Prot;Acc:Q8S9L0]
AT1G27370.5	vvi-miR156e	1.5	Squamosa promoter-binding-like protein 10 [Source:UniProtKB/Swiss-Prot;Acc:Q8S9L0]
AT1G27360.1	vvi-miR156e	1.5	Squamosa promoter-binding-like protein 11 [Source:UniProtKB/Swiss-Prot;Acc:Q9FZK0]
AT1G27360.4	vvi-miR156e	1.5	Squamosa promoter-binding-like protein 11 [Source:UniProtKB/Swiss-Prot;Acc:Q9FZK0]
AT1G27360.3	vvi-miR156e	1.5	Squamosa promoter-binding-like protein 11 [Source:UniProtKB/Swiss-Prot;Acc:Q9FZK0]
AT5G43270.1	vvi-miR156e	1.5	Squamosa promoter-binding-like protein 2 [Source:UniProtKB/Swiss-Prot;Acc:Q9S840]
AT5G50570.2	vvi-miR156e	1.5	Squamosa promoter-binding-like protein 13B [Source:UniProtKB/Swiss-Prot;Acc:P0DI11]
AT5G43270.3	vvi-miR156e	1.5	Squamosa promoter-binding-like protein 2 [Source:UniProtKB/Swiss-Prot;Acc:Q9S840]
AT1G27370.2	vvi-miR156e	1.5	Squamosa promoter-binding-like protein 10 [Source:UniProtKB/Swiss-Prot;Acc:Q8S9L0]
AT5G50570.1	vvi-miR156e	1.5	Squamosa promoter-binding-like protein 13B [Source:UniProtKB/Swiss-Prot;Acc:P0DI11]
AT1G69170.1	vvi-miR156e	1.5	Squamosa promoter-binding-like protein 6 [Source:UniProtKB/Swiss-Prot;Acc:Q94JW8]
AT5G50670.2	vvi-miR156e	1.5	Squamosa promoter-binding-like protein 13B [Source:UniProtKB/Swiss-Prot;Acc:P0DI11]
AT2G42200.1	vvi-miR156e	1.5	Squamosa promoter-binding-like protein 9 [Source:UniProtKB/Swiss-Prot;Acc:Q700W2]
AT5G43270.2	vvi-miR156e	1.5	Squamosa promoter-binding-like protein 2 [Source:UniProtKB/Swiss-Prot;Acc:Q9S840]
AT1G27360.2	vvi-miR156e	1.5	Squamosa promoter-binding-like protein 11 [Source:UniProtKB/Swiss-Prot;Acc:Q9FZK0]
AT1G27370.7	vvi-miR156e	1.5	Squamosa promoter-binding-like protein 10 [Source:UniProtKB/Swiss-Prot;Acc:Q8S9L0]
AT5G50670.1	vvi-miR156e	1.5	Squamosa promoter-binding-like protein 13B [Source:UniProtKB/Swiss-Prot;Acc:P0DI11]
AT1G27370.4	vvi-miR156e	1.5	Squamosa promoter-binding-like protein 10 [Source:UniProtKB/Swiss-Prot;Acc:Q8S9L0]
AT3G57920.1	vvi-miR156e	1.5	Squamosa promoter-binding-like protein 15 [Source:UniProtKB/Swiss-Prot;Acc:Q9M2Q6]
AT1G53160.1	vvi-miR156e	1.5	Squamosa promoter-binding-like protein 4 [Source:UniProtKB/Swiss-Prot;Acc:Q9S7A9]
AT1G71400.1	vvi-miR156h	1.5	Receptor-like protein 12 [Source:UniProtKB/Swiss-Prot;Acc:Q9C9H7]
AT2G33810.1	vvi-miR156h	1.5	Squamosa promoter-binding-like protein 3 [Source:UniProtKB/Swiss-Prot;Acc:P93015]
AT5G06100.1	vvi-miR159a	1.5	Transcription factor MYB33 [Source:UniProtKB/Swiss-Prot;Acc:Q8W1W6]
AT5G06100.2	vvi-miR159a	1.5	Transcription factor MYB33 [Source:UniProtKB/Swiss-Prot;Acc:Q8W1W6]
AT5G06100.3	vvi-miR159a	1.5	Transcription factor MYB33 [Source:UniProtKB/Swiss-Prot;Acc:Q8W1W6]
AT5G06100.5	vvi-miR159a	1.5	Transcription factor MYB33 [Source:UniProtKB/Swiss-Prot;Acc:Q8W1W6]
AT5G06100.4	vvi-miR159a	1.5	Transcription factor MYB33 [Source:UniProtKB/Swiss-Prot;Acc:Q8W1W6]
AT1G68560.1	vvi-miR169b	1.5	Alpha-xylosidase 1 [Source:UniProtKB/Swiss-Prot;Acc:Q9S7Y7]
AT5G06510.7	vvi-miR169l	1.5	NF-YA10 [Source:UniProtKB/TrEMBL;Acc:A0A178URE3]
AT5G06510.1	vvi-miR169l	1.5	NF-YA10 [Source:UniProtKB/TrEMBL;Acc:A0A178URE3]
AT5G06510.3	vvi-miR169l	1.5	NF-YA10 [Source:UniProtKB/TrEMBL;Acc:A0A178URE3]
AT5G06510.6	vvi-miR169l	1.5	NF-YA10 [Source:UniProtKB/TrEMBL;Acc:A0A178URE3]
AT5G06510.5	vvi-miR169l	1.5	NF-YA10 [Source:UniProtKB/TrEMBL;Acc:A0A178URE3]
AT5G06510.2	vvi-miR169l	1.5	NF-YA10 [Source:UniProtKB/TrEMBL;Acc:A0A178URE3]
AT3G05690.1	vvi-miR169l	1.5	Nuclear factor Y, subunit A2 [Source:UniProtKB/TrEMBL;Acc:A0A1I9LSX7]
AT5G06510.4	vvi-miR169l	1.5	NF-YA10 [Source:UniProtKB/TrEMBL;Acc:A0A178URE3]
AT3G05690.2	vvi-miR169l	1.5	Nuclear factor Y, subunit A2 [Source:UniProtKB/TrEMBL;Acc:A0A1I9LSX7]
AT5G06510.7	vvi-miR169m	1.5	NF-YA10 [Source:UniProtKB/TrEMBL;Acc:A0A178URE3]
AT5G06510.1	vvi-miR169m	1.5	NF-YA10 [Source:UniProtKB/TrEMBL;Acc:A0A178URE3]
AT5G06510.3	vvi-miR169m	1.5	NF-YA10 [Source:UniProtKB/TrEMBL;Acc:A0A178URE3]
AT5G06510.6	vvi-miR169m	1.5	NF-YA10 [Source:UniProtKB/TrEMBL;Acc:A0A178URE3]
AT5G06510.5	vvi-miR169m	1.5	NF-YA10 [Source:UniProtKB/TrEMBL;Acc:A0A178URE3]
AT5G06510.2	vvi-miR169m	1.5	NF-YA10 [Source:UniProtKB/TrEMBL;Acc:A0A178URE3]
AT3G05690.1	vvi-miR169m	1.5	Nuclear factor Y, subunit A2 [Source:UniProtKB/TrEMBL;Acc:A0A1I9LSX7]
AT5G06510.4	vvi-miR169m	1.5	NF-YA10 [Source:UniProtKB/TrEMBL;Acc:A0A178URE3]
AT3G05690.2	vvi-miR169m	1.5	Nuclear factor Y, subunit A2 [Source:UniProtKB/TrEMBL;Acc:A0A1I9LSX7]
AT5G06510.7	vvi-miR169o	1.5	NF-YA10 [Source:UniProtKB/TrEMBL;Acc:A0A178URE3]
AT5G06510.1	vvi-miR169o	1.5	NF-YA10 [Source:UniProtKB/TrEMBL;Acc:A0A178URE3]
AT5G06510.3	vvi-miR169o	1.5	NF-YA10 [Source:UniProtKB/TrEMBL;Acc:A0A178URE3]
AT5G06510.6	vvi-miR169o	1.5	NF-YA10 [Source:UniProtKB/TrEMBL;Acc:A0A178URE3]
AT5G06510.5	vvi-miR169o	1.5	NF-YA10 [Source:UniProtKB/TrEMBL;Acc:A0A178URE3]
AT5G06510.2	vvi-miR169o	1.5	NF-YA10 [Source:UniProtKB/TrEMBL;Acc:A0A178URE3]
AT3G05690.1	vvi-miR169o	1.5	Nuclear factor Y, subunit A2 [Source:UniProtKB/TrEMBL;Acc:A0A1I9LSX7]
AT5G06510.4	vvi-miR169o	1.5	NF-YA10 [Source:UniProtKB/TrEMBL;Acc:A0A178URE3]
AT3G05690.2	vvi-miR169o	1.5	Nuclear factor Y, subunit A2 [Source:UniProtKB/TrEMBL;Acc:A0A1I9LSX7]
AT5G12840.5	vvi-miR169v	1.5	Nuclear transcription factor Y subunit A-1 [Source:UniProtKB/Swiss-Prot;Acc:Q9LXV5]
AT5G12840.4	vvi-miR169v	1.5	Nuclear transcription factor Y subunit A-1 [Source:UniProtKB/Swiss-Prot;Acc:Q9LXV5]
AT5G12840.1	vvi-miR169v	1.5	Nuclear transcription factor Y subunit A-1 [Source:UniProtKB/Swiss-Prot;Acc:Q9LXV5]
AT5G12840.2	vvi-miR169v	1.5	Nuclear transcription factor Y subunit A-1 [Source:UniProtKB/Swiss-Prot;Acc:Q9LXV5]
AT5G12840.3	vvi-miR169v	1.5	Nuclear transcription factor Y subunit A-1 [Source:UniProtKB/Swiss-Prot;Acc:Q9LXV5]
AT5G06100.1	vvi-miR319g	1.5	Transcription factor MYB33 [Source:UniProtKB/Swiss-Prot;Acc:Q8W1W6]
AT5G06100.2	vvi-miR319g	1.5	Transcription factor MYB33 [Source:UniProtKB/Swiss-Prot;Acc:Q8W1W6]
AT5G06100.3	vvi-miR319g	1.5	Transcription factor MYB33 [Source:UniProtKB/Swiss-Prot;Acc:Q8W1W6]
AT5G06100.5	vvi-miR319g	1.5	Transcription factor MYB33 [Source:UniProtKB/Swiss-Prot;Acc:Q8W1W6]
AT5G06100.4	vvi-miR319g	1.5	Transcription factor MYB33 [Source:UniProtKB/Swiss-Prot;Acc:Q8W1W6]
AT5G45080.1	zma-miR156k-3p	1.5	Protein PHLOEM PROTEIN 2-LIKE A6 [Source:UniProtKB/Swiss-Prot;Acc:Q9FHE8]
AT4G26930.1	zma-miR159e-3p	1.5	Transcription factor MYB97 [Source:UniProtKB/Swiss-Prot;Acc:Q9S773]
AT5G06100.1	zma-miR159h-3p	1.5	Transcription factor MYB33 [Source:UniProtKB/Swiss-Prot;Acc:Q8W1W6]
AT5G06100.2	zma-miR159h-3p	1.5	Transcription factor MYB33 [Source:UniProtKB/Swiss-Prot;Acc:Q8W1W6]
AT5G06100.3	zma-miR159h-3p	1.5	Transcription factor MYB33 [Source:UniProtKB/Swiss-Prot;Acc:Q8W1W6]
AT5G06100.5	zma-miR159h-3p	1.5	Transcription factor MYB33 [Source:UniProtKB/Swiss-Prot;Acc:Q8W1W6]
AT5G06100.4	zma-miR159h-3p	1.5	Transcription factor MYB33 [Source:UniProtKB/Swiss-Prot;Acc:Q8W1W6]
AT4G22530.1	ahy-miR156a	2	S-adenosyl-L-methionine-dependent methyltransferases superfamily protein [Source:UniProtKB/TrEMBL;Acc:Q9SUW6]
AT4G22530.2	ahy-miR156a	2	S-adenosyl-L-methionine-dependent methyltransferases superfamily protein [Source:UniProtKB/TrEMBL;Acc:Q9SUW6]
AT2G28605.1	ahy-miR156a	2	PsbP domain-containing protein 2, chloroplastic [Source:UniProtKB/Swiss-Prot;Acc:Q8VY52]
AT1G69170.1	ahy-miR156b-5p	2	Squamosa promoter-binding-like protein 6 [Source:UniProtKB/Swiss-Prot;Acc:Q94JW8]
AT5G08620.1	ahy-miR156b-5p	2	DEAD-box ATP-dependent RNA helicase 25 [Source:UniProtKB/Swiss-Prot;Acc:Q94C75]
AT2G45990.2	ahy-miR156b-5p	2	AT2G45990 protein [Source:UniProtKB/TrEMBL;Acc:O82790]
AT2G45990.4	ahy-miR156b-5p	2	AT2G45990 protein [Source:UniProtKB/TrEMBL;Acc:O82790]
AT2G45990.1	ahy-miR156b-5p	2	AT2G45990 protein [Source:UniProtKB/TrEMBL;Acc:O82790]
AT2G45990.3	ahy-miR156b-5p	2	AT2G45990 protein [Source:UniProtKB/TrEMBL;Acc:O82790]
AT2G33810.1	ahy-miR156c	2	Squamosa promoter-binding-like protein 3 [Source:UniProtKB/Swiss-Prot;Acc:P93015]
AT2G28605.1	ahy-miR156c	2	PsbP domain-containing protein 2, chloroplastic [Source:UniProtKB/Swiss-Prot;Acc:Q8VY52]
AT2G28350.2	ahy-miR160-5p	2	Auxin response factor (Fragment) [Source:UniProtKB/TrEMBL;Acc:C0SV66]
AT2G28350.1	ahy-miR160-5p	2	Auxin response factor (Fragment) [Source:UniProtKB/TrEMBL;Acc:C0SV66]
AT3G51910.1	aly-miR156a-5p	2	Heat stress transcription factor A-7a [Source:UniProtKB/Swiss-Prot;Acc:Q9SV12]
AT3G06540.1	aly-miR156d-3p	2	Rab escort protein 1 [Source:UniProtKB/Swiss-Prot;Acc:Q8LLD4]
AT5G41790.1	aly-miR156d-3p	2	COP1-interactive protein 1 [Source:UniProtKB/Swiss-Prot;Acc:F4JZY1]
AT5G41790.2	aly-miR156d-3p	2	COP1-interactive protein 1 [Source:UniProtKB/Swiss-Prot;Acc:F4JZY1]
AT1G27370.6	aly-miR156g-5p	2	Squamosa promoter-binding-like protein 10 [Source:UniProtKB/Swiss-Prot;Acc:Q8S9L0]
AT1G27370.1	aly-miR156g-5p	2	Squamosa promoter-binding-like protein 10 [Source:UniProtKB/Swiss-Prot;Acc:Q8S9L0]
AT1G27370.3	aly-miR156g-5p	2	Squamosa promoter-binding-like protein 10 [Source:UniProtKB/Swiss-Prot;Acc:Q8S9L0]
AT1G27370.5	aly-miR156g-5p	2	Squamosa promoter-binding-like protein 10 [Source:UniProtKB/Swiss-Prot;Acc:Q8S9L0]
AT1G27360.1	aly-miR156g-5p	2	Squamosa promoter-binding-like protein 11 [Source:UniProtKB/Swiss-Prot;Acc:Q9FZK0]
AT1G27360.4	aly-miR156g-5p	2	Squamosa promoter-binding-like protein 11 [Source:UniProtKB/Swiss-Prot;Acc:Q9FZK0]
AT1G27360.3	aly-miR156g-5p	2	Squamosa promoter-binding-like protein 11 [Source:UniProtKB/Swiss-Prot;Acc:Q9FZK0]
AT5G43270.1	aly-miR156g-5p	2	Squamosa promoter-binding-like protein 2 [Source:UniProtKB/Swiss-Prot;Acc:Q9S840]
AT5G50570.2	aly-miR156g-5p	2	Squamosa promoter-binding-like protein 13B [Source:UniProtKB/Swiss-Prot;Acc:P0DI11]
AT5G43270.3	aly-miR156g-5p	2	Squamosa promoter-binding-like protein 2 [Source:UniProtKB/Swiss-Prot;Acc:Q9S840]
AT1G27370.2	aly-miR156g-5p	2	Squamosa promoter-binding-like protein 10 [Source:UniProtKB/Swiss-Prot;Acc:Q8S9L0]
AT5G50570.1	aly-miR156g-5p	2	Squamosa promoter-binding-like protein 13B [Source:UniProtKB/Swiss-Prot;Acc:P0DI11]
AT1G69170.1	aly-miR156g-5p	2	Squamosa promoter-binding-like protein 6 [Source:UniProtKB/Swiss-Prot;Acc:Q94JW8]
AT5G50670.2	aly-miR156g-5p	2	Squamosa promoter-binding-like protein 13B [Source:UniProtKB/Swiss-Prot;Acc:P0DI11]
AT2G42200.1	aly-miR156g-5p	2	Squamosa promoter-binding-like protein 9 [Source:UniProtKB/Swiss-Prot;Acc:Q700W2]
AT5G43270.2	aly-miR156g-5p	2	Squamosa promoter-binding-like protein 2 [Source:UniProtKB/Swiss-Prot;Acc:Q9S840]
AT1G27360.2	aly-miR156g-5p	2	Squamosa promoter-binding-like protein 11 [Source:UniProtKB/Swiss-Prot;Acc:Q9FZK0]
AT1G27370.7	aly-miR156g-5p	2	Squamosa promoter-binding-like protein 10 [Source:UniProtKB/Swiss-Prot;Acc:Q8S9L0]
AT5G50670.1	aly-miR156g-5p	2	Squamosa promoter-binding-like protein 13B [Source:UniProtKB/Swiss-Prot;Acc:P0DI11]
AT1G27370.4	aly-miR156g-5p	2	Squamosa promoter-binding-like protein 10 [Source:UniProtKB/Swiss-Prot;Acc:Q8S9L0]
AT3G57920.1	aly-miR156g-5p	2	Squamosa promoter-binding-like protein 15 [Source:UniProtKB/Swiss-Prot;Acc:Q9M2Q6]
AT1G53160.1	aly-miR156g-5p	2	Squamosa promoter-binding-like protein 4 [Source:UniProtKB/Swiss-Prot;Acc:Q9S7A9]
AT5G03140.1	aly-miR156g-5p	2	L-type lectin-domain containing receptor kinase VIII.2 [Source:UniProtKB/Swiss-Prot;Acc:Q9LYX1]
AT4G12100.1	aly-miR156h-3p	2	Cullin-like protein 5 [Source:UniProtKB/Swiss-Prot;Acc:Q9SZ75]
AT5G62670.1	aly-miR157d-3p	2	ATPase 11, plasma membrane-type [Source:UniProtKB/Swiss-Prot;Acc:Q9LV11]
AT5G02390.2	aly-miR159a-5p	2	TRM32-like protein (DUF3741) [Source:UniProtKB/TrEMBL;Acc:Q9LZ87]
AT5G02390.3	aly-miR159a-5p	2	TRM32-like protein (DUF3741) [Source:UniProtKB/TrEMBL;Acc:Q9LZ87]
AT5G02390.1	aly-miR159a-5p	2	TRM32-like protein (DUF3741) [Source:UniProtKB/TrEMBL;Acc:Q9LZ87]
AT3G60460.1	aly-miR159b-3p	2	DUO1 [Source:UniProtKB/TrEMBL;Acc:F4JBU2]
AT4G26930.1	aly-miR159b-3p	2	Transcription factor MYB97 [Source:UniProtKB/Swiss-Prot;Acc:Q9S773]
AT4G30690.2	aly-miR160b-3p	2	Translation initiation factor IF3-4, chloroplastic [Source:UniProtKB/Swiss-Prot;Acc:Q94B52]
AT4G30690.1	aly-miR160b-3p	2	Translation initiation factor IF3-4, chloroplastic [Source:UniProtKB/Swiss-Prot;Acc:Q94B52]
AT5G39610.1	aly-miR164a-5p	2	NAC domain-containing protein 92 [Source:UniProtKB/Swiss-Prot;Acc:Q9FKA0]
AT5G14770.5	aly-miR164b-3p	2	Pentatricopeptide repeat-containing protein At5g14770, mitochondrial [Source:UniProtKB/Swiss-Prot;Acc:Q9LER0]
AT5G14770.4	aly-miR164b-3p	2	Pentatricopeptide repeat-containing protein At5g14770, mitochondrial [Source:UniProtKB/Swiss-Prot;Acc:Q9LER0]
AT5G14770.3	aly-miR164b-3p	2	Pentatricopeptide repeat-containing protein At5g14770, mitochondrial [Source:UniProtKB/Swiss-Prot;Acc:Q9LER0]
AT5G14770.1	aly-miR164b-3p	2	Pentatricopeptide repeat-containing protein At5g14770, mitochondrial [Source:UniProtKB/Swiss-Prot;Acc:Q9LER0]
AT5G14770.2	aly-miR164b-3p	2	Pentatricopeptide repeat-containing protein At5g14770, mitochondrial [Source:UniProtKB/Swiss-Prot;Acc:Q9LER0]
AT5G39610.1	aly-miR164c-5p	2	NAC domain-containing protein 92 [Source:UniProtKB/Swiss-Prot;Acc:Q9FKA0]
AT2G42170.3	aly-miR167a-3p	2	Actin family protein [Source:UniProtKB/TrEMBL;Acc:Q8GWA5]
AT2G42170.2	aly-miR167a-3p	2	Actin family protein [Source:UniProtKB/TrEMBL;Acc:Q8GWA5]
AT1G07610.1	aly-miR167c-3p	2	Metallothionein-like protein 1C [Source:UniProtKB/Swiss-Prot;Acc:Q38804]
AT1G54160.1	aly-miR169a-5p	2	Nuclear transcription factor Y subunit A-5 [Source:UniProtKB/Swiss-Prot;Acc:Q9SYH4]
AT5G42120.1	aly-miR169a-5p	2	L-type lectin-domain containing receptor kinase S.6 [Source:UniProtKB/Swiss-Prot;Acc:Q9FHX3]
AT1G72830.2	aly-miR169a-5p	2	Nuclear factor Y, subunit A3 [Source:UniProtKB/TrEMBL;Acc:F4IEZ6]
AT1G72830.3	aly-miR169a-5p	2	Nuclear factor Y, subunit A3 [Source:UniProtKB/TrEMBL;Acc:F4IEZ6]
AT1G72830.1	aly-miR169a-5p	2	Nuclear factor Y, subunit A3 [Source:UniProtKB/TrEMBL;Acc:F4IEZ6]
AT5G42120.1	aly-miR169c-5p	2	L-type lectin-domain containing receptor kinase S.6 [Source:UniProtKB/Swiss-Prot;Acc:Q9FHX3]
AT1G54160.1	aly-miR169c-5p	2	Nuclear transcription factor Y subunit A-5 [Source:UniProtKB/Swiss-Prot;Acc:Q9SYH4]
AT1G72830.2	aly-miR169c-5p	2	Nuclear factor Y, subunit A3 [Source:UniProtKB/TrEMBL;Acc:F4IEZ6]
AT1G72830.3	aly-miR169c-5p	2	Nuclear factor Y, subunit A3 [Source:UniProtKB/TrEMBL;Acc:F4IEZ6]
AT1G72830.1	aly-miR169c-5p	2	Nuclear factor Y, subunit A3 [Source:UniProtKB/TrEMBL;Acc:F4IEZ6]
AT5G45230.1	aly-miR169h-3p	2	Disease resistance protein (TIR-NBS-LRR class) family [Source:UniProtKB/TrEMBL;Acc:Q9FKE2]
AT1G17110.1	aly-miR169n-3p	2	Ubiquitin-specific protease 15 [Source:UniProtKB/TrEMBL;Acc:F4I642]
AT1G17110.2	aly-miR169n-3p	2	Ubiquitin-specific protease 15 [Source:UniProtKB/TrEMBL;Acc:F4I642]
AT1G17110.3	aly-miR169n-3p	2	Ubiquitin-specific protease 15 [Source:UniProtKB/TrEMBL;Acc:F4I642]
AT4G19890.1	aly-miR319d-5p	2	Pentatricopeptide repeat-containing protein At4g19890 [Source:UniProtKB/Swiss-Prot;Acc:P0C8Q3]
AT2G04160.1	aly-miR3441-5p.2	2	Subtilisin-like protease SBT5.3 [Source:UniProtKB/Swiss-Prot;Acc:Q9ZSP5]
AT3G03720.1	aly-miR3447-5p	2	Cationic amino acid transporter 4, vacuolar [Source:UniProtKB/Swiss-Prot;Acc:Q8W4K3]
AT2G36420.1	aly-miR837-5p	2	Nucleolin-like protein [Source:UniProtKB/TrEMBL;Acc:Q9SJR3]
AT5G43740.2	aly-miR837-5p	2	Probable disease resistance protein At5g43740 [Source:UniProtKB/Swiss-Prot;Acc:Q9FG90]
AT5G43740.1	aly-miR837-5p	2	Probable disease resistance protein At5g43740 [Source:UniProtKB/Swiss-Prot;Acc:Q9FG90]
AT1G61740.1	aly-miR837-5p	2	Sulfite exporter TauE/SafE family protein 2 [Source:UniProtKB/Swiss-Prot;Acc:Q9SYB0]
AT4G28280.2	aly-miR837-5p	2	LLG3 [Source:UniProtKB/TrEMBL;Acc:A0A178V2V8]
AT4G28280.3	aly-miR837-5p	2	LLG3 [Source:UniProtKB/TrEMBL;Acc:A0A178V2V8]
AT4G28280.1	aly-miR837-5p	2	LLG3 [Source:UniProtKB/TrEMBL;Acc:A0A178V2V8]
AT2G34357.1	aly-miR837-5p	2	ARM repeat superfamily protein [Source:UniProtKB/TrEMBL;Acc:F4IHU8]
AT4G15080.2	aly-miR837-5p	2	Probable protein S-acyltransferase 19 [Source:UniProtKB/Swiss-Prot;Acc:Q8L5Y5]
AT4G15080.1	aly-miR837-5p	2	Probable protein S-acyltransferase 19 [Source:UniProtKB/Swiss-Prot;Acc:Q8L5Y5]
AT3G22180.1	aly-miR837-5p	2	Probable protein S-acyltransferase 20 [Source:UniProtKB/Swiss-Prot;Acc:Q9LIE4]
AT5G46610.1	aly-miR837-5p	2	Aluminum-activated malate transporter 14 [Source:UniProtKB/Swiss-Prot;Acc:Q9LS22]
AT5G46610.2	aly-miR837-5p	2	Aluminum-activated malate transporter 14 [Source:UniProtKB/Swiss-Prot;Acc:Q9LS22]
AT5G46610.3	aly-miR837-5p	2	Aluminum-activated malate transporter 14 [Source:UniProtKB/Swiss-Prot;Acc:Q9LS22]
AT2G17442.7	aly-miR837-5p	2	Putative uncharacterized protein [Source:UniProtKB/TrEMBL;Acc:Q1G3P7]
AT2G33190.1	aly-miR837-5p	2	Putative F-box protein At2g33190 [Source:UniProtKB/Swiss-Prot;Acc:O49316]
AT1G54620.1	aly-miR837-5p	2	Plant invertase/pectin methylesterase inhibitor superfamily protein [Source:UniProtKB/TrEMBL;Acc:F4HWZ4]
AT4G18197.1	aly-miR837-5p	2	Probable purine permease 7 [Source:UniProtKB/Swiss-Prot;Acc:Q2V3H2]
AT3G17090.1	aly-miR838-5p	2	Probable protein phosphatase 2C 42 [Source:UniProtKB/Swiss-Prot;Acc:Q0V7V2]
AT3G17090.2	aly-miR838-5p	2	Probable protein phosphatase 2C 42 [Source:UniProtKB/Swiss-Prot;Acc:Q0V7V2]
AT1G63910.1	aly-miR846-5p	2	MYB transcription factor [Source:UniProtKB/TrEMBL;Acc:Q9SRB0]
AT5G08620.1	aqc-miR156a	2	DEAD-box ATP-dependent RNA helicase 25 [Source:UniProtKB/Swiss-Prot;Acc:Q94C75]
AT2G28350.2	aqc-miR160a	2	Auxin response factor (Fragment) [Source:UniProtKB/TrEMBL;Acc:C0SV66]
AT2G28350.1	aqc-miR160a	2	Auxin response factor (Fragment) [Source:UniProtKB/TrEMBL;Acc:C0SV66]
AT5G37020.2	aqc-miR167	2	Auxin response factor [Source:UniProtKB/TrEMBL;Acc:A0A178UFA9]
AT5G37020.3	aqc-miR167	2	Auxin response factor [Source:UniProtKB/TrEMBL;Acc:A0A178UFA9]
AT5G37020.1	aqc-miR167	2	Auxin response factor [Source:UniProtKB/TrEMBL;Acc:A0A178UFA9]
AT1G30330.2	aqc-miR167	2	Auxin response factor 6 [Source:UniProtKB/Swiss-Prot;Acc:Q9ZTX8]
AT1G30330.1	aqc-miR167	2	Auxin response factor 6 [Source:UniProtKB/Swiss-Prot;Acc:Q9ZTX8]
AT1G30330.3	aqc-miR167	2	Auxin response factor 6 [Source:UniProtKB/Swiss-Prot;Acc:Q9ZTX8]
AT5G25220.2	ath-miR156c-3p	2	KNAT3 [Source:UniProtKB/TrEMBL;Acc:A0A178U9D1]
AT5G25220.1	ath-miR156c-3p	2	KNAT3 [Source:UniProtKB/TrEMBL;Acc:A0A178U9D1]
AT2G03750.1	ath-miR156h	2	Sulfotransferase [Source:UniProtKB/TrEMBL;Acc:A0A178VL58]
AT3G28690.1	ath-miR156h	2	Protein kinase superfamily protein [Source:UniProtKB/TrEMBL;Acc:F4J0D2]
AT2G43140.1	ath-miR156h	2	Basic helix-loop-helix (BHLH) DNA-binding superfamily protein [Source:UniProtKB/TrEMBL;Acc:F4IQ66]
AT1G26890.2	ath-miR156h	2	FBD, F-box and Leucine Rich Repeat domains containing protein [Source:UniProtKB/TrEMBL;Acc:F4HR18]
AT1G26890.3	ath-miR156h	2	FBD, F-box and Leucine Rich Repeat domains containing protein [Source:UniProtKB/TrEMBL;Acc:F4HR18]
AT1G26890.4	ath-miR156h	2	FBD, F-box and Leucine Rich Repeat domains containing protein [Source:UniProtKB/TrEMBL;Acc:F4HR18]
AT1G22000.1	ath-miR156h	2	Putative F-box/FBD/LRR-repeat protein At1g22000 [Source:UniProtKB/Swiss-Prot;Acc:Q9LM63]
AT1G26890.5	ath-miR156h	2	FBD, F-box and Leucine Rich Repeat domains containing protein [Source:UniProtKB/TrEMBL;Acc:F4HR18]
AT1G26890.1	ath-miR156h	2	FBD, F-box and Leucine Rich Repeat domains containing protein [Source:UniProtKB/TrEMBL;Acc:F4HR18]
AT4G22530.1	ath-miR156i	2	S-adenosyl-L-methionine-dependent methyltransferases superfamily protein [Source:UniProtKB/TrEMBL;Acc:Q9SUW6]
AT4G22530.2	ath-miR156i	2	S-adenosyl-L-methionine-dependent methyltransferases superfamily protein [Source:UniProtKB/TrEMBL;Acc:Q9SUW6]
AT2G28605.1	ath-miR156i	2	PsbP domain-containing protein 2, chloroplastic [Source:UniProtKB/Swiss-Prot;Acc:Q8VY52]
AT3G60460.1	ath-miR159c	2	DUO1 [Source:UniProtKB/TrEMBL;Acc:F4JBU2]
AT4G26930.1	ath-miR159c	2	Transcription factor MYB97 [Source:UniProtKB/Swiss-Prot;Acc:Q9S773]
AT1G03360.1	ath-miR164c-3p	2	RRP4 [Source:UniProtKB/TrEMBL;Acc:A0A178W3N1]
AT1G30330.2	ath-miR167c-5p	2	Auxin response factor 6 [Source:UniProtKB/Swiss-Prot;Acc:Q9ZTX8]
AT1G30330.1	ath-miR167c-5p	2	Auxin response factor 6 [Source:UniProtKB/Swiss-Prot;Acc:Q9ZTX8]
AT1G30330.3	ath-miR167c-5p	2	Auxin response factor 6 [Source:UniProtKB/Swiss-Prot;Acc:Q9ZTX8]
AT5G37020.2	ath-miR167c-5p	2	Auxin response factor [Source:UniProtKB/TrEMBL;Acc:A0A178UFA9]
AT5G37020.3	ath-miR167c-5p	2	Auxin response factor [Source:UniProtKB/TrEMBL;Acc:A0A178UFA9]
AT5G37020.1	ath-miR167c-5p	2	Auxin response factor [Source:UniProtKB/TrEMBL;Acc:A0A178UFA9]
AT2G40840.1	ath-miR169a-3p	2	4-alpha-glucanotransferase DPE2 [Source:UniProtKB/Swiss-Prot;Acc:Q8RXD9]
AT4G08900.1	ath-miR2938	2	Arginase 1, mitochondrial [Source:UniProtKB/Swiss-Prot;Acc:P46637]
AT2G31081.1	ath-miR2938	2	CLAVATA3/ESR (CLE)-related protein 4 [Source:UniProtKB/Swiss-Prot;Acc:Q8S8N0]
AT1G16150.1	ath-miR414	2	Wall-associated receptor kinase-like 4 [Source:UniProtKB/Swiss-Prot;Acc:Q9S9M2]
AT1G49900.1	ath-miR414	2	C2H2 type zinc finger transcription factor family [Source:UniProtKB/TrEMBL;Acc:Q9C538]
AT2G21420.1	ath-miR414	2	RBR-type E3 ubiquitin transferase [Source:UniProtKB/TrEMBL;Acc:Q9SJT6]
AT2G16920.1	ath-miR414	2	Probable ubiquitin-conjugating enzyme E2 23 [Source:UniProtKB/Swiss-Prot;Acc:Q9ZVX1]
AT2G16920.2	ath-miR414	2	Probable ubiquitin-conjugating enzyme E2 23 [Source:UniProtKB/Swiss-Prot;Acc:Q9ZVX1]
AT5G53440.1	ath-miR414	2	LOW protein: zinc finger CCCH domain protein [Source:UniProtKB/TrEMBL;Acc:Q9LV05]
AT5G53440.2	ath-miR414	2	LOW protein: zinc finger CCCH domain protein [Source:UniProtKB/TrEMBL;Acc:Q9LV05]
AT5G40340.1	ath-miR414	2	Tudor/PWWP/MBT superfamily protein [Source:UniProtKB/TrEMBL;Acc:Q9FNE4]
AT1G50410.2	ath-miR414	2	Helicase-like transcription factor CHR28 [Source:UniProtKB/Swiss-Prot;Acc:Q94BR5]
AT1G50410.3	ath-miR414	2	Helicase-like transcription factor CHR28 [Source:UniProtKB/Swiss-Prot;Acc:Q94BR5]
AT5G40340.2	ath-miR414	2	Tudor/PWWP/MBT superfamily protein [Source:UniProtKB/TrEMBL;Acc:Q9FNE4]
AT1G50410.4	ath-miR414	2	Helicase-like transcription factor CHR28 [Source:UniProtKB/Swiss-Prot;Acc:Q94BR5]
AT1G50410.1	ath-miR414	2	Helicase-like transcription factor CHR28 [Source:UniProtKB/Swiss-Prot;Acc:Q94BR5]
AT3G56150.1	ath-miR414	2	Eukaryotic translation initiation factor 3 subunit C [Source:UniProtKB/Swiss-Prot;Acc:O49160]
AT5G55300.1	ath-miR414	2	DNA topoisomerase I alpha [Source:UniProtKB/TrEMBL;Acc:F4K3F4]
AT3G18390.1	ath-miR414	2	CRS1 / YhbY (CRM) domain-containing protein [Source:UniProtKB/TrEMBL;Acc:Q9LS51]
AT5G55300.2	ath-miR414	2	DNA topoisomerase I alpha [Source:UniProtKB/TrEMBL;Acc:F4K3F4]
AT3G56150.2	ath-miR414	2	Eukaryotic translation initiation factor 3 subunit C [Source:UniProtKB/Swiss-Prot;Acc:O49160]
AT1G03530.1	ath-miR414	2	NAF1 [Source:UniProtKB/TrEMBL;Acc:A0A178WI11]
AT5G08600.3	ath-miR414	2	U3 ribonucleoprotein (Utp) family protein [Source:UniProtKB/TrEMBL;Acc:F4KB50]
AT1G54440.4	ath-miR414	2	Polynucleotidyl transferase, ribonuclease H fold protein with HRDC domain-containing protein [Source:UniProtKB/TrEMBL;Acc:F4HWX0]
AT5G08600.2	ath-miR414	2	U3 ribonucleoprotein (Utp) family protein [Source:UniProtKB/TrEMBL;Acc:F4KB50]
AT5G08600.1	ath-miR414	2	U3 ribonucleoprotein (Utp) family protein [Source:UniProtKB/TrEMBL;Acc:F4KB50]
AT2G35670.1	ath-miR414	2	Polycomb group protein FERTILIZATION-INDEPENDENT SEED 2 [Source:UniProtKB/Swiss-Prot;Acc:P0DKJ8]
AT2G35670.1	ath-miR414	2	Polycomb group protein FERTILIZATION-INDEPENDENT SEED 2 [Source:UniProtKB/Swiss-Prot;Acc:P0DKJ8]
AT5G40520.1	ath-miR414	2	unknown protein; Ha. [Source:TAIR;Acc:AT5G40520]
AT1G73850.2	ath-miR414	2	Protein of unknown function (DUF1666) [Source:TAIR;Acc:AT1G73850]
AT5G40520.2	ath-miR414	2	unknown protein; Ha. [Source:TAIR;Acc:AT5G40520]
AT1G54440.1	ath-miR414	2	Polynucleotidyl transferase, ribonuclease H fold protein with HRDC domain-containing protein [Source:UniProtKB/TrEMBL;Acc:F4HWX0]
AT5G55920.1	ath-miR414	2	Nucleolar protein-like [Source:UniProtKB/TrEMBL;Acc:Q9FG73]
AT4G36860.2	ath-miR414	2	LIM domain-containing protein [Source:TAIR;Acc:AT4G36860]
AT1G44050.1	ath-miR414	2	Cysteine/Histidine-rich C1 domain family protein [Source:UniProtKB/TrEMBL;Acc:Q9LNZ0]
AT1G44050.1	ath-miR414	2	Cysteine/Histidine-rich C1 domain family protein [Source:UniProtKB/TrEMBL;Acc:Q9LNZ0]
AT1G44050.1	ath-miR414	2	Cysteine/Histidine-rich C1 domain family protein [Source:UniProtKB/TrEMBL;Acc:Q9LNZ0]
AT5G42280.2	ath-miR414	2	Cysteine/Histidine-rich C1 domain family protein [Source:UniProtKB/TrEMBL;Acc:F4K1I0]
AT5G42280.2	ath-miR414	2	Cysteine/Histidine-rich C1 domain family protein [Source:UniProtKB/TrEMBL;Acc:F4K1I0]
AT4G36860.3	ath-miR414	2	LIM domain-containing protein [Source:TAIR;Acc:AT4G36860]
AT4G36860.1	ath-miR414	2	LIM domain-containing protein [Source:TAIR;Acc:AT4G36860]
AT5G42280.1	ath-miR414	2	Cysteine/Histidine-rich C1 domain family protein [Source:UniProtKB/TrEMBL;Acc:F4K1I0]
AT5G42280.1	ath-miR414	2	Cysteine/Histidine-rich C1 domain family protein [Source:UniProtKB/TrEMBL;Acc:F4K1I0]
AT5G05700.2	ath-miR414	2	Arginyl-tRNA--protein transferase 1 [Source:UniProtKB/Swiss-Prot;Acc:Q9ZT48]
AT5G18740.1	ath-miR414	2	Domain of unknown function (DUF3444) [Source:TAIR;Acc:AT5G18740]
AT1G54440.3	ath-miR414	2	Polynucleotidyl transferase, ribonuclease H fold protein with HRDC domain-containing protein [Source:UniProtKB/TrEMBL;Acc:F4HWX0]
AT5G55580.2	ath-miR414	2	Transcription termination factor MTERF9, chloroplastic [Source:UniProtKB/Swiss-Prot;Acc:Q9FM80]
AT5G05700.1	ath-miR414	2	Arginyl-tRNA--protein transferase 1 [Source:UniProtKB/Swiss-Prot;Acc:Q9ZT48]
AT1G55390.1	ath-miR414	2	Cysteine/Histidine-rich C1 domain family protein [Source:UniProtKB/TrEMBL;Acc:Q9C6G8]
AT1G54440.5	ath-miR414	2	Polynucleotidyl transferase, ribonuclease H fold protein with HRDC domain-containing protein [Source:UniProtKB/TrEMBL;Acc:F4HWX0]
AT1G60220.1	ath-miR414	2	Ubiquitin-like-specific protease 1D [Source:UniProtKB/Swiss-Prot;Acc:Q2PS26]
AT5G55580.1	ath-miR414	2	Transcription termination factor MTERF9, chloroplastic [Source:UniProtKB/Swiss-Prot;Acc:Q9FM80]
AT2G16900.6	ath-miR414	2	Expressed protein [Source:UniProtKB/TrEMBL;Acc:Q9ZVX3]
AT5G53220.4	ath-miR414	2	Putative uncharacterized protein [Source:UniProtKB/TrEMBL;Acc:Q5BPG9]
AT1G54440.2	ath-miR414	2	Polynucleotidyl transferase, ribonuclease H fold protein with HRDC domain-containing protein [Source:UniProtKB/TrEMBL;Acc:F4HWX0]
AT2G30700.1	ath-miR414	2	GPI-anchored protein [Source:UniProtKB/TrEMBL;Acc:Q8RWE3]
AT1G73850.1	ath-miR414	2	Protein of unknown function (DUF1666) [Source:TAIR;Acc:AT1G73850]
AT4G33330.3	ath-miR414	2	plant glycogenin-like starch initiation protein 3 [Source:TAIR;Acc:AT4G33330]
AT2G13900.1	ath-miR414	2	Cysteine/Histidine-rich C1 domain family protein [Source:UniProtKB/TrEMBL;Acc:Q8S8J8]
AT5G53220.2	ath-miR414	2	Putative uncharacterized protein [Source:UniProtKB/TrEMBL;Acc:Q5BPG9]
AT3G55940.1	ath-miR414	2	Phosphoinositide phospholipase C 7 [Source:UniProtKB/Swiss-Prot;Acc:Q9LY51]
AT1G64880.1	ath-miR414	2	At1g64880 [Source:UniProtKB/TrEMBL;Acc:Q6GKU7]
AT4G33330.4	ath-miR414	2	plant glycogenin-like starch initiation protein 3 [Source:TAIR;Acc:AT4G33330]
AT5G55300.3	ath-miR414	2	DNA topoisomerase I alpha [Source:UniProtKB/TrEMBL;Acc:F4K3F4]
AT2G30700.2	ath-miR414	2	GPI-anchored protein [Source:UniProtKB/TrEMBL;Acc:Q8RWE3]
AT5G53220.5	ath-miR414	2	Putative uncharacterized protein [Source:UniProtKB/TrEMBL;Acc:Q5BPG9]
AT5G53220.6	ath-miR414	2	Putative uncharacterized protein [Source:UniProtKB/TrEMBL;Acc:Q5BPG9]
AT2G16900.4	ath-miR414	2	Expressed protein [Source:UniProtKB/TrEMBL;Acc:Q9ZVX3]
AT4G33330.5	ath-miR414	2	plant glycogenin-like starch initiation protein 3 [Source:TAIR;Acc:AT4G33330]
AT4G31610.1	ath-miR414	2	Transcriptional factor B3 family protein [Source:TAIR;Acc:AT4G31610]
AT4G31610.2	ath-miR414	2	Transcriptional factor B3 family protein [Source:TAIR;Acc:AT4G31610]
AT2G16900.7	ath-miR414	2	Expressed protein [Source:UniProtKB/TrEMBL;Acc:Q9ZVX3]
AT4G01037.1	ath-miR414	2	WTF1 [Source:UniProtKB/TrEMBL;Acc:A0A178UW54]
AT5G53220.1	ath-miR414	2	Putative uncharacterized protein [Source:UniProtKB/TrEMBL;Acc:Q5BPG9]
AT2G41980.1	ath-miR414	2	E3 ubiquitin-protein ligase [Source:UniProtKB/TrEMBL;Acc:A0A178VZ75]
AT2G16900.3	ath-miR414	2	Expressed protein [Source:UniProtKB/TrEMBL;Acc:Q9ZVX3]
AT2G16980.6	ath-miR414	2	Major facilitator superfamily protein [Source:TAIR;Acc:AT2G16980]
AT5G09880.1	ath-miR414	2	Splicing factor, CC1-like protein [Source:UniProtKB/TrEMBL;Acc:Q93Y25]
AT5G56200.1	ath-miR414	2	C2H2 type zinc finger transcription factor family [Source:UniProtKB/TrEMBL;Acc:Q9FH19]
AT3G44110.1	ath-miR414	2	DnaJ protein homolog atj3 [Source:UniProtKB/TrEMBL;Acc:Q0WW92]
AT2G16900.5	ath-miR414	2	Expressed protein [Source:UniProtKB/TrEMBL;Acc:Q9ZVX3]
AT4G33330.1	ath-miR414	2	plant glycogenin-like starch initiation protein 3 [Source:TAIR;Acc:AT4G33330]
AT3G43230.1	ath-miR414	2	RING/FYVE/PHD-type zinc finger family protein [Source:UniProtKB/TrEMBL;Acc:Q9LXL1]
AT4G33330.2	ath-miR414	2	plant glycogenin-like starch initiation protein 3 [Source:TAIR;Acc:AT4G33330]
AT2G16980.4	ath-miR414	2	Major facilitator superfamily protein [Source:TAIR;Acc:AT2G16980]
AT2G16900.1	ath-miR414	2	Expressed protein [Source:UniProtKB/TrEMBL;Acc:Q9ZVX3]
AT2G16980.5	ath-miR414	2	Major facilitator superfamily protein [Source:TAIR;Acc:AT2G16980]
AT2G16980.1	ath-miR414	2	Major facilitator superfamily protein [Source:TAIR;Acc:AT2G16980]
AT5G37430.1	ath-miR414	2	Similarity to unknown protein [Source:UniProtKB/TrEMBL;Acc:Q9FG45]
AT5G37430.1	ath-miR414	2	Similarity to unknown protein [Source:UniProtKB/TrEMBL;Acc:Q9FG45]
AT1G48400.1	ath-miR414	2	F-box/RNI-like/FBD-like domains-containing protein [Source:TAIR;Acc:AT1G48400]
AT1G48400.1	ath-miR414	2	F-box/RNI-like/FBD-like domains-containing protein [Source:TAIR;Acc:AT1G48400]
AT1G48400.1	ath-miR414	2	F-box/RNI-like/FBD-like domains-containing protein [Source:TAIR;Acc:AT1G48400]
AT1G48400.1	ath-miR414	2	F-box/RNI-like/FBD-like domains-containing protein [Source:TAIR;Acc:AT1G48400]
AT1G48400.1	ath-miR414	2	F-box/RNI-like/FBD-like domains-containing protein [Source:TAIR;Acc:AT1G48400]
AT4G33495.1	ath-miR414	2	RPD1 [Source:UniProtKB/TrEMBL;Acc:A0A178V474]
AT2G16980.3	ath-miR414	2	Major facilitator superfamily protein [Source:TAIR;Acc:AT2G16980]
AT4G02220.1	ath-miR414	2	Putative zinc finger protein [Source:UniProtKB/TrEMBL;Acc:Q93VB4]
AT5G53220.7	ath-miR414	2	Putative uncharacterized protein [Source:UniProtKB/TrEMBL;Acc:Q5BPG9]
AT5G64830.3	ath-miR414	2	AT5g64830/MXK3_5 [Source:UniProtKB/TrEMBL;Acc:Q9LV94]
AT5G61650.1	ath-miR414	2	Cyclin-U4-3 [Source:UniProtKB/Swiss-Prot;Acc:Q9FKF6]
AT1G28670.1	ath-miR414	2	GDSL esterase/lipase At1g28670 [Source:UniProtKB/Swiss-Prot;Acc:Q38894]
AT1G59710.1	ath-miR414	2	Actin cross-linking protein (DUF569) [Source:UniProtKB/TrEMBL;Acc:Q9LQ43]
AT5G64830.1	ath-miR414	2	AT5g64830/MXK3_5 [Source:UniProtKB/TrEMBL;Acc:Q9LV94]
AT5G55580.3	ath-miR414	2	Transcription termination factor MTERF9, chloroplastic [Source:UniProtKB/Swiss-Prot;Acc:Q9FM80]
AT3G44110.2	ath-miR414	2	DnaJ protein homolog atj3 [Source:UniProtKB/TrEMBL;Acc:Q0WW92]
AT5G53220.3	ath-miR414	2	Putative uncharacterized protein [Source:UniProtKB/TrEMBL;Acc:Q5BPG9]
AT1G63980.1	ath-miR414	2	At1g63980/F22C12_9 [Source:UniProtKB/TrEMBL;Acc:Q940M0]
AT2G16980.2	ath-miR414	2	Major facilitator superfamily protein [Source:TAIR;Acc:AT2G16980]
AT5G64830.2	ath-miR414	2	AT5g64830/MXK3_5 [Source:UniProtKB/TrEMBL;Acc:Q9LV94]
AT1G11440.1	ath-miR414	2	At1g11440 [Source:UniProtKB/TrEMBL;Acc:Q9LPZ0]
AT5G23730.1	ath-miR414	2	WD repeat-containing protein RUP2 [Source:UniProtKB/Swiss-Prot;Acc:Q9FFA7]
AT5G60142.2	ath-miR414	2	B3 domain-containing protein At5g60142 [Source:UniProtKB/Swiss-Prot;Acc:Q9LST3]
AT3G25910.1	ath-miR414	2	AT3g25910/MPE11_6 [Source:UniProtKB/TrEMBL;Acc:Q9LUA0]
AT1G64500.1	ath-miR414	2	F1N19.7 [Source:UniProtKB/TrEMBL;Acc:Q9SGW5]
AT5G60760.1	ath-miR447a-3p	2	P-loop NTPase domain-containing protein LPA1 homolog 1 [Source:UniProtKB/Swiss-Prot;Acc:Q9FJH9]
AT5G60760.2	ath-miR447a-3p	2	P-loop NTPase domain-containing protein LPA1 homolog 1 [Source:UniProtKB/Swiss-Prot;Acc:Q9FJH9]
AT2G22650.2	ath-miR447a-3p	2	FAD-dependent oxidoreductase family protein [Source:UniProtKB/TrEMBL;Acc:Q5S4X7]
AT2G22650.1	ath-miR447a-3p	2	FAD-dependent oxidoreductase family protein [Source:UniProtKB/TrEMBL;Acc:Q5S4X7]
AT2G22650.3	ath-miR447a-3p	2	FAD-dependent oxidoreductase family protein [Source:UniProtKB/TrEMBL;Acc:Q5S4X7]
AT3G62499.1	ath-miR5016	2	YTH family protein [Source:UniProtKB/TrEMBL;Acc:Q1G393]
AT3G61740.2	ath-miR5016	2	Histone-lysine N-methyltransferase ATX3 [Source:UniProtKB/Swiss-Prot;Acc:Q9M364]
AT3G61740.1	ath-miR5016	2	Histone-lysine N-methyltransferase ATX3 [Source:UniProtKB/Swiss-Prot;Acc:Q9M364]
AT3G57140.2	ath-miR5016	2	Triacylglycerol lipase SDP1L [Source:UniProtKB/Swiss-Prot;Acc:Q9M1I6]
AT3G57140.1	ath-miR5016	2	Triacylglycerol lipase SDP1L [Source:UniProtKB/Swiss-Prot;Acc:Q9M1I6]
AT4G04730.1	ath-miR5016	2	Putative zinc finger protein [Source:UniProtKB/TrEMBL;Acc:Q9M102]
AT3G48160.2	ath-miR5021	2	E2F transcription factor-like E2FE [Source:UniProtKB/Swiss-Prot;Acc:Q8LSZ4]
AT4G38600.1	ath-miR5021	2	E3 ubiquitin-protein ligase UPL3 [Source:UniProtKB/Swiss-Prot;Acc:Q6WWW4]
AT4G38600.1	ath-miR5021	2	E3 ubiquitin-protein ligase UPL3 [Source:UniProtKB/Swiss-Prot;Acc:Q6WWW4]
AT4G38600.3	ath-miR5021	2	E3 ubiquitin-protein ligase UPL3 [Source:UniProtKB/Swiss-Prot;Acc:Q6WWW4]
AT4G38600.3	ath-miR5021	2	E3 ubiquitin-protein ligase UPL3 [Source:UniProtKB/Swiss-Prot;Acc:Q6WWW4]
AT4G38600.2	ath-miR5021	2	E3 ubiquitin-protein ligase UPL3 [Source:UniProtKB/Swiss-Prot;Acc:Q6WWW4]
AT4G38600.2	ath-miR5021	2	E3 ubiquitin-protein ligase UPL3 [Source:UniProtKB/Swiss-Prot;Acc:Q6WWW4]
AT5G61010.1	ath-miR5021	2	Exocyst complex component EXO70E2 [Source:UniProtKB/Swiss-Prot;Acc:Q9FNR3]
AT5G61010.2	ath-miR5021	2	Exocyst complex component EXO70E2 [Source:UniProtKB/Swiss-Prot;Acc:Q9FNR3]
AT1G69190.1	ath-miR5027	2	Folate synthesis bifunctional protein [Source:UniProtKB/Swiss-Prot;Acc:Q1ENB6]
AT4G18770.1	ath-miR5658	2	Transcription factor MYB98 [Source:UniProtKB/Swiss-Prot;Acc:Q9S7L2]
AT3G26570.2	ath-miR5658	2	phosphate transporter 2;1 [Source:TAIR;Acc:AT3G26570]
AT3G26570.1	ath-miR5658	2	phosphate transporter 2;1 [Source:TAIR;Acc:AT3G26570]
AT5G58260.1	ath-miR5658	2	NdhN [Source:UniProtKB/TrEMBL;Acc:A0A178UG88]
AT1G49790.1	ath-miR834	2	F-box associated ubiquitination effector family protein [Source:UniProtKB/TrEMBL;Acc:F4I3E1]
AT5G05840.1	ath-miR834	2	Emb [Source:UniProtKB/TrEMBL;Acc:Q9FFJ4]
AT3G52420.1	ath-miR834	2	OEP7 [Source:UniProtKB/TrEMBL;Acc:A0A178VGL9]
AT5G20110.2	ath-miR838	2	At5g20110 [Source:UniProtKB/TrEMBL;Acc:Q6NM36]
AT5G20110.1	ath-miR838	2	At5g20110 [Source:UniProtKB/TrEMBL;Acc:Q6NM36]
AT5G22640.3	ath-miR838	2	Protein TIC 100 [Source:UniProtKB/Swiss-Prot;Acc:Q8LPR8]
AT5G22640.1	ath-miR838	2	Protein TIC 100 [Source:UniProtKB/Swiss-Prot;Acc:Q8LPR8]
AT5G22640.2	ath-miR838	2	Protein TIC 100 [Source:UniProtKB/Swiss-Prot;Acc:Q8LPR8]
AT2G45720.1	ath-miR838	2	ARM repeat superfamily protein [Source:UniProtKB/TrEMBL;Acc:O64651]
AT2G45720.2	ath-miR838	2	ARM repeat superfamily protein [Source:UniProtKB/TrEMBL;Acc:O64651]
AT1G67230.1	ath-miR838	2	Protein CROWDED NUCLEI 1 [Source:UniProtKB/Swiss-Prot;Acc:F4HRT5]
AT3G09490.1	ath-miR838	2	At3g09490 [Source:UniProtKB/TrEMBL;Acc:Q9SF54]
AT1G62480.1	ath-miR838	2	At1g62480/T3P18_4 [Source:UniProtKB/TrEMBL;Acc:Q9SXE9]
AT5G02010.1	ath-miR838	2	Rop guanine nucleotide exchange factor 7 [Source:UniProtKB/Swiss-Prot;Acc:Q9LZN0]
AT3G21700.3	ath-miR838	2	Monomeric G-protein [Source:UniProtKB/TrEMBL;Acc:Q9LSZ4]
AT3G21700.2	ath-miR838	2	Monomeric G-protein [Source:UniProtKB/TrEMBL;Acc:Q9LSZ4]
AT1G75430.2	ath-miR838	2	Uncharacterized protein At1g75430 (Fragment) [Source:UniProtKB/TrEMBL;Acc:C0SV32]
AT1G75430.1	ath-miR838	2	Uncharacterized protein At1g75430 (Fragment) [Source:UniProtKB/TrEMBL;Acc:C0SV32]
AT2G07750.1	ath-miR865-3p	2	Putative DEAD-box ATP-dependent RNA helicase 33 [Source:UniProtKB/Swiss-Prot;Acc:O80792]
AT4G16990.19	ath-miR865-3p	2	disease resistance protein (TIR-NBS class), putative [Source:TAIR;Acc:AT4G16990]
AT4G16990.10	ath-miR865-3p	2	disease resistance protein (TIR-NBS class), putative [Source:TAIR;Acc:AT4G16990]
AT4G16990.17	ath-miR865-3p	2	disease resistance protein (TIR-NBS class), putative [Source:TAIR;Acc:AT4G16990]
AT4G16990.1	ath-miR865-3p	2	disease resistance protein (TIR-NBS class), putative [Source:TAIR;Acc:AT4G16990]
AT4G16990.18	ath-miR865-3p	2	disease resistance protein (TIR-NBS class), putative [Source:TAIR;Acc:AT4G16990]
AT4G16990.9	ath-miR865-3p	2	disease resistance protein (TIR-NBS class), putative [Source:TAIR;Acc:AT4G16990]
AT4G16990.3	ath-miR865-3p	2	disease resistance protein (TIR-NBS class), putative [Source:TAIR;Acc:AT4G16990]
AT4G16990.4	ath-miR865-3p	2	disease resistance protein (TIR-NBS class), putative [Source:TAIR;Acc:AT4G16990]
AT4G16990.16	ath-miR865-3p	2	disease resistance protein (TIR-NBS class), putative [Source:TAIR;Acc:AT4G16990]
AT4G16990.8	ath-miR865-3p	2	disease resistance protein (TIR-NBS class), putative [Source:TAIR;Acc:AT4G16990]
AT4G16990.13	ath-miR865-3p	2	disease resistance protein (TIR-NBS class), putative [Source:TAIR;Acc:AT4G16990]
AT4G16990.12	ath-miR865-3p	2	disease resistance protein (TIR-NBS class), putative [Source:TAIR;Acc:AT4G16990]
AT4G16990.15	ath-miR865-3p	2	disease resistance protein (TIR-NBS class), putative [Source:TAIR;Acc:AT4G16990]
AT4G16990.14	ath-miR865-3p	2	disease resistance protein (TIR-NBS class), putative [Source:TAIR;Acc:AT4G16990]
AT4G16990.11	ath-miR865-3p	2	disease resistance protein (TIR-NBS class), putative [Source:TAIR;Acc:AT4G16990]
AT4G16990.5	ath-miR865-3p	2	disease resistance protein (TIR-NBS class), putative [Source:TAIR;Acc:AT4G16990]
AT4G16990.2	ath-miR865-3p	2	disease resistance protein (TIR-NBS class), putative [Source:TAIR;Acc:AT4G16990]
AT4G16990.7	ath-miR865-3p	2	disease resistance protein (TIR-NBS class), putative [Source:TAIR;Acc:AT4G16990]
AT4G16990.6	ath-miR865-3p	2	disease resistance protein (TIR-NBS class), putative [Source:TAIR;Acc:AT4G16990]
AT3G10050.1	ath-miR865-3p	2	Threonine dehydratase [Source:UniProtKB/TrEMBL;Acc:A0A178VHF4]
AT5G18140.1	bcy-miR156	2	Chaperone DnaJ-domain superfamily protein [Source:UniProtKB/TrEMBL;Acc:Q9FK56]
AT4G24180.5	bcy-miR529	2	THAUMATIN-LIKE PROTEIN 1 [Source:TAIR;Acc:AT4G24180]
AT4G24180.1	bcy-miR529	2	THAUMATIN-LIKE PROTEIN 1 [Source:TAIR;Acc:AT4G24180]
AT4G24180.2	bcy-miR529	2	THAUMATIN-LIKE PROTEIN 1 [Source:TAIR;Acc:AT4G24180]
AT4G24180.3	bcy-miR529	2	THAUMATIN-LIKE PROTEIN 1 [Source:TAIR;Acc:AT4G24180]
AT4G24180.4	bcy-miR529	2	THAUMATIN-LIKE PROTEIN 1 [Source:TAIR;Acc:AT4G24180]
AT1G33360.1	bcy-miR529	2	CLP protease regulatory subunit CLPX3, mitochondrial [Source:UniProtKB/Swiss-Prot;Acc:Q66GN9]
AT4G03940.1	bcy-miR529	2	T24M8.7 protein [Source:UniProtKB/TrEMBL;Acc:O81515]
AT2G04780.1	bcy-miR529	2	Fasciclin-like arabinogalactan protein 7 [Source:UniProtKB/Swiss-Prot;Acc:Q9SJ81]
AT1G18620.5	bcy-miR529	2	unknown protein; BEST Arabidopsis thaliana protein match is: unknown protein (TAIR:AT1G74160.1); Ha. [Source:TAIR;Acc:AT1G18620]
AT1G48050.1	bcy-miR529	2	ATP-dependent DNA helicase 2 subunit KU80 [Source:UniProtKB/Swiss-Prot;Acc:Q9FQ09]
AT3G48980.2	bcy-miR529	2	O-glucosyltransferase rumi-like protein (DUF821) [Source:UniProtKB/TrEMBL;Acc:A0A178VAW3]
AT3G06868.1	bcy-miR529	2	Vitellogenin-like protein [Source:UniProtKB/TrEMBL;Acc:Q0WM46]
AT1G19025.2	bcy-miR529	2	DNA repair metallo-beta-lactamase family protein [Source:UniProtKB/TrEMBL;Acc:F4IDZ7]
AT1G19025.1	bcy-miR529	2	DNA repair metallo-beta-lactamase family protein [Source:UniProtKB/TrEMBL;Acc:F4IDZ7]
AT1G19025.3	bcy-miR529	2	DNA repair metallo-beta-lactamase family protein [Source:UniProtKB/TrEMBL;Acc:F4IDZ7]
AT5G65440.3	bcy-miR529	2	unknown protein; INVOLVED IN: biological_process unknown; LOCATED IN: plasma membrane; EXPRESSED IN: 22 plant structures; EXPRESSED DURING: 13 growth stages; BEST Arabidopsis thaliana protein match is: unknown protein (TAIR:AT4G24610.1); Has 30201 B /.../its to 17322 proteins in 780 species: Archae - 12; Bacteria - 1396; Metazoa - 17338; Fungi - 3422; Plants - 5037; Viruses - 0; Other Eukaryotes …
AT5G65440.2	bcy-miR529	2	unknown protein; INVOLVED IN: biological_process unknown; LOCATED IN: plasma membrane; EXPRESSED IN: 22 plant structures; EXPRESSED DURING: 13 growth stages; BEST Arabidopsis thaliana protein match is: unknown protein (TAIR:AT4G24610.1); Has 30201 B /.../its to 17322 proteins in 780 species: Archae - 12; Bacteria - 1396; Metazoa - 17338; Fungi - 3422; Plants - 5037; Viruses - 0; Other Eukaryotes …
AT5G65440.1	bcy-miR529	2	unknown protein; INVOLVED IN: biological_process unknown; LOCATED IN: plasma membrane; EXPRESSED IN: 22 plant structures; EXPRESSED DURING: 13 growth stages; BEST Arabidopsis thaliana protein match is: unknown protein (TAIR:AT4G24610.1); Has 30201 B /.../its to 17322 proteins in 780 species: Archae - 12; Bacteria - 1396; Metazoa - 17338; Fungi - 3422; Plants - 5037; Viruses - 0; Other Eukaryotes …
AT5G65440.6	bcy-miR529	2	unknown protein; INVOLVED IN: biological_process unknown; LOCATED IN: plasma membrane; EXPRESSED IN: 22 plant structures; EXPRESSED DURING: 13 growth stages; BEST Arabidopsis thaliana protein match is: unknown protein (TAIR:AT4G24610.1); Has 30201 B /.../its to 17322 proteins in 780 species: Archae - 12; Bacteria - 1396; Metazoa - 17338; Fungi - 3422; Plants - 5037; Viruses - 0; Other Eukaryotes …
AT5G65440.4	bcy-miR529	2	unknown protein; INVOLVED IN: biological_process unknown; LOCATED IN: plasma membrane; EXPRESSED IN: 22 plant structures; EXPRESSED DURING: 13 growth stages; BEST Arabidopsis thaliana protein match is: unknown protein (TAIR:AT4G24610.1); Has 30201 B /.../its to 17322 proteins in 780 species: Archae - 12; Bacteria - 1396; Metazoa - 17338; Fungi - 3422; Plants - 5037; Viruses - 0; Other Eukaryotes …
AT5G65440.7	bcy-miR529	2	unknown protein; INVOLVED IN: biological_process unknown; LOCATED IN: plasma membrane; EXPRESSED IN: 22 plant structures; EXPRESSED DURING: 13 growth stages; BEST Arabidopsis thaliana protein match is: unknown protein (TAIR:AT4G24610.1); Has 30201 B /.../its to 17322 proteins in 780 species: Archae - 12; Bacteria - 1396; Metazoa - 17338; Fungi - 3422; Plants - 5037; Viruses - 0; Other Eukaryotes …
AT5G65440.8	bcy-miR529	2	unknown protein; INVOLVED IN: biological_process unknown; LOCATED IN: plasma membrane; EXPRESSED IN: 22 plant structures; EXPRESSED DURING: 13 growth stages; BEST Arabidopsis thaliana protein match is: unknown protein (TAIR:AT4G24610.1); Has 30201 B /.../its to 17322 proteins in 780 species: Archae - 12; Bacteria - 1396; Metazoa - 17338; Fungi - 3422; Plants - 5037; Viruses - 0; Other Eukaryotes …
AT5G65440.5	bcy-miR529	2	unknown protein; INVOLVED IN: biological_process unknown; LOCATED IN: plasma membrane; EXPRESSED IN: 22 plant structures; EXPRESSED DURING: 13 growth stages; BEST Arabidopsis thaliana protein match is: unknown protein (TAIR:AT4G24610.1); Has 30201 B /.../its to 17322 proteins in 780 species: Archae - 12; Bacteria - 1396; Metazoa - 17338; Fungi - 3422; Plants - 5037; Viruses - 0; Other Eukaryotes …
AT5G65440.9	bcy-miR529	2	unknown protein; INVOLVED IN: biological_process unknown; LOCATED IN: plasma membrane; EXPRESSED IN: 22 plant structures; EXPRESSED DURING: 13 growth stages; BEST Arabidopsis thaliana protein match is: unknown protein (TAIR:AT4G24610.1); Has 30201 B /.../its to 17322 proteins in 780 species: Archae - 12; Bacteria - 1396; Metazoa - 17338; Fungi - 3422; Plants - 5037; Viruses - 0; Other Eukaryotes …
AT1G79520.3	bcy-miR529	2	Cation efflux family protein [Source:UniProtKB/TrEMBL;Acc:F4IF62]
AT1G15400.2	bcy-miR529	2	Uncharacterized protein At1g15400 [Source:UniProtKB/Swiss-Prot;Acc:Q9XI29]
AT3G49570.1	bcy-miR529	2	Protein RESPONSE TO LOW SULFUR 3 [Source:UniProtKB/Swiss-Prot;Acc:Q9SCK2]
AT4G22530.1	bdi-miR156a	2	S-adenosyl-L-methionine-dependent methyltransferases superfamily protein [Source:UniProtKB/TrEMBL;Acc:Q9SUW6]
AT4G22530.2	bdi-miR156a	2	S-adenosyl-L-methionine-dependent methyltransferases superfamily protein [Source:UniProtKB/TrEMBL;Acc:Q9SUW6]
AT2G28605.1	bdi-miR156a	2	PsbP domain-containing protein 2, chloroplastic [Source:UniProtKB/Swiss-Prot;Acc:Q8VY52]
AT1G63860.2	bdi-miR159a-5p	2	Disease resistance protein (TIR-NBS-LRR class) family [Source:UniProtKB/TrEMBL;Acc:F4I3S8]
AT1G63860.6	bdi-miR159a-5p	2	Disease resistance protein (TIR-NBS-LRR class) family [Source:UniProtKB/TrEMBL;Acc:F4I3S8]
AT1G63860.1	bdi-miR159a-5p	2	Disease resistance protein (TIR-NBS-LRR class) family [Source:UniProtKB/TrEMBL;Acc:F4I3S8]
AT1G63860.3	bdi-miR159a-5p	2	Disease resistance protein (TIR-NBS-LRR class) family [Source:UniProtKB/TrEMBL;Acc:F4I3S8]
AT1G63860.5	bdi-miR159a-5p	2	Disease resistance protein (TIR-NBS-LRR class) family [Source:UniProtKB/TrEMBL;Acc:F4I3S8]
AT1G63860.4	bdi-miR159a-5p	2	Disease resistance protein (TIR-NBS-LRR class) family [Source:UniProtKB/TrEMBL;Acc:F4I3S8]
AT4G24800.1	bdi-miR160b-3p	2	ECIP1 [Source:UniProtKB/TrEMBL;Acc:A0A384KU64]
AT4G24800.2	bdi-miR160b-3p	2	ECIP1 [Source:UniProtKB/TrEMBL;Acc:A0A384KU64]
AT4G24800.4	bdi-miR160b-3p	2	ECIP1 [Source:UniProtKB/TrEMBL;Acc:A0A384KU64]
AT4G24800.3	bdi-miR160b-3p	2	ECIP1 [Source:UniProtKB/TrEMBL;Acc:A0A384KU64]
AT1G06430.2	bdi-miR164f	2	ATP-dependent zinc metalloprotease FTSH 8, chloroplastic [Source:UniProtKB/Swiss-Prot;Acc:Q8W585]
AT1G06430.1	bdi-miR164f	2	ATP-dependent zinc metalloprotease FTSH 8, chloroplastic [Source:UniProtKB/Swiss-Prot;Acc:Q8W585]
AT1G06430.3	bdi-miR164f	2	ATP-dependent zinc metalloprotease FTSH 8, chloroplastic [Source:UniProtKB/Swiss-Prot;Acc:Q8W585]
AT3G20910.1	bdi-miR169d	2	Nuclear transcription factor Y subunit A-9 [Source:UniProtKB/Swiss-Prot;Acc:Q945M9]
AT5G12840.5	bdi-miR169d	2	Nuclear transcription factor Y subunit A-1 [Source:UniProtKB/Swiss-Prot;Acc:Q9LXV5]
AT5G12840.4	bdi-miR169d	2	Nuclear transcription factor Y subunit A-1 [Source:UniProtKB/Swiss-Prot;Acc:Q9LXV5]
AT5G12840.1	bdi-miR169d	2	Nuclear transcription factor Y subunit A-1 [Source:UniProtKB/Swiss-Prot;Acc:Q9LXV5]
AT5G12840.2	bdi-miR169d	2	Nuclear transcription factor Y subunit A-1 [Source:UniProtKB/Swiss-Prot;Acc:Q9LXV5]
AT5G12840.3	bdi-miR169d	2	Nuclear transcription factor Y subunit A-1 [Source:UniProtKB/Swiss-Prot;Acc:Q9LXV5]
AT1G17590.2	bdi-miR169k-5p	2	Uncharacterized protein At1g17590 (Fragment) [Source:UniProtKB/TrEMBL;Acc:C0SUW0]
AT1G17590.1	bdi-miR169k-5p	2	Uncharacterized protein At1g17590 (Fragment) [Source:UniProtKB/TrEMBL;Acc:C0SUW0]
AT1G17590.4	bdi-miR169k-5p	2	Uncharacterized protein At1g17590 (Fragment) [Source:UniProtKB/TrEMBL;Acc:C0SUW0]
AT1G17590.3	bdi-miR169k-5p	2	Uncharacterized protein At1g17590 (Fragment) [Source:UniProtKB/TrEMBL;Acc:C0SUW0]
AT3G13150.1	bdi-miR319b-3p	2	Pentatricopeptide repeat-containing protein At3g13150 [Source:UniProtKB/Swiss-Prot;Acc:Q9LK58]
AT2G14695.1	bdi-miR5185a-5p	2	UDP-N-acetylglucosamine/UDP-glucose/GDP-mannose transporter [Source:UniProtKB/TrEMBL;Acc:A0A1P8AXP5]
AT5G03345.2	bdi-miR5185b-3p	2	FUNCTIONS IN: molecular_function unknown; INVOLVED IN: biological_process unknown; LOCATED IN: endomembrane system; EXPRESSED IN: 24 plant structures; EXPRESSED DURING: 15 growth stages; CONTAINS InterPro DOMAIN/s: Magnesium transporter (InterPro:IP /.../7); Ha. [Source:TAIR;Acc:AT5G03345]
AT5G03345.1	bdi-miR5185b-3p	2	FUNCTIONS IN: molecular_function unknown; INVOLVED IN: biological_process unknown; LOCATED IN: endomembrane system; EXPRESSED IN: 24 plant structures; EXPRESSED DURING: 15 growth stages; CONTAINS InterPro DOMAIN/s: Magnesium transporter (InterPro:IP /.../7); Ha. [Source:TAIR;Acc:AT5G03345]
AT5G51900.1	bdi-miR5185b-3p	2	Cytochrome P450 family protein [Source:UniProtKB/TrEMBL;Acc:Q9LT90]
AT2G39840.1	bdi-miR5185b-3p	2	Serine/threonine-protein phosphatase [Source:UniProtKB/TrEMBL;Acc:A0A178VUA1]
AT3G51910.1	bna-miR156a	2	Heat stress transcription factor A-7a [Source:UniProtKB/Swiss-Prot;Acc:Q9SV12]
AT4G35080.2	bna-miR169m	2	High-affinity nickel-transport family protein [Source:UniProtKB/TrEMBL;Acc:F4JM82]
AT4G35080.3	bna-miR169m	2	High-affinity nickel-transport family protein [Source:UniProtKB/TrEMBL;Acc:F4JM82]
AT4G35080.1	bna-miR169m	2	High-affinity nickel-transport family protein [Source:UniProtKB/TrEMBL;Acc:F4JM82]
AT5G39610.1	cme-miR164a	2	NAC domain-containing protein 92 [Source:UniProtKB/Swiss-Prot;Acc:Q9FKA0]
AT4G15640.1	cre-miR1171	2	Adenylyl cyclase [Source:UniProtKB/TrEMBL;Acc:Q1JPP0]
AT2G03250.1	csi-miR396c	2	EXS (ERD1/XPR1/SYG1) family protein [Source:TAIR;Acc:AT2G03250]
AT2G03250.2	csi-miR396c	2	EXS (ERD1/XPR1/SYG1) family protein [Source:TAIR;Acc:AT2G03250]
AT3G15170.1	far-miR164a	2	CUC1 [Source:UniProtKB/TrEMBL;Acc:A0A178V703]
AT5G53950.1	far-miR164a	2	Protein CUP-SHAPED COTYLEDON 2 [Source:UniProtKB/Swiss-Prot;Acc:O04017]
AT3G12977.2	far-miR164a	2	NAC (No Apical Meristem) domain transcriptional regulator superfamily protein [Source:UniProtKB/TrEMBL;Acc:Q9LSI1]
AT3G12977.1	far-miR164a	2	NAC (No Apical Meristem) domain transcriptional regulator superfamily protein [Source:UniProtKB/TrEMBL;Acc:Q9LSI1]
AT1G56010.2	far-miR164a	2	NAC domain-containing protein 21/22 [Source:UniProtKB/Swiss-Prot;Acc:Q84TE6]
AT1G56010.1	far-miR164a	2	NAC domain-containing protein 21/22 [Source:UniProtKB/Swiss-Prot;Acc:Q84TE6]
AT5G16040.2	far-miR164a	2	At5g16040 [Source:UniProtKB/TrEMBL;Acc:Q9LFS0]
AT5G16040.1	far-miR164a	2	At5g16040 [Source:UniProtKB/TrEMBL;Acc:Q9LFS0]
AT2G33810.1	ghr-miR156c	2	Squamosa promoter-binding-like protein 3 [Source:UniProtKB/Swiss-Prot;Acc:P93015]
AT2G43140.1	ghr-miR156c	2	Basic helix-loop-helix (BHLH) DNA-binding superfamily protein [Source:UniProtKB/TrEMBL;Acc:F4IQ66]
AT3G49880.1	gma-miR1512b	2	Glycosyl hydrolase family protein 43 [Source:UniProtKB/TrEMBL;Acc:Q9M2X0]
AT1G05610.2	gma-miR1512b	2	ADP-glucose pyrophosphorylase small subunit 2 [Source:TAIR;Acc:AT1G05610]
AT1G05610.1	gma-miR1512b	2	ADP-glucose pyrophosphorylase small subunit 2 [Source:TAIR;Acc:AT1G05610]
AT3G57630.3	gma-miR1533	2	At3g57630 [Source:UniProtKB/TrEMBL;Acc:Q6NKR6]
AT3G57630.1	gma-miR1533	2	At3g57630 [Source:UniProtKB/TrEMBL;Acc:Q6NKR6]
AT1G22020.1	gma-miR1533	2	Serine hydroxymethyltransferase 6 [Source:UniProtKB/Swiss-Prot;Acc:Q9LM59]
AT4G04850.2	gma-miR1533	2	K(+) efflux antiporter 3, chloroplastic [Source:UniProtKB/Swiss-Prot;Acc:Q9M0Z3]
AT2G41900.1	gma-miR1533	2	Zinc finger CCCH domain-containing protein 30 [Source:UniProtKB/Swiss-Prot;Acc:P93755]
AT4G04850.1	gma-miR1533	2	K(+) efflux antiporter 3, chloroplastic [Source:UniProtKB/Swiss-Prot;Acc:Q9M0Z3]
AT1G22020.2	gma-miR1533	2	Serine hydroxymethyltransferase 6 [Source:UniProtKB/Swiss-Prot;Acc:Q9LM59]
AT1G45180.4	gma-miR1533	2	F27F5.26 [Source:UniProtKB/TrEMBL;Acc:Q9MAJ1]
AT1G45180.1	gma-miR1533	2	F27F5.26 [Source:UniProtKB/TrEMBL;Acc:Q9MAJ1]
AT1G45180.1	gma-miR1533	2	F27F5.26 [Source:UniProtKB/TrEMBL;Acc:Q9MAJ1]
AT3G06030.1	gma-miR1533	2	Mitogen-activated protein kinase kinase kinase 3 [Source:UniProtKB/Swiss-Prot;Acc:O22042]
AT1G14330.1	gma-miR1533	2	At1g14330/F14L17_7 [Source:UniProtKB/TrEMBL;Acc:Q9M9S9]
AT3G43270.1	gma-miR1533	2	Probable pectinesterase/pectinesterase inhibitor 32 [Source:UniProtKB/Swiss-Prot;Acc:Q9LXK7]
AT1G31350.2	gma-miR1533	2	KAR-UP F-box 1 [Source:TAIR;Acc:AT1G31350]
AT1G31350.1	gma-miR1533	2	KAR-UP F-box 1 [Source:TAIR;Acc:AT1G31350]
AT4G39710.1	gma-miR1533	2	Photosynthetic NDH subunit of lumenal location 4, chloroplastic [Source:UniProtKB/Swiss-Prot;Acc:Q9SCY3]
AT4G11040.2	gma-miR1533	2	Probable protein phosphatase 2C 54 [Source:UniProtKB/Swiss-Prot;Acc:Q9T010]
AT4G11040.2	gma-miR1533	2	Probable protein phosphatase 2C 54 [Source:UniProtKB/Swiss-Prot;Acc:Q9T010]
AT4G28140.1	gma-miR1533	2	Ethylene-responsive transcription factor ERF054 [Source:UniProtKB/Swiss-Prot;Acc:Q9M0J3]
AT2G33810.1	gma-miR156f	2	Squamosa promoter-binding-like protein 3 [Source:UniProtKB/Swiss-Prot;Acc:P93015]
AT2G28605.1	gma-miR156f	2	PsbP domain-containing protein 2, chloroplastic [Source:UniProtKB/Swiss-Prot;Acc:Q8VY52]
AT5G50570.2	gma-miR156k	2	Squamosa promoter-binding-like protein 13B [Source:UniProtKB/Swiss-Prot;Acc:P0DI11]
AT5G50570.1	gma-miR156k	2	Squamosa promoter-binding-like protein 13B [Source:UniProtKB/Swiss-Prot;Acc:P0DI11]
AT5G50670.2	gma-miR156k	2	Squamosa promoter-binding-like protein 13B [Source:UniProtKB/Swiss-Prot;Acc:P0DI11]
AT5G50670.1	gma-miR156k	2	Squamosa promoter-binding-like protein 13B [Source:UniProtKB/Swiss-Prot;Acc:P0DI11]
AT1G53160.1	gma-miR156k	2	Squamosa promoter-binding-like protein 4 [Source:UniProtKB/Swiss-Prot;Acc:Q9S7A9]
AT3G51910.1	gma-miR156k	2	Heat stress transcription factor A-7a [Source:UniProtKB/Swiss-Prot;Acc:Q9SV12]
AT5G39610.1	gma-miR164b	2	NAC domain-containing protein 92 [Source:UniProtKB/Swiss-Prot;Acc:Q9FKA0]
AT1G54160.1	gma-miR169c	2	Nuclear transcription factor Y subunit A-5 [Source:UniProtKB/Swiss-Prot;Acc:Q9SYH4]
AT4G35080.2	gma-miR169c	2	High-affinity nickel-transport family protein [Source:UniProtKB/TrEMBL;Acc:F4JM82]
AT1G17590.2	gma-miR169c	2	Uncharacterized protein At1g17590 (Fragment) [Source:UniProtKB/TrEMBL;Acc:C0SUW0]
AT4G35080.3	gma-miR169c	2	High-affinity nickel-transport family protein [Source:UniProtKB/TrEMBL;Acc:F4JM82]
AT1G72830.2	gma-miR169c	2	Nuclear factor Y, subunit A3 [Source:UniProtKB/TrEMBL;Acc:F4IEZ6]
AT1G17590.1	gma-miR169c	2	Uncharacterized protein At1g17590 (Fragment) [Source:UniProtKB/TrEMBL;Acc:C0SUW0]
AT4G35080.1	gma-miR169c	2	High-affinity nickel-transport family protein [Source:UniProtKB/TrEMBL;Acc:F4JM82]
AT1G17590.4	gma-miR169c	2	Uncharacterized protein At1g17590 (Fragment) [Source:UniProtKB/TrEMBL;Acc:C0SUW0]
AT1G72830.3	gma-miR169c	2	Nuclear factor Y, subunit A3 [Source:UniProtKB/TrEMBL;Acc:F4IEZ6]
AT1G17590.3	gma-miR169c	2	Uncharacterized protein At1g17590 (Fragment) [Source:UniProtKB/TrEMBL;Acc:C0SUW0]
AT1G72830.1	gma-miR169c	2	Nuclear factor Y, subunit A3 [Source:UniProtKB/TrEMBL;Acc:F4IEZ6]
AT5G12840.5	gma-miR169e	2	Nuclear transcription factor Y subunit A-1 [Source:UniProtKB/Swiss-Prot;Acc:Q9LXV5]
AT5G12840.4	gma-miR169e	2	Nuclear transcription factor Y subunit A-1 [Source:UniProtKB/Swiss-Prot;Acc:Q9LXV5]
AT5G12840.1	gma-miR169e	2	Nuclear transcription factor Y subunit A-1 [Source:UniProtKB/Swiss-Prot;Acc:Q9LXV5]
AT5G12840.2	gma-miR169e	2	Nuclear transcription factor Y subunit A-1 [Source:UniProtKB/Swiss-Prot;Acc:Q9LXV5]
AT5G12840.3	gma-miR169e	2	Nuclear transcription factor Y subunit A-1 [Source:UniProtKB/Swiss-Prot;Acc:Q9LXV5]
AT3G20910.1	gma-miR169e	2	Nuclear transcription factor Y subunit A-9 [Source:UniProtKB/Swiss-Prot;Acc:Q945M9]
AT1G17590.2	gma-miR169e	2	Uncharacterized protein At1g17590 (Fragment) [Source:UniProtKB/TrEMBL;Acc:C0SUW0]
AT1G72830.2	gma-miR169e	2	Nuclear factor Y, subunit A3 [Source:UniProtKB/TrEMBL;Acc:F4IEZ6]
AT1G17590.1	gma-miR169e	2	Uncharacterized protein At1g17590 (Fragment) [Source:UniProtKB/TrEMBL;Acc:C0SUW0]
AT1G17590.4	gma-miR169e	2	Uncharacterized protein At1g17590 (Fragment) [Source:UniProtKB/TrEMBL;Acc:C0SUW0]
AT1G72830.3	gma-miR169e	2	Nuclear factor Y, subunit A3 [Source:UniProtKB/TrEMBL;Acc:F4IEZ6]
AT1G17590.3	gma-miR169e	2	Uncharacterized protein At1g17590 (Fragment) [Source:UniProtKB/TrEMBL;Acc:C0SUW0]
AT1G72830.1	gma-miR169e	2	Nuclear factor Y, subunit A3 [Source:UniProtKB/TrEMBL;Acc:F4IEZ6]
AT5G12840.5	gma-miR169j-5p	2	Nuclear transcription factor Y subunit A-1 [Source:UniProtKB/Swiss-Prot;Acc:Q9LXV5]
AT5G12840.4	gma-miR169j-5p	2	Nuclear transcription factor Y subunit A-1 [Source:UniProtKB/Swiss-Prot;Acc:Q9LXV5]
AT5G12840.1	gma-miR169j-5p	2	Nuclear transcription factor Y subunit A-1 [Source:UniProtKB/Swiss-Prot;Acc:Q9LXV5]
AT5G12840.2	gma-miR169j-5p	2	Nuclear transcription factor Y subunit A-1 [Source:UniProtKB/Swiss-Prot;Acc:Q9LXV5]
AT5G12840.3	gma-miR169j-5p	2	Nuclear transcription factor Y subunit A-1 [Source:UniProtKB/Swiss-Prot;Acc:Q9LXV5]
AT3G20910.1	gma-miR169j-5p	2	Nuclear transcription factor Y subunit A-9 [Source:UniProtKB/Swiss-Prot;Acc:Q945M9]
AT5G12840.5	gma-miR169k	2	Nuclear transcription factor Y subunit A-1 [Source:UniProtKB/Swiss-Prot;Acc:Q9LXV5]
AT5G12840.4	gma-miR169k	2	Nuclear transcription factor Y subunit A-1 [Source:UniProtKB/Swiss-Prot;Acc:Q9LXV5]
[truncated: 41,541 more rows]
