# Supplementary material for: Insights into the Host-Pathogen Interaction Pathways through RNA-Seq Analysis of Lens culinaris Medik. in Response to Rhizoctonia bataticola Infection
Source: Genes (Basel). 2021 Dec 29;13(1):90. doi: 10.3390/genes13010090 (PMC8774501; doi:10.3390/genes13010090)
Supplement: Supplementary file 1 [file genes-13-00090-s001.zip › Table S9. Stress associated miRNA target site details..xlsx]

## Sheet: Sheet2
Target_Acc.	miRNA_Acc.		Gene Description
AT1G27370.6	ahy-miR156a	0	Squamosa promoter-binding-like protein 10 [Source:UniProtKB/Swiss-Prot;Acc:Q8S9L0]
AT1G27360.1	ahy-miR156a	0	Squamosa promoter-binding-like protein 11 [Source:UniProtKB/Swiss-Prot;Acc:Q9FZK0]
AT5G43270.1	ahy-miR156a	0	Squamosa promoter-binding-like protein 2 [Source:UniProtKB/Swiss-Prot;Acc:Q9S840]
AT5G50570.2	ahy-miR156a	0	Squamosa promoter-binding-like protein 13B [Source:UniProtKB/Swiss-Prot;Acc:P0DI11]
AT1G69170.1	ahy-miR156a	0	Squamosa promoter-binding-like protein 6 [Source:UniProtKB/Swiss-Prot;Acc:Q94JW8]
AT2G42200.1	ahy-miR156a	0	Squamosa promoter-binding-like protein 9 [Source:UniProtKB/Swiss-Prot;Acc:Q700W2]
AT3G57920.1	ahy-miR156a	0	Squamosa promoter-binding-like protein 15 [Source:UniProtKB/Swiss-Prot;Acc:Q9M2Q6]
AT1G53160.1	ahy-miR156a	0	Squamosa promoter-binding-like protein 4 [Source:UniProtKB/Swiss-Prot;Acc:Q9S7A9]
AT4G04630.1	ath-miR414	0	Putative uncharacterized protein [Source:UniProtKB/TrEMBL;Acc:Q8LFI5]
AT5G24890.1	ath-miR414	0	At5g24890 [Source:UniProtKB/TrEMBL;Acc:Q8L9W8]
AT2G33250.1	ath-miR414	0	At2g33250/F25I18.1 [Source:UniProtKB/TrEMBL;Acc:O22777]
AT1G03590.1	ath-miR5021	0	Probable protein phosphatase 2C 1 [Source:UniProtKB/Swiss-Prot;Acc:Q9LR65]
AT2G28100.1	ath-miR5021	0	Alpha-L-fucosidase 1 [Source:UniProtKB/Swiss-Prot;Acc:Q8GW72]
AT1G30650.1	ath-miR5021	0	Probable WRKY transcription factor 14 [Source:UniProtKB/Swiss-Prot;Acc:Q9SA80]
AT3G59020.2	ath-miR5658	0	Importin beta-like SAD2 homolog [Source:UniProtKB/Swiss-Prot;Acc:F4J738]
AT5G43810.1	ath-miR5658	0	Protein argonaute 10 [Source:UniProtKB/Swiss-Prot;Acc:Q9XGW1]
AT3G23270.2	ath-miR5658	0	Regulator of chromosome condensation (RCC1) family with FYVE zinc finger domain-containing protein [Source:UniProtKB/TrEMBL;Acc:A0A1I9LTP1]
AT4G29180.3	ath-miR5658	0	RHS16 [Source:UniProtKB/TrEMBL;Acc:A0A178V2M3]
AT5G48380.1	ath-miR5658	0	Probably inactive leucine-rich repeat receptor-like protein kinase At5g48380 [Source:UniProtKB/Swiss-Prot;Acc:Q9ASS4]
AT1G51640.1	ath-miR5658	0	Exocyst subunit Exo70 family protein [Source:UniProtKB/TrEMBL;Acc:Q9C8H6]
AT1G32360.1	ath-miR5658	0	Zinc finger CCCH domain-containing protein 12 [Source:UniProtKB/Swiss-Prot;Acc:Q9LQM3]
AT5G56860.1	ath-miR5658	0	GATA transcription factor 21 [Source:UniProtKB/Swiss-Prot;Acc:Q5HZ36]
AT2G36460.1	ath-miR5658	0	Fructose-bisphosphate aldolase 6, cytosolic [Source:UniProtKB/Swiss-Prot;Acc:Q9SJQ9]
AT1G54160.1	ath-miR5658	0	Nuclear transcription factor Y subunit A-5 [Source:UniProtKB/Swiss-Prot;Acc:Q9SYH4]
AT5G61510.1	ath-miR5658	0	At5g61510 [Source:UniProtKB/TrEMBL;Acc:A1L4Y4]
AT3G23440.1	ath-miR5658	0	Embryo sac development arrest 6 [Source:UniProtKB/TrEMBL;Acc:Q9LW53]
AT1G29540.1	ath-miR5658	0	LOW protein: protein BOBBER-like protein [Source:UniProtKB/TrEMBL;Acc:Q5BPY8]
AT4G36870.3	ath-miR5658	0	BEL1-like homeodomain protein 2 [Source:UniProtKB/Swiss-Prot;Acc:Q9SW80]
AT5G49740.3	ath-miR5658	0	Ferric reduction oxidase 7, chloroplastic [Source:UniProtKB/Swiss-Prot;Acc:Q3KTM0]
AT1G73710.1	ath-miR5658	0	Pentatricopeptide repeat-containing protein At1g73710 [Source:UniProtKB/Swiss-Prot;Acc:Q9C9U0]
AT2G32710.1	ath-miR5658	0	Cyclin-dependent kinase inhibitor 4 [Source:UniProtKB/Swiss-Prot;Acc:Q8GYJ3]
AT5G18190.2	ath-miR5658	0	Casein kinase-like protein [Source:UniProtKB/TrEMBL;Acc:Q9FK52]
AT2G45880.1	ath-miR5658	0	Beta-amylase 7 [Source:UniProtKB/Swiss-Prot;Acc:O80831]
AT1G15710.1	ath-miR5658	0	Arogenate dehydrogenase 2, chloroplastic [Source:UniProtKB/Swiss-Prot;Acc:Q9LMR3]
AT1G62680.2	ath-miR5658	0	Pentatricopeptide repeat-containing protein At1g62680, mitochondrial [Source:UniProtKB/Swiss-Prot;Acc:Q3ECK2]
AT5G41410.1	ath-miR5658	0	Homeobox protein BEL1 homolog [Source:UniProtKB/Swiss-Prot;Acc:Q38897]
AT2G04620.1	ath-miR5658	0	Metal tolerance protein 12 [Source:UniProtKB/TrEMBL;Acc:A0A0A8IL98]
AT1G14920.1	ath-miR5658	0	DELLA protein GAI [Source:UniProtKB/Swiss-Prot;Acc:Q9LQT8]
AT4G38870.1	ath-miR5658	0	Putative F-box protein At4g38870 [Source:UniProtKB/Swiss-Prot;Acc:Q9T0J4]
AT1G80960.4	ath-miR5658	0	F-box protein At1g80960 [Source:UniProtKB/Swiss-Prot;Acc:Q9SAG4]
AT3G01500.3	ath-miR5658	0	Beta carbonic anhydrase 1, chloroplastic [Source:UniProtKB/Swiss-Prot;Acc:P27140]
AT1G69690.1	ath-miR5658	0	TCP15 [Source:UniProtKB/TrEMBL;Acc:A0A178WLV7]
AT1G16500.1	ath-miR5658	0	>F3O9.30 [Source:UniProtKB/TrEMBL;Acc:Q9SA48]
AT1G13430.1	ath-miR5658	0	Cytosolic sulfotransferase 9 [Source:UniProtKB/Swiss-Prot;Acc:Q9FX55]
AT2G32310.1	ath-miR5658	0	CCT motif family protein [Source:UniProtKB/TrEMBL;Acc:F4ISV4]
AT1G21326.1	ath-miR5658	0	F16F4.1 protein [Source:UniProtKB/TrEMBL;Acc:Q9LMP5]
AT1G60940.1	ath-miR5658	0	Serine/threonine-protein kinase SRK2B [Source:UniProtKB/Swiss-Prot;Acc:Q9C958]
AT2G47830.1	ath-miR5658	0	Metal tolerance protein C1 [Source:UniProtKB/Swiss-Prot;Acc:Q8L725]
AT2G24010.3	ath-miR5658	0	serine carboxypeptidase-like 23 [Source:TAIR;Acc:AT2G24010]
AT1G63120.1	ath-miR5658	0	RHOMBOID-like protein 2 [Source:UniProtKB/Swiss-Prot;Acc:Q9CAN1]
AT2G06850.2	ath-miR5658	0	Xyloglucan endotransglucosylase/hydrolase protein 4 [Source:UniProtKB/Swiss-Prot;Acc:Q39099]
AT3G59220.1	ath-miR5658	0	Pirin-1 [Source:UniProtKB/Swiss-Prot;Acc:Q9LX49]
AT3G60790.1	ath-miR5658	0	F-box protein At3g60790 [Source:UniProtKB/Swiss-Prot;Acc:Q9LZY4]
AT2G01530.1	ath-miR5658	0	Uncharacterized protein At2g01530 (Fragment) [Source:UniProtKB/TrEMBL;Acc:C0SV41]
AT1G05310.1	ath-miR5658	0	Probable pectinesterase 8 [Source:UniProtKB/Swiss-Prot;Acc:O23038]
AT4G05100.1	ath-miR5658	0	Transcription factor MYB74 [Source:UniProtKB/Swiss-Prot;Acc:Q9M0Y5]
AT1G64340.2	ath-miR5658	0	unknown protein; BEST Arabidopsis thaliana protein match is: unknown protein (TAIR:AT5G41810.1); Ha. [Source:TAIR;Acc:AT1G64340]
AT5G59030.1	ath-miR5658	0	Copper transporter 1 [Source:UniProtKB/Swiss-Prot;Acc:Q39065]
AT1G03850.3	ath-miR5658	0	Glutaredoxin family protein [Source:TAIR;Acc:AT1G03850]
AT1G63800.2	ath-miR5658	0	UBC5 [Source:UniProtKB/TrEMBL;Acc:A0A178WDU0]
AT4G19830.1	ath-miR5658	0	Peptidyl-prolyl cis-trans isomerase FKBP17-1, chloroplastic [Source:UniProtKB/Swiss-Prot;Acc:O81864]
AT3G22770.1	ath-miR5658	0	F-box associated ubiquitination effector family protein [Source:UniProtKB/TrEMBL;Acc:Q9LUI4]
AT1G75050.1	ath-miR5658	0	Pathogenesis-related thaumatin superfamily protein [Source:UniProtKB/TrEMBL;Acc:Q1PFD2]
AT5G61710.1	ath-miR5658	0	Cotton fiber protein [Source:UniProtKB/TrEMBL;Acc:Q9FLT7]
AT5G03545.1	ath-miR5658	0	At5g03545 [Source:UniProtKB/TrEMBL;Acc:Q9LZD2]
AT4G23680.1	ath-miR5658	0	AT4g23680/F9D16_150 [Source:UniProtKB/TrEMBL;Acc:Q9SUQ9]
AT5G02440.1	ath-miR5658	0	60S ribosomal protein L36 [Source:UniProtKB/TrEMBL;Acc:Q9LZ58]
AT1G63057.1	ath-miR5658	0	unknown protein; FUNCTIONS IN: molecular_function unknown; INVOLVED IN: biological_process unknown; LOCATED IN: endomembrane system; BEST Arabidopsis thaliana protein match is: unknown protein (TAIR:AT1G63055.1); Ha. [Source:TAIR;Acc:AT1G63057]
AT1G61230.1	ath-miR846-3p	0	Mannose-binding lectin superfamily protein [Source:UniProtKB/TrEMBL;Acc:F4HTI1]
AT1G31280.1	gma-miR403a	0	Protein argonaute 2 [Source:UniProtKB/Swiss-Prot;Acc:Q9SHF3]
AT3G02810.1	mtr-miR2673a	0	Receptor-like kinase LIP2 [Source:UniProtKB/Swiss-Prot;Acc:Q9M8S2]
AT5G66540.1	mtr-miR2673a	0	U3 small nucleolar ribonucleoprotein protein MPP10 [Source:UniProtKB/TrEMBL;Acc:Q9FJY5]
AT1G24120.1	mtr-miR2673a	0	ARL1 [Source:UniProtKB/TrEMBL;Acc:A0A384KYZ6]
AT1G02040.1	mtr-miR2673a	0	At1g02040 [Source:UniProtKB/TrEMBL;Acc:Q3EDL3]
AT1G56010.1	osa-miR164c	0	NAC domain-containing protein 21/22 [Source:UniProtKB/Swiss-Prot;Acc:Q84TE6]
AT4G26110.2	osa-miR414	0	Nucleosome assembly protein 1;1 [Source:UniProtKB/Swiss-Prot;Acc:Q9SZI2]
AT1G47970.1	osa-miR414	0	At1g47970 [Source:UniProtKB/TrEMBL;Acc:Q9C7Y9]
AT4G36980.2	ppt-miR414	0	FUNCTIONS IN: molecular_function unknown; INVOLVED IN: biological_process unknown; EXPRESSED IN: 23 plant structures; EXPRESSED DURING: 13 growth stages; CONTAINS InterPro DOMAIN/s: Splicing factor, suppressor of white apricot (InterPro:IPR019147). [Source:TAIR;Acc:AT4G36980]
AT1G77850.1	ptc-miR160h	0	auxin response factor 17 [Source:TAIR;Acc:AT1G77850]
AT4G10240.1	rgl-miR5139	0	Bbx23 [Source:UniProtKB/TrEMBL;Acc:A0A178UTH9]
AT2G33810.1	aly-miR156a-5p	0.5	Squamosa promoter-binding-like protein 3 [Source:UniProtKB/Swiss-Prot;Acc:P93015]
AT5G07680.1	aly-miR164a-5p	0.5	NAC4 [Source:UniProtKB/TrEMBL;Acc:A0A178UL34]
AT5G61430.2	aly-miR164a-5p	0.5	NAC domain-containing protein 100 [Source:UniProtKB/Swiss-Prot;Acc:Q9FLJ2]
AT1G06900.1	ath-miR414	0.5	Nardilysin-like [Source:UniProtKB/Swiss-Prot;Acc:F4HNU6]
AT4G05410.1	ath-miR414	0.5	U3 snoRNP-associated protein-like YAO [Source:UniProtKB/Swiss-Prot;Acc:Q9M0V4]
AT3G01080.2	ath-miR414	0.5	WRKY DNA-binding protein 58 [Source:UniProtKB/TrEMBL;Acc:A0A1I9LLS8]
AT5G60130.3	ath-miR414	0.5	B3 domain-containing protein At5g60130 [Source:UniProtKB/Swiss-Prot;Acc:Q9LVG1]
AT3G53310.1	ath-miR414	0.5	B3 domain-containing protein REM20 [Source:UniProtKB/Swiss-Prot;Acc:Q8LAV5]
AT5G41630.1	ath-miR414	0.5	Putative F-box/LRR-repeat protein At5g41630 [Source:UniProtKB/Swiss-Prot;Acc:Q9FFR7]
AT2G05760.1	ath-miR5021	0.5	Nucleobase-ascorbate transporter 1 [Source:UniProtKB/Swiss-Prot;Acc:Q9SHZ3]
AT1G14200.1	ath-miR5021	0.5	At1g14200 [Source:UniProtKB/TrEMBL;Acc:Q9XI67]
AT3G21320.1	ath-miR5021	0.5	EARLY FLOWERING protein [Source:UniProtKB/TrEMBL;Acc:Q5Q0C8]
AT2G18910.1	ath-miR5021	0.5	Expressed protein [Source:UniProtKB/TrEMBL;Acc:O64621]
AT5G18735.1	ath-miR5658	0.5	Transmembrane protein [Source:UniProtKB/TrEMBL;Acc:A0A1P8BCT2]
AT1G05490.1	ath-miR5658	0.5	SNF2 domain-containing protein CLASSY 3 [Source:UniProtKB/Swiss-Prot;Acc:F4I8S3]
AT5G13640.2	ath-miR5658	0.5	Phospholipid:diacylglycerol acyltransferase 1 [Source:UniProtKB/Swiss-Prot;Acc:Q9FNA9]
AT1G30370.1	ath-miR5658	0.5	DLAH [Source:UniProtKB/TrEMBL;Acc:A0A178W2K8]
AT2G42780.1	ath-miR5658	0.5	At2g42780/F7D19.22 [Source:UniProtKB/TrEMBL;Acc:Q9SJH8]
AT1G79510.1	ath-miR5658	0.5	T8K14.7 protein [Source:UniProtKB/TrEMBL;Acc:Q9SAJ8]
AT2G27370.1	ath-miR5658	0.5	Casparian strip membrane protein 3 [Source:UniProtKB/Swiss-Prot;Acc:Q9ZQI2]
AT2G25660.2	ath-miR5658	0.5	Embryo defective 2410 [Source:UniProtKB/TrEMBL;Acc:F4ISL7]
AT1G45160.2	ath-miR5658	0.5	Protein kinase superfamily protein [Source:UniProtKB/TrEMBL;Acc:F4HPN1]
AT5G52170.1	ath-miR5658	0.5	homeodomain GLABROUS 7 [Source:TAIR;Acc:AT5G52170]
AT1G79950.2	ath-miR5658	0.5	Regulator of telomere elongation helicase 1 homolog [Source:UniProtKB/Swiss-Prot;Acc:F4HQE2]
AT1G79640.2	ath-miR5658	0.5	Protein kinase superfamily protein [Source:TAIR;Acc:AT1G79640]
AT3G13784.2	ath-miR5658	0.5	Beta-fructofuranosidase, insoluble isoenzyme CWINV5 [Source:UniProtKB/Swiss-Prot;Acc:Q9LIB9]
AT1G32090.1	ath-miR5658	0.5	Hyperosmolality-gated Ca2+ permeable channel 1.8 [Source:UniProtKB/TrEMBL;Acc:A0A097NUQ2]
AT5G34930.2	ath-miR5658	0.5	arogenate dehydrogenase [Source:TAIR;Acc:AT5G34930]
AT1G78420.1	ath-miR5658	0.5	E3 ubiquitin-protein ligase DA2 [Source:UniProtKB/Swiss-Prot;Acc:Q93YV5]
AT4G28620.1	ath-miR5658	0.5	ABC transporter B family member 24, mitochondrial [Source:UniProtKB/Swiss-Prot;Acc:Q9M0G9]
AT1G12780.1	ath-miR5658	0.5	Bifunctional UDP-glucose 4-epimerase and UDP-xylose 4-epimerase 1 [Source:UniProtKB/Swiss-Prot;Acc:Q42605]
AT1G78270.1	ath-miR5658	0.5	UDP-glycosyltransferase 85A4 [Source:UniProtKB/Swiss-Prot;Acc:Q9M9E7]
AT5G25530.2	ath-miR5658	0.5	DNAJ heat shock family protein [Source:UniProtKB/TrEMBL;Acc:F4JY55]
AT5G06100.4	gma-miR159c	0.5	Transcription factor MYB33 [Source:UniProtKB/Swiss-Prot;Acc:Q8W1W6]
AT3G54990.1	gma-miR172d	0.5	AP2-like ethylene-responsive transcription factor SMZ [Source:UniProtKB/Swiss-Prot;Acc:Q6PV68]
AT2G37650.1	mtr-miR2673a	0.5	Scarecrow-like protein 9 [Source:UniProtKB/Swiss-Prot;Acc:O80933]
AT1G52320.5	mtr-miR2673a	0.5	BZIP protein, putative; 48652-45869 [Source:UniProtKB/TrEMBL;Acc:Q9C824]
AT5G25590.1	mtr-miR2673a	0.5	DNA ligase (DUF630 and DUF632) [Source:UniProtKB/TrEMBL;Acc:Q8RWW9]
AT1G76010.2	mtr-miR2673a	0.5	Alba DNA/RNA-binding protein [Source:UniProtKB/TrEMBL;Acc:Q93VA8]
AT1G68140.3	mtr-miR2673a	0.5	Zinc finger/BTB domain protein, putative (DUF1644) [Source:UniProtKB/TrEMBL;Acc:Q9C9X8]
AT2G38300.1	mtr-miR2673a	0.5	Myb-like HTH transcriptional regulator family protein [Source:UniProtKB/TrEMBL;Acc:Q8GYE4]
AT5G20510.1	mtr-miR2673a	0.5	PHD finger protein ALFIN-LIKE 5 [Source:UniProtKB/Swiss-Prot;Acc:Q5XEM9]
AT3G12977.1	osa-miR164c	0.5	NAC (No Apical Meristem) domain transcriptional regulator superfamily protein [Source:UniProtKB/TrEMBL;Acc:Q9LSI1]
AT1G04530.1	osa-miR414	0.5	Tetratricopeptide repeat (TPR)-like superfamily protein [Source:UniProtKB/TrEMBL;Acc:Q8VZ31]
AT5G22640.3	osa-miR414	0.5	Protein TIC 100 [Source:UniProtKB/Swiss-Prot;Acc:Q8LPR8]
AT1G16150.1	osa-miR414	0.5	Wall-associated receptor kinase-like 4 [Source:UniProtKB/Swiss-Prot;Acc:Q9S9M2]
AT3G49140.1	osa-miR414	0.5	Uncharacterized protein At3g49140 [Source:UniProtKB/Swiss-Prot;Acc:Q0WMN5]
AT4G38480.1	osa-miR414	0.5	Transducin/WD40 repeat-like superfamily protein [Source:UniProtKB/TrEMBL;Acc:F4JTP6]
AT5G39740.1	osa-miR414	0.5	RPL5B [Source:UniProtKB/TrEMBL;Acc:A0A178UJU5]
AT1G80000.2	osa-miR414	0.5	Protein MLN51 homolog [Source:UniProtKB/Swiss-Prot;Acc:Q93ZJ9]
AT3G54910.2	osa-miR414	0.5	At3g54910 [Source:UniProtKB/TrEMBL;Acc:Q501B7]
AT4G18770.1	osa-miR414	0.5	Transcription factor MYB98 [Source:UniProtKB/Swiss-Prot;Acc:Q9S7L2]
AT1G74870.1	osa-miR414	0.5	At1g74870 [Source:UniProtKB/TrEMBL;Acc:Q9S7I7]
AT1G70320.1	ppt-miR414	0.5	E3 ubiquitin-protein ligase UPL2 [Source:UniProtKB/Swiss-Prot;Acc:Q8H0T4]
AT5G05400.1	ptc-miR482a.2	0.5	Putative disease resistance protein At5g05400 [Source:UniProtKB/Swiss-Prot;Acc:Q9FLB4]
AT5G53950.1	sbi-miR164c	0.5	Protein CUP-SHAPED COTYLEDON 2 [Source:UniProtKB/Swiss-Prot;Acc:O04017]
AT3G15170.1	sbi-miR164c	0.5	CUC1 [Source:UniProtKB/TrEMBL;Acc:A0A178V703]
AT3G20910.1	vvi-miR169v	0.5	Nuclear transcription factor Y subunit A-9 [Source:UniProtKB/Swiss-Prot;Acc:Q945M9]
AT2G28350.2	aly-miR160a-5p	1	Auxin response factor (Fragment) [Source:UniProtKB/TrEMBL;Acc:C0SV66]
AT1G17590.2	aly-miR169a-5p	1	Uncharacterized protein At1g17590 (Fragment) [Source:UniProtKB/TrEMBL;Acc:C0SUW0]
AT1G72830.2	aly-miR169i-5p	1	Nuclear factor Y, subunit A3 [Source:UniProtKB/TrEMBL;Acc:F4IEZ6]
AT2G35330.2	aqc-miR530	1	RING/U-box superfamily protein [Source:UniProtKB/TrEMBL;Acc:Q8L7B1]
AT5G57580.1	ath-miR414	1	Calmodulin-binding protein 60 B [Source:UniProtKB/Swiss-Prot;Acc:Q9FKL6]
AT3G28850.1	ath-miR414	1	Uncharacterized protein At3g28850 [Source:UniProtKB/Swiss-Prot;Acc:Q9LH89]
AT2G24550.1	ath-miR414	1	At2g24550/F25P17.15 [Source:UniProtKB/TrEMBL;Acc:Q945P6]
AT3G19910.1	ath-miR414	1	E3 ubiquitin ligase BIG BROTHER-related [Source:UniProtKB/Swiss-Prot;Acc:Q9LT17]
AT5G66840.1	ath-miR414	1	SAP domain-containing protein [Source:UniProtKB/TrEMBL;Acc:Q9FKZ6]
AT3G59140.1	ath-miR5021	1	ABC transporter C family member 10 [Source:UniProtKB/Swiss-Prot;Acc:Q9LYS2]
AT4G36950.1	ath-miR5021	1	Mitogen-activated protein kinase kinase kinase 21 [Source:UniProtKB/TrEMBL;Acc:Q6K1M3]
AT1G70900.1	ath-miR5021	1	F15H11.13 protein [Source:UniProtKB/TrEMBL;Acc:Q9SSK4]
AT5G23870.4	ath-miR5021	1	Pectin acetylesterase 9 [Source:UniProtKB/Swiss-Prot;Acc:B9DFR3]
AT1G68820.2	ath-miR5021	1	Transmembrane Fragile-X-F-associated protein [Source:TAIR;Acc:AT1G68820]
AT5G41290.1	ath-miR5021	1	Cysteine-rich repeat secretory protein 58 [Source:UniProtKB/Swiss-Prot;Acc:Q9FHD4]
AT2G38290.1	ath-miR5021	1	Ammonium transporter 2 [Source:UniProtKB/Swiss-Prot;Acc:Q9M6N7]
AT1G80370.1	ath-miR5021	1	Cyclin-A2-4 [Source:UniProtKB/Swiss-Prot;Acc:Q9C968]
AT5G62100.3	ath-miR5021	1	BCL-2-associated athanogene 2 [Source:TAIR;Acc:AT5G62100]
AT1G19980.1	ath-miR5021	1	Cytomatrix protein-like protein [Source:UniProtKB/TrEMBL;Acc:Q84JE5]
AT5G40530.2	ath-miR5021	1	S-adenosyl-L-methionine-dependent methyltransferases superfamily protein [Source:TAIR;Acc:AT5G40530]
AT1G28420.1	ath-miR5021	1	Homeobox-DDT domain protein RLT1 [Source:UniProtKB/Swiss-Prot;Acc:F4HY56]
AT3G51550.1	ath-miR5021	1	Receptor-like protein kinase FERONIA [Source:UniProtKB/Swiss-Prot;Acc:Q9SCZ4]
AT5G24670.3	ath-miR5021	1	Cytidine/deoxycytidylate deaminase family protein [Source:UniProtKB/TrEMBL;Acc:F4KH85]
AT4G05020.1	ath-miR5021	1	NAD(P)H dehydrogenase B2 [Source:UniProtKB/TrEMBL;Acc:F4JGL5]
AT1G61210.2	ath-miR5021	1	Katanin p80 WD40 repeat-containing subunit B1 homolog [Source:UniProtKB/TrEMBL;Acc:F4HTH8]
AT1G73740.1	ath-miR5021	1	Putative UDP-N-acetylglucosamine--N-acetylmuramyl-(Pentapeptide)-pyrophosphoryl-undecaprenol N-acetylglucosamine transferase; 62395-63952 [Source:UniProtKB/TrEMBL;Acc:Q9C9T8]
AT3G06660.1	ath-miR5021	1	PAPA-1-like family protein / zinc finger (HIT type) family protein [Source:UniProtKB/TrEMBL;Acc:Q94CE6]
AT1G53650.1	ath-miR5021	1	Polyadenylate-binding protein-interacting protein 8 [Source:UniProtKB/Swiss-Prot;Acc:Q9C8M0]
AT2G41900.1	ath-miR5021	1	Zinc finger CCCH domain-containing protein 30 [Source:UniProtKB/Swiss-Prot;Acc:P93755]
AT5G57870.1	ath-miR5021	1	Eukaryotic translation initiation factor isoform 4G-1 [Source:UniProtKB/Swiss-Prot;Acc:Q93ZT6]
AT2G02150.1	ath-miR5021	1	Putative pentatricopeptide repeat-containing protein At2g02150 [Source:UniProtKB/Swiss-Prot;Acc:P0C894]
AT5G67030.1	ath-miR5021	1	Zeaxanthin epoxidase, chloroplastic [Source:UniProtKB/Swiss-Prot;Acc:Q9FGC7]
AT5G67420.2	ath-miR5021	1	LOB domain-containing protein 37 [Source:UniProtKB/Swiss-Prot;Acc:Q9FN11]
AT2G19600.1	ath-miR5021	1	K(+) efflux antiporter 4 [Source:UniProtKB/Swiss-Prot;Acc:Q9ZUN3]
AT2G19450.1	ath-miR5021	1	Diacylglycerol O-acyltransferase 1 [Source:UniProtKB/Swiss-Prot;Acc:Q9SLD2]
AT3G12080.1	ath-miR5021	1	Emb2738 [Source:UniProtKB/TrEMBL;Acc:A0A384LJ95]
AT1G67410.2	ath-miR5021	1	At1g67410 [Source:UniProtKB/TrEMBL;Acc:Q08AA5]
AT3G48070.1	ath-miR5021	1	RING/U-box superfamily protein [Source:UniProtKB/TrEMBL;Acc:F4JCT1]
AT4G32590.2	ath-miR5021	1	2Fe-2S ferredoxin-like superfamily protein [Source:UniProtKB/TrEMBL;Acc:F4JUE0]
AT1G50780.1	ath-miR5021	1	2Fe-2S ferredoxin-like superfamily protein [Source:UniProtKB/TrEMBL;Acc:Q9C6K0]
AT2G27770.1	ath-miR5021	1	At2g27770 [Source:UniProtKB/TrEMBL;Acc:Q9ZUX8]
AT3G25110.1	ath-miR5021	1	Oleoyl-acyl carrier protein thioesterase 1, chloroplastic [Source:UniProtKB/Swiss-Prot;Acc:Q42561]
AT1G05800.1	ath-miR5021	1	Galactolipase DONGLE, chloroplastic [Source:UniProtKB/Swiss-Prot;Acc:Q9MA46]
AT2G16880.1	ath-miR5021	1	Pentatricopeptide repeat-containing protein At2g16880 [Source:UniProtKB/Swiss-Prot;Acc:Q9ZVX5]
AT1G73500.1	ath-miR5658	1	Mitogen-activated protein kinase kinase 9 [Source:UniProtKB/Swiss-Prot;Acc:Q9FX43]
AT5G25160.1	ath-miR5658	1	ZFP3 zinc finger protein [Source:UniProtKB/TrEMBL;Acc:Q0WT56]
AT3G60030.1	ath-miR5658	1	Uncharacterized protein At3g60030 (Fragment) [Source:UniProtKB/TrEMBL;Acc:C0SVF5]
AT5G16560.1	ath-miR5658	1	Transcription repressor KAN1 [Source:UniProtKB/Swiss-Prot;Acc:Q93WJ9]
AT5G59450.1	ath-miR5658	1	Scarecrow-like protein 11 [Source:UniProtKB/Swiss-Prot;Acc:Q9LTI5]
AT1G45616.1	ath-miR5658	1	Receptor-like protein 6 [Source:UniProtKB/Swiss-Prot;Acc:Q9C637]
AT1G63500.1	ath-miR5658	1	BSK7 [Source:UniProtKB/TrEMBL;Acc:A0A178WJ26]
AT4G30600.1	ath-miR5658	1	AT4g30600/F17I23_60 [Source:UniProtKB/TrEMBL;Acc:Q9M0A0]
AT5G56510.2	ath-miR5658	1	Pumilio homolog 12 [Source:UniProtKB/Swiss-Prot;Acc:Q9LVC3]
AT5G67180.1	ath-miR5658	1	AP2-like ethylene-responsive transcription factor TOE3 [Source:UniProtKB/Swiss-Prot;Acc:Q9FH95]
AT1G74620.1	ath-miR5658	1	Putative RING zinc finger protein; 84572-85321 [Source:UniProtKB/TrEMBL;Acc:Q9CA55]
AT2G22230.1	ath-miR5658	1	At2g22230/T26C19.11 [Source:UniProtKB/TrEMBL;Acc:Q9SIE3]
AT2G32070.1	ath-miR5658	1	Probable CCR4-associated factor 1 homolog 7 [Source:UniProtKB/Swiss-Prot;Acc:Q9SKZ2]
AT4G00930.2	ath-miR834	1	COP1-interacting protein 4.1 [Source:UniProtKB/TrEMBL;Acc:F4JHQ0]
AT1G52110.1	ath-miR846-3p	1	Mannose-binding lectin superfamily protein [Source:UniProtKB/TrEMBL;Acc:F4IBA0]
AT5G49850.1	ath-miR846-3p	1	Jacalin-related lectin 46 [Source:UniProtKB/Swiss-Prot;Acc:Q9LTA8]
AT5G06510.7	bna-miR169m	1	NF-YA10 [Source:UniProtKB/TrEMBL;Acc:A0A178URE3]
AT3G05690.1	bna-miR169m	1	Nuclear factor Y, subunit A2 [Source:UniProtKB/TrEMBL;Acc:A0A1I9LSX7]
AT2G26960.1	gma-miR159c	1	Myb domain protein 81 [Source:UniProtKB/TrEMBL;Acc:Q9SLH1]
AT4G36920.2	gma-miR172d	1	Floral homeotic protein APETALA 2 [Source:UniProtKB/Swiss-Prot;Acc:P47927]
AT2G39250.2	gma-miR172d	1	AP2-like ethylene-responsive transcription factor SNZ [Source:UniProtKB/Swiss-Prot;Acc:Q6PV67]
AT1G31290.2	gma-miR403a	1	Protein argonaute 3 [Source:UniProtKB/Swiss-Prot;Acc:Q9SHF2]
AT1G63360.2	gma-miR482b-3p	1	Probable disease resistance protein At1g63360 [Source:UniProtKB/Swiss-Prot;Acc:Q9SH22]
AT1G62630.1	gma-miR482b-3p	1	Probable disease resistance protein At1g62630 [Source:UniProtKB/Swiss-Prot;Acc:Q9SI85]
AT5G06710.3	mtr-miR2673a	1	Homeobox-leucine zipper protein HAT14 [Source:UniProtKB/Swiss-Prot;Acc:P46665]
AT1G10940.1	mtr-miR2673a	1	Protein kinase superfamily protein [Source:UniProtKB/TrEMBL;Acc:F4I7B6]
AT5G27440.1	mtr-miR2673a	1	At5g27440 [Source:UniProtKB/TrEMBL;Acc:Q6NQ21]
AT1G55040.1	mtr-miR2673a	1	Zinc finger (Ran-binding) family protein [Source:UniProtKB/TrEMBL;Acc:Q9C7M2]
AT5G53570.1	mtr-miR2673a	1	Ypt/Rab-GAP domain of gyp1p superfamily protein [Source:UniProtKB/TrEMBL;Acc:F4JX92]
AT1G67840.1	mtr-miR2673a	1	Chloroplast sensor kinase, chloroplastic [Source:UniProtKB/Swiss-Prot;Acc:F4HVG8]
AT1G53645.1	mtr-miR2673a	1	At1g53640/F22G10.8 [Source:UniProtKB/TrEMBL;Acc:Q9C8L9]
AT2G17970.3	mtr-miR2673a	1	RNA demethylase ALKBH9B [Source:UniProtKB/Swiss-Prot;Acc:Q9SL49]
AT5G17760.2	mtr-miR2673a	1	AAA-ATPase At5g17760 [Source:UniProtKB/Swiss-Prot;Acc:Q9FN75]
AT5G01590.1	mtr-miR2673a	1	Protein TIC 56, chloroplastic [Source:UniProtKB/Swiss-Prot;Acc:Q7Y1W1]
AT2G44440.1	mtr-miR2673a	1	Protein EMSY-LIKE 4 [Source:UniProtKB/Swiss-Prot;Acc:Q08A72]
AT2G24830.1	mtr-miR2673a	1	Zinc finger CCCH domain-containing protein 22 [Source:UniProtKB/Swiss-Prot;Acc:Q9SK49]
AT3G62600.1	mtr-miR2673a	1	DnaJ protein ERDJ3B [Source:UniProtKB/Swiss-Prot;Acc:Q9LZK5]
AT1G20220.1	mtr-miR2673a	1	Alba DNA/RNA-binding protein [Source:UniProtKB/TrEMBL;Acc:Q944A2]
AT4G19150.2	mtr-miR2673a	1	Ankyrin repeat family protein [Source:UniProtKB/TrEMBL;Acc:Q8GX17]
AT1G22870.3	mtr-miR2673a	1	Kinase family with ARM repeat domain-containing protein [Source:UniProtKB/TrEMBL;Acc:F4I313]
AT5G37550.1	mtr-miR2673a	1	At5g37550 [Source:UniProtKB/TrEMBL;Acc:Q9FGI2]
AT5G44574.1	mtr-miR2673a	1	unknown protein; FUNCTIONS IN: molecular_function unknown; INVOLVED IN: biological_process unknown; LOCATED IN: endomembrane system; Ha. [Source:TAIR;Acc:AT5G44574]
AT5G23680.1	mtr-miR2673a	1	At5g23680 [Source:UniProtKB/TrEMBL;Acc:Q9LSZ8]
AT1G30460.1	mtr-miR2673a	1	30-kDa cleavage and polyadenylation specificity factor 30 [Source:UniProtKB/Swiss-Prot;Acc:A9LNK9]
AT1G67680.1	mtr-miR2673a	1	Signal recognition particle subunit SRP72 [Source:UniProtKB/TrEMBL;Acc:Q9FXD4]
AT3G19890.1	mtr-miR2673a	1	F-box protein At3g19890 [Source:UniProtKB/Swiss-Prot;Acc:Q4PSN8]
AT2G20900.3	mtr-miR2673a	1	Diacylglycerol kinase 5 [Source:UniProtKB/Swiss-Prot;Acc:Q9C5E5]
AT1G55530.2	mtr-miR2673a	1	At1g55530/T5A14_7 [Source:UniProtKB/TrEMBL;Acc:Q9ZVU8]
AT2G11910.1	osa-miR414	1	Expressed protein [Source:UniProtKB/TrEMBL;Acc:Q9SIY2]
AT1G13220.3	osa-miR414	1	nuclear matrix constituent protein-related [Source:TAIR;Acc:AT1G13220]
AT1G49900.1	osa-miR414	1	C2H2 type zinc finger transcription factor family [Source:UniProtKB/TrEMBL;Acc:Q9C538]
AT5G05550.3	osa-miR414	1	Sequence-specific DNA binding transcription factor [Source:UniProtKB/TrEMBL;Acc:F4K0Q7]
AT4G38780.1	osa-miR414	1	Pre-mRNA-processing-splicing factor [Source:TAIR;Acc:AT4G38780]
AT5G62630.1	osa-miR414	1	HIPL2 protein [Source:UniProtKB/Swiss-Prot;Acc:Q94F08]
AT4G00150.1	ppt-miR171a	1	Scarecrow-like protein 6 [Source:UniProtKB/Swiss-Prot;Acc:O81316]
AT2G19480.1	ppt-miR414	1	Nucleosome assembly protein 1;2 [Source:UniProtKB/Swiss-Prot;Acc:Q9ZUP3]
AT1G64140.1	ppt-miR902k-5p	1	F22C12.10 [Source:UniProtKB/TrEMBL;Acc:Q9SH64]
AT5G12840.5	ptc-miR169z	1	Nuclear transcription factor Y subunit A-1 [Source:UniProtKB/Swiss-Prot;Acc:Q9LXV5]
AT1G22000.1	smo-miR156c	1	Putative F-box/FBD/LRR-repeat protein At1g22000 [Source:UniProtKB/Swiss-Prot;Acc:Q9LM63]
AT4G37770.1	sof-miR159e	1	1-aminocyclopropane-1-carboxylate synthase-like protein [Source:UniProtKB/TrEMBL;Acc:Q56Y32]
AT3G24530.2	tae-miR1134	1	AAA-type ATPase family protein / ankyrin repeat family protein [Source:UniProtKB/TrEMBL;Acc:Q9C5C7]
AT2G34250.3	tae-miR1134	1	AT2G34250 protein [Source:UniProtKB/TrEMBL;Acc:O80774]
AT5G27920.1	tae-miR1134	1	At5g27920 [Source:UniProtKB/TrEMBL;Acc:Q8GZ31]
AT1G71400.1	ahy-miR156a	1.5	Receptor-like protein 12 [Source:UniProtKB/Swiss-Prot;Acc:Q9C9H7]
AT3G28690.1	aly-miR156a-5p	1.5	Protein kinase superfamily protein [Source:UniProtKB/TrEMBL;Acc:F4J0D2]
AT5G47840.2	aly-miR156d-3p	1.5	Adenylate kinase 2, chloroplastic [Source:UniProtKB/Swiss-Prot;Acc:Q9FIJ7]
AT5G19020.1	aly-miR156h-3p	1.5	Pentatricopeptide repeat-containing protein At5g19020, mitochondrial [Source:UniProtKB/Swiss-Prot;Acc:P0C8Q8]
AT4G30080.1	aly-miR160a-5p	1.5	Auxin response factor 16 [Source:UniProtKB/Swiss-Prot;Acc:Q93YR9]
AT3G42060.1	aly-miR169n-3p	1.5	Myosin heavy chain-like protein [Source:UniProtKB/TrEMBL;Acc:Q9LX64]
AT3G13030.2	aly-miR837-5p	1.5	AT3G13030 protein [Source:UniProtKB/TrEMBL;Acc:Q9LDS0]
AT2G28605.1	ath-miR156h	1.5	PsbP domain-containing protein 2, chloroplastic [Source:UniProtKB/Swiss-Prot;Acc:Q8VY52]
AT4G08870.2	ath-miR2938	1.5	ARGAH2 [Source:UniProtKB/TrEMBL;Acc:A0A178V1K8]
AT3G43600.1	ath-miR414	1.5	Indole-3-acetaldehyde oxidase [Source:UniProtKB/Swiss-Prot;Acc:Q7G192]
AT1G64570.1	ath-miR414	1.5	Homeodomain-like superfamily protein [Source:UniProtKB/TrEMBL;Acc:F4I6S6]
AT2G23100.1	ath-miR414	1.5	Cysteine/Histidine-rich C1 domain family protein [Source:UniProtKB/TrEMBL;Acc:F4ILF9]
AT5G09860.1	ath-miR414	1.5	THO complex subunit 1 [Source:UniProtKB/Swiss-Prot;Acc:Q93VM9]
AT5G52640.1	ath-miR414	1.5	Heat shock protein 90-1 [Source:UniProtKB/Swiss-Prot;Acc:P27323]
AT3G14900.1	ath-miR414	1.5	Uncharacterized protein At3g14900 [Source:UniProtKB/TrEMBL;Acc:Q9LKB4]
AT2G20280.1	ath-miR414	1.5	Zinc finger CCCH domain-containing protein 21 [Source:UniProtKB/Swiss-Prot;Acc:Q9SK74]
AT2G21420.1	ath-miR414	1.5	RBR-type E3 ubiquitin transferase [Source:UniProtKB/TrEMBL;Acc:Q9SJT6]
AT5G23420.1	ath-miR414	1.5	High mobility group B protein 7 [Source:UniProtKB/Swiss-Prot;Acc:Q8LDF9]
AT3G45020.2	ath-miR414	1.5	At3g45020 [Source:UniProtKB/TrEMBL;Acc:Q9LXH3]
AT1G68870.1	ath-miR414	1.5	At1g68870 [Source:UniProtKB/TrEMBL;Acc:Q9CA45]
AT2G33400.1	ath-miR414	1.5	FK506-binding nuclear-like protein [Source:UniProtKB/TrEMBL;Acc:Q8H1N0]
AT1G27430.2	ath-miR5021	1.5	GYF domain-containing protein [Source:UniProtKB/TrEMBL;Acc:F4HSW8]
AT1G20970.1	ath-miR5021	1.5	FUNCTIONS IN: molecular_function unknown; INVOLVED IN: biological_process unknown; LOCATED IN: plasma membrane, vacuole; EXPRESSED IN: guard cell, cultured cell; BEST Arabidopsis thaliana protein match is: proton pump interactor 1 (TAIR:AT4G27500.1). [Source:TAIR;Acc:AT1G20970]
AT3G23900.4	ath-miR5021	1.5	RNA recognition motif (RRM)-containing protein [Source:UniProtKB/TrEMBL;Acc:F4J5A7]
AT4G35790.2	ath-miR5021	1.5	Phospholipase D delta [Source:UniProtKB/Swiss-Prot;Acc:Q9C5Y0]
AT2G01820.1	ath-miR5021	1.5	Receptor-like kinase TMK3 [Source:UniProtKB/Swiss-Prot;Acc:Q9SIT1]
AT5G27000.1	ath-miR5021	1.5	Kinesin-like protein KIN-14G [Source:UniProtKB/Swiss-Prot;Acc:O81635]
AT2G19170.1	ath-miR5021	1.5	Subtilisin-like protease SBT2.5 [Source:UniProtKB/Swiss-Prot;Acc:O64481]
AT3G22150.1	ath-miR5021	1.5	Tetratricopeptide repeat (TPR)-like superfamily protein [Source:UniProtKB/TrEMBL;Acc:A0A178VER0]
AT3G13460.1	ath-miR5021	1.5	ECT2 [Source:UniProtKB/TrEMBL;Acc:A0A384L1F9]
AT5G53550.5	ath-miR5021	1.5	YSL3 [Source:UniProtKB/TrEMBL;Acc:A0A178U7D6]
AT1G03190.1	ath-miR5021	1.5	UVH6 [Source:UniProtKB/TrEMBL;Acc:A0A178W4P7]
AT1G18270.4	ath-miR5021	1.5	Ketose-bisphosphate aldolase class-II family protein [Source:UniProtKB/TrEMBL;Acc:F4IAP5]
AT2G16750.2	ath-miR5021	1.5	At2g16750 [Source:UniProtKB/TrEMBL;Acc:B5X4Z9]
AT3G20770.1	ath-miR5021	1.5	Protein ETHYLENE INSENSITIVE 3 [Source:UniProtKB/Swiss-Prot;Acc:O24606]
AT2G40520.4	ath-miR5021	1.5	Nucleotidyltransferase family protein [Source:UniProtKB/TrEMBL;Acc:Q5BPR8]
AT1G33980.1	ath-miR5021	1.5	Smg-4/UPF3 family protein [Source:TAIR;Acc:AT1G33980]
AT3G26370.2	ath-miR5021	1.5	Protein PECTIC ARABINOGALACTAN SYNTHESIS-RELATED [Source:UniProtKB/Swiss-Prot;Acc:Q9LIN9]
AT5G25040.5	ath-miR5021	1.5	Major facilitator superfamily protein [Source:TAIR;Acc:AT5G25040]
AT1G17940.2	ath-miR5021	1.5	At1g17940 [Source:UniProtKB/TrEMBL;Acc:Q9LMT6]
AT1G14440.1	ath-miR5021	1.5	Zinc-finger homeodomain protein 4 [Source:UniProtKB/Swiss-Prot;Acc:Q9M9S0]
AT3G02740.2	ath-miR5021	1.5	Eukaryotic aspartyl protease family protein [Source:UniProtKB/TrEMBL;Acc:Q9M8R6]
AT3G48160.2	ath-miR5021	1.5	E2F transcription factor-like E2FE [Source:UniProtKB/Swiss-Prot;Acc:Q8LSZ4]
AT3G10390.2	ath-miR5021	1.5	Protein FLOWERING locus D-like protein [Source:UniProtKB/TrEMBL;Acc:A0A1I9LNW6]
AT1G11820.3	ath-miR5021	1.5	Glucan endo-1,3-beta-glucosidase 1 [Source:UniProtKB/Swiss-Prot;Acc:O65399]
AT2G01290.1	ath-miR5021	1.5	Probable ribose-5-phosphate isomerase 2 [Source:UniProtKB/Swiss-Prot;Acc:Q9ZU38]
AT5G38220.1	ath-miR5021	1.5	Alpha/beta-Hydrolases superfamily protein [Source:UniProtKB/TrEMBL;Acc:Q9FF34]
AT1G16060.3	ath-miR5021	1.5	AP2-like ethylene-responsive transcription factor At1g16060 [Source:UniProtKB/Swiss-Prot;Acc:Q94AN4]
AT5G60710.1	ath-miR5021	1.5	Retroelement pol polyprotein-like [Source:UniProtKB/TrEMBL;Acc:Q9FF49]
AT3G15140.1	ath-miR5021	1.5	Uncharacterized exonuclease domain-containing protein At3g15140 [Source:UniProtKB/Swiss-Prot;Acc:Q8W566]
AT3G61380.3	ath-miR5021	1.5	Phosphatidylinositol N-acetyglucosaminlytransferase subunit P-like protein [Source:UniProtKB/TrEMBL;Acc:Q9M2C6]
AT5G25810.1	ath-miR5021	1.5	Tny [Source:UniProtKB/TrEMBL;Acc:A0A178URN2]
AT5G66440.1	ath-miR5021	1.5	tRNA-methyltransferase non-catalytic subunit trm6MTase subunit [Source:UniProtKB/TrEMBL;Acc:Q9FJZ5]
AT1G55570.1	ath-miR5021	1.5	At1g55570/T5A14_1 [Source:UniProtKB/TrEMBL;Acc:Q9ZVV4]
AT4G38600.1	ath-miR5021	1.5	E3 ubiquitin-protein ligase UPL3 [Source:UniProtKB/Swiss-Prot;Acc:Q6WWW4]
AT1G74410.1	ath-miR5021	1.5	NEP1-interacting protein-like 2 [Source:UniProtKB/Swiss-Prot;Acc:Q8LBA0]
AT2G13770.1	ath-miR5021	1.5	Nuclease [Source:UniProtKB/TrEMBL;Acc:Q1PF74]
AT1G51355.1	ath-miR5021	1.5	Cyclin-dependent protein kinase inhibitor SMR9 [Source:UniProtKB/Swiss-Prot;Acc:Q3ECS5]
AT4G16620.2	ath-miR5021	1.5	WAT1-related protein At4g16620 [Source:UniProtKB/Swiss-Prot;Acc:F4JMI7]
AT5G45010.1	ath-miR5021	1.5	DSS1(V) [Source:UniProtKB/TrEMBL;Acc:A0A384KQL4]
AT1G20696.4	ath-miR5021	1.5	high mobility group B3 [Source:TAIR;Acc:AT1G20696]
AT2G19390.1	ath-miR5021	1.5	Expressed protein [Source:UniProtKB/TrEMBL;Acc:O64572]
AT4G39420.2	ath-miR5658	1.5	unknown protein; Ha. [Source:TAIR;Acc:AT4G39420]
AT5G41990.1	ath-miR5658	1.5	Serine/threonine-protein kinase WNK8 [Source:UniProtKB/Swiss-Prot;Acc:Q944Q0]
AT1G79580.4	ath-miR5658	1.5	Protein SOMBRERO [Source:UniProtKB/Swiss-Prot;Acc:Q9MA17]
AT4G17680.3	ath-miR5658	1.5	SBP (S-ribonuclease binding protein) family protein [Source:UniProtKB/TrEMBL;Acc:Q8L7G9]
AT5G54230.1	ath-miR5658	1.5	Myb domain protein 49 [Source:UniProtKB/TrEMBL;Acc:Q9SPG6]
AT2G29620.3	ath-miR5658	1.5	Dentin sialophosphoprotein [Source:UniProtKB/TrEMBL;Acc:O82393]
AT2G44480.3	ath-miR5658	1.5	beta glucosidase 17 [Source:TAIR;Acc:AT2G44480]
AT1G12870.1	ath-miR5658	1.5	Putative F-box/kelch-repeat protein At1g12870 [Source:UniProtKB/Swiss-Prot;Acc:Q9LPW2]
AT1G35660.1	ath-miR773a	1.5	unknown protein; FUNCTIONS IN: molecular_function unknown; INVOLVED IN: biological_process unknown; LOCATED IN: plasma membrane; EXPRESSED IN: 19 plant structures; EXPRESSED DURING: 11 growth stages; Ha. [Source:TAIR;Acc:AT1G35660]
AT1G36925.1	ath-miR838	1.5	unknown protein; Ha. [Source:TAIR;Acc:AT1G36925]
AT1G52130.2	ath-miR846-3p	1.5	Jacalin-related lectin 13 [Source:UniProtKB/Swiss-Prot;Acc:Q9ZU13]
AT1G33790.6	ath-miR846-3p	1.5	Jacalin-related lectin 4 [Source:UniProtKB/Swiss-Prot;Acc:Q9LQ31]
AT1G57570.1	ath-miR846-3p	1.5	Jacalin-related lectin 14 [Source:UniProtKB/Swiss-Prot;Acc:F4I837]
AT2G25980.2	ath-miR846-3p	1.5	Jacalin-related lectin 20 [Source:UniProtKB/Swiss-Prot;Acc:O80998]
AT5G08620.1	bcy-miR156	1.5	DEAD-box ATP-dependent RNA helicase 25 [Source:UniProtKB/Swiss-Prot;Acc:Q94C75]
AT5G18490.1	bcy-miR529	1.5	At5g18490 [Source:UniProtKB/TrEMBL;Acc:Q940K1]
AT3G27220.1	bcy-miR529	1.5	Kelch repeat-containing protein At3g27220 [Source:UniProtKB/Swiss-Prot;Acc:Q9LK31]
AT1G19330.1	bcy-miR529	1.5	unknown protein; BEST Arabidopsis thaliana protein match is: unknown protein (TAIR:AT1G75060.1); Ha. [Source:TAIR;Acc:AT1G19330]
AT2G31070.1	bdi-miR319b-3p	1.5	Transcription factor TCP10 [Source:UniProtKB/Swiss-Prot;Acc:O82277]
AT4G18390.2	bdi-miR319b-3p	1.5	Transcription factor TCP2 [Source:UniProtKB/Swiss-Prot;Acc:Q93V43]
AT1G30210.2	bdi-miR319b-3p	1.5	TCP24 [Source:UniProtKB/TrEMBL;Acc:A0A178W971]
AT1G20750.1	bdi-miR5185a-5p	1.5	RAD3-like DNA-binding helicase protein [Source:UniProtKB/TrEMBL;Acc:F4HUN8]
AT3G48780.2	gma-miR1533	1.5	Long chain base biosynthesis protein 2b [Source:UniProtKB/Swiss-Prot;Acc:Q9M304]
AT3G20110.1	gma-miR1533	1.5	CYP705A20 [Source:UniProtKB/TrEMBL;Acc:A0A178V8F4]
AT1G16980.2	gma-miR169n-3p	1.5	Probable alpha,alpha-trehalose-phosphate synthase [UDP-forming] 2 [Source:UniProtKB/Swiss-Prot;Acc:Q9FZ57]
AT5G45330.3	gma-miR396g	1.5	Decapping 5-like protein [Source:UniProtKB/Swiss-Prot;Acc:Q9FH77]
AT5G12950.1	gma-miR396g	1.5	Proline-tRNA ligase (DUF1680) [Source:UniProtKB/TrEMBL;Acc:Q9LXU4]
AT1G63350.4	gma-miR482b-3p	1.5	Disease resistance protein (CC-NBS-LRR class) family [Source:TAIR;Acc:AT1G63350]
AT1G67770.1	gma-miR4993	1.5	F12A21.10 [Source:UniProtKB/TrEMBL;Acc:Q9FXE0]
AT3G51290.2	gma-miR4993	1.5	Pyridoxal-phosphate-dependent serine hydroxymethyltransferase, putative (DUF632) [Source:UniProtKB/TrEMBL;Acc:F4J3B2]
AT1G53290.1	mtr-miR156j	1.5	Hexosyltransferase (Fragment) [Source:UniProtKB/TrEMBL;Acc:W8Q798]
AT1G05770.1	mtr-miR2595	1.5	Jacalin-related lectin 2 [Source:UniProtKB/Swiss-Prot;Acc:Q9MA49]
AT1G59910.1	mtr-miR2673a	1.5	Formin-like protein 7 [Source:UniProtKB/Swiss-Prot;Acc:Q9XIE0]
AT1G21590.1	mtr-miR2673a	1.5	At1g21590/F24J8_9 [Source:UniProtKB/TrEMBL;Acc:Q8VZG4]
AT1G26110.1	mtr-miR2673a	1.5	Protein decapping 5 [Source:UniProtKB/Swiss-Prot;Acc:Q9C658]
AT1G62500.1	mtr-miR2673a	1.5	Bifunctional inhibitor/lipid-transfer protein/seed storage 2S albumin superfamily protein [Source:UniProtKB/TrEMBL;Acc:Q9SXE7]
AT5G44572.1	mtr-miR2673a	1.5	Transmembrane protein [Source:UniProtKB/TrEMBL;Acc:Q0WML3]
AT4G25630.1	mtr-miR2673a	1.5	Mediator of RNA polymerase II transcription subunit 36a [Source:UniProtKB/Swiss-Prot;Acc:Q94AH9]
AT1G76300.1	mtr-miR2673a	1.5	Small nuclear ribonucleoprotein SmD3a [Source:UniProtKB/Swiss-Prot;Acc:Q9S7E6]
AT1G50690.1	mtr-miR2673a	1.5	Cystatin/monellin superfamily protein [Source:TAIR;Acc:AT1G50690]
AT2G14288.1	mtr-miR2673a	1.5	FUNCTIONS IN: molecular_function unknown; INVOLVED IN: biological_process unknown; LOCATED IN: cellular_component unknown; BEST Arabidopsis thaliana protein match is: Galactose oxidase/kelch repeat superfamily protein (TAIR:AT3G24610.1); Has 30201 B /.../its to 17322 proteins in 780 species: Archae - 12; Bacteria - 1396; Metazoa - 17338; Fungi - 3422; Plants - 5037; Viruses - 0; Other Eukaryotes …
AT4G33400.1	mtr-miR2673a	1.5	Dem-like protein [Source:UniProtKB/TrEMBL;Acc:Q9SZB7]
AT2G17110.1	mtr-miR2673a	1.5	Protein of unknown function (DUF630 and DUF632) [Source:TAIR;Acc:AT2G17110]
AT2G17740.1	mtr-miR2673a	1.5	At2g17740 [Source:UniProtKB/TrEMBL;Acc:Q6NQN8]
AT4G21660.3	mtr-miR2673a	1.5	proline-rich spliceosome-associated (PSP) family protein [Source:TAIR;Acc:AT4G21660]
AT5G37790.1	mtr-miR2673a	1.5	Protein kinase superfamily protein [Source:UniProtKB/TrEMBL;Acc:Q8LGB4]
AT5G51590.1	mtr-miR2673a	1.5	AT-hook motif nuclear-localized protein 4 [Source:UniProtKB/Swiss-Prot;Acc:Q9FHM5]
AT4G36780.1	mtr-miR2673a	1.5	BES1/BZR1 homolog 2 [Source:TAIR;Acc:AT4G36780]
AT5G62240.1	mtr-miR2673a	1.5	Cell cycle regulated microtubule associated protein [Source:UniProtKB/TrEMBL;Acc:Q5XUX8]
AT1G76940.3	mtr-miR2673a	1.5	Nuclear speckle RNA-binding protein A [Source:UniProtKB/Swiss-Prot;Acc:A1A6K6]
AT2G45050.1	mtr-miR2673a	1.5	GATA transcription factor 2 [Source:UniProtKB/Swiss-Prot;Acc:O49741]
AT4G36230.1	mtr-miR2673a	1.5	Putative glycine-rich cell wall protein [Source:UniProtKB/TrEMBL;Acc:O65514]
AT4G29360.1	mtr-miR2673a	1.5	O-Glycosyl hydrolases family 17 protein [Source:TAIR;Acc:AT4G29360]
AT1G09650.1	mtr-miR2673a	1.5	F-box/LRR-repeat/kelch-repeat protein At1g09650 [Source:UniProtKB/Swiss-Prot;Acc:O04488]
AT1G25240.2	mtr-miR2673a	1.5	ENTH/VHS/GAT family protein [Source:TAIR;Acc:AT1G25240]
AT2G13370.2	mtr-miR2673a	1.5	Protein CHROMATIN REMODELING 5 [Source:UniProtKB/Swiss-Prot;Acc:F4IV99]
AT5G55040.1	mtr-miR2673a	1.5	DNA-binding bromodomain-containing protein [Source:UniProtKB/TrEMBL;Acc:Q8VY17]
AT1G79990.1	mtr-miR2673a	1.5	Coatomer subunit beta' [Source:UniProtKB/TrEMBL;Acc:A0A178WGE9]
AT1G27752.1	mtr-miR2673a	1.5	Ubiquitin system component Cue protein [Source:UniProtKB/TrEMBL;Acc:B3H6L4]
AT3G06500.2	mtr-miR2673a	1.5	Alkaline/neutral invertase C, mitochondrial [Source:UniProtKB/Swiss-Prot;Acc:B9DFA8]
AT1G30470.3	mtr-miR5204	1.5	SIT4 phosphatase-associated family protein [Source:UniProtKB/TrEMBL;Acc:F4I6B2]
AT4G01560.1	mtr-miR5205a	1.5	AT4g01560/F11O4_6 [Source:UniProtKB/TrEMBL;Acc:Q9M125]
AT5G28840.1	mtr-miR5293	1.5	GDP-mannose 3,5-epimerase [Source:UniProtKB/Swiss-Prot;Acc:Q93VR3]
AT4G34910.1	mtr-miR5293	1.5	DEAD-box ATP-dependent RNA helicase 16 [Source:UniProtKB/Swiss-Prot;Acc:Q9SW44]
AT3G02660.2	osa-miR1426	1.5	Tyrosine--tRNA ligase [Source:UniProtKB/TrEMBL;Acc:A0A178VAQ8]
AT5G60460.1	osa-miR1426	1.5	Protein transport protein Sec61 subunit beta [Source:UniProtKB/TrEMBL;Acc:Q9FKK1]
AT1G61290.2	osa-miR1426	1.5	Syntaxin-124 [Source:UniProtKB/Swiss-Prot;Acc:O64791]
AT1G10620.1	osa-miR2919	1.5	PERK11 [Source:UniProtKB/TrEMBL;Acc:A0A178W8M0]
AT1G17690.1	osa-miR414	1.5	U3 small nucleolar RNA-associated protein [Source:UniProtKB/TrEMBL;Acc:Q8H1E7]
AT3G42140.1	osa-miR414	1.5	Zinc ion binding / nucleic acid binding protein [Source:UniProtKB/TrEMBL;Acc:Q9M2N8]
AT2G16920.1	osa-miR414	1.5	Probable ubiquitin-conjugating enzyme E2 23 [Source:UniProtKB/Swiss-Prot;Acc:Q9ZVX1]
AT1G69360.1	osa-miR414	1.5	Plant protein of unknown function (DUF863) [Source:TAIR;Acc:AT1G69360]
AT4G36860.2	osa-miR414	1.5	LIM domain-containing protein [Source:TAIR;Acc:AT4G36860]
AT2G26550.4	osa-miR414	1.5	Heme oxygenase 2 [Source:UniProtKB/TrEMBL;Acc:F4IUM0]
AT4G27310.1	osa-miR414	1.5	BBX28 [Source:UniProtKB/TrEMBL;Acc:A0A178V4D3]
AT3G13200.1	osa-miR414	1.5	Cwf15 / Cwc15 cell cycle control family protein [Source:UniProtKB/TrEMBL;Acc:Q9LK52]
AT3G50550.1	osa-miR414	1.5	At3g50550 [Source:UniProtKB/TrEMBL;Acc:Q8L8Y4]
AT4G30720.1	osa-miR414	1.5	FAD/NAD(P)-binding oxidoreductase family protein [Source:UniProtKB/TrEMBL;Acc:F4JQE2]
AT5G58000.2	osa-miR414	1.5	Reticulon-like protein [Source:UniProtKB/TrEMBL;Acc:A0A178UL80]
AT1G20030.2	osa-miR5340	1.5	Pathogenesis-related thaumatin superfamily protein [Source:UniProtKB/TrEMBL;Acc:Q9LNT0]
AT3G28930.3	pab-miR482a	1.5	Protein AIG2 A [Source:UniProtKB/Swiss-Prot;Acc:P54121]
AT3G28940.1	pab-miR482a	1.5	Protein AIG2 B [Source:UniProtKB/Swiss-Prot;Acc:Q9MBH2]
AT3G20720.1	peu-miR2913	1.5	Amino-terminal region of chorein [Source:UniProtKB/TrEMBL;Acc:Q84R14]
AT4G20780.1	ppt-miR1023b-5p	1.5	Calcium-binding protein CML42 [Source:UniProtKB/Swiss-Prot;Acc:Q9SVG9]
AT5G53900.2	ppt-miR1027a	1.5	Gb [Source:UniProtKB/TrEMBL;Acc:Q9FN36]
AT3G52120.2	ppt-miR414	1.5	SWAP (Suppressor-of-White-APricot)/surp domain-containing protein / D111/G-patch domain-containing protein [Source:UniProtKB/TrEMBL;Acc:A0A1I9LRK1]
AT5G63950.1	ppt-miR414	1.5	Protein CHROMATIN REMODELING 24 [Source:UniProtKB/Swiss-Prot;Acc:Q8W103]
AT5G37630.1	ppt-miR414	1.5	ARM repeat superfamily protein [Source:UniProtKB/TrEMBL;Acc:F4K790]
AT1G64500.1	ppt-miR414	1.5	F1N19.7 [Source:UniProtKB/TrEMBL;Acc:Q9SGW5]
AT1G61930.1	ppt-miR414	1.5	At1g61930 [Source:UniProtKB/TrEMBL;Acc:O80698]
AT3G42790.1	ppt-miR414	1.5	AL3 [Source:UniProtKB/TrEMBL;Acc:A0A178VCG6]
AT5G59230.1	ppt-miR414	1.5	TFIIA-L3 [Source:UniProtKB/TrEMBL;Acc:Q9FIF4]
AT5G46470.1	ppt-miR414	1.5	Disease resistance protein RPS6 [Source:UniProtKB/Swiss-Prot;Acc:F4KHH8]
AT4G12980.1	ppt-miR419	1.5	Cytochrome b561 and DOMON domain-containing protein At4g12980 [Source:UniProtKB/Swiss-Prot;Acc:Q9SV71]
AT1G01160.2	ppt-miR419	1.5	GRF1-interacting factor 2 [Source:UniProtKB/TrEMBL;Acc:F4HQJ3]
AT1G05300.2	ppt-miR419	1.5	Zinc transporter 5 [Source:UniProtKB/Swiss-Prot;Acc:O23039]
AT5G24318.3	tae-miR1134	1.5	O-Glycosyl hydrolases family 17 protein [Source:UniProtKB/TrEMBL;Acc:F4KH28]
AT4G21970.1	tae-miR1134	1.5	Protein of unknown function, DUF584 [Source:TAIR;Acc:AT4G21970]
AT1G54370.1	tae-miR1134	1.5	Sodium/hydrogen exchanger 5 [Source:UniProtKB/Swiss-Prot;Acc:Q8S396]
AT1G25250.2	tae-miR1134	1.5	IDD16 [Source:UniProtKB/TrEMBL;Acc:A0A178WG74]
AT1G68560.1	vvi-miR169b	1.5	Alpha-xylosidase 1 [Source:UniProtKB/Swiss-Prot;Acc:Q9S7Y7]
AT5G45080.1	zma-miR156k-3p	1.5	Protein PHLOEM PROTEIN 2-LIKE A6 [Source:UniProtKB/Swiss-Prot;Acc:Q9FHE8]
AT4G26930.1	zma-miR159e-3p	1.5	Transcription factor MYB97 [Source:UniProtKB/Swiss-Prot;Acc:Q9S773]
AT4G22530.1	ahy-miR156a	2	S-adenosyl-L-methionine-dependent methyltransferases superfamily protein [Source:UniProtKB/TrEMBL;Acc:Q9SUW6]
AT2G45990.2	ahy-miR156b-5p	2	AT2G45990 protein [Source:UniProtKB/TrEMBL;Acc:O82790]
AT3G51910.1	aly-miR156a-5p	2	Heat stress transcription factor A-7a [Source:UniProtKB/Swiss-Prot;Acc:Q9SV12]
AT3G06540.1	aly-miR156d-3p	2	Rab escort protein 1 [Source:UniProtKB/Swiss-Prot;Acc:Q8LLD4]
AT5G41790.1	aly-miR156d-3p	2	COP1-interactive protein 1 [Source:UniProtKB/Swiss-Prot;Acc:F4JZY1]
AT5G03140.1	aly-miR156g-5p	2	L-type lectin-domain containing receptor kinase VIII.2 [Source:UniProtKB/Swiss-Prot;Acc:Q9LYX1]
AT4G12100.1	aly-miR156h-3p	2	Cullin-like protein 5 [Source:UniProtKB/Swiss-Prot;Acc:Q9SZ75]
AT5G62670.1	aly-miR157d-3p	2	ATPase 11, plasma membrane-type [Source:UniProtKB/Swiss-Prot;Acc:Q9LV11]
AT5G02390.2	aly-miR159a-5p	2	TRM32-like protein (DUF3741) [Source:UniProtKB/TrEMBL;Acc:Q9LZ87]
AT3G60460.1	aly-miR159b-3p	2	DUO1 [Source:UniProtKB/TrEMBL;Acc:F4JBU2]
AT4G30690.2	aly-miR160b-3p	2	Translation initiation factor IF3-4, chloroplastic [Source:UniProtKB/Swiss-Prot;Acc:Q94B52]
AT5G39610.1	aly-miR164a-5p	2	NAC domain-containing protein 92 [Source:UniProtKB/Swiss-Prot;Acc:Q9FKA0]
AT5G14770.5	aly-miR164b-3p	2	Pentatricopeptide repeat-containing protein At5g14770, mitochondrial [Source:UniProtKB/Swiss-Prot;Acc:Q9LER0]
AT2G42170.3	aly-miR167a-3p	2	Actin family protein [Source:UniProtKB/TrEMBL;Acc:Q8GWA5]
AT1G07610.1	aly-miR167c-3p	2	Metallothionein-like protein 1C [Source:UniProtKB/Swiss-Prot;Acc:Q38804]
AT5G42120.1	aly-miR169a-5p	2	L-type lectin-domain containing receptor kinase S.6 [Source:UniProtKB/Swiss-Prot;Acc:Q9FHX3]
AT5G45230.1	aly-miR169h-3p	2	Disease resistance protein (TIR-NBS-LRR class) family [Source:UniProtKB/TrEMBL;Acc:Q9FKE2]
AT1G17110.1	aly-miR169n-3p	2	Ubiquitin-specific protease 15 [Source:UniProtKB/TrEMBL;Acc:F4I642]
AT4G19890.1	aly-miR319d-5p	2	Pentatricopeptide repeat-containing protein At4g19890 [Source:UniProtKB/Swiss-Prot;Acc:P0C8Q3]
AT2G04160.1	aly-miR3441-5p.2	2	Subtilisin-like protease SBT5.3 [Source:UniProtKB/Swiss-Prot;Acc:Q9ZSP5]
AT3G03720.1	aly-miR3447-5p	2	Cationic amino acid transporter 4, vacuolar [Source:UniProtKB/Swiss-Prot;Acc:Q8W4K3]
AT2G36420.1	aly-miR837-5p	2	Nucleolin-like protein [Source:UniProtKB/TrEMBL;Acc:Q9SJR3]
AT5G43740.2	aly-miR837-5p	2	Probable disease resistance protein At5g43740 [Source:UniProtKB/Swiss-Prot;Acc:Q9FG90]
AT1G61740.1	aly-miR837-5p	2	Sulfite exporter TauE/SafE family protein 2 [Source:UniProtKB/Swiss-Prot;Acc:Q9SYB0]
AT4G28280.2	aly-miR837-5p	2	LLG3 [Source:UniProtKB/TrEMBL;Acc:A0A178V2V8]
AT2G34357.1	aly-miR837-5p	2	ARM repeat superfamily protein [Source:UniProtKB/TrEMBL;Acc:F4IHU8]
AT4G15080.2	aly-miR837-5p	2	Probable protein S-acyltransferase 19 [Source:UniProtKB/Swiss-Prot;Acc:Q8L5Y5]
AT3G22180.1	aly-miR837-5p	2	Probable protein S-acyltransferase 20 [Source:UniProtKB/Swiss-Prot;Acc:Q9LIE4]
AT5G46610.1	aly-miR837-5p	2	Aluminum-activated malate transporter 14 [Source:UniProtKB/Swiss-Prot;Acc:Q9LS22]
AT2G17442.7	aly-miR837-5p	2	Putative uncharacterized protein [Source:UniProtKB/TrEMBL;Acc:Q1G3P7]
AT2G33190.1	aly-miR837-5p	2	Putative F-box protein At2g33190 [Source:UniProtKB/Swiss-Prot;Acc:O49316]
AT1G54620.1	aly-miR837-5p	2	Plant invertase/pectin methylesterase inhibitor superfamily protein [Source:UniProtKB/TrEMBL;Acc:F4HWZ4]
AT4G18197.1	aly-miR837-5p	2	Probable purine permease 7 [Source:UniProtKB/Swiss-Prot;Acc:Q2V3H2]
AT3G17090.1	aly-miR838-5p	2	Probable protein phosphatase 2C 42 [Source:UniProtKB/Swiss-Prot;Acc:Q0V7V2]
AT1G63910.1	aly-miR846-5p	2	MYB transcription factor [Source:UniProtKB/TrEMBL;Acc:Q9SRB0]
AT5G37020.2	aqc-miR167	2	Auxin response factor [Source:UniProtKB/TrEMBL;Acc:A0A178UFA9]
AT1G30330.2	aqc-miR167	2	Auxin response factor 6 [Source:UniProtKB/Swiss-Prot;Acc:Q9ZTX8]
AT5G25220.2	ath-miR156c-3p	2	KNAT3 [Source:UniProtKB/TrEMBL;Acc:A0A178U9D1]
AT2G03750.1	ath-miR156h	2	Sulfotransferase [Source:UniProtKB/TrEMBL;Acc:A0A178VL58]
AT2G43140.1	ath-miR156h	2	Basic helix-loop-helix (BHLH) DNA-binding superfamily protein [Source:UniProtKB/TrEMBL;Acc:F4IQ66]
AT1G26890.2	ath-miR156h	2	FBD, F-box and Leucine Rich Repeat domains containing protein [Source:UniProtKB/TrEMBL;Acc:F4HR18]
AT1G03360.1	ath-miR164c-3p	2	RRP4 [Source:UniProtKB/TrEMBL;Acc:A0A178W3N1]
AT2G40840.1	ath-miR169a-3p	2	4-alpha-glucanotransferase DPE2 [Source:UniProtKB/Swiss-Prot;Acc:Q8RXD9]
AT4G08900.1	ath-miR2938	2	Arginase 1, mitochondrial [Source:UniProtKB/Swiss-Prot;Acc:P46637]
AT2G31081.1	ath-miR2938	2	CLAVATA3/ESR (CLE)-related protein 4 [Source:UniProtKB/Swiss-Prot;Acc:Q8S8N0]
AT5G53440.1	ath-miR414	2	LOW protein: zinc finger CCCH domain protein [Source:UniProtKB/TrEMBL;Acc:Q9LV05]
AT5G40340.1	ath-miR414	2	Tudor/PWWP/MBT superfamily protein [Source:UniProtKB/TrEMBL;Acc:Q9FNE4]
AT1G50410.2	ath-miR414	2	Helicase-like transcription factor CHR28 [Source:UniProtKB/Swiss-Prot;Acc:Q94BR5]
AT3G56150.1	ath-miR414	2	Eukaryotic translation initiation factor 3 subunit C [Source:UniProtKB/Swiss-Prot;Acc:O49160]
AT5G55300.1	ath-miR414	2	DNA topoisomerase I alpha [Source:UniProtKB/TrEMBL;Acc:F4K3F4]
AT3G18390.1	ath-miR414	2	CRS1 / YhbY (CRM) domain-containing protein [Source:UniProtKB/TrEMBL;Acc:Q9LS51]
AT1G03530.1	ath-miR414	2	NAF1 [Source:UniProtKB/TrEMBL;Acc:A0A178WI11]
AT5G08600.3	ath-miR414	2	U3 ribonucleoprotein (Utp) family protein [Source:UniProtKB/TrEMBL;Acc:F4KB50]
AT1G54440.4	ath-miR414	2	Polynucleotidyl transferase, ribonuclease H fold protein with HRDC domain-containing protein [Source:UniProtKB/TrEMBL;Acc:F4HWX0]
AT2G35670.1	ath-miR414	2	Polycomb group protein FERTILIZATION-INDEPENDENT SEED 2 [Source:UniProtKB/Swiss-Prot;Acc:P0DKJ8]
AT5G40520.1	ath-miR414	2	unknown protein; Ha. [Source:TAIR;Acc:AT5G40520]
AT1G73850.2	ath-miR414	2	Protein of unknown function (DUF1666) [Source:TAIR;Acc:AT1G73850]
AT5G55920.1	ath-miR414	2	Nucleolar protein-like [Source:UniProtKB/TrEMBL;Acc:Q9FG73]
AT1G44050.1	ath-miR414	2	Cysteine/Histidine-rich C1 domain family protein [Source:UniProtKB/TrEMBL;Acc:Q9LNZ0]
AT5G42280.2	ath-miR414	2	Cysteine/Histidine-rich C1 domain family protein [Source:UniProtKB/TrEMBL;Acc:F4K1I0]
AT5G05700.2	ath-miR414	2	Arginyl-tRNA--protein transferase 1 [Source:UniProtKB/Swiss-Prot;Acc:Q9ZT48]
AT5G18740.1	ath-miR414	2	Domain of unknown function (DUF3444) [Source:TAIR;Acc:AT5G18740]
AT5G55580.2	ath-miR414	2	Transcription termination factor MTERF9, chloroplastic [Source:UniProtKB/Swiss-Prot;Acc:Q9FM80]
AT1G55390.1	ath-miR414	2	Cysteine/Histidine-rich C1 domain family protein [Source:UniProtKB/TrEMBL;Acc:Q9C6G8]
AT1G60220.1	ath-miR414	2	Ubiquitin-like-specific protease 1D [Source:UniProtKB/Swiss-Prot;Acc:Q2PS26]
AT2G16900.6	ath-miR414	2	Expressed protein [Source:UniProtKB/TrEMBL;Acc:Q9ZVX3]
AT5G53220.4	ath-miR414	2	Putative uncharacterized protein [Source:UniProtKB/TrEMBL;Acc:Q5BPG9]
AT2G30700.1	ath-miR414	2	GPI-anchored protein [Source:UniProtKB/TrEMBL;Acc:Q8RWE3]
AT4G33330.3	ath-miR414	2	plant glycogenin-like starch initiation protein 3 [Source:TAIR;Acc:AT4G33330]
AT2G13900.1	ath-miR414	2	Cysteine/Histidine-rich C1 domain family protein [Source:UniProtKB/TrEMBL;Acc:Q8S8J8]
AT3G55940.1	ath-miR414	2	Phosphoinositide phospholipase C 7 [Source:UniProtKB/Swiss-Prot;Acc:Q9LY51]
AT1G64880.1	ath-miR414	2	At1g64880 [Source:UniProtKB/TrEMBL;Acc:Q6GKU7]
AT4G31610.1	ath-miR414	2	Transcriptional factor B3 family protein [Source:TAIR;Acc:AT4G31610]
AT4G01037.1	ath-miR414	2	WTF1 [Source:UniProtKB/TrEMBL;Acc:A0A178UW54]
AT2G41980.1	ath-miR414	2	E3 ubiquitin-protein ligase [Source:UniProtKB/TrEMBL;Acc:A0A178VZ75]
AT2G16980.6	ath-miR414	2	Major facilitator superfamily protein [Source:TAIR;Acc:AT2G16980]
AT5G09880.1	ath-miR414	2	Splicing factor, CC1-like protein [Source:UniProtKB/TrEMBL;Acc:Q93Y25]
AT5G56200.1	ath-miR414	2	C2H2 type zinc finger transcription factor family [Source:UniProtKB/TrEMBL;Acc:Q9FH19]
AT3G44110.1	ath-miR414	2	DnaJ protein homolog atj3 [Source:UniProtKB/TrEMBL;Acc:Q0WW92]
AT3G43230.1	ath-miR414	2	RING/FYVE/PHD-type zinc finger family protein [Source:UniProtKB/TrEMBL;Acc:Q9LXL1]
AT5G37430.1	ath-miR414	2	Similarity to unknown protein [Source:UniProtKB/TrEMBL;Acc:Q9FG45]
AT1G48400.1	ath-miR414	2	F-box/RNI-like/FBD-like domains-containing protein [Source:TAIR;Acc:AT1G48400]
AT4G33495.1	ath-miR414	2	RPD1 [Source:UniProtKB/TrEMBL;Acc:A0A178V474]
AT4G02220.1	ath-miR414	2	Putative zinc finger protein [Source:UniProtKB/TrEMBL;Acc:Q93VB4]
AT5G64830.3	ath-miR414	2	AT5g64830/MXK3_5 [Source:UniProtKB/TrEMBL;Acc:Q9LV94]
AT5G61650.1	ath-miR414	2	Cyclin-U4-3 [Source:UniProtKB/Swiss-Prot;Acc:Q9FKF6]
AT1G28670.1	ath-miR414	2	GDSL esterase/lipase At1g28670 [Source:UniProtKB/Swiss-Prot;Acc:Q38894]
AT1G59710.1	ath-miR414	2	Actin cross-linking protein (DUF569) [Source:UniProtKB/TrEMBL;Acc:Q9LQ43]
AT1G63980.1	ath-miR414	2	At1g63980/F22C12_9 [Source:UniProtKB/TrEMBL;Acc:Q940M0]
AT1G11440.1	ath-miR414	2	At1g11440 [Source:UniProtKB/TrEMBL;Acc:Q9LPZ0]
AT5G23730.1	ath-miR414	2	WD repeat-containing protein RUP2 [Source:UniProtKB/Swiss-Prot;Acc:Q9FFA7]
AT5G60142.2	ath-miR414	2	B3 domain-containing protein At5g60142 [Source:UniProtKB/Swiss-Prot;Acc:Q9LST3]
AT3G25910.1	ath-miR414	2	AT3g25910/MPE11_6 [Source:UniProtKB/TrEMBL;Acc:Q9LUA0]
AT5G60760.1	ath-miR447a-3p	2	P-loop NTPase domain-containing protein LPA1 homolog 1 [Source:UniProtKB/Swiss-Prot;Acc:Q9FJH9]
AT2G22650.2	ath-miR447a-3p	2	FAD-dependent oxidoreductase family protein [Source:UniProtKB/TrEMBL;Acc:Q5S4X7]
AT3G62499.1	ath-miR5016	2	YTH family protein [Source:UniProtKB/TrEMBL;Acc:Q1G393]
AT3G61740.2	ath-miR5016	2	Histone-lysine N-methyltransferase ATX3 [Source:UniProtKB/Swiss-Prot;Acc:Q9M364]
AT3G57140.2	ath-miR5016	2	Triacylglycerol lipase SDP1L [Source:UniProtKB/Swiss-Prot;Acc:Q9M1I6]
AT4G04730.1	ath-miR5016	2	Putative zinc finger protein [Source:UniProtKB/TrEMBL;Acc:Q9M102]
AT5G61010.1	ath-miR5021	2	Exocyst complex component EXO70E2 [Source:UniProtKB/Swiss-Prot;Acc:Q9FNR3]
AT1G69190.1	ath-miR5027	2	Folate synthesis bifunctional protein [Source:UniProtKB/Swiss-Prot;Acc:Q1ENB6]
AT3G26570.2	ath-miR5658	2	phosphate transporter 2;1 [Source:TAIR;Acc:AT3G26570]
AT5G58260.1	ath-miR5658	2	NdhN [Source:UniProtKB/TrEMBL;Acc:A0A178UG88]
AT1G49790.1	ath-miR834	2	F-box associated ubiquitination effector family protein [Source:UniProtKB/TrEMBL;Acc:F4I3E1]
AT5G05840.1	ath-miR834	2	Emb [Source:UniProtKB/TrEMBL;Acc:Q9FFJ4]
AT3G52420.1	ath-miR834	2	OEP7 [Source:UniProtKB/TrEMBL;Acc:A0A178VGL9]
AT5G20110.2	ath-miR838	2	At5g20110 [Source:UniProtKB/TrEMBL;Acc:Q6NM36]
AT2G45720.1	ath-miR838	2	ARM repeat superfamily protein [Source:UniProtKB/TrEMBL;Acc:O64651]
AT1G67230.1	ath-miR838	2	Protein CROWDED NUCLEI 1 [Source:UniProtKB/Swiss-Prot;Acc:F4HRT5]
AT3G09490.1	ath-miR838	2	At3g09490 [Source:UniProtKB/TrEMBL;Acc:Q9SF54]
AT1G62480.1	ath-miR838	2	At1g62480/T3P18_4 [Source:UniProtKB/TrEMBL;Acc:Q9SXE9]
AT5G02010.1	ath-miR838	2	Rop guanine nucleotide exchange factor 7 [Source:UniProtKB/Swiss-Prot;Acc:Q9LZN0]
AT3G21700.3	ath-miR838	2	Monomeric G-protein [Source:UniProtKB/TrEMBL;Acc:Q9LSZ4]
AT1G75430.2	ath-miR838	2	Uncharacterized protein At1g75430 (Fragment) [Source:UniProtKB/TrEMBL;Acc:C0SV32]
AT2G07750.1	ath-miR865-3p	2	Putative DEAD-box ATP-dependent RNA helicase 33 [Source:UniProtKB/Swiss-Prot;Acc:O80792]
AT4G16990.19	ath-miR865-3p	2	disease resistance protein (TIR-NBS class), putative [Source:TAIR;Acc:AT4G16990]
AT3G10050.1	ath-miR865-3p	2	Threonine dehydratase [Source:UniProtKB/TrEMBL;Acc:A0A178VHF4]
AT5G18140.1	bcy-miR156	2	Chaperone DnaJ-domain superfamily protein [Source:UniProtKB/TrEMBL;Acc:Q9FK56]
AT4G24180.5	bcy-miR529	2	THAUMATIN-LIKE PROTEIN 1 [Source:TAIR;Acc:AT4G24180]
AT1G33360.1	bcy-miR529	2	CLP protease regulatory subunit CLPX3, mitochondrial [Source:UniProtKB/Swiss-Prot;Acc:Q66GN9]
AT4G03940.1	bcy-miR529	2	T24M8.7 protein [Source:UniProtKB/TrEMBL;Acc:O81515]
AT2G04780.1	bcy-miR529	2	Fasciclin-like arabinogalactan protein 7 [Source:UniProtKB/Swiss-Prot;Acc:Q9SJ81]
AT1G18620.5	bcy-miR529	2	unknown protein; BEST Arabidopsis thaliana protein match is: unknown protein (TAIR:AT1G74160.1); Ha. [Source:TAIR;Acc:AT1G18620]
AT1G48050.1	bcy-miR529	2	ATP-dependent DNA helicase 2 subunit KU80 [Source:UniProtKB/Swiss-Prot;Acc:Q9FQ09]
AT3G48980.2	bcy-miR529	2	O-glucosyltransferase rumi-like protein (DUF821) [Source:UniProtKB/TrEMBL;Acc:A0A178VAW3]
AT3G06868.1	bcy-miR529	2	Vitellogenin-like protein [Source:UniProtKB/TrEMBL;Acc:Q0WM46]
AT1G19025.2	bcy-miR529	2	DNA repair metallo-beta-lactamase family protein [Source:UniProtKB/TrEMBL;Acc:F4IDZ7]
AT5G65440.3	bcy-miR529	2	unknown protein; INVOLVED IN: biological_process unknown; LOCATED IN: plasma membrane; EXPRESSED IN: 22 plant structures; EXPRESSED DURING: 13 growth stages; BEST Arabidopsis thaliana protein match is: unknown protein (TAIR:AT4G24610.1); Has 30201 B /.../its to 17322 proteins in 780 species: Archae - 12; Bacteria - 1396; Metazoa - 17338; Fungi - 3422; Plants - 5037; Viruses - 0; Other Eukaryotes …
AT1G79520.3	bcy-miR529	2	Cation efflux family protein [Source:UniProtKB/TrEMBL;Acc:F4IF62]
AT1G15400.2	bcy-miR529	2	Uncharacterized protein At1g15400 [Source:UniProtKB/Swiss-Prot;Acc:Q9XI29]
AT3G49570.1	bcy-miR529	2	Protein RESPONSE TO LOW SULFUR 3 [Source:UniProtKB/Swiss-Prot;Acc:Q9SCK2]
AT1G63860.2	bdi-miR159a-5p	2	Disease resistance protein (TIR-NBS-LRR class) family [Source:UniProtKB/TrEMBL;Acc:F4I3S8]
AT4G24800.1	bdi-miR160b-3p	2	ECIP1 [Source:UniProtKB/TrEMBL;Acc:A0A384KU64]
AT1G06430.2	bdi-miR164f	2	ATP-dependent zinc metalloprotease FTSH 8, chloroplastic [Source:UniProtKB/Swiss-Prot;Acc:Q8W585]
AT3G13150.1	bdi-miR319b-3p	2	Pentatricopeptide repeat-containing protein At3g13150 [Source:UniProtKB/Swiss-Prot;Acc:Q9LK58]
AT2G14695.1	bdi-miR5185a-5p	2	UDP-N-acetylglucosamine/UDP-glucose/GDP-mannose transporter [Source:UniProtKB/TrEMBL;Acc:A0A1P8AXP5]
AT5G03345.2	bdi-miR5185b-3p	2	FUNCTIONS IN: molecular_function unknown; INVOLVED IN: biological_process unknown; LOCATED IN: endomembrane system; EXPRESSED IN: 24 plant structures; EXPRESSED DURING: 15 growth stages; CONTAINS InterPro DOMAIN/s: Magnesium transporter (InterPro:IP /.../7); Ha. [Source:TAIR;Acc:AT5G03345]
AT5G51900.1	bdi-miR5185b-3p	2	Cytochrome P450 family protein [Source:UniProtKB/TrEMBL;Acc:Q9LT90]
AT2G39840.1	bdi-miR5185b-3p	2	Serine/threonine-protein phosphatase [Source:UniProtKB/TrEMBL;Acc:A0A178VUA1]
AT4G35080.2	bna-miR169m	2	High-affinity nickel-transport family protein [Source:UniProtKB/TrEMBL;Acc:F4JM82]
AT4G15640.1	cre-miR1171	2	Adenylyl cyclase [Source:UniProtKB/TrEMBL;Acc:Q1JPP0]
AT2G03250.1	csi-miR396c	2	EXS (ERD1/XPR1/SYG1) family protein [Source:TAIR;Acc:AT2G03250]
AT5G16040.2	far-miR164a	2	At5g16040 [Source:UniProtKB/TrEMBL;Acc:Q9LFS0]
AT3G49880.1	gma-miR1512b	2	Glycosyl hydrolase family protein 43 [Source:UniProtKB/TrEMBL;Acc:Q9M2X0]
AT1G05610.2	gma-miR1512b	2	ADP-glucose pyrophosphorylase small subunit 2 [Source:TAIR;Acc:AT1G05610]
AT3G57630.3	gma-miR1533	2	At3g57630 [Source:UniProtKB/TrEMBL;Acc:Q6NKR6]
AT1G22020.1	gma-miR1533	2	Serine hydroxymethyltransferase 6 [Source:UniProtKB/Swiss-Prot;Acc:Q9LM59]
AT4G04850.2	gma-miR1533	2	K(+) efflux antiporter 3, chloroplastic [Source:UniProtKB/Swiss-Prot;Acc:Q9M0Z3]
AT1G45180.4	gma-miR1533	2	F27F5.26 [Source:UniProtKB/TrEMBL;Acc:Q9MAJ1]
AT3G06030.1	gma-miR1533	2	Mitogen-activated protein kinase kinase kinase 3 [Source:UniProtKB/Swiss-Prot;Acc:O22042]
AT1G14330.1	gma-miR1533	2	At1g14330/F14L17_7 [Source:UniProtKB/TrEMBL;Acc:Q9M9S9]
AT3G43270.1	gma-miR1533	2	Probable pectinesterase/pectinesterase inhibitor 32 [Source:UniProtKB/Swiss-Prot;Acc:Q9LXK7]
AT1G31350.2	gma-miR1533	2	KAR-UP F-box 1 [Source:TAIR;Acc:AT1G31350]
AT4G39710.1	gma-miR1533	2	Photosynthetic NDH subunit of lumenal location 4, chloroplastic [Source:UniProtKB/Swiss-Prot;Acc:Q9SCY3]
AT4G11040.2	gma-miR1533	2	Probable protein phosphatase 2C 54 [Source:UniProtKB/Swiss-Prot;Acc:Q9T010]
AT4G28140.1	gma-miR1533	2	Ethylene-responsive transcription factor ERF054 [Source:UniProtKB/Swiss-Prot;Acc:Q9M0J3]
AT5G62150.1	gma-miR396g	2	At5g62150 [Source:UniProtKB/TrEMBL;Acc:Q9FIS3]
AT1G03060.2	gma-miR403a	2	Protein SPIRRIG [Source:UniProtKB/Swiss-Prot;Acc:F4HZB2]
AT4G24680.5	gma-miR482b-3p	2	modifier of snc1 [Source:TAIR;Acc:AT4G24680]
AT3G15690.2	gma-miR4993	2	Putative acetyl-CoA carboxylase biotin-containing subunit [Source:UniProtKB/TrEMBL;Acc:Q8GRT9]
AT4G02770.1	gma-miR4993	2	Photosystem I reaction center subunit II-1, chloroplastic [Source:UniProtKB/Swiss-Prot;Acc:Q9S7H1]
AT1G17600.1	gra-miR482	2	Disease resistance protein (TIR-NBS-LRR class) family [Source:UniProtKB/TrEMBL;Acc:F4I901]
AT3G23570.1	mtr-miR169l-3p	2	Alpha/beta-Hydrolases superfamily protein [Source:UniProtKB/TrEMBL;Acc:Q94JY3]
AT5G36680.1	mtr-miR169l-3p	2	Protein of Unknown Function (DUF239) [Source:TAIR;Acc:AT5G36680]
AT5G36770.1	mtr-miR169l-3p	2	Protein of Unknown Function (DUF239) [Source:TAIR;Acc:AT5G36770]
AT1G15660.1	mtr-miR2595	2	Centromere protein C [Source:UniProtKB/Swiss-Prot;Acc:Q66LG9]
AT4G28460.1	mtr-miR2595	2	PAMP-induced secreted peptide 1 [Source:UniProtKB/Swiss-Prot;Acc:Q1PE40]
AT5G58370.3	mtr-miR2595	2	AT5G58370 protein [Source:UniProtKB/TrEMBL;Acc:B9DFZ2]
AT5G05920.2	mtr-miR2595	2	Deoxyhypusine synthase [Source:UniProtKB/Swiss-Prot;Acc:Q9FI94]
AT4G35870.1	mtr-miR2650	2	CSC1-like protein At4g35870 [Source:UniProtKB/Swiss-Prot;Acc:Q9SZT4]
AT2G40730.1	mtr-miR2650	2	Kinase family with ARM repeat domain-containing protein [Source:UniProtKB/TrEMBL;Acc:F4II29]
AT1G74320.1	mtr-miR2650	2	Probable choline kinase 2 [Source:UniProtKB/Swiss-Prot;Acc:Q8L518]
AT1G03055.1	mtr-miR2650	2	Beta-carotene isomerase D27, chloroplastic [Source:UniProtKB/Swiss-Prot;Acc:Q7XA78]
AT4G12310.1	mtr-miR2655b	2	CYP706A5 [Source:UniProtKB/TrEMBL;Acc:A0A178UVW4]
AT1G62920.1	mtr-miR2655b	2	CONTAINS InterPro DOMAIN/s: Proteasome maturation factor UMP1 (InterPro:IPR008012); BEST Arabidopsis thaliana protein match is: Proteasome maturation factor UMP1 (TAIR:AT1G67250.1); Ha. [Source:TAIR;Acc:AT1G62920]
AT4G30460.1	mtr-miR2673a	2	Glycine-rich protein [Source:UniProtKB/TrEMBL;Acc:Q9M0B4]
AT5G53430.1	mtr-miR2673a	2	Histone-lysine N-methyltransferase ATX5 [Source:UniProtKB/Swiss-Prot;Acc:Q8GZ42]
AT1G30810.1	mtr-miR2673a	2	Lysine-specific demethylase JMJ18 [Source:UniProtKB/Swiss-Prot;Acc:F4I6G4]
AT3G52660.2	mtr-miR2673a	2	At3g52660 [Source:UniProtKB/TrEMBL;Acc:Q9LXJ8]
AT4G14580.1	mtr-miR2673a	2	CBL-interacting serine/threonine-protein kinase 4 [Source:UniProtKB/Swiss-Prot;Acc:Q9SUL7]
AT5G52830.1	mtr-miR2673a	2	Probable WRKY transcription factor 27 [Source:UniProtKB/Swiss-Prot;Acc:Q9FLX8]
AT4G15150.1	mtr-miR2673a	2	Glycine-rich protein [Source:UniProtKB/TrEMBL;Acc:O23369]
AT1G04470.1	mtr-miR2673a	2	F19P19.6 protein [Source:UniProtKB/TrEMBL;Acc:P93812]
AT5G55660.1	mtr-miR2673a	2	DEK domain-containing chromatin associated protein [Source:UniProtKB/TrEMBL;Acc:F4K4Y5]
AT2G02070.2	mtr-miR2673a	2	Protein indeterminate-domain 5, chloroplastic [Source:UniProtKB/Swiss-Prot;Acc:Q9ZUL3]
AT3G52080.1	mtr-miR2673a	2	Cation/H(+) antiporter 28 [Source:UniProtKB/Swiss-Prot;Acc:Q8L709]
AT5G66700.1	mtr-miR2673a	2	Homeobox-leucine zipper protein ATHB-53 [Source:UniProtKB/Swiss-Prot;Acc:Q9LVR0]
AT3G12240.1	mtr-miR5281b	2	Serine carboxypeptidase-like 15 [Source:UniProtKB/Swiss-Prot;Acc:Q9C7D2]
AT5G04590.1	mtr-miR5293	2	SIR [Source:UniProtKB/TrEMBL;Acc:A0A178UPZ1]
AT1G33400.2	mtr-miR5293	2	Tetratricopeptide repeat (TPR)-like superfamily protein [Source:TAIR;Acc:AT1G33400]
AT1G24240.2	mtr-miR5293	2	At1g24240/F3I6_17 [Source:UniProtKB/TrEMBL;Acc:O48691]
AT1G11120.2	mtr-miR5293	2	unknown protein; BEST Arabidopsis thaliana protein match is: unknown protein (TAIR:AT1G09812.1); Ha. [Source:TAIR;Acc:AT1G11120]
AT1G65484.1	mtr-miR5293	2	unknown protein; FUNCTIONS IN: molecular_function unknown; INVOLVED IN: biological_process unknown; LOCATED IN: endomembrane system; Ha. [Source:TAIR;Acc:AT1G65484]
AT1G19630.2	osa-miR1426	2	Cytochrome P450, family 722, subfamily A, polypeptide 1 [Source:UniProtKB/TrEMBL;Acc:F4HP86]
AT1G51130.1	osa-miR156c-3p	2	Non-structural maintenance of chromosomes element 4 homolog A [Source:UniProtKB/Swiss-Prot;Acc:Q9C689]
AT3G09880.1	osa-miR156c-3p	2	Serine/threonine protein phosphatase 2A 57 kDa regulatory subunit B' beta isoform [Source:UniProtKB/Swiss-Prot;Acc:O04376]
AT4G35850.1	osa-miR2863b	2	Pentatricopeptide repeat-containing protein At4g35850, mitochondrial [Source:UniProtKB/Swiss-Prot;Acc:Q8VYR5]
AT5G65820.1	osa-miR2863b	2	Putative pentatricopeptide repeat-containing protein At5g65820 [Source:UniProtKB/Swiss-Prot;Acc:Q9FH87]
AT3G10550.1	osa-miR2919	2	MTM1 [Source:UniProtKB/TrEMBL;Acc:A0A178V871]
AT5G45095.1	osa-miR2919	2	Putative uncharacterized protein [Source:UniProtKB/TrEMBL;Acc:Q8GZ89]
AT1G59900.1	osa-miR2919	2	Pyruvate dehydrogenase E1 component subunit alpha-1, mitochondrial [Source:UniProtKB/Swiss-Prot;Acc:P52901]
AT2G04280.1	osa-miR2925	2	At2g04280 [Source:UniProtKB/TrEMBL;Acc:Q9SI07]
AT2G13820.1	osa-miR319a-3p	2	Bifunctional inhibitor/lipid-transfer protein/seed storage 2S albumin superfamily protein [Source:TAIR;Acc:AT2G13820]
AT5G16610.1	osa-miR395f	2	unknown protein; Ha. [Source:TAIR;Acc:AT5G16610]
AT1G20960.1	osa-miR414	2	DExH-box ATP-dependent RNA helicase DExH12 [Source:UniProtKB/Swiss-Prot;Acc:Q9SYP1]
AT2G23140.3	osa-miR414	2	RING-type E3 ubiquitin transferase [Source:UniProtKB/TrEMBL;Acc:F4ILG6]
AT2G16390.1	osa-miR414	2	DRD1 [Source:UniProtKB/TrEMBL;Acc:A0A384KTB7]
AT2G30350.1	osa-miR414	2	Structure-specific endonuclease subunit SLX1 homolog [Source:UniProtKB/TrEMBL;Acc:A0A178VUD7]
AT5G23950.2	osa-miR414	2	Calcium-dependent lipid-binding (CaLB domain) family protein [Source:UniProtKB/TrEMBL;Acc:Q9FF85]
AT4G17940.1	osa-miR414	2	Tetratricopeptide repeat (TPR)-like superfamily protein [Source:UniProtKB/TrEMBL;Acc:Q0WUZ1]
AT4G04614.2	osa-miR414	2	At4g04614 [Source:UniProtKB/TrEMBL;Acc:Q1G3K2]
AT5G07165.1	osa-miR414	2	Transmembrane protein [Source:UniProtKB/TrEMBL;Acc:A0A1P8BFS0]
AT5G57130.1	osa-miR414	2	SMXL5 [Source:UniProtKB/TrEMBL;Acc:A0A178UNM9]
AT1G07990.2	osa-miR414	2	At1g07990/T6D22_5 [Source:UniProtKB/TrEMBL;Acc:Q8L7T5]
AT1G67530.2	osa-miR414	2	RING-type E3 ubiquitin transferase [Source:UniProtKB/TrEMBL;Acc:A0A178W7M9]
AT2G02090.1	osa-miR414	2	ETL1 [Source:UniProtKB/TrEMBL;Acc:A0A178VWA6]
AT2G20790.1	osa-miR414	2	AP-5 complex subunit mu [Source:UniProtKB/Swiss-Prot;Acc:Q8W0Z6]
AT5G19090.1	osa-miR414	2	Heavy metal-associated isoprenylated plant protein 33 [Source:UniProtKB/Swiss-Prot;Acc:F4JZL7]
AT1G10570.3	osa-miR414	2	Ubiquitin-like-specific protease 1C [Source:UniProtKB/Swiss-Prot;Acc:Q8RWN0]
AT4G22285.1	osa-miR414	2	Ubiquitin C-terminal hydrolases superfamily protein [Source:UniProtKB/TrEMBL;Acc:Q8H148]
AT5G52300.1	osa-miR414	2	Low-temperature-induced 65 kDa protein [Source:UniProtKB/Swiss-Prot;Acc:Q04980]
AT5G19320.1	osa-miR414	2	RANGAP2 [Source:UniProtKB/TrEMBL;Acc:A0A178UQD1]
AT1G55380.1	osa-miR414	2	Cysteine/Histidine-rich C1 domain family protein [Source:UniProtKB/TrEMBL;Acc:Q9C6G7]
AT5G22310.1	osa-miR414	2	AT5g22310/MWD9_9 [Source:UniProtKB/TrEMBL;Acc:Q93ZM2]
AT4G08630.1	osa-miR435	2	unknown protein; BEST Arabidopsis thaliana protein match is: unknown protein (TAIR:AT3G48860.2); Ha. [Source:TAIR;Acc:AT4G08630]
AT3G51510.1	osa-miR5075	2	AT3g51510/F26O13_150 [Source:UniProtKB/TrEMBL;Acc:Q9SCZ8]
AT3G18915.1	osa-miR5161	2	Transmembrane protein [Source:UniProtKB/TrEMBL;Acc:A0A1I9LRC5]
AT4G28190.1	osa-miR529a	2	Developmental regulator, ULTRAPETALA [Source:UniProtKB/TrEMBL;Acc:F4JKJ1]
AT2G29130.1	osa-miR530-5p	2	Laccase-2 [Source:UniProtKB/Swiss-Prot;Acc:O81081]
AT5G01310.1	osa-miR530-5p	2	APRATAXIN-like [Source:TAIR;Acc:AT5G01310]
AT1G52520.1	pab-miR3705	2	Protein FAR1-RELATED SEQUENCE 6 [Source:UniProtKB/Swiss-Prot;Acc:Q9SSQ4]
AT4G38495.1	ppt-miR1023b-5p	2	Chromatin-remodeling complex subunit [Source:UniProtKB/TrEMBL;Acc:Q8RWS0]
AT4G04890.2	ppt-miR1027a	2	Homeobox-leucine zipper protein PROTODERMAL FACTOR 2 [Source:UniProtKB/Swiss-Prot;Acc:Q93V99]
AT1G68080.2	ppt-miR1027a	2	2-oxoglutarate (2OG) and Fe(II)-dependent oxygenase superfamily protein [Source:UniProtKB/TrEMBL;Acc:Q5PP31]
AT4G39210.2	ppt-miR1027a	2	Glucose-1-phosphate adenylyltransferase [Source:UniProtKB/TrEMBL;Acc:A0A178US50]
AT1G24160.2	ppt-miR1027a	2	F3I6.9 protein [Source:UniProtKB/TrEMBL;Acc:O48683]
AT5G08720.1	ppt-miR1027a	2	At5g08720 [Source:UniProtKB/TrEMBL;Acc:Q9C5A5]
AT4G16940.3	ppt-miR414	2	Disease resistance protein (TIR-NBS-LRR class) family [Source:TAIR;Acc:AT4G16940]
AT4G35050.1	ppt-miR414	2	At4g35050 [Source:UniProtKB/TrEMBL;Acc:Q5HZ33]
AT5G23405.1	ppt-miR414	2	High mobility group B protein 12 [Source:UniProtKB/Swiss-Prot;Acc:Q941D1]
AT3G26910.3	ppt-miR414	2	Hydroxyproline-rich glycoprotein family protein [Source:UniProtKB/TrEMBL;Acc:Q9LW19]
AT1G15280.2	ppt-miR414	2	CASC3/Barentsz eIF4AIII binding protein [Source:UniProtKB/TrEMBL;Acc:Q8H1F3]
AT1G75500.1	ppt-miR414	2	Protein WALLS ARE THIN 1 [Source:UniProtKB/Swiss-Prot;Acc:Q94AP3]
AT1G56570.2	ppt-miR414	2	Putative pentatricopeptide repeat-containing protein At1g56570 [Source:UniProtKB/Swiss-Prot;Acc:Q9FXA9]
AT5G56840.1	ppt-miR419	2	At5g56840 [Source:UniProtKB/TrEMBL;Acc:Q9FJS9]
AT1G52565.1	ppt-miR419	2	At1g52565 [Source:UniProtKB/TrEMBL;Acc:A0JPU2]
AT5G61370.1	ppt-miR902k-5p	2	Pentatricopeptide repeat-containing protein At5g61370, mitochondrial [Source:UniProtKB/Swiss-Prot;Acc:Q9FLJ6]
AT5G10030.2	ppt-miR902k-5p	2	At5g10030 [Source:UniProtKB/TrEMBL;Acc:Q24JJ3]
AT5G02310.3	ppt-miR902k-5p	2	E3 ubiquitin-protein ligase PRT6 [Source:UniProtKB/Swiss-Prot;Acc:F4KCC2]
AT1G01300.1	pta-miR952a	2	Aspartyl protease family protein 2 [Source:UniProtKB/Swiss-Prot;Acc:Q9LNJ3]
AT2G03600.3	ptc-miR169ab	2	Ureide permease 3 [Source:UniProtKB/TrEMBL;Acc:F4IT87]
AT2G03590.2	ptc-miR169ab	2	UPS1 [Source:UniProtKB/TrEMBL;Acc:A0A178VW66]
AT5G23110.1	ptc-miR169s	2	Zinc finger, C3HC4 type (RING finger) family protein [Source:UniProtKB/TrEMBL;Acc:Q9FN44]
AT4G10780.1	ptc-miR482a.2	2	Putative disease resistance protein At4g10780 [Source:UniProtKB/Swiss-Prot;Acc:O82484]
AT1G12220.3	ptc-miR482a.2	2	Disease resistance protein [Source:UniProtKB/TrEMBL;Acc:Q56YM8]
AT4G27190.1	ptc-miR482a.2	2	Disease resistance protein At4g27190 [Source:UniProtKB/Swiss-Prot;Acc:Q9T048]
AT5G23760.2	rgl-miR5142	2	At5g23760 [Source:UniProtKB/TrEMBL;Acc:Q2HIM4]
AT1G10530.1	sbi-miR164c	2	At1g10530 [Source:UniProtKB/TrEMBL;Acc:Q7XJ59]
AT5G19200.1	sbi-miR5565f	2	3-dehydrosphinganine reductase TSC10B [Source:UniProtKB/Swiss-Prot;Acc:F4JZN6]
AT1G26180.1	sbi-miR5565f	2	Membrane protein [Source:UniProtKB/TrEMBL;Acc:Q8VYA7]
AT1G03905.1	sly-miR5303	2	ABC transporter I family member 19 [Source:UniProtKB/Swiss-Prot;Acc:Q3EDJ0]
AT3G01860.1	sly-miR5303	2	Uncharacterized protein At3g01860 [Source:UniProtKB/TrEMBL;Acc:Q0WMJ7]
AT3G07670.1	smo-miR1081	2	Putative ribulose-1,5-bisphosphate carboxylase/oxygenase small subunit N-methyltransferase I [Source:UniProtKB/TrEMBL;Acc:Q9S7D2]
AT4G38390.1	smo-miR1106	2	RHS17 [Source:UniProtKB/TrEMBL;Acc:A0A178V2M6]
AT1G67040.2	smo-miR156c	2	unknown protein; FUNCTIONS IN: molecular_function unknown; INVOLVED IN: biological_process unknown; LOCATED IN: cellular_component unknown; EXPRESSED IN: 20 plant structures; EXPRESSED DURING: 11 growth stages; BEST Arabidopsis thaliana protein matc /.../unknown protein (TAIR:AT5G26910.3); Ha. [Source:TAIR;Acc:AT1G67040]
AT5G41610.2	smo-miR156c	2	Cation/H(+) antiporter 18 [Source:UniProtKB/Swiss-Prot;Acc:Q9FFR9]
AT2G06925.1	smo-miR156c	2	PLA2-ALPHA [Source:UniProtKB/TrEMBL;Acc:A0A178VVH8]
AT4G26910.2	smo-miR156c	2	Dihydrolipoyllysine-residue succinyltransferase component of 2-oxoglutarate dehydrogenase complex 2, mitochondrial [Source:UniProtKB/Swiss-Prot;Acc:Q8H107]
AT5G58375.1	tae-miR1134	2	At5g58375 [Source:UniProtKB/TrEMBL;Acc:Q7XA76]
AT3G09550.3	tae-miR1134	2	Ankyrin repeat family protein [Source:UniProtKB/TrEMBL;Acc:A0A1I9LLR6]
AT1G10350.1	vvi-miR156e	2	DNAJ heat shock family protein [Source:UniProtKB/TrEMBL;Acc:Q9SY77]
AT1G62085.1	zma-miR156g-3p	2	F19K23.4 protein [Source:UniProtKB/TrEMBL;Acc:O04576]
AT2G34010.1	zma-miR159e-3p	2	Protein SPEAR2 [Source:UniProtKB/Swiss-Prot;Acc:F4IGU3]
AT5G51330.1	zma-miR164d-3p	2	Protein DYAD [Source:UniProtKB/Swiss-Prot;Acc:Q9FGN8]
AT4G35840.2	zma-miR2275c-5p	2	RING/U-box superfamily protein [Source:TAIR;Acc:AT4G35840]
AT3G47170.1	ahy-miR156a	2.5	HXXXD-type acyl-transferase family protein [Source:UniProtKB/TrEMBL;Acc:F4JAD2]
AT1G29890.3	ahy-miR156a	2.5	O-acetyltransferase family protein [Source:TAIR;Acc:AT1G29890]
AT2G17220.1	ahy-miR156a	2.5	Probable serine/threonine-protein kinase PIX13 [Source:UniProtKB/Swiss-Prot;Acc:Q9SII6]
AT1G35516.1	ahy-miR156a	2.5	myb-like transcription factor family protein [Source:TAIR;Acc:AT1G35516]
AT4G33860.1	ahy-miR156b-3p	2.5	Glycosyl hydrolase family 10 protein [Source:UniProtKB/TrEMBL;Acc:F4JJU9]
AT3G55720.1	ahy-miR156b-3p	2.5	Replication factor C subunit, putative (DUF620) [Source:UniProtKB/TrEMBL;Acc:Q9M050]
AT4G28660.1	ahy-miR156b-5p	2.5	Photosystem II reaction center Psb28 protein [Source:UniProtKB/TrEMBL;Acc:F4JM05]
AT1G32140.1	ahy-miR156b-5p	2.5	Putative F-box protein At1g32140 [Source:UniProtKB/Swiss-Prot;Acc:Q9FVQ9]
AT1G75060.3	ahy-miR156c	2.5	Histone deacetylase complex subunit [Source:UniProtKB/TrEMBL;Acc:Q9C9Q1]
AT5G41300.1	ahy-miR167-5p	2.5	Cysteine-rich repeat secretory protein 59 [Source:UniProtKB/Swiss-Prot;Acc:Q9FHD3]
AT3G06250.2	aly-miR156a-5p	2.5	Protein FAR1-RELATED SEQUENCE 7 [Source:UniProtKB/Swiss-Prot;Acc:Q9M8J3]
AT3G17330.1	aly-miR156a-5p	2.5	At3g17330 [Source:UniProtKB/TrEMBL;Acc:Q1JPL5]
AT4G24270.3	aly-miR156a-5p	2.5	EMBRYO DEFECTIVE 140 [Source:UniProtKB/TrEMBL;Acc:F4JQ75]
AT5G06120.9	aly-miR156b-3p	2.5	ARM repeat superfamily protein [Source:UniProtKB/TrEMBL;Acc:F4K2C1]
AT1G22275.3	aly-miR156d-3p	2.5	Synaptonemal complex protein 2 [Source:UniProtKB/Swiss-Prot;Acc:P61430]
AT1G22260.2	aly-miR156d-3p	2.5	Synaptonemal complex protein 1 [Source:UniProtKB/Swiss-Prot;Acc:Q9LME2]
AT1G61010.3	aly-miR156f-3p	2.5	Cleavage and polyadenylation specificity factor subunit 3-I [Source:UniProtKB/Swiss-Prot;Acc:Q9C952]
AT5G51720.1	aly-miR156f-3p	2.5	NEET [Source:UniProtKB/TrEMBL;Acc:A0A178UGQ5]
AT3G14380.1	aly-miR156g-5p	2.5	CASP-like protein 2A2 [Source:UniProtKB/Swiss-Prot;Acc:Q9LUL1]
AT1G14640.2	aly-miR156h-3p	2.5	SWAP (Suppressor-of-White-APricot)/surp domain-containing protein [Source:UniProtKB/TrEMBL;Acc:F4HW92]
AT1G14650.3	aly-miR156h-3p	2.5	Probable splicing factor 3A subunit 1 [Source:UniProtKB/Swiss-Prot;Acc:Q8RXF1]
AT3G05670.1	aly-miR156h-3p	2.5	F18C1.6 protein [Source:UniProtKB/TrEMBL;Acc:Q9M9X2]
AT3G58780.5	aly-miR159a-5p	2.5	K-box region and MADS-box transcription factor family protein [Source:UniProtKB/TrEMBL;Acc:A0A1I9LM26]
AT3G46640.3	aly-miR159a-5p	2.5	Homeodomain-like superfamily protein [Source:UniProtKB/TrEMBL;Acc:F4J959]
AT4G27330.1	aly-miR159b-3p	2.5	Protein SPOROCYTELESS [Source:UniProtKB/Swiss-Prot;Acc:O81836]
AT5G27395.1	aly-miR159b-3p	2.5	Mitochondrial inner membrane translocase complex, subunit Tim44-related protein [Source:UniProtKB/TrEMBL;Acc:Q8GXP7]
AT5G67570.1	aly-miR167a-3p	2.5	Pentatricopeptide repeat-containing protein At5g67570, chloroplastic [Source:UniProtKB/Swiss-Prot;Acc:Q9FJW6]
AT5G13820.2	aly-miR167c-3p	2.5	Telomere repeat-binding protein 4 [Source:UniProtKB/Swiss-Prot;Acc:Q9FFY9]
AT3G05010.1	aly-miR167c-3p	2.5	Uncharacterized protein At3g05010 [Source:UniProtKB/TrEMBL;Acc:Q94AH1]
AT4G21710.1	aly-miR167c-3p	2.5	DNA-directed RNA polymerase II subunit 2 [Source:UniProtKB/Swiss-Prot;Acc:P38420]
AT5G44980.4	aly-miR169a-5p	2.5	F-box/FBD/LRR-repeat protein At5g44980 [Source:UniProtKB/Swiss-Prot;Acc:Q9FL99]
AT1G13470.1	aly-miR169d-3p	2.5	Protein of unknown function (DUF1262) [Source:TAIR;Acc:AT1G13470]
AT1G48500.1	aly-miR169e-5p	2.5	Protein TIFY 6A [Source:UniProtKB/Swiss-Prot;Acc:Q58G47]
AT3G57700.1	aly-miR169h-3p	2.5	Protein kinase superfamily protein [Source:UniProtKB/TrEMBL;Acc:Q9SVY4]
AT3G19055.1	aly-miR169j-3p	2.5	unknown protein; Ha. [Source:TAIR;Acc:AT3G19055]
AT3G19000.1	aly-miR169j-3p	2.5	2-oxoglutarate (2OG) and Fe(II)-dependent oxygenase superfamily protein [Source:UniProtKB/TrEMBL;Acc:Q9LJ66]
AT5G48470.1	aly-miR169j-3p	2.5	Protein PEP-RELATED DEVELOPMENT ARRESTED 1, chloroplastic [Source:UniProtKB/Swiss-Prot;Acc:Q1H5E9]
AT3G57740.1	aly-miR169n-3p	2.5	Protein kinase superfamily protein [Source:UniProtKB/TrEMBL;Acc:A0A178VE74]
AT4G14900.1	aly-miR169n-3p	2.5	FRIGIDA-like protein 4b [Source:UniProtKB/Swiss-Prot;Acc:Q940H8]
AT1G21640.1	aly-miR169n-3p	2.5	NAD kinase 2 [Source:UniProtKB/TrEMBL;Acc:F4HY34]
AT1G06950.1	aly-miR169n-3p	2.5	Protein TIC110, chloroplastic [Source:UniProtKB/Swiss-Prot;Acc:Q8LPR9]
AT5G45520.2	aly-miR319b-5p	2.5	Leucine-rich repeat (LRR) family protein [Source:UniProtKB/TrEMBL;Acc:Q9FHI4]
AT5G55940.1	aly-miR319b-5p	2.5	ER membrane protein complex subunit 8/9 homolog [Source:UniProtKB/Swiss-Prot;Acc:Q9FG71]
AT4G31410.3	aly-miR319d-5p	2.5	AT4G31410 protein [Source:UniProtKB/TrEMBL;Acc:Q8S9L2]
AT5G27470.1	aly-miR3441-5p.2	2.5	Serine--tRNA ligase, cytoplasmic [Source:UniProtKB/Swiss-Prot;Acc:Q39230]
AT2G23260.1	aly-miR837-5p	2.5	UDP-glycosyltransferase 84B1 [Source:UniProtKB/Swiss-Prot;Acc:O22182]
AT2G29060.2	aly-miR837-5p	2.5	Scarecrow-like protein 33 [Source:UniProtKB/Swiss-Prot;Acc:P0C883]
AT1G49670.2	aly-miR837-5p	2.5	ARP protein (REF) [Source:TAIR;Acc:AT1G49670]
AT5G40640.1	aly-miR837-5p	2.5	Transmembrane protein [Source:UniProtKB/TrEMBL;Acc:Q84K38]
AT4G10470.1	aly-miR837-5p	2.5	AT4g10470/F7L13_50 [Source:UniProtKB/TrEMBL;Acc:Q944H1]
AT5G64470.1	aly-miR837-5p	2.5	Protein trichome birefringence-like 12 [Source:UniProtKB/Swiss-Prot;Acc:Q9FGE9]
AT1G51480.1	aly-miR837-5p	2.5	Probable disease resistance protein At1g51480 [Source:UniProtKB/Swiss-Prot;Acc:Q9C8K0]
AT3G21600.3	aly-miR837-5p	2.5	Senescence/dehydration-associated protein-like protein [Source:UniProtKB/TrEMBL;Acc:Q9LVE6]
AT1G14040.1	aly-miR837-5p	2.5	Phosphate transporter PHO1 homolog 3 [Source:UniProtKB/Swiss-Prot;Acc:Q6R8G7]
AT1G11660.3	aly-miR837-5p	2.5	Heat shock 70 kDa protein 16 [Source:UniProtKB/Swiss-Prot;Acc:Q9SAB1]
AT1G79030.1	aly-miR837-5p	2.5	Chaperone DnaJ-domain superfamily protein [Source:UniProtKB/TrEMBL;Acc:F4IDH6]
AT1G80440.1	aly-miR837-5p	2.5	F-box/kelch-repeat protein At1g80440 [Source:UniProtKB/Swiss-Prot;Acc:Q9M8L2]
AT5G05070.1	aly-miR837-5p	2.5	Probable protein S-acyltransferase 3 [Source:UniProtKB/Swiss-Prot;Acc:Q5PNZ1]
AT1G06400.1	aly-miR837-5p	2.5	Ras-related protein RABA1a [Source:UniProtKB/Swiss-Prot;Acc:P28185]
AT4G00060.3	aly-miR837-5p	2.5	Nucleotidyltransferase family protein [Source:UniProtKB/TrEMBL;Acc:F4JH01]
AT1G52190.1	aly-miR838-5p	2.5	Protein NRT1/ PTR FAMILY 1.2 [Source:UniProtKB/Swiss-Prot;Acc:Q9M817]
AT5G54750.2	aly-miR838-5p	2.5	Trafficking protein particle complex subunit [Source:UniProtKB/TrEMBL;Acc:F4K1U5]
AT3G19553.1	aly-miR838-5p	2.5	PUT5 [Source:UniProtKB/TrEMBL;Acc:A0A178VGC5]
AT4G03110.2	aly-miR838-5p	2.5	RNA-binding protein BRN1 [Source:UniProtKB/Swiss-Prot;Acc:Q8LFS6]
AT3G57800.2	aly-miR838-5p	2.5	Transcription factor bHLH60 [Source:UniProtKB/Swiss-Prot;Acc:Q3EAI1]
AT1G68360.1	aly-miR838-5p	2.5	Zinc finger protein GIS3 [Source:UniProtKB/Swiss-Prot;Acc:Q9C9H1]
AT1G53590.1	aly-miR846-5p	2.5	C2 domain-containing protein At1g53590 [Source:UniProtKB/Swiss-Prot;Acc:Q93XX4]
AT5G18590.1	aqc-miR156a	2.5	Galactose oxidase/kelch repeat superfamily protein [Source:UniProtKB/TrEMBL;Acc:Q0WWX4]
AT2G27590.1	aqc-miR159	2.5	Expressed protein [Source:UniProtKB/TrEMBL;Acc:Q8VYF0]
AT2G30130.1	aqc-miR530	2.5	PCK1 [Source:UniProtKB/TrEMBL;Acc:A0A178VRK1]
AT3G12670.1	ath-miR156a-3p	2.5	Emb2742 [Source:UniProtKB/TrEMBL;Acc:A0A384K8P2]
AT4G01090.1	ath-miR156a-3p	2.5	AT4G01090 protein [Source:UniProtKB/TrEMBL;Acc:Q9M155]
AT1G33540.1	ath-miR156a-3p	2.5	Serine carboxypeptidase-like 18 [Source:UniProtKB/Swiss-Prot;Acc:Q9C7Z9]
AT2G39410.2	ath-miR156c-3p	2.5	Alpha/beta-Hydrolases superfamily protein [Source:UniProtKB/TrEMBL;Acc:O80628]
AT4G27260.1	ath-miR156h	2.5	Indole-3-acetic acid-amido synthetase GH3.5 [Source:UniProtKB/Swiss-Prot;Acc:O81829]
AT1G49310.1	ath-miR156h	2.5	At1g49310 [Source:UniProtKB/TrEMBL;Acc:Q84W13]
AT2G43710.2	ath-miR157a-3p	2.5	Stearoyl-[acyl-carrier-protein] 9-desaturase 7, chloroplastic [Source:UniProtKB/Swiss-Prot;Acc:O22832]
AT2G44220.1	ath-miR157a-3p	2.5	Protein of Unknown Function (DUF239) [Source:TAIR;Acc:AT2G44220]
AT1G55660.1	ath-miR157a-3p	2.5	FBD, F-box and Leucine Rich Repeat domains containing protein [Source:UniProtKB/TrEMBL;Acc:F4I1V3]
AT1G80180.1	ath-miR157c-3p	2.5	MAPK kinase substrate protein At1g80180 [Source:UniProtKB/Swiss-Prot;Acc:Q9SSC1]
AT5G60910.2	ath-miR159b-5p	2.5	Agamous-like MADS-box protein AGL8 [Source:UniProtKB/Swiss-Prot;Acc:Q38876]
AT4G36770.1	ath-miR159b-5p	2.5	Glycosyltransferase (Fragment) [Source:UniProtKB/TrEMBL;Acc:W8PV35]
AT1G55800.1	ath-miR159b-5p	2.5	Domain of unknown function (DUF2431) [Source:TAIR;Acc:AT1G55800]
AT3G22040.1	ath-miR159b-5p	2.5	Cysteine-rich repeat secretory protein 34 [Source:UniProtKB/Swiss-Prot;Acc:Q9LRK3]
AT4G00740.1	ath-miR160c-3p	2.5	Probable methyltransferase PMT13 [Source:UniProtKB/Swiss-Prot;Acc:Q93W95]
AT4G17140.1	ath-miR164c-3p	2.5	Pleckstrin homology (PH) domain-containing protein [Source:UniProtKB/TrEMBL;Acc:F4JNE2]
AT5G34870.1	ath-miR164c-3p	2.5	Zinc knuckle (CCHC-type) family protein [Source:UniProtKB/TrEMBL;Acc:F4JWU5]
AT5G01110.1	ath-miR2938	2.5	Tetratricopeptide repeat (TPR)-like superfamily protein [Source:TAIR;Acc:AT5G01110]
AT1G50500.5	ath-miR2938	2.5	Membrane trafficking VPS53 family protein [Source:TAIR;Acc:AT1G50500]
AT5G36740.2	ath-miR5015	2.5	Acyl-CoA N-acyltransferase with RING/FYVE/PHD-type zinc finger protein [Source:TAIR;Acc:AT5G36740]
AT1G71040.1	ath-miR5015	2.5	Multicopper oxidase LPR2 [Source:UniProtKB/Swiss-Prot;Acc:Q949X9]
AT1G65930.1	ath-miR5015	2.5	Isocitrate dehydrogenase [NADP] [Source:UniProtKB/TrEMBL;Acc:A0A178W7K0]
AT3G01030.1	ath-miR5016	2.5	C2H2 and C2HC zinc fingers superfamily protein [Source:UniProtKB/TrEMBL;Acc:F4IYD1]
AT1G59680.1	ath-miR5016	2.5	F-box associated ubiquitination effector family protein [Source:TAIR;Acc:AT1G59680]
AT1G25450.1	ath-miR5016	2.5	3-ketoacyl-CoA synthase 5 [Source:UniProtKB/Swiss-Prot;Acc:Q9C6L5]
AT4G32600.2	ath-miR5021	2.5	C3H4 type zinc finger protein [Source:UniProtKB/TrEMBL;Acc:Q8VY23]
AT5G12990.1	ath-miR5027	2.5	CLAVATA3/ESR (CLE)-related protein 40 [Source:UniProtKB/Swiss-Prot;Acc:Q9LXU0]
AT1G54590.1	ath-miR5645a	2.5	Pre-mRNA-splicing factor-like protein [Source:UniProtKB/TrEMBL;Acc:F4HWZ0]
AT1G19990.1	ath-miR5645a	2.5	unknown protein; FUNCTIONS IN: molecular_function unknown; INVOLVED IN: biological_process unknown; LOCATED IN: cellular_component unknown; EXPRESSED IN: cultured cell; BEST Arabidopsis thaliana protein match is: unknown protein (TAIR:AT5G11600.1). [Source:TAIR;Acc:AT1G19990]
AT5G56190.6	ath-miR5658	2.5	Transducin/WD40 repeat-like superfamily protein [Source:TAIR;Acc:AT5G56190]
AT5G51210.1	ath-miR773a	2.5	OLEO3 [Source:UniProtKB/TrEMBL;Acc:A0A384LN43]
AT5G45200.3	ath-miR773a	2.5	Disease resistance protein (TIR-NBS-LRR class) family [Source:UniProtKB/TrEMBL;Acc:F4KD45]
AT3G12120.2	ath-miR773a	2.5	FAD2 [Source:UniProtKB/TrEMBL;Acc:A0A178VIK7]
AT3G12010.1	ath-miR773a	2.5	C18orf8 [Source:UniProtKB/TrEMBL;Acc:F4J8L1]
AT3G10010.2	ath-miR834	2.5	DEMETER-like protein 2 [Source:UniProtKB/Swiss-Prot;Acc:Q9SR66]
AT2G20260.1	ath-miR834	2.5	Photosystem I reaction center subunit IV B, chloroplastic [Source:UniProtKB/Swiss-Prot;Acc:Q9S714]
AT1G20920.3	ath-miR834	2.5	DEAD-box ATP-dependent RNA helicase 42 [Source:UniProtKB/Swiss-Prot;Acc:Q8H0U8]
AT2G39900.1	ath-miR834	2.5	WLIM2a [Source:UniProtKB/TrEMBL;Acc:A0A178VU35]
AT1G09730.1	ath-miR838	2.5	Cysteine proteinases superfamily protein [Source:UniProtKB/TrEMBL;Acc:F4I133]
AT3G12380.1	ath-miR838	2.5	actin-related protein 5 [Source:TAIR;Acc:AT3G12380]
AT1G72360.2	ath-miR838	2.5	Integrase-type DNA-binding superfamily protein [Source:UniProtKB/TrEMBL;Acc:F4IDA7]
AT1G51630.1	ath-miR838	2.5	Protein MANNAN SYNTHESIS-RELATED 2 [Source:UniProtKB/Swiss-Prot;Acc:Q0WPA5]
AT5G07400.3	ath-miR838	2.5	At5g07400 [Source:UniProtKB/TrEMBL;Acc:Q84MA4]
AT2G35920.2	ath-miR838	2.5	RNA helicase family protein [Source:TAIR;Acc:AT2G35920]
AT3G07400.1	ath-miR838	2.5	F21O3.11 protein [Source:UniProtKB/TrEMBL;Acc:Q9SRS6]
AT1G62940.1	ath-miR838	2.5	4-coumarate--CoA ligase-like 1 [Source:UniProtKB/Swiss-Prot;Acc:Q9LQ12]
AT4G22745.1	ath-miR838	2.5	MBD1 [Source:UniProtKB/TrEMBL;Acc:A0A178UWM3]
AT4G39850.4	ath-miR838	2.5	Peroxisomal ABC transporter 1 [Source:UniProtKB/TrEMBL;Acc:F4JJ27]
AT5G58960.2	ath-miR838	2.5	Plant protein of unknown function (DUF641) [Source:TAIR;Acc:AT5G58960]
AT3G12860.1	ath-miR838	2.5	NOP56-like pre RNA processing ribonucleoprotein [Source:UniProtKB/TrEMBL;Acc:Q9LTV0]
AT2G01720.1	ath-miR838	2.5	Dolichyl-diphosphooligosaccharide--protein glycosyltransferase subunit 1B [Source:UniProtKB/Swiss-Prot;Acc:Q9ZUA0]
AT1G65010.1	ath-miR838	2.5	Putative WEB family protein At1g65010, chloroplastic [Source:UniProtKB/Swiss-Prot;Acc:F4I8B9]
AT3G63460.1	ath-miR838	2.5	Protein transport protein SEC31 homolog B [Source:UniProtKB/Swiss-Prot;Acc:Q8L611]
AT3G47050.1	ath-miR838	2.5	Beta-D-glucan exohydrolase-like protein [Source:UniProtKB/TrEMBL;Acc:Q9SD68]
AT3G44790.1	ath-miR838	2.5	MATH domain and coiled-coil domain-containing protein At3g44790 [Source:UniProtKB/Swiss-Prot;Acc:F4J4A0]
AT3G44805.1	ath-miR838	2.5	TRAF-like superfamily protein [Source:UniProtKB/TrEMBL;Acc:F4J4A2]
AT1G10740.1	ath-miR838	2.5	Alpha/beta-Hydrolases superfamily protein [Source:UniProtKB/TrEMBL;Acc:Q9SAC8]
AT5G57790.3	ath-miR838	2.5	unknown protein; Ha. [Source:TAIR;Acc:AT5G57790]
AT3G18750.4	ath-miR838	2.5	Probable serine/threonine-protein kinase WNK6 [Source:UniProtKB/Swiss-Prot;Acc:Q8S8Y8]
AT1G19260.1	ath-miR838	2.5	TTF-type zinc finger protein with HAT dimerization domain-containing protein [Source:UniProtKB/TrEMBL;Acc:F4IE28]
AT1G52050.1	ath-miR846-3p	2.5	Jacalin-related lectin 8 [Source:UniProtKB/Swiss-Prot;Acc:F4IB94]
AT1G52070.1	ath-miR846-3p	2.5	Jacalin-related lectin 10 [Source:UniProtKB/Swiss-Prot;Acc:Q8GWI7]
AT1G52060.1	ath-miR846-3p	2.5	Jacalin-related lectin 9 [Source:UniProtKB/Swiss-Prot;Acc:F4IB95]
AT5G28520.2	ath-miR846-3p	2.5	Jacalin-related lectin 40 [Source:UniProtKB/Swiss-Prot;Acc:Q9LKR6]
AT1G60110.3	ath-miR846-3p	2.5	Mannose-binding lectin superfamily protein [Source:TAIR;Acc:AT1G60110]
AT5G38550.1	ath-miR846-3p	2.5	Jacalin-related lectin 44 [Source:UniProtKB/Swiss-Prot;Acc:Q9FFW6]
AT2G42270.1	ath-miR846-3p	2.5	DExH-box ATP-dependent RNA helicase DExH13 [Source:UniProtKB/Swiss-Prot;Acc:O48534]
AT5G38540.2	ath-miR846-3p	2.5	Mannose-binding lectin superfamily protein [Source:TAIR;Acc:AT5G38540]
AT5G48860.1	ath-miR865-3p	2.5	Putative uncharacterized protein [Source:UniProtKB/TrEMBL;Acc:Q9FKB1]
AT3G52280.2	ath-miR865-3p	2.5	General transcription factor group E6 [Source:UniProtKB/TrEMBL;Acc:F4J6V6]
AT1G03770.6	ath-miR865-3p	2.5	RING 1B [Source:UniProtKB/TrEMBL;Acc:F4I2H4]
AT3G11000.1	ath-miR865-3p	2.5	DCD (Development and Cell Death) domain protein [Source:UniProtKB/TrEMBL;Acc:F4J517]
AT2G16730.1	ath-miR865-3p	2.5	Beta-galactosidase 13 [Source:UniProtKB/Swiss-Prot;Acc:Q9SCU9]
AT1G57820.2	ath-miR865-3p	2.5	E3 ubiquitin-protein ligase ORTHRUS 2 [Source:UniProtKB/Swiss-Prot;Acc:Q8VYZ0]
AT3G27910.1	ath-miR865-3p	2.5	Galactose oxidase/kelch repeat superfamily protein [Source:TAIR;Acc:AT3G27910]
AT5G12890.1	ath-miR865-3p	2.5	Glycosyltransferase (Fragment) [Source:UniProtKB/TrEMBL;Acc:W8Q2U4]
AT1G52980.1	ath-miR865-3p	2.5	Nuclear/nucleolar GTPase 2 [Source:UniProtKB/Swiss-Prot;Acc:Q9C923]
AT1G53570.3	ath-miR865-3p	2.5	Mitogen-activated protein kinase kinase kinase 3 [Source:UniProtKB/Swiss-Prot;Acc:F4HRJ4]
AT3G42660.1	ath-miR865-3p	2.5	Transducin family protein / WD-40 repeat family protein [Source:UniProtKB/TrEMBL;Acc:F4JF14]
AT5G24350.3	ath-miR865-3p	2.5	CONTAINS InterPro DOMAIN/s: Secretory pathway Sec39 (InterPro:IPR013244); Ha. [Source:TAIR;Acc:AT5G24350]
AT1G48090.2	bcy-miR156	2.5	calcium-dependent lipid-binding family protein [Source:TAIR;Acc:AT1G48090]
AT3G27900.2	bcy-miR156	2.5	Protein of unknown function (DUF1184) [Source:TAIR;Acc:AT3G27900]
AT1G32170.1	bcy-miR156	2.5	Probable xyloglucan endotransglucosylase/hydrolase protein 30 [Source:UniProtKB/Swiss-Prot;Acc:Q38908]
AT4G31570.2	bcy-miR529	2.5	CONTAINS InterPro DOMAIN/s: Prefoldin (InterPro:IPR009053); BEST Arabidopsis thaliana protein match is: unknown protein (TAIR:AT1G24460.1); Ha. [Source:TAIR;Acc:AT4G31570]
AT5G16910.1	bcy-miR529	2.5	CSLD2 [Source:UniProtKB/TrEMBL;Acc:A0A178UAL6]
AT3G14205.2	bcy-miR529	2.5	Phosphoinositide phosphatase SAC2 [Source:UniProtKB/Swiss-Prot;Acc:Q94A27]
AT1G48760.2	bcy-miR529	2.5	AP-3 complex subunit delta [Source:UniProtKB/Swiss-Prot;Acc:Q9C744]
AT1G61310.1	bcy-miR529	2.5	LRR and NB-ARC domains-containing disease resistance protein [Source:TAIR;Acc:AT1G61310]
AT3G61590.4	bcy-miR529	2.5	Galactose oxidase/kelch repeat superfamily protein [Source:UniProtKB/TrEMBL;Acc:A0A1I9LRL4]
AT3G26290.2	bcy-miR529	2.5	Cytochrome P450, family 71, subfamily B, polypeptide 26 [Source:UniProtKB/TrEMBL;Acc:A0A1I9LRI3]
AT5G42570.1	bcy-miR529	2.5	At5g42570 [Source:UniProtKB/TrEMBL;Acc:Q93XZ7]
AT3G43190.1	bcy-miR529	2.5	Sucrose synthase 4 [Source:UniProtKB/Swiss-Prot;Acc:Q9LXL5]
AT1G75880.2	bcy-miR529	2.5	GDSL esterase/lipase EXL1 [Source:UniProtKB/Swiss-Prot;Acc:Q94CH8]
AT5G66070.3	bcy-miR529	2.5	RING/U-box superfamily protein [Source:UniProtKB/TrEMBL;Acc:F4JZ26]
AT2G28780.1	bcy-miR529	2.5	p-hydroxybenzoic acid efflux pump subunit [Source:UniProtKB/TrEMBL;Acc:Q84W96]
AT1G65080.1	bcy-miR529	2.5	ALBINO3-like protein 2, chloroplastic [Source:UniProtKB/Swiss-Prot;Acc:Q8L718]
AT5G20300.4	bcy-miR529	2.5	Translocase of chloroplast 90, chloroplastic [Source:UniProtKB/Swiss-Prot;Acc:Q6S5G3]
AT4G00650.1	bcy-miR529	2.5	Inactive protein FRIGIDA [Source:UniProtKB/Swiss-Prot;Acc:Q67Z93]
AT1G16670.1	bcy-miR529	2.5	Cold-responsive protein kinase 1 [Source:UniProtKB/Swiss-Prot;Acc:Q93YN1]
AT2G16640.3	bcy-miR529	2.5	Translocase of chloroplast 132, chloroplastic [Source:UniProtKB/Swiss-Prot;Acc:Q9SLF3]
AT3G61320.2	bcy-miR529	2.5	Bestrophin-like protein [Source:UniProtKB/TrEMBL;Acc:A0A1I9LTI1]
AT1G02800.1	bcy-miR529	2.5	Endoglucanase 1 [Source:UniProtKB/Swiss-Prot;Acc:Q9SRX3]
AT5G49340.1	bcy-miR529	2.5	Protein trichome birefringence-like 4 [Source:UniProtKB/Swiss-Prot;Acc:Q9FJ06]
AT4G30290.1	bcy-miR529	2.5	Xyloglucan endotransglucosylase/hydrolase [Source:UniProtKB/TrEMBL;Acc:A0A178UU22]
AT3G58640.1	bcy-miR529	2.5	AT3g58640/F14P22_230 [Source:UniProtKB/TrEMBL;Acc:Q94AB2]
AT2G37540.2	bdi-miR159a-5p	2.5	NAD(P)-binding Rossmann-fold superfamily protein [Source:UniProtKB/TrEMBL;Acc:O80924]
AT3G48080.1	bdi-miR159a-5p	2.5	Protein EDS1B [Source:UniProtKB/Swiss-Prot;Acc:Q9SU71]
AT3G26890.4	bdi-miR160b-3p	2.5	AT3G26890 protein [Source:UniProtKB/TrEMBL;Acc:Q949N7]
AT5G50440.2	bdi-miR164c-3p	2.5	Membrin-12 [Source:UniProtKB/Swiss-Prot;Acc:Q9FK28]
AT5G48410.2	bdi-miR164f	2.5	Glutamate receptor 1.3 [Source:UniProtKB/Swiss-Prot;Acc:Q9FH75]
AT5G53370.1	bdi-miR164f	2.5	pectin methylesterase PCR fragment F [Source:TAIR;Acc:AT5G53370]
AT3G48280.1	bdi-miR164f	2.5	Cytochrome P450 71A25 [Source:UniProtKB/Swiss-Prot;Acc:Q9STK8]
AT3G61610.1	bdi-miR164f	2.5	Glucose-6-phosphate 1-epimerase [Source:UniProtKB/TrEMBL;Acc:Q9M308]
AT5G64570.2	bdi-miR164f	2.5	Beta-D-xylosidase 4 [Source:UniProtKB/Swiss-Prot;Acc:Q9FLG1]
AT5G53420.5	bdi-miR164f	2.5	CCT motif family protein [Source:UniProtKB/TrEMBL;Acc:Q8L602]
AT4G04745.1	bdi-miR164f	2.5	At4g04745 [Source:UniProtKB/TrEMBL;Acc:Q6NL28]
AT1G23300.1	bdi-miR164f	2.5	Protein DETOXIFICATION 32 [Source:UniProtKB/Swiss-Prot;Acc:F4I4Q3]
AT1G71120.1	bdi-miR164f	2.5	GLIP6 [Source:UniProtKB/TrEMBL;Acc:A0A178WCW6]
AT1G15940.1	bdi-miR169k-5p	2.5	T24D18.4 [Source:UniProtKB/TrEMBL;Acc:Q9S9P0]
AT1G10460.1	bdi-miR5181b	2.5	Germin-like protein subfamily 1 member 1 [Source:UniProtKB/Swiss-Prot;Acc:P92998]
AT2G17070.1	bdi-miR5185a-5p	2.5	Putative uncharacterized protein [Source:UniProtKB/TrEMBL;Acc:Q5BPT6]
AT5G53180.6	bdi-miR5185a-5p	2.5	Polypyrimidine tract-binding protein homolog 2 [Source:UniProtKB/Swiss-Prot;Acc:Q9FGL9]
AT2G19410.3	bdi-miR5185a-5p	2.5	U-box domain-containing protein kinase family protein [Source:TAIR;Acc:AT2G19410]
AT4G20340.3	bdi-miR5185a-5p	2.5	Transcription factor TFIIE, alpha subunit [Source:UniProtKB/TrEMBL;Acc:F4JUV3]
AT3G28660.1	bdi-miR5185a-5p	2.5	Pentatricopeptide repeat-containing protein At3g28660 [Source:UniProtKB/Swiss-Prot;Acc:Q9LJI9]
AT4G18330.2	bdi-miR5185a-5p	2.5	Translation elongation factor EF1A/initiation factor IF2gamma family protein [Source:UniProtKB/TrEMBL;Acc:F4JQU1]
AT1G04170.1	bdi-miR5185a-5p	2.5	Eukaryotic translation initiation factor 2 gamma subunit [Source:UniProtKB/TrEMBL;Acc:O64490]
AT3G16785.1	bdi-miR5185a-5p	2.5	Phospholipase [Source:UniProtKB/TrEMBL;Acc:A0A1I9LQ40]
AT4G16340.2	bdi-miR5185a-5p	2.5	Guanine nucleotide exchange factor SPIKE 1 [Source:UniProtKB/Swiss-Prot;Acc:Q8SAB7]
AT5G45170.2	bdi-miR5185b-3p	2.5	At5g45170 [Source:UniProtKB/TrEMBL;Acc:Q6NMA9]
AT4G30825.1	bdi-miR5185b-3p	2.5	Pentatricopeptide repeat-containing protein At4g30825, chloroplastic [Source:UniProtKB/Swiss-Prot;Acc:O65567]
AT5G63370.1	bdi-miR5185b-3p	2.5	Cyclin-dependent kinase G1 [Source:UniProtKB/Swiss-Prot;Acc:Q9FGW5]
AT2G24330.1	bdi-miR5185b-3p	2.5	Uncharacterized protein At2g24330 [Source:UniProtKB/TrEMBL;Acc:Q541V7]
AT4G34100.1	bdi-miR5185b-3p	2.5	Probable E3 ubiquitin ligase SUD1 [Source:UniProtKB/Swiss-Prot;Acc:F4JKK0]
AT2G44070.1	bdi-miR5185b-3p	2.5	NagB/RpiA/CoA transferase-like superfamily protein [Source:UniProtKB/TrEMBL;Acc:F4IT40]
AT5G15790.3	cre-miR1171	2.5	RING/U-box superfamily protein [Source:TAIR;Acc:AT5G15790]
AT2G28010.1	cre-miR1171	2.5	Eukaryotic aspartyl protease family protein [Source:UniProtKB/TrEMBL;Acc:Q9SJJ2]
AT3G60860.1	cre-miR1171	2.5	Brefeldin A-inhibited guanine nucleotide-exchange protein 2 [Source:UniProtKB/Swiss-Prot;Acc:Q9LZX8]
AT1G53440.1	csi-miR167a-3p	2.5	Probable LRR receptor-like serine/threonine-protein kinase At1g53440 [Source:UniProtKB/Swiss-Prot;Acc:C0LGG9]
AT2G48120.2	csi-miR167a-3p	2.5	Protein PALE CRESS, chloroplastic [Source:UniProtKB/Swiss-Prot;Acc:Q39089]
AT3G59210.4	csi-miR167c-3p	2.5	F-box/LRR-repeat protein At3g59210 [Source:UniProtKB/Swiss-Prot;Acc:Q8GW80]
AT2G28250.4	csi-miR167c-3p	2.5	NCRK [Source:UniProtKB/TrEMBL;Acc:A0A178VW29]
AT3G23590.1	csi-miR167c-3p	2.5	Mediator of RNA polymerase II transcription subunit 33A [Source:UniProtKB/Swiss-Prot;Acc:Q9LUG9]
AT1G67780.1	csi-miR167c-3p	2.5	Zinc-finger domain of monoamine-oxidase A repressor R1 protein [Source:UniProtKB/TrEMBL;Acc:F4HTR3]
AT4G09800.1	csi-miR167c-3p	2.5	40S ribosomal protein S18 [Source:UniProtKB/Swiss-Prot;Acc:P34788]
AT3G31910.1	csi-miR167c-3p	2.5	Ulp1 protease family protein (DUF1985) [Source:UniProtKB/TrEMBL;Acc:F4J924]
AT3G43500.1	csi-miR396c	2.5	Uncharacterized protein T18D12_70 [Source:UniProtKB/TrEMBL;Acc:Q9M240]
AT1G14350.1	csi-miR396c	2.5	MYB124 [Source:UniProtKB/TrEMBL;Acc:A0A178W3Z3]
AT3G57570.2	csi-miR396c	2.5	ARM repeat superfamily protein [Source:UniProtKB/TrEMBL;Acc:F4J3F3]
AT1G05890.2	far-miR164a	2.5	RBR-type E3 ubiquitin transferase [Source:UniProtKB/TrEMBL;Acc:F4IAE4]
AT1G77770.3	far-miR164a	2.5	At1g77770 [Source:UniProtKB/TrEMBL;Acc:Q84K51]
AT1G73390.5	ghr-miR156c	2.5	At1g73390 [Source:UniProtKB/TrEMBL;Acc:Q9FX34]
AT4G10950.2	ghr-miR156c	2.5	SGNH hydrolase-type esterase superfamily protein [Source:TAIR;Acc:AT4G10950]
AT4G24450.1	gma-miR1511	2.5	Alpha-glucan water dikinase 2 [Source:UniProtKB/Swiss-Prot;Acc:Q9STV0]
AT3G45610.1	gma-miR1512b	2.5	Dof zinc finger protein DOF3.2 [Source:UniProtKB/Swiss-Prot;Acc:Q9M1E6]
AT1G52690.1	gma-miR1513c	2.5	Late embryogenesis abundant protein 7 [Source:UniProtKB/Swiss-Prot;Acc:Q96270]
AT1G69670.2	gma-miR1527	2.5	Cullin-3B [Source:UniProtKB/Swiss-Prot;Acc:Q9C9L0]
AT4G30020.1	gma-miR1533	2.5	Subtilisin-like protease SBT2.6 [Source:UniProtKB/Swiss-Prot;Acc:Q9SZV5]
AT5G07300.1	gma-miR1533	2.5	Protein BONZAI 2 [Source:UniProtKB/Swiss-Prot;Acc:Q5S1W2]
AT3G16500.1	gma-miR1533	2.5	Auxin-responsive protein IAA26 [Source:UniProtKB/Swiss-Prot;Acc:Q8LAL2]
AT1G78290.2	gma-miR1533	2.5	SRK2C [Source:UniProtKB/TrEMBL;Acc:A0A178W6S8]
AT3G52800.2	gma-miR1533	2.5	A20/AN1-like zinc finger family protein [Source:UniProtKB/TrEMBL;Acc:A0A178VIF4]
AT1G09020.1	gma-miR1533	2.5	Sucrose nonfermenting 4-like protein [Source:UniProtKB/Swiss-Prot;Acc:Q944A6]
AT3G05840.1	gma-miR1533	2.5	AT3G05840 protein [Source:UniProtKB/TrEMBL;Acc:Q0WUV3]
AT4G39740.1	gma-miR1533	2.5	HCC2 [Source:UniProtKB/TrEMBL;Acc:A0A178V000]
AT4G24420.2	gma-miR1533	2.5	RNA-binding (RRM/RBD/RNP motifs) family protein [Source:UniProtKB/TrEMBL;Acc:Q9STV2]
AT1G52342.1	gma-miR1533	2.5	Putative uncharacterized protein [Source:UniProtKB/TrEMBL;Acc:Q1G3Y9]
AT5G55930.1	gma-miR159c	2.5	Oligopeptide transporter 1 [Source:UniProtKB/Swiss-Prot;Acc:Q9FG72]
AT1G67000.1	gma-miR167h	2.5	LEAF RUST 10 DISEASE-RESISTANCE LOCUS RECEPTOR-LIKE PROTEIN KINASE-like 2.8 [Source:UniProtKB/Swiss-Prot;Acc:Q3ECH2]
AT1G05000.1	gma-miR172d	2.5	Phosphotyrosine protein phosphatases superfamily protein [Source:UniProtKB/TrEMBL;Acc:F4I780]
AT3G47360.1	gma-miR172d	2.5	11-beta-hydroxysteroid dehydrogenase-like 3 [Source:UniProtKB/Swiss-Prot;Acc:Q9STY7]
AT5G09910.1	gma-miR2108b	2.5	Small GTPase-like protein LIP2 [Source:UniProtKB/Swiss-Prot;Acc:F4KFD8]
AT4G26750.1	gma-miR319d	2.5	EXT-like protein [Source:UniProtKB/TrEMBL;Acc:A0A178UUB7]
AT1G53230.2	gma-miR319d	2.5	TCP3 [Source:UniProtKB/TrEMBL;Acc:A0A178WDV9]
AT1G29740.1	gma-miR319f	2.5	Leucine-rich repeat transmembrane protein kinase [Source:UniProtKB/TrEMBL;Acc:F4I337]
AT3G20050.1	gma-miR319f	2.5	T-complex protein 1 subunit alpha [Source:UniProtKB/Swiss-Prot;Acc:P28769]
AT5G40450.2	gma-miR319f	2.5	unknown protein; FUNCTIONS IN: molecular_function unknown; INVOLVED IN: biological_process unknown; LOCATED IN: chloroplast, plasma membrane; EXPRESSED IN: 24 plant structures; EXPRESSED DURING: 13 growth stages; Ha. [Source:TAIR;Acc:AT5G40450]
AT1G67350.2	gma-miR396g	2.5	At1g67350 [Source:UniProtKB/TrEMBL;Acc:Q9FYF8]
AT5G02430.1	gma-miR396g	2.5	Transducin/WD40 repeat-like superfamily protein [Source:UniProtKB/TrEMBL;Acc:Q9LZ59]
AT1G17140.2	gma-miR396g	2.5	RIP1 [Source:UniProtKB/TrEMBL;Acc:A0A178W8G4]
AT5G23980.1	gma-miR396g	2.5	Ferric reduction oxidase 4 [Source:UniProtKB/Swiss-Prot;Acc:Q8W110]
AT1G27700.1	gma-miR396g	2.5	At1g27700/T22C5_14 [Source:UniProtKB/TrEMBL;Acc:Q940U5]
AT3G50940.1	gma-miR396g	2.5	AAA-ATPase At3g50940 [Source:UniProtKB/Swiss-Prot;Acc:Q147F9]
AT5G50690.1	gma-miR4414b	2.5	11-beta-hydroxysteroid dehydrogenase-like 4B [Source:UniProtKB/Swiss-Prot;Acc:Q9LUF2]
AT5G50590.1	gma-miR4414b	2.5	11-beta-hydroxysteroid dehydrogenase-like 4A [Source:UniProtKB/Swiss-Prot;Acc:P0DKC7]
AT4G27220.1	gma-miR482b-3p	2.5	NB-ARC domain-containing disease resistance protein [Source:TAIR;Acc:AT4G27220]
AT3G49730.1	gma-miR482b-3p	2.5	Pentatricopeptide repeat-containing protein At3g49730 [Source:UniProtKB/Swiss-Prot;Acc:P0C8A0]
AT1G49975.1	gma-miR4993	2.5	At1g49975 [Source:UniProtKB/TrEMBL;Acc:Q8LFL5]
AT2G18245.1	gma-miR4993	2.5	Alpha/beta-Hydrolases superfamily protein [Source:UniProtKB/TrEMBL;Acc:Q8S8G6]
AT1G64640.1	gma-miR4993	2.5	ENODL8 [Source:UniProtKB/TrEMBL;Acc:A0A178WAZ0]
AT3G54430.1	gma-miR4993	2.5	Protein SHI RELATED SEQUENCE 6 [Source:UniProtKB/Swiss-Prot;Acc:Q9M2U4]
AT3G58620.1	gma-miR4993	2.5	TTL4 [Source:UniProtKB/TrEMBL;Acc:A0A178VKQ3]
AT1G27950.1	gma-miR4993	2.5	Non-specific lipid transfer protein GPI-anchored 1 [Source:UniProtKB/Swiss-Prot;Acc:Q9C7F7]
AT5G49020.1	gma-miR4993	2.5	Probable histone-arginine methyltransferase 1.4 [Source:UniProtKB/Swiss-Prot;Acc:A3KPF2]
AT2G43800.1	gma-miR4993	2.5	Formin-like protein [Source:UniProtKB/TrEMBL;Acc:A0A178VS83]
AT3G50190.4	gma-miR4993	2.5	Transmembrane protein, putative (DUF247) [Source:UniProtKB/TrEMBL;Acc:F4IZC0]
AT1G28570.3	gra-miR482	2.5	GDSL esterase/lipase At1g28570 [Source:UniProtKB/Swiss-Prot;Acc:Q9FXJ1]
AT3G07220.1	gra-miR482	2.5	FHA domain-containing protein FHA2 [Source:UniProtKB/Swiss-Prot;Acc:Q9SFV2]
AT1G48260.2	hvu-miR1436	2.5	CBL-interacting serine/threonine-protein kinase 17 [Source:UniProtKB/Swiss-Prot;Acc:Q94C40]
AT2G16800.1	hvu-miR169	2.5	Expressed protein [Source:UniProtKB/TrEMBL;Acc:Q9SLD9]
AT1G47670.1	mtr-miR156j	2.5	Lysine histidine transporter-like 8 [Source:UniProtKB/Swiss-Prot;Acc:Q9SX98]
AT3G01790.2	mtr-miR164d	2.5	At1g01640 [Source:UniProtKB/TrEMBL;Acc:Q7XA68]
AT5G13010.1	mtr-miR164d	2.5	Pre-mRNA-splicing factor ATP-dependent RNA helicase DEAH7 [Source:UniProtKB/Swiss-Prot;Acc:F4K2E9]
AT3G17040.3	mtr-miR164d	2.5	Protein high chlorophyll fluorescent 107 [Source:UniProtKB/Swiss-Prot;Acc:Q8RWG2]
AT1G49160.4	mtr-miR164d	2.5	Protein kinase superfamily protein [Source:TAIR;Acc:AT1G49160]
AT5G52430.1	mtr-miR169c	2.5	At5g52430 [Source:UniProtKB/TrEMBL;Acc:Q9FHB7]
AT5G17670.1	mtr-miR169e-3p	2.5	Alpha/beta-Hydrolases superfamily protein [Source:UniProtKB/TrEMBL;Acc:Q9FN84]
AT5G65940.3	mtr-miR169l-3p	2.5	3-hydroxyisobutyryl-CoA hydrolase 1 [Source:UniProtKB/Swiss-Prot;Acc:Q9LKJ1]
AT1G19170.1	mtr-miR2199	2.5	Pectin lyase-like superfamily protein [Source:UniProtKB/TrEMBL;Acc:F4IE17]
AT1G01220.7	mtr-miR2586a	2.5	Bifunctional fucokinase/fucose pyrophosphorylase [Source:UniProtKB/Swiss-Prot;Acc:Q9LNJ9]
AT3G28770.1	mtr-miR2595	2.5	Transmembrane protein, putative (DUF1216) [Source:UniProtKB/TrEMBL;Acc:Q9LH98]
AT1G06420.1	mtr-miR2595	2.5	DNA ligase-like protein [Source:UniProtKB/TrEMBL;Acc:Q9LMH9]
AT4G26455.1	mtr-miR2595	2.5	WPP domain-interacting protein 1 [Source:UniProtKB/Swiss-Prot;Acc:Q8GXA4]
AT5G22460.1	mtr-miR2595	2.5	Alpha/beta-Hydrolases superfamily protein [Source:UniProtKB/TrEMBL;Acc:Q9FMQ5]
AT4G15530.2	mtr-miR2595	2.5	Pyruvate, phosphate dikinase 1, chloroplastic [Source:UniProtKB/Swiss-Prot;Acc:O23404]
AT1G07620.2	mtr-miR2595	2.5	GTP-binding protein Obg/CgtA [Source:TAIR;Acc:AT1G07620]
AT1G60890.1	mtr-miR2595	2.5	Phosphatidylinositol 4-phosphate 5-kinase [Source:UniProtKB/TrEMBL;Acc:F4HRM3]
AT2G32990.1	mtr-miR2595	2.5	Endoglucanase 11 [Source:UniProtKB/Swiss-Prot;Acc:O48766]
AT1G62430.1	mtr-miR2595	2.5	Phosphatidate cytidylyltransferase 1 [Source:UniProtKB/Swiss-Prot;Acc:O04928]
AT3G18370.1	mtr-miR2630a	2.5	AT3g18370/MYF24_8 [Source:UniProtKB/TrEMBL;Acc:Q93ZM0]
AT2G35190.1	mtr-miR2630a	2.5	Novel plant SNARE 11 [Source:UniProtKB/Swiss-Prot;Acc:Q944A9]
AT5G65274.1	mtr-miR2630a	2.5	Actin-related protein 2/3 complex subunit 5B [Source:UniProtKB/Swiss-Prot;Acc:B3H6Y2]
AT1G78780.5	mtr-miR2630a	2.5	pathogenesis-related family protein [Source:TAIR;Acc:AT1G78780]
AT2G41890.1	mtr-miR2630a	2.5	G-type lectin S-receptor-like serine/threonine-protein kinase SD3-1 [Source:UniProtKB/Swiss-Prot;Acc:P93756]
AT1G70720.1	mtr-miR2650	2.5	Plant invertase/pectin methylesterase inhibitor superfamily protein [Source:TAIR;Acc:AT1G70720]
AT5G43700.1	mtr-miR2650	2.5	IAA4 [Source:UniProtKB/TrEMBL;Acc:A0A384LA06]
AT1G22340.1	mtr-miR2655a	2.5	UDP-glycosyltransferase 85A7 [Source:UniProtKB/Swiss-Prot;Acc:Q9LME8]
AT3G01430.1	mtr-miR2673a	2.5	NHL domain protein [Source:UniProtKB/TrEMBL;Acc:Q9SGH5]
AT1G33240.3	mtr-miR2673a	2.5	GT-2-like 1 [Source:TAIR;Acc:AT1G33240]
AT5G02480.1	mtr-miR2673a	2.5	AT5g02480/T22P11_70 [Source:UniProtKB/TrEMBL;Acc:Q9C5N0]
AT1G15830.2	mtr-miR2673a	2.5	unknown protein; Ha. [Source:TAIR;Acc:AT1G15830]
AT1G20900.1	mtr-miR2673a	2.5	AT-hook motif nuclear-localized protein 27 [Source:UniProtKB/Swiss-Prot;Acc:Q9S7C9]
AT3G06340.4	mtr-miR2673a	2.5	DNAJ heat shock N-terminal domain-containing protein [Source:UniProtKB/TrEMBL;Acc:Q9SQT7]
AT5G40490.1	mtr-miR2673a	2.5	RNA-binding (RRM/RBD/RNP motifs) family protein [Source:UniProtKB/TrEMBL;Acc:Q9FM47]
AT3G10440.1	mtr-miR5204	2.5	SHUGOSHIN 1 [Source:UniProtKB/Swiss-Prot;Acc:F4J3S1]
AT1G09540.1	mtr-miR5204	2.5	MYB61 [Source:UniProtKB/TrEMBL;Acc:A0A178WLE4]
AT3G10380.1	mtr-miR5204	2.5	SEC8 [Source:UniProtKB/TrEMBL;Acc:A0A178VA38]
AT3G55260.1	mtr-miR5205a	2.5	Beta-hexosaminidase [Source:UniProtKB/TrEMBL;Acc:A0A178VFV1]
AT4G23750.1	mtr-miR5238	2.5	Ethylene-responsive transcription factor CRF2 [Source:UniProtKB/Swiss-Prot;Acc:Q9SUQ2]
AT5G53460.1	mtr-miR5238	2.5	Glutamate synthase 1 [NADH], chloroplastic [Source:UniProtKB/Swiss-Prot;Acc:Q9LV03]
AT2G06005.2	mtr-miR5238	2.5	Protein FIP1 [Source:UniProtKB/Swiss-Prot;Acc:Q8S8K9]
AT1G61475.1	mtr-miR5281b	2.5	ATP binding / protein kinase [Source:UniProtKB/TrEMBL;Acc:F4HVB3]
AT1G11340.2	mtr-miR5281b	2.5	G-type lectin S-receptor-like serine/threonine-protein kinase RKS1 [Source:UniProtKB/Swiss-Prot;Acc:Q9ZT07]
AT1G51980.1	mtr-miR5281b	2.5	Probable mitochondrial-processing peptidase subunit alpha-1, mitochondrial [Source:UniProtKB/Swiss-Prot;Acc:Q9ZU25]
AT3G44020.1	mtr-miR5293	2.5	Thylakoid lumenal P17.1 protein [Source:UniProtKB/TrEMBL;Acc:Q9LXV9]
AT4G35030.4	mtr-miR5293	2.5	Protein kinase superfamily protein [Source:UniProtKB/TrEMBL;Acc:F4JM74]
AT3G52250.2	mtr-miR5293	2.5	Duplicated homeodomain-like superfamily protein [Source:UniProtKB/TrEMBL;Acc:F4J6V1]
AT1G70200.1	mtr-miR5293	2.5	RNA-binding (RRM/RBD/RNP motifs) family protein [Source:UniProtKB/TrEMBL;Acc:Q84JK1]
AT5G66650.1	mtr-miR5293	2.5	Calcium uniporter protein 3, mitochondrial [Source:UniProtKB/Swiss-Prot;Acc:Q9LVR5]
AT4G35240.3	mtr-miR5293	2.5	Protein of unknown function (DUF630 and DUF632) [Source:TAIR;Acc:AT4G35240]
AT1G77110.2	osa-miR1426	2.5	Auxin efflux carrier component [Source:UniProtKB/TrEMBL;Acc:A0A178W8W8]
AT3G58580.1	osa-miR1426	2.5	Carbon catabolite repressor protein 4 homolog 2 [Source:UniProtKB/Swiss-Prot;Acc:Q9M2F8]
AT3G23110.1	osa-miR1426	2.5	Receptor-like protein 37 [Source:UniProtKB/Swiss-Prot;Acc:Q9LS80]
AT5G53560.1	osa-miR1426	2.5	CB5-E [Source:UniProtKB/TrEMBL;Acc:A0A178USU5]
AT3G16460.2	osa-miR1439	2.5	Jacalin-related lectin 34 [Source:UniProtKB/Swiss-Prot;Acc:O04310]
AT1G71015.2	osa-miR156c-3p	2.5	At1g71015 [Source:UniProtKB/TrEMBL;Acc:Q9SSJ7]
AT2G41445.2	osa-miR159c	2.5	unknown protein; FUNCTIONS IN: molecular_function unknown; INVOLVED IN: biological_process unknown; LOCATED IN: cellular_component unknown; BEST Arabidopsis thaliana protein match is: unknown protein (TAIR:AT2G41470.1); Ha. [Source:TAIR;Acc:AT2G41445]
AT2G46890.1	osa-miR159c	2.5	3-oxo-5-alpha-steroid 4-dehydrogenase (DUF1295) [Source:UniProtKB/TrEMBL;Acc:O81042]
AT5G67090.1	osa-miR159c	2.5	Subtilisin-like protease SBT1.9 [Source:UniProtKB/Swiss-Prot;Acc:Q9FHA4]
AT1G52100.1	osa-miR159c	2.5	Mannose-binding lectin superfamily protein [Source:TAIR;Acc:AT1G52100]
AT1G59830.2	osa-miR159c	2.5	Serine/threonine-protein phosphatase PP2A-1 catalytic subunit [Source:UniProtKB/Swiss-Prot;Acc:Q07099]
AT3G08850.1	osa-miR159f	2.5	RAPTOR1B [Source:UniProtKB/TrEMBL;Acc:A0A178V9S6]
AT1G55490.1	osa-miR160f-3p	2.5	LEN1 [Source:UniProtKB/TrEMBL;Acc:A0A178W724]
AT1G61080.1	osa-miR167d-3p	2.5	Hydroxyproline-rich glycoprotein family protein [Source:TAIR;Acc:AT1G61080]
AT1G05570.1	osa-miR169d	2.5	Callose synthase 1 [Source:UniProtKB/Swiss-Prot;Acc:Q9AUE0]
AT1G20620.4	osa-miR169i-5p.2	2.5	catalase 3 [Source:TAIR;Acc:AT1G20620]
AT2G37500.2	osa-miR2863b	2.5	Arginine biosynthesis bifunctional protein ArgJ, chloroplastic [Source:UniProtKB/TrEMBL;Acc:A0A178VUS6]
AT1G78090.2	osa-miR2863b	2.5	Trehalose-phosphate phosphatase B [Source:UniProtKB/Swiss-Prot;Acc:Q9C9S4]
AT3G01970.1	osa-miR2919	2.5	Probable WRKY transcription factor 45 [Source:UniProtKB/Swiss-Prot;Acc:Q9S763]
AT1G72300.1	osa-miR2919	2.5	Leucine-rich repeat receptor-like protein kinase (Fragment) [Source:UniProtKB/TrEMBL;Acc:C0LGI8]
AT1G42440.1	osa-miR2919	2.5	At1g42440/F7F22_7 [Source:UniProtKB/TrEMBL;Acc:Q9ASU6]
AT1G32440.1	osa-miR2919	2.5	Plastidial pyruvate kinase 3, chloroplastic [Source:UniProtKB/Swiss-Prot;Acc:Q93Z53]
AT2G39200.1	osa-miR2919	2.5	MLO-like protein [Source:UniProtKB/TrEMBL;Acc:A0A178VNS1]
AT4G39180.2	osa-miR2919	2.5	Phosphatidylinositol/phosphatidylcholine transfer protein SFH2 [Source:UniProtKB/Swiss-Prot;Acc:F4JVA9]
AT1G72940.1	osa-miR2919	2.5	At1g72940/F3N23_14 [Source:UniProtKB/TrEMBL;Acc:Q9SSN2]
AT4G32030.1	osa-miR2919	2.5	At4g32030 [Source:UniProtKB/TrEMBL;Acc:O49388]
AT3G48100.1	osa-miR2919	2.5	Response reactor 2 [Source:UniProtKB/TrEMBL;Acc:Q0WW39]
AT5G62970.1	osa-miR2919	2.5	Putative F-box/FBD/LRR-repeat protein At5g62970 [Source:UniProtKB/Swiss-Prot;Acc:Q9FM55]
AT5G64460.7	osa-miR2919	2.5	Phosphoglycerate mutase-like protein 1 [Source:UniProtKB/Swiss-Prot;Acc:Q9FGF0]
AT5G13140.1	osa-miR2919	2.5	Pollen Ole e 1 allergen and extensin family protein [Source:UniProtKB/TrEMBL;Acc:Q9FY96]
AT3G11910.1	osa-miR2919	2.5	UBP13 [Source:UniProtKB/TrEMBL;Acc:A0A178VEE0]
AT2G33770.1	osa-miR2919	2.5	Probable ubiquitin-conjugating enzyme E2 24 [Source:UniProtKB/Swiss-Prot;Acc:Q8VY10]
AT2G37620.1	osa-miR2919	2.5	Actin-3 [Source:UniProtKB/Swiss-Prot;Acc:P0CJ47]
AT1G21720.1	osa-miR2919	2.5	Proteasome subunit beta type [Source:UniProtKB/TrEMBL;Acc:A0A178WJZ7]
AT1G58290.1	osa-miR2929	2.5	Glutamyl-tRNA reductase 1, chloroplastic [Source:UniProtKB/Swiss-Prot;Acc:P42804]
AT5G52440.1	osa-miR2929	2.5	Sec-independent protein translocase protein TATB, chloroplastic [Source:UniProtKB/Swiss-Prot;Acc:Q9XH75]
AT5G43780.1	osa-miR395f	2.5	ATP sulfurylase 4, chloroplastic [Source:UniProtKB/Swiss-Prot;Acc:Q9S7D8]
AT5G35460.1	osa-miR395f	2.5	AT5g35460/MOK9_4 [Source:UniProtKB/TrEMBL;Acc:Q9FJB4]
AT5G45710.2	osa-miR395f	2.5	RHA1 [Source:UniProtKB/TrEMBL;Acc:A0A178UPK9]
AT5G50550.1	osa-miR414	2.5	At5g50550 [Source:UniProtKB/TrEMBL;Acc:Q9FGP3]
AT1G72470.1	osa-miR5075	2.5	Exocyst subunit Exo70 family protein [Source:UniProtKB/TrEMBL;Acc:Q9C9E5]
AT3G54420.1	osa-miR5075	2.5	EP3 [Source:UniProtKB/TrEMBL;Acc:A0A178VE44]
AT5G12330.1	osa-miR5075	2.5	Lateral root primordium (LRP) protein-related [Source:TAIR;Acc:AT5G12330]
AT3G58510.2	osa-miR5075	2.5	DEAD-box ATP-dependent RNA helicase 11 [Source:UniProtKB/Swiss-Prot;Acc:Q8LA13]
AT1G24170.1	osa-miR5075	2.5	Hexosyltransferase (Fragment) [Source:UniProtKB/TrEMBL;Acc:W8PW12]
AT2G31560.2	osa-miR5075	2.5	AT2G31560 protein [Source:UniProtKB/TrEMBL;Acc:Q8VZ71]
AT3G48770.2	osa-miR5161	2.5	ATP/DNA binding protein [Source:UniProtKB/TrEMBL;Acc:Q9M305]
AT1G80570.1	osa-miR5161	2.5	F-box/LRR-repeat protein 14 [Source:UniProtKB/Swiss-Prot;Acc:Q3EC97]
AT5G42490.2	osa-miR529a	2.5	ATP binding microtubule motor family protein [Source:TAIR;Acc:AT5G42490]
AT5G14220.2	osa-miR530-5p	2.5	Flavin containing amine oxidoreductase family [Source:TAIR;Acc:AT5G14220]
AT1G76550.1	osa-miR530-5p	2.5	Pyrophosphate--fructose 6-phosphate 1-phosphotransferase subunit alpha 2 [Source:UniProtKB/Swiss-Prot;Acc:Q9C9K3]
AT1G21670.1	osa-miR5340	2.5	DPP6 amino-terminal domain protein [Source:UniProtKB/TrEMBL;Acc:Q9XI11]
AT5G44860.1	osa-miR5340	2.5	Gb [Source:UniProtKB/TrEMBL;Acc:O48574]
AT4G18900.1	osa-miR5491	2.5	Transducin/WD40 repeat-like superfamily protein [Source:UniProtKB/TrEMBL;Acc:F4JSB9]
AT5G46570.1	osa-miR5491	2.5	Serine/threonine-protein kinase BSK2 [Source:UniProtKB/Swiss-Prot;Acc:Q9LS26]
AT2G20250.3	osa-miR5491	2.5	unknown protein; Ha. [Source:TAIR;Acc:AT2G20250]
AT4G11547.1	pab-miR1863	2.5	Cysteine/histidine-rich C1 domain protein [Source:UniProtKB/TrEMBL;Acc:Q56X58]
AT4G11543.1	pab-miR1863	2.5	Uncharacterized protein At2g45403/F4L23.33 [Source:UniProtKB/TrEMBL;Acc:Q84V14]
AT2G45403.1	pab-miR1863	2.5	unknown protein; BEST Arabidopsis thaliana protein match is: unknown protein (TAIR:AT1G34095.1); Ha. [Source:TAIR;Acc:AT2G45403]
AT5G35610.1	pab-miR3705	2.5	Gb [Source:UniProtKB/TrEMBL;Acc:Q9FJS7]
AT3G23220.1	pab-miR3705	2.5	Ethylene-responsive transcription factor ERF095 [Source:UniProtKB/Swiss-Prot;Acc:Q9LTC6]
AT1G73020.2	pab-miR482b	2.5	Anoctamin-like protein At1g73020 [Source:UniProtKB/Swiss-Prot;Acc:A0MFS9]
AT1G78895.1	pab-miR482b	2.5	Reticulon-like protein B22 [Source:UniProtKB/Swiss-Prot;Acc:Q8GWH5]
AT1G73460.1	ppt-miR1023b-5p	2.5	Protein kinase superfamily protein [Source:UniProtKB/TrEMBL;Acc:F4HQ88]
AT5G14070.1	ppt-miR1023b-5p	2.5	Glutaredoxin-C8 [Source:UniProtKB/Swiss-Prot;Acc:Q8LF89]
AT1G09600.1	ppt-miR1023b-5p	2.5	Probable serine/threonine-protein kinase At1g09600 [Source:UniProtKB/Swiss-Prot;Acc:F4I114]
AT1G15020.1	ppt-miR1023b-5p	2.5	Sulfhydryl oxidase 1 [Source:UniProtKB/Swiss-Prot;Acc:Q8W4J3]
AT1G70310.1	ppt-miR1027a	2.5	Spermidine synthase 2 [Source:UniProtKB/Swiss-Prot;Acc:O48661]
AT5G08450.3	ppt-miR1027a	2.5	Zinc finger CCCH domain protein [Source:UniProtKB/TrEMBL;Acc:Q8RWV9]
AT1G23820.1	ppt-miR1027a	2.5	Spermidine synthase 1 [Source:UniProtKB/Swiss-Prot;Acc:Q9ZUB3]
AT5G27220.4	ppt-miR1027a	2.5	A_TM021B04.7 protein [Source:UniProtKB/TrEMBL;Acc:O04650]
AT1G14960.1	ppt-miR1027a	2.5	Major latex protein, putative [Source:UniProtKB/TrEMBL;Acc:Q93WB5]
AT1G78880.1	ppt-miR1027a	2.5	F9K20.7 protein [Source:UniProtKB/TrEMBL;Acc:Q9ZVA7]
AT4G01570.1	ppt-miR1027a	2.5	Pentatricopeptide repeat-containing protein At4g01570 [Source:UniProtKB/Swiss-Prot;Acc:Q8VZE4]
AT1G24260.3	ppt-miR1027a	2.5	At1g24260 [Source:UniProtKB/TrEMBL;Acc:B4F7R9]
AT3G46490.2	ppt-miR1027a	2.5	2-oxoglutarate (2OG) and Fe(II)-dependent oxygenase superfamily protein [Source:UniProtKB/TrEMBL;Acc:F4J938]
AT2G43070.4	ppt-miR1027a	2.5	SIGNAL PEPTIDE PEPTIDASE-LIKE 3 [Source:TAIR;Acc:AT2G43070]
AT5G14990.2	ppt-miR1027a	2.5	WPP domain associated protein [Source:UniProtKB/TrEMBL;Acc:Q9LFQ6]
AT5G51690.1	ppt-miR1027a	2.5	Probable aminotransferase ACS12 [Source:UniProtKB/Swiss-Prot;Acc:Q8GYY0]
AT1G52640.1	ppt-miR1027a	2.5	Pentatricopeptide repeat-containing protein At1g52640, mitochondrial [Source:UniProtKB/Swiss-Prot;Acc:Q9SSR6]
AT2G48110.1	ppt-miR167	2.5	Mediator of RNA polymerase II transcription subunit 33B [Source:UniProtKB/Swiss-Prot;Acc:F4IN69]
AT4G35785.3	ppt-miR319a	2.5	At4g35785 [Source:UniProtKB/TrEMBL;Acc:Q494N5]
AT4G16957.1	ppt-miR414	2.5	SUPPRESSOR OF, CONSTITUTIVE protein [Source:UniProtKB/TrEMBL;Acc:A0A1P8B3D3]
AT5G26210.1	ppt-miR414	2.5	AL4 [Source:UniProtKB/TrEMBL;Acc:A0A178U9E8]
AT3G50690.1	ppt-miR414	2.5	Acidic leucine-rich nuclear phosphoprotein 32-related protein [Source:UniProtKB/Swiss-Prot;Acc:Q9SCQ7]
AT2G03890.1	ppt-miR414	2.5	UBDK GAMMA 7 [Source:UniProtKB/TrEMBL;Acc:A0A178VP74]
AT3G48860.2	ppt-miR414	2.5	Coiled-coil domain-containing protein SCD2 [Source:UniProtKB/Swiss-Prot;Acc:Q8RWD5]
AT4G22350.3	ppt-miR414	2.5	Ubiquitin C-terminal hydrolases superfamily protein [Source:UniProtKB/TrEMBL;Acc:F4JL64]
AT3G12950.1	ppt-miR414	2.5	At3g12950 [Source:UniProtKB/TrEMBL;Acc:Q9LDF8]
AT1G10320.2	ppt-miR414	2.5	Zinc finger CCCH domain-containing protein 5 [Source:UniProtKB/Swiss-Prot;Acc:Q9SY74]
AT5G02830.1	ppt-miR419	2.5	Pentatricopeptide repeat-containing protein At5g02830, chloroplastic [Source:UniProtKB/Swiss-Prot;Acc:Q8GYL7]
AT2G41640.3	ppt-miR419	2.5	At2g41640/T32G6.16 [Source:UniProtKB/TrEMBL;Acc:O22225]
AT2G43090.1	ppt-miR419	2.5	3-isopropylmalate dehydratase small subunit 3 [Source:UniProtKB/Swiss-Prot;Acc:Q9ZW85]
AT2G18590.1	ppt-miR419	2.5	Major facilitator superfamily protein [Source:UniProtKB/TrEMBL;Acc:F4IQK9]
AT5G14320.1	ppt-miR419	2.5	30S ribosomal protein S13, chloroplastic [Source:UniProtKB/Swiss-Prot;Acc:P42732]
AT3G61650.1	ppt-miR419	2.5	Tubulin gamma-1 chain [Source:UniProtKB/Swiss-Prot;Acc:P38557]
AT5G52950.1	ppt-miR902k-5p	2.5	unknown protein; Ha. [Source:TAIR;Acc:AT5G52950]
AT1G69818.1	ppt-miR902k-5p	2.5	Defensin-like protein 34 [Source:UniProtKB/Swiss-Prot;Acc:Q2V4D7]
AT3G15355.1	ptc-miR156k	2.5	Probable ubiquitin-conjugating enzyme E2 25 [Source:UniProtKB/Swiss-Prot;Acc:Q9LUQ5]
AT3G52060.1	ptc-miR156k	2.5	GnTL [Source:UniProtKB/TrEMBL;Acc:A0A384L2P4]
AT3G25890.2	ptc-miR156k	2.5	Ethylene-responsive transcription factor ERF119 [Source:UniProtKB/Swiss-Prot;Acc:Q9LUA2]
AT1G53240.1	ptc-miR156k	2.5	Malate dehydrogenase 1, mitochondrial [Source:UniProtKB/Swiss-Prot;Acc:Q9ZP06]
AT4G21120.2	ptc-miR156l	2.5	CAT1 [Source:UniProtKB/TrEMBL;Acc:A0A178UYU0]
AT5G52910.2	ptc-miR167g-3p	2.5	timeless family protein [Source:TAIR;Acc:AT5G52910]
AT1G44810.1	ptc-miR169aa	2.5	Probable transcription factor At1g44810 [Source:UniProtKB/Swiss-Prot;Acc:Q9LPF0]
AT5G20480.1	ptc-miR169ab	2.5	LRR receptor-like serine/threonine-protein kinase EFR [Source:UniProtKB/Swiss-Prot;Acc:C0LGT6]
AT1G31200.1	ptc-miR169n-3p	2.5	phloem protein 2-A9 [Source:TAIR;Acc:AT1G31200]
AT1G80530.1	ptc-miR169z	2.5	Major facilitator superfamily protein [Source:UniProtKB/TrEMBL;Acc:Q9M8M1]
AT1G64520.1	ptc-miR476a	2.5	RPN12a [Source:UniProtKB/TrEMBL;Acc:A0A178WH62]
AT1G23900.1	ptc-miR476a	2.5	AP-1 complex subunit gamma-1 [Source:UniProtKB/Swiss-Prot;Acc:Q84K16]
AT1G53330.1	ptc-miR476a	2.5	Putative pentatricopeptide repeat-containing protein At1g53330 [Source:UniProtKB/Swiss-Prot;Acc:Q9MAG8]
AT3G14570.2	ptc-miR476a	2.5	Putative callose synthase 8 [Source:UniProtKB/Swiss-Prot;Acc:Q9LUD7]
AT4G29440.2	ptc-miR476b	2.5	Regulator of Vps4 activity in the MVB pathway protein [Source:UniProtKB/TrEMBL;Acc:F4JNM2]
AT2G35390.3	ptc-miR476b	2.5	Ribose-phosphate pyrophosphokinase 1, chloroplastic [Source:UniProtKB/Swiss-Prot;Acc:Q42581]
AT1G25570.1	ptc-miR476b	2.5	Di-glucose binding protein with Leucine-rich repeat domain-containing protein [Source:UniProtKB/TrEMBL;Acc:F4ICJ5]
AT1G32540.6	ptc-miR476b	2.5	lsd one like 1 [Source:TAIR;Acc:AT1G32540]
AT1G15890.2	ptc-miR482a.2	2.5	Probable disease resistance protein At1g15890 [Source:UniProtKB/Swiss-Prot;Acc:Q9LMP6]
AT1G12280.2	ptc-miR482a.2	2.5	Disease resistance protein SUMM2 [Source:UniProtKB/Swiss-Prot;Acc:P60838]
AT1G12210.3	ptc-miR482a.2	2.5	Disease resistance protein RFL1 [Source:UniProtKB/Swiss-Prot;Acc:Q8L3R3]
AT3G53270.6	rgl-miR5139	2.5	Small nuclear RNA activating complex (SNAPc), subunit SNAP43 protein [Source:UniProtKB/TrEMBL;Acc:Q8RXK3]
ATCG00860.1	rgl-miR5142	2.5	Protein Ycf2 [Source:UniProtKB/TrEMBL;Acc:A0A1B1W513]
AT1G68825.1	rgl-miR5142	2.5	DVL5 [Source:UniProtKB/TrEMBL;Acc:Q6X5T8]
AT2G46850.1	sbi-miR156e	2.5	Probably inactive receptor-like protein kinase At2g46850 [Source:UniProtKB/Swiss-Prot;Acc:Q8S8N4]
AT2G16890.1	sbi-miR5565e	2.5	UDP-glycosyltransferase 90A1 [Source:UniProtKB/Swiss-Prot;Acc:Q9ZVX4]
AT1G51170.1	sbi-miR5565e	2.5	Serine/threonine-protein kinase UCN [Source:UniProtKB/Swiss-Prot;Acc:Q9SYB9]
AT3G29070.1	sbi-miR5565e	2.5	Transmembrane emp24 domain-containing protein p24delta11 [Source:UniProtKB/Swiss-Prot;Acc:Q9LJV9]
AT1G73450.1	sbi-miR5565e	2.5	Protein kinase superfamily protein [Source:TAIR;Acc:AT1G73450]
AT4G15236.1	sbi-miR5565e	2.5	ABC-2 and Plant PDR ABC-type transporter family protein [Source:TAIR;Acc:AT4G15236]
AT5G42370.1	sly-miR5303	2.5	Calcineurin-like metallo-phosphoesterase superfamily protein [Source:UniProtKB/TrEMBL;Acc:F4K1J1]
AT5G60040.2	sly-miR5303	2.5	DNA-directed RNA polymerase subunit [Source:UniProtKB/TrEMBL;Acc:F4JXF8]
AT4G13960.4	smo-miR1081	2.5	F-box/RNI-like superfamily protein [Source:TAIR;Acc:AT4G13960]
AT1G61790.1	smo-miR1106	2.5	Probable dolichyl-diphosphooligosaccharide--protein glycosyltransferase subunit 3B [Source:UniProtKB/Swiss-Prot;Acc:Q9SYB5]
AT5G23490.3	smo-miR156c	2.5	unknown protein; BEST Arabidopsis thaliana protein match is: unknown protein (TAIR:AT5G08440.1); Ha. [Source:TAIR;Acc:AT5G23490]
AT2G43980.1	smo-miR156c	2.5	Inositol 1,3,4-trisphosphate 5/6-kinase 4 [Source:UniProtKB/Swiss-Prot;Acc:O80568]
AT3G01410.1	smo-miR156c	2.5	Polynucleotidyl transferase, ribonuclease H-like superfamily protein [Source:UniProtKB/TrEMBL;Acc:F4JEB4]
AT1G07480.2	smo-miR156d	2.5	Transcription factor IIA, alpha/beta subunit [Source:TAIR;Acc:AT1G07480]
AT2G04070.1	smo-miR156d	2.5	Protein DETOXIFICATION 4 [Source:UniProtKB/Swiss-Prot;Acc:Q9SIA3]
AT2G22810.1	sof-miR159e	2.5	1-aminocyclopropane-1-carboxylate synthase 4 [Source:UniProtKB/Swiss-Prot;Acc:Q43309]
AT1G16430.1	sof-miR159e	2.5	Mediator of RNA polymerase II transcription subunit 22a [Source:UniProtKB/Swiss-Prot;Acc:Q9SA42]
AT2G30080.1	tae-miR1133	2.5	ZIP6 [Source:UniProtKB/TrEMBL;Acc:A0A178VN05]
AT1G09270.1	tae-miR1134	2.5	Importin subunit alpha-4 [Source:UniProtKB/Swiss-Prot;Acc:O80480]
AT3G03940.1	tae-miR1134	2.5	Protein kinase family protein [Source:UniProtKB/TrEMBL;Acc:Q9SQR8]
AT2G39340.1	tae-miR1134	2.5	SAC3 family protein A [Source:UniProtKB/Swiss-Prot;Acc:F4IUY8]
AT3G07020.3	tae-miR1134	2.5	Sterol 3-beta-glucosyltransferase UGT80A2 [Source:UniProtKB/Swiss-Prot;Acc:Q9M8Z7]
AT4G15230.2	tae-miR1134	2.5	ABC transporter G family member 30 [Source:UniProtKB/Swiss-Prot;Acc:Q8GZ52]
AT4G17600.1	tae-miR1134	2.5	Light-harvesting complex-like protein 3 isotype 1, chloroplastic [Source:UniProtKB/Swiss-Prot;Acc:Q9SYX1]
AT3G19820.1	tae-miR1134	2.5	Delta(24)-sterol reductase [Source:UniProtKB/Swiss-Prot;Acc:Q39085]
AT5G50370.2	tae-miR1134	2.5	Adenylate kinase 3 [Source:UniProtKB/Swiss-Prot;Acc:Q9FK35]
AT4G24310.1	tcc-miR169f	2.5	Protein DMP3 [Source:UniProtKB/Swiss-Prot;Acc:Q9STW3]
AT1G76430.1	tcc-miR169i	2.5	Putative phosphate transporter [Source:UniProtKB/TrEMBL;Acc:Q0WRM8]
AT4G12460.4	tcc-miR169i	2.5	OSBP(oxysterol binding protein)-related protein 2B [Source:TAIR;Acc:AT4G12460]
AT1G10680.2	tcc-miR169n	2.5	ABC transporter B family member 10 [Source:UniProtKB/Swiss-Prot;Acc:Q9SGY1]
AT5G24240.1	vvi-miR159a	2.5	Phosphatidylinositol 4-kinase gamma 3 [Source:UniProtKB/Swiss-Prot;Acc:Q9FNF8]
AT3G18420.1	vvi-miR845a	2.5	protein SLOW GREEN 1, chloroplastic [Source:UniProtKB/Swiss-Prot;Acc:Q9LS48]
AT4G32700.2	vvi-miR845a	2.5	Helicase and polymerase-containing protein TEBICHI [Source:UniProtKB/Swiss-Prot;Acc:Q588V7]
AT4G32050.1	vvi-miR845d	2.5	At4g32050 [Source:UniProtKB/TrEMBL;Acc:Q5E911]
AT3G44590.2	zma-miR156e-3p	2.5	Acidic ribosomal protein P2-like [Source:UniProtKB/TrEMBL;Acc:Q0WRF9]
AT1G07850.1	zma-miR156e-3p	2.5	Glycosyltransferase [Source:UniProtKB/TrEMBL;Acc:F4HSH8]
AT1G75230.2	zma-miR156e-3p	2.5	DNA glycosylase superfamily protein [Source:UniProtKB/TrEMBL;Acc:F4HXH4]
AT1G21980.1	zma-miR159a-5p	2.5	Phosphatidylinositol 4-phosphate 5-kinase 1 [Source:UniProtKB/Swiss-Prot;Acc:Q56YP2]
AT2G41060.2	zma-miR159e-3p	2.5	UBP1-associated protein 2B [Source:UniProtKB/Swiss-Prot;Acc:O80678]
AT5G20360.3	zma-miR159e-3p	2.5	Protein PHOX3 [Source:UniProtKB/Swiss-Prot;Acc:F4K487]
AT5G01950.8	zma-miR159h-3p	2.5	Leucine-rich repeat protein kinase family protein [Source:TAIR;Acc:AT5G01950]
AT3G14460.1	zma-miR159h-3p	2.5	Putative disease resistance protein At3g14460 [Source:UniProtKB/Swiss-Prot;Acc:Q9LRR5]
AT2G31990.1	zma-miR159i-5p	2.5	Exostosin family protein [Source:TAIR;Acc:AT2G31990]
AT1G22410.1	zma-miR160d-3p	2.5	Phospho-2-dehydro-3-deoxyheptonate aldolase [Source:UniProtKB/TrEMBL;Acc:Q9SK84]
AT2G05510.1	zma-miR164d-3p	2.5	At2g05510 [Source:UniProtKB/TrEMBL;Acc:Q9SL16]
AT1G17665.1	zma-miR164d-3p	2.5	unknown protein; FUNCTIONS IN: molecular_function unknown; INVOLVED IN: biological_process unknown; LOCATED IN: endomembrane system; EXPRESSED IN: 15 plant structures; EXPRESSED DURING: 11 growth stages; Ha. [Source:TAIR;Acc:AT1G17665]
AT2G29654.1	zma-miR164d-3p	2.5	unknown protein; Ha. [Source:TAIR;Acc:AT2G29654]
AT5G48240.3	zma-miR164h-3p	2.5	unknown protein; FUNCTIONS IN: molecular_function unknown; INVOLVED IN: biological_process unknown; LOCATED IN: nucleolus; EXPRESSED IN: cultured cell; CONTAINS InterPro DOMAIN/s: Protein of unknown function DUF1665 (InterPro:IPR012459); Has 402 Bla /.../s to 382 proteins in 162 species: Archae - 0; Bacteria - 4; Metazoa - 139; Fungi - 111; Plants - 54; Viruses - 1; Other Eukaryotes - 93 (source:…
AT3G22430.1	zma-miR164h-3p	2.5	RNA recognition motif XS domain protein [Source:UniProtKB/TrEMBL;Acc:F4J099]
AT1G02120.1	zma-miR164h-3p	2.5	Protein VASCULAR ASSOCIATED DEATH 1, chloroplastic [Source:UniProtKB/Swiss-Prot;Acc:F4HVW5]
AT1G59610.1	zma-miR169f-3p	2.5	Dynamin-2B [Source:UniProtKB/Swiss-Prot;Acc:Q9LQ55]
AT1G10290.1	zma-miR169f-3p	2.5	DRP2A [Source:UniProtKB/TrEMBL;Acc:A0A178WBB3]
AT4G15400.1	zma-miR169f-3p	2.5	BAHD acyltransferase BIA1 [Source:UniProtKB/Swiss-Prot;Acc:O23393]
AT3G56570.1	zma-miR169o-3p	2.5	N-lysine methyltransferase [Source:UniProtKB/TrEMBL;Acc:A0A1I9LQY7]
AT5G50080.1	zma-miR2275c-5p	2.5	Ethylene response factor 110 [Source:UniProtKB/TrEMBL;Acc:G8IQH2]
AT4G37320.1	zma-miR2275c-5p	2.5	Cytochrome P450, family 81, subfamily D, polypeptide 5 [Source:UniProtKB/TrEMBL;Acc:O23156]
AT5G54980.1	zma-miR2275c-5p	2.5	CASP-like protein [Source:UniProtKB/TrEMBL;Acc:A0A178UBQ1]
AT4G20700.2	ahy-miR156a	3	RNA-binding reverse transcriptase, putative (DUF1204) [Source:UniProtKB/TrEMBL;Acc:Q9SVH7]
AT1G20710.1	ahy-miR156a	3	Putative WUSCHEL-related homeobox 10 [Source:UniProtKB/Swiss-Prot;Acc:Q9LM83]
AT3G01150.2	ahy-miR156a	3	PTB1 [Source:UniProtKB/TrEMBL;Acc:A0A384LJ51]
AT3G04070.1	ahy-miR156a	3	NAC transcription factor 47 [Source:UniProtKB/Swiss-Prot;Acc:Q84TD6]
AT2G13550.1	ahy-miR156a	3	unknown protein; Ha. [Source:TAIR;Acc:AT2G13550]
AT2G35820.2	ahy-miR156a	3	ureidoglycolate hydrolases [Source:TAIR;Acc:AT2G35820]
AT2G36920.1	ahy-miR156a	3	B3 domain protein [Source:UniProtKB/TrEMBL;Acc:Q9SJL5]
AT2G39660.1	ahy-miR156a	3	BIK1 [Source:UniProtKB/TrEMBL;Acc:A0A178VYW0]
AT3G13720.1	ahy-miR156a	3	PRA1 family protein F3 [Source:UniProtKB/Swiss-Prot;Acc:Q9LIC6]
AT2G32885.1	ahy-miR156a	3	Protein RALF-like 36 [Source:UniProtKB/Swiss-Prot;Acc:A8MR00]
AT2G06990.1	ahy-miR156b-3p	3	DExH-box ATP-dependent RNA helicase DExH10 [Source:UniProtKB/Swiss-Prot;Acc:Q9ZVW2]
AT2G25840.2	ahy-miR156b-3p	3	Nucleotidylyl transferase superfamily protein [Source:UniProtKB/TrEMBL;Acc:F4ISP4]
AT1G31910.1	ahy-miR156b-3p	3	Phosphomevalonate kinase, peroxisomal [Source:UniProtKB/Swiss-Prot;Acc:Q9C6T1]
AT2G35320.1	ahy-miR156b-5p	3	Eyes absent homolog [Source:UniProtKB/Swiss-Prot;Acc:O82162]
AT1G12730.1	ahy-miR156b-5p	3	GPI transamidase subunit PIG-U [Source:UniProtKB/TrEMBL;Acc:Q94K70]
AT5G38040.1	ahy-miR156b-5p	3	Glycosyltransferase (Fragment) [Source:UniProtKB/TrEMBL;Acc:W8PUC5]
AT1G16760.2	ahy-miR156b-5p	3	Protein kinase protein with adenine nucleotide alpha hydrolases-like domain [Source:TAIR;Acc:AT1G16760]
AT2G27930.3	ahy-miR156c	3	PLATZ transcription factor family protein [Source:TAIR;Acc:AT2G27930]
AT1G31130.1	ahy-miR156c	3	F28K20.6 protein [Source:UniProtKB/TrEMBL;Acc:Q9SA06]
AT5G27730.2	ahy-miR156c	3	Heparan-alpha-glucosaminide N-acetyltransferase-like protein (DUF1624) [Source:UniProtKB/TrEMBL;Acc:Q94CC1]
AT1G07940.3	ahy-miR156c	3	Elongation factor 1-alpha 4 [Source:UniProtKB/Swiss-Prot;Acc:Q8GTY0]
AT5G56260.4	ahy-miR156c	3	Ribonuclease E inhibitor RraA/Dimethylmenaquinone methyltransferase [Source:TAIR;Acc:AT5G56260]
AT3G62570.1	ahy-miR156c	3	AT3g62570/T12C14_270 [Source:UniProtKB/TrEMBL;Acc:Q8W591]
AT4G00755.1	ahy-miR156c	3	F-box protein At4g00755 [Source:UniProtKB/Swiss-Prot;Acc:Q8LG03]
AT4G13040.5	ahy-miR156c	3	Integrase-type DNA-binding superfamily protein [Source:UniProtKB/TrEMBL;Acc:F4JS76]
AT4G19840.1	ahy-miR156c	3	Protein PHLOEM PROTEIN 2-LIKE A1 [Source:UniProtKB/Swiss-Prot;Acc:O81865]
AT2G17640.1	ahy-miR156c	3	Serine acetyltransferase 2 [Source:UniProtKB/Swiss-Prot;Acc:Q8S895]
AT4G35020.2	ahy-miR156c	3	At4g35020 [Source:UniProtKB/TrEMBL;Acc:Q5PNX9]
AT1G49032.1	ahy-miR156c	3	Putative uncharacterized protein [Source:UniProtKB/TrEMBL;Acc:Q8GX22]
AT1G35895.1	ahy-miR156c	3	Transmembrane protein [Source:UniProtKB/TrEMBL;Acc:A0A1P8ARQ1]
AT1G76760.1	ahy-miR156c	3	TY1 [Source:UniProtKB/TrEMBL;Acc:A0A178WE50]
AT5G48060.1	ahy-miR156c	3	C2 calcium/lipid-binding plant phosphoribosyltransferase family protein [Source:UniProtKB/TrEMBL;Acc:Q9FI32]
AT5G58590.1	ahy-miR167-5p	3	At5g58590 [Source:UniProtKB/TrEMBL;Acc:Q1WWI2]
AT5G63780.2	aly-miR156a-5p	3	At5g63780 [Source:UniProtKB/TrEMBL;Acc:Q8GUG6]
AT4G35620.2	aly-miR156a-5p	3	Cyclin-B2-2 [Source:UniProtKB/Swiss-Prot;Acc:Q39070]
AT2G20880.1	aly-miR156b-3p	3	Ethylene-responsive transcription factor ERF053 [Source:UniProtKB/Swiss-Prot;Acc:Q9SKT1]
AT2G44140.5	aly-miR156b-3p	3	Cysteine protease ATG4a [Source:UniProtKB/Swiss-Prot;Acc:Q8S929]
AT1G71410.2	aly-miR156b-3p	3	ARM repeat superfamily protein [Source:UniProtKB/TrEMBL;Acc:Q9C9H8]
AT5G57567.2	aly-miR156b-3p	3	Putative uncharacterized protein [Source:UniProtKB/TrEMBL;Acc:Q1G3G4]
AT1G09380.1	aly-miR156b-3p	3	WAT1-related protein At1g09380 [Source:UniProtKB/Swiss-Prot;Acc:Q8GXB4]
AT1G16260.3	aly-miR156b-3p	3	Wall-associated receptor kinase-like 8 [Source:UniProtKB/Swiss-Prot;Acc:Q9SA25]
AT3G51140.2	aly-miR156d-3p	3	DnaJ (DUF3353) [Source:UniProtKB/TrEMBL;Acc:Q94C78]
AT3G63200.1	aly-miR156d-3p	3	Probable inactive patatin-like protein 9 [Source:UniProtKB/Swiss-Prot;Acc:Q93ZQ3]
AT5G08330.1	aly-miR156d-3p	3	Transcription factor TCP21 [Source:UniProtKB/Swiss-Prot;Acc:Q9FTA2]
AT4G25620.1	aly-miR156d-3p	3	At4g25620 [Source:UniProtKB/TrEMBL;Acc:Q8GYX5]
AT3G13175.1	aly-miR156d-3p	3	At3g13171 [Source:UniProtKB/TrEMBL;Acc:Q9LK55]
AT1G80350.1	aly-miR156d-3p	3	Katanin p60 ATPase-containing subunit A1 [Source:UniProtKB/TrEMBL;Acc:Q0WR11]
AT3G02990.1	aly-miR156d-3p	3	Heat stress transcription factor A-1e [Source:UniProtKB/Swiss-Prot;Acc:Q9SCW5]
AT1G79830.2	aly-miR156d-3p	3	Golgin Putative 5 [Source:UniProtKB/TrEMBL;Acc:F4HQB9]
AT1G73940.1	aly-miR156d-3p	3	At1g73940/F2P9_19 [Source:UniProtKB/TrEMBL;Acc:Q9C9B5]
AT1G11730.1	aly-miR156d-3p	3	Hexosyltransferase (Fragment) [Source:UniProtKB/TrEMBL;Acc:W8Q7D4]
AT1G76520.1	aly-miR156d-3p	3	Protein PIN-LIKES 3 [Source:UniProtKB/Swiss-Prot;Acc:Q9C9K5]
AT5G03750.1	aly-miR156d-3p	3	E3 ubiquitin-protein ligase [Source:UniProtKB/TrEMBL;Acc:Q9LZR4]
AT1G48960.1	aly-miR156d-3p	3	Adenine nucleotide alpha hydrolases-like superfamily protein [Source:UniProtKB/TrEMBL;Acc:Q67Y32]
AT5G19640.1	aly-miR156d-3p	3	Protein NRT1/ PTR FAMILY 7.1 [Source:UniProtKB/Swiss-Prot;Acc:Q3E9B5]
AT3G51390.2	aly-miR156d-3p	3	Protein S-acyltransferase 10 [Source:UniProtKB/Swiss-Prot;Acc:Q7XA86]
AT2G23350.1	aly-miR156f-3p	3	Polyadenylate-binding protein 4 [Source:UniProtKB/Swiss-Prot;Acc:O22173]
AT4G26140.9	aly-miR156f-3p	3	beta-galactosidase 12 [Source:TAIR;Acc:AT4G26140]
AT4G38590.1	aly-miR156f-3p	3	Beta-galactosidase [Source:UniProtKB/TrEMBL;Acc:F4JUE3]
AT4G23060.1	aly-miR156f-3p	3	Calmodulin binding protein IQD22 [Source:UniProtKB/TrEMBL;Acc:Q2NNE0]
AT3G28560.1	aly-miR156f-3p	3	BCS1 AAA-type ATPase [Source:UniProtKB/TrEMBL;Acc:Q9LJJ9]
AT3G52840.1	aly-miR156f-3p	3	Beta-galactosidase [Source:UniProtKB/TrEMBL;Acc:A0A1I9LM56]
AT2G21840.1	aly-miR156g-5p	3	Cysteine/Histidine-rich C1 domain family protein [Source:UniProtKB/TrEMBL;Acc:Q0WPH4]
AT5G11380.3	aly-miR156g-5p	3	1-D-deoxyxylulose 5-phosphate synthase-like protein [Source:UniProtKB/TrEMBL;Acc:Q9LFL9]
AT3G52590.1	aly-miR156g-5p	3	Ubiquitin-60S ribosomal protein L40-1 [Source:UniProtKB/Swiss-Prot;Acc:B9DHA6]
AT4G02480.1	aly-miR156g-5p	3	AAA-type ATPase family protein [Source:UniProtKB/TrEMBL;Acc:Q0WM93]
AT3G53940.1	aly-miR156h-3p	3	Mitochondrial substrate carrier family protein [Source:UniProtKB/TrEMBL;Acc:Q8W4M2]
AT2G03070.1	aly-miR156h-3p	3	Mediator of RNA polymerase II transcription subunit 8 [Source:UniProtKB/Swiss-Prot;Acc:Q4V3C1]
AT1G28350.3	aly-miR156h-3p	3	Tyrosine--tRNA ligase 2, cytoplasmic [Source:UniProtKB/Swiss-Prot;Acc:F4HWL4]
AT5G44270.1	aly-miR156h-3p	3	Similarity to unknown protein [Source:UniProtKB/TrEMBL;Acc:Q9FKW1]
AT1G56290.1	aly-miR156h-3p	3	CwfJ-like family protein [Source:UniProtKB/TrEMBL;Acc:Q93ZX4]
AT1G53390.1	aly-miR156h-3p	3	ABC transporter G family member 24 [Source:UniProtKB/Swiss-Prot;Acc:Q9MAG3]
AT4G33440.1	aly-miR156h-3p	3	Pectin lyase-like superfamily protein [Source:UniProtKB/TrEMBL;Acc:Q84K13]
AT1G17750.1	aly-miR156h-3p	3	Leucine-rich repeat receptor-like protein kinase PEPR2 [Source:UniProtKB/Swiss-Prot;Acc:Q9FZ59]
AT1G26610.1	aly-miR156h-3p	3	C2H2-like zinc finger protein [Source:UniProtKB/TrEMBL;Acc:Q9FZE5]
AT1G61850.2	aly-miR157d-3p	3	phospholipases;galactolipases [Source:TAIR;Acc:AT1G61850]
AT1G64810.2	aly-miR157d-3p	3	APO RNA-binding protein (DUF794) [Source:UniProtKB/TrEMBL;Acc:F4I896]
AT1G04690.1	aly-miR157d-3p	3	Probable voltage-gated potassium channel subunit beta [Source:UniProtKB/Swiss-Prot;Acc:O23016]
AT5G67480.2	aly-miR157d-3p	3	BTB and TAZ domain protein 4 [Source:TAIR;Acc:AT5G67480]
AT3G18430.1	aly-miR159a-5p	3	Calcineurin b subunit (Protein phosphatase 2b regulatory subunit)-like protein [Source:UniProtKB/TrEMBL;Acc:Q9LS47]
AT1G54560.1	aly-miR159a-5p	3	Myosin-11 [Source:UniProtKB/Swiss-Prot;Acc:F4HWY6]
AT1G29010.1	aly-miR159b-3p	3	Protein SPEAR4 [Source:UniProtKB/Swiss-Prot;Acc:Q9SHQ9]
AT1G09170.8	aly-miR159c-5p	3	P-loop nucleoside triphosphate hydrolases superfamily protein with CH (Calponin Homology) domain [Source:TAIR;Acc:AT1G09170]
AT4G17190.2	aly-miR160b-3p	3	Farnesyl pyrophosphate synthase 2 [Source:UniProtKB/Swiss-Prot;Acc:Q43315]
AT4G27520.1	aly-miR164a-5p	3	Early nodulin-like protein 2 [Source:UniProtKB/Swiss-Prot;Acc:Q9T076]
AT4G09340.1	aly-miR164b-3p	3	SPla/RYanodine receptor (SPRY) domain-containing protein [Source:UniProtKB/TrEMBL;Acc:Q94BS7]
AT3G08840.13	aly-miR164b-3p	3	D-alanine-D-alanine ligase family [Source:UniProtKB/TrEMBL;Acc:A0A1I9LPE3]
AT1G32750.1	aly-miR164b-3p	3	Transcription initiation factor TFIID subunit 1 [Source:UniProtKB/Swiss-Prot;Acc:Q8LRK9]
AT1G79470.1	aly-miR167a-3p	3	Inosine-5'-monophosphate dehydrogenase 1 [Source:UniProtKB/Swiss-Prot;Acc:P47996]
AT3G07520.1	aly-miR167a-3p	3	Glutamate receptor 1.4 [Source:UniProtKB/Swiss-Prot;Acc:Q8LGN1]
AT5G48400.2	aly-miR167a-3p	3	Glutamate receptor 1.2 [Source:UniProtKB/Swiss-Prot;Acc:Q9LV72]
AT4G22580.1	aly-miR167a-3p	3	Probable xyloglucan galactosyltransferase GT19 [Source:UniProtKB/Swiss-Prot;Acc:Q9SUW1]
AT4G04460.2	aly-miR167a-3p	3	Aspartic proteinase A3 [Source:UniProtKB/Swiss-Prot;Acc:Q9XEC4]
AT4G32660.3	aly-miR167c-3p	3	At4g32660 [Source:UniProtKB/TrEMBL;Acc:A1L4Y9]
AT5G12320.1	aly-miR167c-3p	3	Ankyrin repeat family protein [Source:UniProtKB/TrEMBL;Acc:Q8GWI1]
AT5G53060.2	aly-miR167c-3p	3	RNA-binding KH domain-containing protein RCF3 [Source:UniProtKB/Swiss-Prot;Acc:Q8W4B1]
AT4G17486.2	aly-miR167c-3p	3	DeSI-like protein At4g17486 [Source:UniProtKB/Swiss-Prot;Acc:Q93VG8]
AT5G43870.2	aly-miR167c-3p	3	At5g43870 [Source:UniProtKB/TrEMBL;Acc:Q9LKC2]
AT2G17930.1	aly-miR169a-5p	3	Phosphatidylinositol 3-and 4-kinase family protein with FAT domain-containing protein [Source:UniProtKB/TrEMBL;Acc:F4IPJ1]
AT1G68750.1	aly-miR169b-3p	3	PPC4 [Source:UniProtKB/TrEMBL;Acc:A0A178W7Q9]
AT3G51950.4	aly-miR169b-3p	3	Zinc finger CCCH domain-containing protein 46 [Source:UniProtKB/Swiss-Prot;Acc:Q9SV09]
AT5G35910.1	aly-miR169h-3p	3	Protein RRP6-like 2 [Source:UniProtKB/Swiss-Prot;Acc:A9LLI7]
AT3G62870.1	aly-miR169h-3p	3	60S ribosomal protein L7a-2 [Source:UniProtKB/Swiss-Prot;Acc:Q9LZH9]
AT5G02170.1	aly-miR169h-3p	3	Amino acid transporter AVT1E [Source:UniProtKB/Swiss-Prot;Acc:Q8LPF4]
AT3G53840.1	aly-miR169h-3p	3	Wall-associated receptor kinase-like 15 [Source:UniProtKB/Swiss-Prot;Acc:Q9M342]
AT3G19540.1	aly-miR169i-5p	3	AT3g19540/T31J18_4 [Source:UniProtKB/TrEMBL;Acc:Q9LH41]
AT1G32070.3	aly-miR169j-3p	3	Acetyltransferase NSI [Source:UniProtKB/Swiss-Prot;Acc:Q7X9V3]
AT4G29010.1	aly-miR169j-3p	3	Peroxisomal fatty acid beta-oxidation multifunctional protein AIM1 [Source:UniProtKB/Swiss-Prot;Acc:Q9ZPI6]
AT3G48870.2	aly-miR169j-3p	3	Chaperone protein ClpC2, chloroplastic [Source:UniProtKB/Swiss-Prot;Acc:Q9SXJ7]
AT3G11810.1	aly-miR169n-3p	3	F26K24.10 protein [Source:UniProtKB/TrEMBL;Acc:Q9SF17]
AT5G61550.2	aly-miR169n-3p	3	U-box domain-containing protein kinase family protein [Source:UniProtKB/TrEMBL;Acc:F4K3J3]
AT2G43680.4	aly-miR169n-3p	3	IQD14 [Source:UniProtKB/TrEMBL;Acc:A0A178VRE6]
AT3G15120.1	aly-miR169n-3p	3	P-loop containing nucleoside triphosphate hydrolases superfamily protein [Source:UniProtKB/TrEMBL;Acc:Q9LIM2]
AT1G08510.1	aly-miR169n-3p	3	Palmitoyl-acyl carrier protein thioesterase, chloroplastic [Source:UniProtKB/Swiss-Prot;Acc:Q9SJE2]
AT5G15340.1	aly-miR319b-5p	3	Pentatricopeptide repeat-containing protein At5g15340, mitochondrial [Source:UniProtKB/Swiss-Prot;Acc:Q9LXE8]
AT5G13130.1	aly-miR319b-5p	3	Protein MICRORCHIDIA 5 [Source:UniProtKB/Swiss-Prot;Acc:F4K2G3]
AT4G36670.1	aly-miR319b-5p	3	At4g36670 [Source:UniProtKB/TrEMBL;Acc:A4VCM1]
AT3G02490.1	aly-miR319b-5p	3	Pentatricopeptide repeat-containing protein At3g02490, mitochondrial [Source:UniProtKB/Swiss-Prot;Acc:Q9M891]
AT5G64710.2	aly-miR319b-5p	3	Emb [Source:UniProtKB/TrEMBL;Acc:Q9FGG2]
AT5G58350.1	aly-miR319b-5p	3	Probable serine/threonine-protein kinase WNK4 [Source:UniProtKB/Swiss-Prot;Acc:Q9LVL5]
AT5G41920.1	aly-miR319d-5p	3	Scarecrow-like protein 23 [Source:UniProtKB/Swiss-Prot;Acc:Q9FHZ1]
AT4G22730.2	aly-miR319d-5p	3	At4g22730 [Source:UniProtKB/TrEMBL;Acc:O49654]
AT1G12211.1	aly-miR319d-5p	3	unknown protein; Ha. [Source:TAIR;Acc:AT1G12211]
AT2G30990.1	aly-miR319d-5p	3	Protein of unknown function (DUF688) [Source:TAIR;Acc:AT2G30990]
AT3G50620.2	aly-miR3441-5p.2	3	Sulfotransferase [Source:UniProtKB/TrEMBL;Acc:Q6NLV9]
AT3G14450.1	aly-miR3441-5p.2	3	Polyadenylate-binding protein-interacting protein 9 [Source:UniProtKB/Swiss-Prot;Acc:Q9LRR6]
AT5G01320.1	aly-miR3441-5p.2	3	Pyruvate decarboxylase 4 [Source:UniProtKB/Swiss-Prot;Acc:Q9M040]
AT5G01850.2	aly-miR3441-5p.2	3	Protein kinase superfamily protein [Source:TAIR;Acc:AT5G01850]
AT5G24200.2	aly-miR3441-5p.2	3	alpha/beta-Hydrolases superfamily protein [Source:TAIR;Acc:AT5G24200]
AT5G10320.4	aly-miR3441-5p.2	3	unknown protein; Ha. [Source:TAIR;Acc:AT5G10320]
AT1G70640.1	aly-miR3441-5p.2	3	At1g70640 [Source:UniProtKB/TrEMBL;Acc:Q9S843]
AT2G25080.1	aly-miR3441-5p.2	3	Phospholipid hydroperoxide glutathione peroxidase 1, chloroplastic [Source:UniProtKB/Swiss-Prot;Acc:P52032]
AT1G30825.1	aly-miR3447-5p	3	Actin-related protein 2/3 complex subunit 2A [Source:UniProtKB/Swiss-Prot;Acc:Q8LGI3]
AT1G16410.2	aly-miR3447-5p	3	Dihomomethionine N-hydroxylase [Source:UniProtKB/Swiss-Prot;Acc:Q949U1]
AT4G11270.2	aly-miR3447-5p	3	Transducin/WD40 repeat-like superfamily protein [Source:UniProtKB/TrEMBL;Acc:Q9SUT4]
AT2G37370.2	aly-miR3447-5p	3	unknown protein; BEST Arabidopsis thaliana protein match is: unknown protein (TAIR:AT5G13560.1); Ha. [Source:TAIR;Acc:AT2G37370]
AT3G48400.1	aly-miR3447-5p	3	Cysteine/Histidine-rich C1 domain family protein [Source:UniProtKB/TrEMBL;Acc:F4JDY6]
AT1G22730.1	aly-miR834-5p	3	MA3 domain-containing protein [Source:UniProtKB/TrEMBL;Acc:O80548]
AT1G17050.1	aly-miR834-5p	3	SPS2 [Source:UniProtKB/TrEMBL;Acc:A0A178W8X1]
AT5G02380.1	aly-miR834-5p	3	Metallothionein-like protein 2B [Source:UniProtKB/Swiss-Prot;Acc:Q38805]
AT4G22570.1	aly-miR834-5p	3	Adenine phosphoribosyltransferase 3 [Source:UniProtKB/Swiss-Prot;Acc:Q9SUW2]
AT5G66150.3	aly-miR834-5p	3	Probable alpha-mannosidase At5g66150 [Source:UniProtKB/Swiss-Prot;Acc:Q9FKW9]
AT2G10920.1	aly-miR834-5p	3	Putative uncharacterized protein At2g10920 [Source:UniProtKB/TrEMBL;Acc:Q9SHW5]
AT1G53625.1	aly-miR834-5p	3	At1g53625 [Source:UniProtKB/TrEMBL;Acc:Q9LPH9]
AT3G29380.1	aly-miR834-5p	3	Plant-specific TFIIB-related protein 2 [Source:UniProtKB/Swiss-Prot;Acc:Q9LIA6]
AT3G51770.2	aly-miR837-5p	3	ETO1 [Source:UniProtKB/TrEMBL;Acc:A0A384KPH2]
AT5G53020.5	aly-miR837-5p	3	Ribonuclease P protein subunit P38-related [Source:TAIR;Acc:AT5G53020]
AT1G63250.1	aly-miR837-5p	3	Probable DEAD-box ATP-dependent RNA helicase 48 [Source:UniProtKB/Swiss-Prot;Acc:Q9C8S9]
AT3G20190.1	aly-miR837-5p	3	Pollen receptor-like kinase 4 [Source:UniProtKB/Swiss-Prot;Acc:Q9LJY0]
AT5G03830.2	aly-miR837-5p	3	CDK inhibitor P21 binding protein [Source:UniProtKB/TrEMBL;Acc:F4KI15]
AT5G64390.2	aly-miR837-5p	3	RNA-binding KH domain-containing protein [Source:UniProtKB/TrEMBL;Acc:F4KDM9]
AT1G63640.1	aly-miR837-5p	3	P-loop nucleoside triphosphate hydrolases superfamily protein with CH (Calponin Homology) domain [Source:TAIR;Acc:AT1G63640]
AT5G64400.1	aly-miR837-5p	3	CONTAINS InterPro DOMAIN/s: CHCH (InterPro:IPR010625); BEST Arabidopsis thaliana protein match is: Cox19-like CHCH family protein (TAIR:AT5G09570.1); Ha. [Source:TAIR;Acc:AT5G64400]
AT5G34940.2	aly-miR837-5p	3	Heparanase-like protein 3 [Source:UniProtKB/Swiss-Prot;Acc:Q9FZP1]
AT1G63220.1	aly-miR837-5p	3	C2 domain-containing protein At1g63220 [Source:UniProtKB/Swiss-Prot;Acc:Q9C8S6]
AT3G19550.1	aly-miR837-5p	3	Glutamate racemase [Source:UniProtKB/TrEMBL;Acc:Q8LEN7]
AT5G45900.1	aly-miR837-5p	3	Ubiquitin-like modifier-activating enzyme atg7 [Source:UniProtKB/Swiss-Prot;Acc:Q94CD5]
AT3G20100.1	aly-miR838-5p	3	AT3g20100/MAL21_14 [Source:UniProtKB/TrEMBL;Acc:Q9LJY8]
AT3G62290.1	aly-miR838-5p	3	ADP-ribosylation factor A1E [Source:UniProtKB/TrEMBL;Acc:Q9M1P5]
AT1G35670.1	aly-miR838-5p	3	Calcium-dependent protein kinase 11 [Source:UniProtKB/Swiss-Prot;Acc:Q39016]
AT3G21120.1	aly-miR838-5p	3	Putative F-box protein At3g21120 [Source:UniProtKB/Swiss-Prot;Acc:Q9LJC0]
AT5G05820.1	aly-miR838-5p	3	Probable sugar phosphate/phosphate translocator At5g05820 [Source:UniProtKB/Swiss-Prot;Acc:Q6DBP3]
AT5G04020.2	aly-miR838-5p	3	calmodulin binding [Source:TAIR;Acc:AT5G04020]
AT3G06530.4	aly-miR838-5p	3	ARM repeat superfamily protein [Source:UniProtKB/TrEMBL;Acc:A0A1I9LP28]
AT5G18310.3	aly-miR838-5p	3	AT5G18310 protein [Source:UniProtKB/TrEMBL;Acc:B9DGJ0]
AT1G69270.1	aly-miR838-5p	3	Probable LRR receptor-like serine/threonine-protein kinase RPK1 [Source:UniProtKB/Swiss-Prot;Acc:Q9ZRF9]
AT1G63855.5	aly-miR838-5p	3	Putative methyltransferase family protein [Source:TAIR;Acc:AT1G63855]
AT2G16250.2	aly-miR846-5p	3	Probable LRR receptor-like serine/threonine-protein kinase At2g16250 [Source:UniProtKB/Swiss-Prot;Acc:C0LGK4]
AT5G05590.3	aly-miR846-5p	3	N-(5'-phosphoribosyl)anthranilate isomerase 2, chloroplastic [Source:UniProtKB/Swiss-Prot;Acc:Q42527]
AT1G07780.10	aly-miR846-5p	3	N-(5'-phosphoribosyl)anthranilate isomerase 1, chloroplastic [Source:UniProtKB/Swiss-Prot;Acc:Q42440]
AT1G80600.1	aly-miR846-5p	3	Acetylornithine aminotransferase, chloroplastic/mitochondrial [Source:UniProtKB/Swiss-Prot;Acc:Q9M8M7]
AT3G61040.1	aqc-miR156a	3	Cytochrome P450 monooxygenase-like protein [Source:UniProtKB/TrEMBL;Acc:Q9LEX2]
AT1G44750.3	aqc-miR156a	3	Probable purine permease 11 [Source:UniProtKB/Swiss-Prot;Acc:Q9LPF6]
AT1G62010.1	aqc-miR156a	3	F8K4.20 protein [Source:UniProtKB/TrEMBL;Acc:O80705]
AT2G44450.2	aqc-miR159	3	Beta-glucosidase 15 [Source:UniProtKB/Swiss-Prot;Acc:O64879]
AT5G59790.1	aqc-miR159	3	At5g59790 [Source:UniProtKB/TrEMBL;Acc:Q9FJF5]
AT4G20410.1	aqc-miR159	3	gamma-soluble NSF attachment protein [Source:TAIR;Acc:AT4G20410]
AT2G24130.1	aqc-miR159	3	Leucine-rich receptor-like protein kinase family protein [Source:TAIR;Acc:AT2G24130]
AT2G35030.1	aqc-miR167	3	Pentatricopeptide repeat-containing protein At2g35030, mitochondrial [Source:UniProtKB/Swiss-Prot;Acc:O64766]
AT1G55650.1	aqc-miR530	3	Putative high mobility group B protein 11 [Source:UniProtKB/Swiss-Prot;Acc:Q9LG02]
AT3G03700.1	aqc-miR530	3	F20H23.27 protein [Source:UniProtKB/TrEMBL;Acc:Q9S7M7]
AT3G04440.1	aqc-miR530	3	Plasma-membrane choline transporter family protein [Source:UniProtKB/TrEMBL;Acc:Q9M843]
AT5G13530.2	aqc-miR530	3	E3 ubiquitin-protein ligase KEG [Source:UniProtKB/Swiss-Prot;Acc:Q9FY48]
AT1G33070.1	aqc-miR530	3	MADS-box family protein [Source:UniProtKB/TrEMBL;Acc:F4HPG8]
AT1G15590.2	aqc-miR530	3	E3 ubiquitin-protein ligase [Source:UniProtKB/TrEMBL;Acc:Q3EDB8]
AT1G15290.2	aqc-miR530	3	Tetratricopeptide repeat (TPR)-like superfamily protein [Source:UniProtKB/TrEMBL;Acc:F4HZK4]
AT4G28080.1	aqc-miR530	3	Protein TSS [Source:UniProtKB/Swiss-Prot;Acc:F4JKH6]
AT1G12775.1	ath-miR156c-3p	3	Pentatricopeptide repeat-containing protein At1g12775, mitochondrial [Source:UniProtKB/Swiss-Prot;Acc:Q9LPX2]
AT1G18160.1	ath-miR156c-3p	3	Protein kinase superfamily protein [Source:UniProtKB/TrEMBL;Acc:F4IAN2]
AT5G19520.2	ath-miR156h	3	Mechanosensitive ion channel protein 9 [Source:UniProtKB/Swiss-Prot;Acc:Q84M97]
AT1G33700.2	ath-miR156h	3	Non-lysosomal glucosylceramidase [Source:UniProtKB/TrEMBL;Acc:F4HR96]
AT2G47590.1	ath-miR156h	3	At2g47590 [Source:UniProtKB/TrEMBL;Acc:Q058P5]
AT1G77080.6	ath-miR156h	3	K-box region and MADS-box transcription factor family protein [Source:TAIR;Acc:AT1G77080]
AT4G19110.1	ath-miR156h	3	Protein kinase superfamily protein [Source:UniProtKB/TrEMBL;Acc:F4JSF8]
AT1G54350.1	ath-miR156h	3	ABC transporter D family member 2, chloroplastic [Source:UniProtKB/Swiss-Prot;Acc:Q6NLC1]
AT1G10660.2	ath-miR156h	3	AT1G10660 protein [Source:UniProtKB/TrEMBL;Acc:Q8H101]
AT1G68690.2	ath-miR156h	3	Proline-rich receptor-like protein kinase PERK9 [Source:UniProtKB/Swiss-Prot;Acc:Q9SX31]
AT3G18295.1	ath-miR156h	3	At3g18295 [Source:UniProtKB/TrEMBL;Acc:Q9LS61]
AT1G20132.1	ath-miR156h	3	GDSL-like Lipase/Acylhydrolase superfamily protein [Source:UniProtKB/TrEMBL;Acc:B3H6L2]
AT1G22900.1	ath-miR156h	3	Dirigent protein 11 [Source:UniProtKB/Swiss-Prot;Acc:Q67YM6]
AT1G78240.1	ath-miR156h	3	Probable pectin methyltransferase QUA2 [Source:UniProtKB/Swiss-Prot;Acc:Q9C9Q8]
AT5G58410.2	ath-miR156h	3	E3 ubiquitin-protein ligase listerin [Source:UniProtKB/Swiss-Prot;Acc:Q9FGI1]
AT1G07700.3	ath-miR156h	3	Thioredoxin superfamily protein [Source:TAIR;Acc:AT1G07700]
AT2G40435.2	ath-miR156h	3	Transcription factor SCREAM-like protein [Source:UniProtKB/TrEMBL;Acc:Q8RUZ5]
AT2G41440.2	ath-miR156h	3	unknown protein; BEST Arabidopsis thaliana protein match is: unknown protein (TAIR:AT2G41470.1); Ha. [Source:TAIR;Acc:AT2G41440]
AT2G24610.2	ath-miR156h	3	cyclic nucleotide-gated channel 14 [Source:TAIR;Acc:AT2G24610]
AT2G41370.1	ath-miR156h	3	Regulatory protein NPR5 [Source:UniProtKB/Swiss-Prot;Acc:Q9ZVC2]
AT5G20450.4	ath-miR156h	3	CONTAINS InterPro DOMAIN/s: Dilute (InterPro:IPR002710); BEST Arabidopsis thaliana protein match is: Myosin family protein with Dil domain (TAIR:AT5G20490.2); Ha. [Source:TAIR;Acc:AT5G20450]
AT5G12900.1	ath-miR156i	3	IRK-interacting protein [Source:UniProtKB/Swiss-Prot;Acc:Q9LXU9]
AT3G55450.1	ath-miR156i	3	PBS1-like 1 [Source:UniProtKB/TrEMBL;Acc:F4IWV6]
AT3G33528.2	ath-miR156i	3	Putative uncharacterized protein [Source:UniProtKB/TrEMBL;Acc:Q1G3P2]
AT4G07526.3	ath-miR156i	3	unknown protein; BEST Arabidopsis thaliana protein match is: unknown protein (TAIR:AT3G33528.1); Ha. [Source:TAIR;Acc:AT4G07526]
AT1G05640.1	ath-miR156i	3	Ankyrin repeat family protein [Source:UniProtKB/TrEMBL;Acc:Q9SYK5]
AT1G11400.3	ath-miR157c-3p	3	PYM [Source:UniProtKB/TrEMBL;Acc:A0A178W3L1]
AT5G04560.2	ath-miR157c-3p	3	Transcriptional activator DEMETER [Source:UniProtKB/Swiss-Prot;Acc:Q8LK56]
AT5G17770.1	ath-miR159b-5p	3	NADH-cytochrome b5 reductase [Source:UniProtKB/TrEMBL;Acc:A0A178US77]
AT3G53810.1	ath-miR159b-5p	3	L-type lectin-domain containing receptor kinase IV.2 [Source:UniProtKB/Swiss-Prot;Acc:Q9M345]
AT3G06200.1	ath-miR159b-5p	3	Guanylate kinase 3, chloroplastic [Source:UniProtKB/Swiss-Prot;Acc:Q94JM2]
AT2G25330.1	ath-miR160c-3p	3	TRAF-like family protein [Source:UniProtKB/TrEMBL;Acc:Q9SIR0]
AT1G70210.1	ath-miR160c-3p	3	Cyclin-D1-1 [Source:UniProtKB/Swiss-Prot;Acc:P42751]
AT1G71100.1	ath-miR164c-3p	3	Probable ribose-5-phosphate isomerase 1 [Source:UniProtKB/Swiss-Prot;Acc:Q9C998]
AT5G02750.1	ath-miR164c-3p	3	E3 ubiquitin-protein ligase SGR9, amyloplastic [Source:UniProtKB/Swiss-Prot;Acc:Q8GXF8]
AT5G63690.1	ath-miR169a-3p	3	Nucleic acid-binding, OB-fold-like protein [Source:UniProtKB/TrEMBL;Acc:Q9FFP5]
AT5G08080.1	ath-miR169a-3p	3	Syntaxin of plants 132 [Source:UniProtKB/TrEMBL;Acc:F4K9K2]
AT1G20225.1	ath-miR169g-3p	3	Thioredoxin superfamily protein [Source:UniProtKB/TrEMBL;Acc:Q8W456]
AT1G16070.1	ath-miR169g-3p	3	TLP8 [Source:UniProtKB/TrEMBL;Acc:A0A178WHW0]
AT5G64816.1	ath-miR2938	3	Uncharacterized protein At5g64816 [Source:UniProtKB/Swiss-Prot;Acc:Q8L8Q8]
AT1G73820.2	ath-miR2938	3	Ssu72-like family protein [Source:TAIR;Acc:AT1G73820]
AT1G50970.1	ath-miR2938	3	Vacuolar protein sorting-associated protein 53 B [Source:UniProtKB/Swiss-Prot;Acc:F4I7Y2]
AT1G72850.1	ath-miR2938	3	Disease resistance protein (TIR-NBS class) [Source:UniProtKB/TrEMBL;Acc:Q9SSP1]
AT1G72270.1	ath-miR2938	3	CONTAINS InterPro DOMAIN/s: Ribosome 60S biogenesis N-terminal (InterPro:IPR021714); BEST Arabidopsis thaliana protein match is: unknown protein (TAIR:AT4G27010.1); Ha. [Source:TAIR;Acc:AT1G72270]
AT4G13750.1	ath-miR2938	3	Histidine kinase-, DNA gyrase B-, and HSP90-like ATPase family protein [Source:UniProtKB/TrEMBL;Acc:F4JTS8]
AT1G50840.1	ath-miR2938	3	polymerase gamma 2 [Source:TAIR;Acc:AT1G50840]
AT5G09320.1	ath-miR2938	3	Vacuolar sorting protein 9 (VPS9) domain [Source:TAIR;Acc:AT5G09320]
AT2G24620.1	ath-miR447a-3p	3	S-locus glycoprotein family protein [Source:UniProtKB/TrEMBL;Acc:Q9SJA3]
AT3G26550.1	ath-miR447a-3p	3	CHP-rich zinc finger protein-like [Source:UniProtKB/TrEMBL;Acc:Q9LRV1]
AT1G14100.1	ath-miR447a-3p	3	Glycosyltransferase (Fragment) [Source:UniProtKB/TrEMBL;Acc:W8PVC8]
AT1G79750.1	ath-miR447a-3p	3	Malic enzyme [Source:UniProtKB/TrEMBL;Acc:A0A178W4H6]
AT1G61750.1	ath-miR447a-3p	3	Cysteine-rich repeat secretory protein 1 [Source:UniProtKB/Swiss-Prot;Acc:Q9SYB1]
AT4G36100.1	ath-miR447a-3p	3	Sec1/munc18-like (SM) proteins superfamily [Source:UniProtKB/TrEMBL;Acc:F4JPL6]
AT1G14080.1	ath-miR447a-3p	3	Fucosyltransferase 6 [Source:UniProtKB/Swiss-Prot;Acc:Q9XI80]
AT2G15350.1	ath-miR447a-3p	3	Putative fucosyltransferase 10 [Source:UniProtKB/Swiss-Prot;Acc:Q9SJP6]
AT5G67520.2	ath-miR447a-3p	3	Adenylyl-sulfate kinase 4, chloroplastic [Source:UniProtKB/Swiss-Prot;Acc:Q84JF0]
AT3G29230.1	ath-miR5015	3	Pentatricopeptide repeat-containing protein At3g29230 [Source:UniProtKB/Swiss-Prot;Acc:Q9LS72]
AT3G22790.3	ath-miR5015	3	Protein NETWORKED 1A [Source:UniProtKB/Swiss-Prot;Acc:Q9LUI2]
AT1G47770.1	ath-miR5015	3	Beta-galactosidase related protein [Source:UniProtKB/TrEMBL;Acc:F4HV35]
AT5G55720.1	ath-miR5015	3	Putative pectate lyase 21 [Source:UniProtKB/Swiss-Prot;Acc:Q9FM66]
AT5G15970.1	ath-miR5015	3	KIN2 [Source:UniProtKB/TrEMBL;Acc:A0A384KRF8]
AT3G02270.1	ath-miR5015	3	Putative translation initiation factor EIF-2B epsilon subunit [Source:UniProtKB/TrEMBL;Acc:Q9SRU3]
AT2G47630.3	ath-miR5015	3	Alpha/beta-Hydrolases superfamily protein [Source:UniProtKB/TrEMBL;Acc:O22248]
AT3G43210.1	ath-miR5015	3	Kinesin-like protein KIN-7B [Source:UniProtKB/Swiss-Prot;Acc:Q8LNZ2]
AT3G53130.1	ath-miR5015	3	Carotene epsilon-monooxygenase, chloroplastic [Source:UniProtKB/Swiss-Prot;Acc:Q6TBX7]
AT1G21650.2	ath-miR5016	3	Protein translocase subunit SecA [Source:UniProtKB/TrEMBL;Acc:F4HY36]
AT5G17040.1	ath-miR5016	3	UDP-glycosyltransferase 78D4 [Source:UniProtKB/Swiss-Prot;Acc:Q9LFJ9]
AT1G15520.1	ath-miR5016	3	ABC transporter G family member 40 [Source:UniProtKB/Swiss-Prot;Acc:Q9M9E1]
AT1G64625.1	ath-miR5016	3	Transcription factor bHLH157 [Source:UniProtKB/Swiss-Prot;Acc:Q7XJU0]
AT5G44400.1	ath-miR5016	3	Berberine bridge enzyme-like 26 [Source:UniProtKB/Swiss-Prot;Acc:Q9FKU8]
AT1G47240.1	ath-miR5016	3	Metal transporter Nramp2 [Source:UniProtKB/Swiss-Prot;Acc:Q9C6B2]
AT2G18060.3	ath-miR5016	3	VND1 [Source:UniProtKB/TrEMBL;Acc:A0A178VM15]
AT1G11000.3	ath-miR5016	3	MLO-like protein 4 [Source:UniProtKB/Swiss-Prot;Acc:O23693]
AT4G37260.1	ath-miR5016	3	MYB73 [Source:UniProtKB/TrEMBL;Acc:A0A178V4E7]
AT1G53860.1	ath-miR5016	3	At1g53860 [Source:UniProtKB/TrEMBL;Acc:Q6DBE3]
AT2G19860.2	ath-miR5016	3	Phosphotransferase [Source:UniProtKB/TrEMBL;Acc:A0A178VX81]
AT4G25290.1	ath-miR5027	3	DNA photolyase [Source:UniProtKB/TrEMBL;Acc:F4JSJ6]
AT3G23430.1	ath-miR5635a	3	Phosphate transporter PHO1 [Source:UniProtKB/Swiss-Prot;Acc:Q8S403]
AT4G10440.1	ath-miR5635a	3	Probable methyltransferase PMT17 [Source:UniProtKB/Swiss-Prot;Acc:Q9SZX8]
AT1G05020.1	ath-miR5635a	3	Clathrin coat assembly protein AP180 [Source:UniProtKB/Swiss-Prot;Acc:Q9ZVN6]
AT1G18940.1	ath-miR5635a	3	F14D16.8 [Source:UniProtKB/TrEMBL;Acc:Q9LMD4]
AT5G22600.2	ath-miR5645a	3	FBD / Leucine Rich Repeat domains containing protein [Source:UniProtKB/TrEMBL;Acc:Q1PDU4]
AT1G53450.3	ath-miR5645a	3	unknown protein; BEST Arabidopsis thaliana protein match is: unknown protein (TAIR:AT3G14830.2); Ha. [Source:TAIR;Acc:AT1G53450]
AT1G44160.1	ath-miR5645a	3	HSP40/DnaJ peptide-binding protein [Source:UniProtKB/TrEMBL;Acc:Q0WRX5]
AT4G19590.2	ath-miR5645a	3	Chaperone DnaJ-domain superfamily protein [Source:TAIR;Acc:AT4G19590]
AT3G20860.1	ath-miR5645a	3	Serine/threonine-protein kinase Nek6 [Source:UniProtKB/Swiss-Prot;Acc:Q9LT35]
AT3G07590.2	ath-miR5645a	3	Small nuclear ribonucleoprotein SmD1a [Source:UniProtKB/Swiss-Prot;Acc:Q9SSF1]
AT3G14330.1	ath-miR5645a	3	Pentatricopeptide repeat-containing protein At3g14330 [Source:UniProtKB/Swiss-Prot;Acc:Q9LUL5]
AT4G14140.3	ath-miR773a	3	DNA methyltransferase 2 [Source:TAIR;Acc:AT4G14140]
AT3G16230.13	ath-miR773a	3	Putative eukaryotic LigT [Source:UniProtKB/TrEMBL;Acc:F4J1H2]
AT5G57350.3	ath-miR773a	3	Plasma membrane ATPase [Source:UniProtKB/TrEMBL;Acc:A0A178UHY0]
AT3G57540.1	ath-miR773a	3	Remorin 4.1 [Source:UniProtKB/Swiss-Prot;Acc:Q93YN8]
AT1G31812.1	ath-miR773a	3	ACBP6 [Source:UniProtKB/TrEMBL;Acc:A0A178WJ33]
AT5G64270.1	ath-miR773a	3	Nuclear protein-like [Source:UniProtKB/TrEMBL;Acc:Q9FMF9]
AT4G26555.3	ath-miR773a	3	Peptidyl-prolyl cis-trans isomerase FKBP16-1, chloroplastic [Source:UniProtKB/Swiss-Prot;Acc:Q944B0]
AT1G50770.1	ath-miR773a	3	Aminotransferase-like, plant mobile domain family protein [Source:UniProtKB/TrEMBL;Acc:Q9C6K1]
AT2G44180.1	ath-miR773a	3	Methionine aminopeptidase 2A [Source:UniProtKB/Swiss-Prot;Acc:Q9FV49]
AT5G14460.1	ath-miR773a	3	Pseudouridine synthase family protein [Source:UniProtKB/TrEMBL;Acc:Q0WVR7]
AT1G52000.1	ath-miR773a	3	Jacalin-related lectin 5 [Source:UniProtKB/Swiss-Prot;Acc:Q9ZU23]
AT1G25682.1	ath-miR773a	3	At1g25682 [Source:UniProtKB/TrEMBL;Acc:Q9C609]
AT3G48050.1	ath-miR834	3	Protein SUO [Source:UniProtKB/TrEMBL;Acc:F4JCS8]
AT4G17550.1	ath-miR834	3	Putative glycerol-3-phosphate transporter 4 [Source:UniProtKB/Swiss-Prot;Acc:O23596]
AT2G45000.1	ath-miR834	3	Nuclear pore complex protein NUP62 [Source:UniProtKB/Swiss-Prot;Acc:Q8L7F7]
AT5G01510.1	ath-miR834	3	Protein root UVB sensitive 5 [Source:UniProtKB/Swiss-Prot;Acc:B6IDH3]
AT5G27893.1	ath-miR834	3	Transmembrane protein [Source:UniProtKB/TrEMBL;Acc:A0A1P8BEL9]
AT5G01500.1	ath-miR834	3	Thylakoid ADP,ATP carrier protein, chloroplastic [Source:UniProtKB/Swiss-Prot;Acc:Q9M024]
AT1G17520.2	ath-miR834	3	Homeodomain-like/winged-helix DNA-binding family protein [Source:TAIR;Acc:AT1G17520]
AT3G43505.1	ath-miR834	3	Defensin-like protein 122 [Source:UniProtKB/Swiss-Prot;Acc:P82745]
AT3G14310.1	ath-miR834	3	Pectinesterase/pectinesterase inhibitor 3 [Source:UniProtKB/Swiss-Prot;Acc:O49006]
AT2G28240.1	ath-miR834	3	ATP-dependent helicase family protein [Source:UniProtKB/TrEMBL;Acc:Q84JK0]
AT1G72040.1	ath-miR834	3	At1g72040 [Source:UniProtKB/TrEMBL;Acc:Q501D4]
AT5G05200.1	ath-miR834	3	Uncharacterized aarF domain-containing protein kinase At5g05200, chloroplastic [Source:UniProtKB/Swiss-Prot;Acc:Q9ASX5]
AT5G25600.1	ath-miR834	3	BEST Arabidopsis thaliana protein match is: nucleic acid binding;zinc ion binding (TAIR:AT5G36228.1); Ha. [Source:TAIR;Acc:AT5G25600]
AT5G28350.1	ath-miR838	3	Quinoprotein amine dehydrogenase, beta chain-like RIC1-like guanyl-nucleotide exchange factor [Source:UniProtKB/TrEMBL;Acc:F4K735]
AT5G43130.3	ath-miR838	3	Transcription initiation factor TFIID subunit 4b [Source:UniProtKB/Swiss-Prot;Acc:F4K4L7]
AT4G35440.2	ath-miR838	3	Chloride channel protein [Source:UniProtKB/TrEMBL;Acc:F4JN11]
AT2G04840.1	ath-miR838	3	F-box only protein (DUF295) [Source:UniProtKB/TrEMBL;Acc:Q9SJ75]
AT2G18490.2	ath-miR838	3	C2H2-like zinc finger protein [Source:UniProtKB/TrEMBL;Acc:Q1PF47]
AT1G21740.1	ath-miR838	3	DUF630 family protein, putative (DUF630 and DUF632) [Source:UniProtKB/TrEMBL;Acc:Q9XI02]
AT5G09460.1	ath-miR838	3	Transcription factor bHLH143 [Source:UniProtKB/Swiss-Prot;Acc:Q9FY69]
AT1G21160.1	ath-miR838	3	Eukaryotic translation initiation factor 2 (eIF-2) family protein (Fragment) [Source:UniProtKB/TrEMBL;Acc:C0SUW8]
AT3G06400.2	ath-miR838	3	Chromatin-remodeling complex ATPase [Source:UniProtKB/TrEMBL;Acc:F4JAV9]
AT1G69870.1	ath-miR838	3	Protein NRT1/ PTR FAMILY 2.13 [Source:UniProtKB/Swiss-Prot;Acc:Q8RX77]
AT4G01080.1	ath-miR838	3	Mannan O-acetyltransferase 4 [Source:UniProtKB/TrEMBL;Acc:A0A346P851]
AT4G10770.2	ath-miR838	3	Oligopeptide transporter 7 [Source:UniProtKB/Swiss-Prot;Acc:O82485]
AT2G44430.1	ath-miR838	3	At2g44430 [Source:UniProtKB/TrEMBL;Acc:O64877]
AT4G40020.1	ath-miR838	3	Myosin heavy chain-related protein [Source:UniProtKB/TrEMBL;Acc:Q9SMQ3]
AT5G56210.1	ath-miR838	3	WPP domain-interacting protein 2 [Source:UniProtKB/Swiss-Prot;Acc:Q9FH18]
AT5G62390.1	ath-miR838	3	BAG family molecular chaperone regulator 7 [Source:UniProtKB/Swiss-Prot;Acc:Q9LVA0]
AT1G68670.1	ath-miR838	3	Transcription factor HHO2 [Source:UniProtKB/Swiss-Prot;Acc:Q8VZS3]
AT5G20030.2	ath-miR838	3	At5g20030 [Source:UniProtKB/TrEMBL;Acc:Q8LES5]
AT1G43170.3	ath-miR838	3	60S ribosomal protein L3-1 [Source:UniProtKB/Swiss-Prot;Acc:P17094]
AT3G55140.1	ath-miR838	3	Pectate lyase [Source:UniProtKB/TrEMBL;Acc:B3LF89]
AT4G39060.1	ath-miR838	3	BEST Arabidopsis thaliana protein match is: Galactose oxidase/kelch repeat superfamily protein (TAIR:AT4G19250.1); Ha. [Source:TAIR;Acc:AT4G39060]
AT5G30495.2	ath-miR838	3	Fcf2 pre-rRNA processing protein [Source:UniProtKB/TrEMBL;Acc:F4KCY1]
AT1G70470.1	ath-miR838	3	At1g70470 [Source:UniProtKB/TrEMBL;Acc:Q9CAL7]
AT5G09978.1	ath-miR838	3	Elicitor peptide 7 [Source:UniProtKB/Swiss-Prot;Acc:P0C1T5]
AT1G71010.1	ath-miR838	3	Putative 1-phosphatidylinositol-3-phosphate 5-kinase FAB1C [Source:UniProtKB/Swiss-Prot;Acc:Q9SSJ8]
AT5G46910.1	ath-miR838	3	Transcription factor jumonji (Jmj) family protein / zinc finger (C5HC2 type) family protein [Source:UniProtKB/TrEMBL;Acc:F4KIX0]
AT3G63240.2	ath-miR838	3	Type I inositol polyphosphate 5-phosphatase 4 [Source:UniProtKB/Swiss-Prot;Acc:Q8GTS0]
AT1G80870.1	ath-miR838	3	Putative receptor-like protein kinase At1g80870 [Source:UniProtKB/Swiss-Prot;Acc:Q9SAH3]
AT5G12480.1	ath-miR838	3	CPK7 [Source:UniProtKB/TrEMBL;Acc:A0A178UIX4]
AT2G04680.1	ath-miR838	3	Cysteine/Histidine-rich C1 domain family protein [Source:UniProtKB/TrEMBL;Acc:Q9SJ91]
AT3G60730.1	ath-miR846-3p	3	Pectinesterase [Source:UniProtKB/TrEMBL;Acc:A0A178V7L0]
AT1G60095.2	ath-miR846-3p	3	Mannose-binding lectin superfamily protein [Source:TAIR;Acc:AT1G60095]
AT1G79720.1	ath-miR846-3p	3	At1g79720/F19K16_30 [Source:UniProtKB/TrEMBL;Acc:Q8RX60]
AT1G60070.1	ath-miR846-3p	3	AP-1 complex subunit gamma [Source:UniProtKB/TrEMBL;Acc:F4IEP9]
AT2G38365.1	ath-miR846-3p	3	Endonuclease/glycosyl hydrolase [Source:UniProtKB/TrEMBL;Acc:Q84N39]
AT1G52120.1	ath-miR846-3p	3	Jacalin-related lectin 12 [Source:UniProtKB/Swiss-Prot;Acc:Q0WMR0]
AT1G01030.2	ath-miR846-3p	3	B3 domain-containing transcription factor NGA3 [Source:UniProtKB/Swiss-Prot;Acc:Q9MAN1]
AT5G04410.1	ath-miR846-3p	3	NAC domain-containing protein 78 [Source:UniProtKB/Swiss-Prot;Acc:Q84K00]
AT4G27870.2	ath-miR846-3p	3	Vacuolar iron transporter (VIT) family protein [Source:TAIR;Acc:AT4G27870]
AT3G33530.2	ath-miR846-3p	3	Transducin family protein / WD-40 repeat family protein [Source:UniProtKB/TrEMBL;Acc:F4JCM7]
AT1G28410.2	ath-miR846-3p	3	FUNCTIONS IN: molecular_function unknown; INVOLVED IN: biological_process unknown; LOCATED IN: endomembrane system; EXPRESSED IN: 23 plant structures; EXPRESSED DURING: 15 growth stages; BEST Arabidopsis thaliana protein match is: myosin heavy chain /.../ed (TAIR:AT4G31340.2); Ha. [Source:TAIR;Acc:AT1G28410]
AT1G30620.4	ath-miR846-3p	3	UXE1 [Source:UniProtKB/TrEMBL;Acc:A0A384K925]
AT3G02340.1	ath-miR865-3p	3	At3g02340 [Source:UniProtKB/TrEMBL;Acc:Q9FWA5]
AT2G39700.1	ath-miR865-3p	3	Expansin-A4 [Source:UniProtKB/Swiss-Prot;Acc:O48818]
AT1G05680.1	ath-miR865-3p	3	Glycosyltransferase (Fragment) [Source:UniProtKB/TrEMBL;Acc:A0A0K1SBE8]
AT2G38920.4	ath-miR865-3p	3	Probable E3 ubiquitin-protein ligase BAH1-like [Source:UniProtKB/Swiss-Prot;Acc:Q8GW10]
AT5G67450.1	ath-miR865-3p	3	ZF1 [Source:UniProtKB/TrEMBL;Acc:A0A178UTI6]
AT1G07320.3	ath-miR865-3p	3	RPL4 [Source:UniProtKB/TrEMBL;Acc:A0A384KN11]
AT4G38560.1	ath-miR865-3p	3	Phospholipase like protein [Source:UniProtKB/TrEMBL;Acc:Q0WV01]
AT5G35210.2	ath-miR865-3p	3	metalloendopeptidases;zinc ion binding;DNA binding [Source:TAIR;Acc:AT5G35210]
AT5G17030.1	ath-miR865-3p	3	UGT78D3 [Source:UniProtKB/TrEMBL;Acc:A0A384LMC1]
AT1G15220.1	ath-miR865-3p	3	Cytochrome c-type biogenesis protein [Source:UniProtKB/TrEMBL;Acc:A0A178W6T6]
AT1G78800.1	ath-miR865-3p	3	UDP-Glycosyltransferase superfamily protein [Source:UniProtKB/TrEMBL;Acc:F4IBV4]
AT3G15095.3	ath-miR865-3p	3	HCF243 [Source:UniProtKB/TrEMBL;Acc:A0A384K8R0]
AT2G14050.1	ath-miR865-3p	3	minichromosome maintenance 9 [Source:TAIR;Acc:AT2G14050]
AT1G67450.1	bcy-miR156	3	Putative F-box protein At1g67450 [Source:UniProtKB/Swiss-Prot;Acc:O64801]
AT1G76990.3	bcy-miR156	3	ACR3 [Source:UniProtKB/TrEMBL;Acc:A0A178W888]
AT3G19565.1	bcy-miR156	3	F-box/associated interaction domain protein [Source:UniProtKB/TrEMBL;Acc:A0A1I9LSV6]
AT5G58980.1	bcy-miR156	3	Neutral ceramidase 3 [Source:UniProtKB/Swiss-Prot;Acc:F4KHQ8]
AT1G62910.1	bcy-miR156	3	Pentatricopeptide repeat-containing protein At1g62910 [Source:UniProtKB/Swiss-Prot;Acc:Q9LQ16]
AT4G01880.1	bcy-miR156	3	Methyltransferase [Source:UniProtKB/TrEMBL;Acc:F4JG68]
AT1G30400.2	bcy-miR529	3	ABC transporter C family member 1 [Source:UniProtKB/Swiss-Prot;Acc:Q9C8G9]
AT1G68890.1	bcy-miR529	3	Protein PHYLLO, chloroplastic [Source:UniProtKB/Swiss-Prot;Acc:Q15KI9]
AT1G05630.1	bcy-miR529	3	Endonuclease/exonuclease/phosphatase family protein [Source:TAIR;Acc:AT1G05630]
AT1G13940.1	bcy-miR529	3	F16A14.15 [Source:UniProtKB/TrEMBL;Acc:Q9LMG4]
AT1G05230.5	bcy-miR529	3	AT1G05230 protein [Source:UniProtKB/TrEMBL;Acc:B9DFH8]
AT5G09840.1	bcy-miR529	3	Emb [Source:UniProtKB/TrEMBL;Acc:Q9FIC2]
AT4G34980.1	bcy-miR529	3	Subtilisin-like protease SBT1.6 [Source:UniProtKB/Swiss-Prot;Acc:O49607]
AT3G20660.1	bcy-miR529	3	Organic cation/carnitine transporter 4 [Source:UniProtKB/Swiss-Prot;Acc:Q9LHQ6]
AT1G59470.1	bcy-miR529	3	B-block-binding subunit of TFIIIC protein [Source:UniProtKB/TrEMBL;Acc:A0A1P8AST1]
AT4G36710.1	bcy-miR529	3	HAM4 [Source:UniProtKB/TrEMBL;Acc:A0A178UVI6]
AT5G62460.3	bcy-miR529	3	RING/FYVE/PHD zinc finger superfamily protein [Source:TAIR;Acc:AT5G62460]
AT1G74010.1	bcy-miR529	3	At1g74010 [Source:UniProtKB/TrEMBL;Acc:Q9C9C2]
AT3G48740.1	bcy-miR529	3	Bidirectional sugar transporter SWEET11 [Source:UniProtKB/Swiss-Prot;Acc:Q9SMM5]
AT4G31290.1	bcy-miR529	3	Gamma-glutamylcyclotransferase 2-2 [Source:UniProtKB/Swiss-Prot;Acc:Q84MC1]
AT5G66430.1	bcy-miR529	3	S-adenosyl-L-methionine-dependent methyltransferases superfamily protein [Source:UniProtKB/TrEMBL;Acc:Q9FJZ6]
AT3G19790.2	bcy-miR529	3	At3g19790 [Source:UniProtKB/TrEMBL;Acc:Q9LT29]
AT3G48540.1	bcy-miR529	3	Cytidine/deoxycytidylate deaminase family protein [Source:UniProtKB/TrEMBL;Acc:Q1PEH3]
AT1G33470.1	bcy-miR529	3	RNA-binding (RRM/RBD/RNP motifs) family protein [Source:UniProtKB/TrEMBL;Acc:Q67YS0]
AT1G48420.1	bcy-miR529	3	Bifunctional D-cysteine desulfhydrase/1-aminocyclopropane-1-carboxylate deaminase, mitochondrial [Source:UniProtKB/Swiss-Prot;Acc:F4HYF3]
AT1G59820.1	bcy-miR529	3	Phospholipid-transporting ATPase [Source:UniProtKB/TrEMBL;Acc:A0A178WFR7]
AT1G05780.1	bdi-miR159a-5p	3	Vacuolar ATPase assembly integral membrane protein VMA21 homolog [Source:UniProtKB/TrEMBL;Acc:Q58G56]
AT4G18380.2	bdi-miR159a-5p	3	F-box protein At4g18380 [Source:UniProtKB/Swiss-Prot;Acc:O49508]
AT1G07460.2	bdi-miR160b-3p	3	Concanavalin A-like lectin family protein [Source:UniProtKB/TrEMBL;Acc:Q9LNW6]
AT4G21380.1	bdi-miR160b-3p	3	Receptor-like serine/threonine-protein kinase SD1-8 [Source:UniProtKB/Swiss-Prot;Acc:O81905]
AT1G53800.4	bdi-miR164c-3p	3	AT1G53800 protein [Source:UniProtKB/TrEMBL;Acc:B9DHC9]
AT4G32620.1	bdi-miR164f	3	Enhancer of polycomb-like transcription factor protein [Source:UniProtKB/TrEMBL;Acc:F4JV27]
AT5G18410.2	bdi-miR164f	3	transcription activators [Source:TAIR;Acc:AT5G18410]
AT5G57910.2	bdi-miR164f	3	At5g57910 [Source:UniProtKB/TrEMBL;Acc:Q8GW24]
AT1G70949.1	bdi-miR164f	3	unknown protein; LOCATED IN: endomembrane system; Ha. [Source:TAIR;Acc:AT1G70949]
AT4G00560.1	bdi-miR164f	3	NAD(P)-binding Rossmann-fold superfamily protein [Source:UniProtKB/TrEMBL;Acc:F4JHD7]
AT4G30210.3	bdi-miR164f	3	P450 reductase 2 [Source:TAIR;Acc:AT4G30210]
AT1G05360.2	bdi-miR164f	3	Vacuole membrane protein KMS2 [Source:UniProtKB/Swiss-Prot;Acc:F4I8Q7]
AT1G77920.1	bdi-miR164f	3	Transcription factor TGA7 [Source:UniProtKB/Swiss-Prot;Acc:Q93ZE2]
AT2G41330.1	bdi-miR164f	3	At2g41330/F13H10.12 [Source:UniProtKB/TrEMBL;Acc:Q9ZVB8]
AT3G55890.2	bdi-miR164f	3	Protein yippee-like [Source:UniProtKB/TrEMBL;Acc:Q0WPD7]
AT4G30650.1	bdi-miR164f	3	UPF0057 membrane protein At4g30650 [Source:UniProtKB/Swiss-Prot;Acc:Q9M095]
AT1G12770.2	bdi-miR164f	3	DEAD-box ATP-dependent RNA helicase 47, mitochondrial [Source:UniProtKB/Swiss-Prot;Acc:Q8W4E1]
AT5G04630.1	bdi-miR164f	3	Cytochrome P450, family 77, subfamily A, polypeptide 9 [Source:UniProtKB/TrEMBL;Acc:Q9LZ62]
AT5G09976.1	bdi-miR167d-3p	3	FUNCTIONS IN: molecular_function unknown; INVOLVED IN: biological_process unknown; LOCATED IN: cellular_component unknown; BEST Arabidopsis thaliana protein match is: precursor of peptide 1 (TAIR:AT5G64900.1); Ha. [Source:TAIR;Acc:AT5G09976]
AT1G23180.1	bdi-miR167d-3p	3	ARM repeat superfamily protein [Source:UniProtKB/TrEMBL;Acc:Q8H0U3]
AT5G27550.2	bdi-miR169b	3	Kinesin-like protein KIN-14S [Source:UniProtKB/Swiss-Prot;Acc:F4K4C5]
AT5G07280.1	bdi-miR169c-3p	3	Leucine-rich repeat receptor protein kinase EMS1 [Source:UniProtKB/Swiss-Prot;Acc:Q9LYN8]
AT2G20700.1	bdi-miR169c-3p	3	GPI-anchored protein LLG2 [Source:UniProtKB/Swiss-Prot;Acc:Q6NLF4]
AT4G35360.3	bdi-miR169d	3	At4g35360/F23E12_80 [Source:UniProtKB/TrEMBL;Acc:Q8W4Q1]
AT2G17340.1	bdi-miR169d	3	Uncharacterized protein At2g17340 [Source:UniProtKB/Swiss-Prot;Acc:Q949P3]
AT4G13550.2	bdi-miR169d	3	triglyceride lipases;triglyceride lipases [Source:TAIR;Acc:AT4G13550]
AT1G16560.9	bdi-miR169h-3p	3	AT1G16560 protein [Source:UniProtKB/TrEMBL;Acc:Q9FX73]
AT5G04290.1	bdi-miR169k-5p	3	Protein RNA-directed DNA methylation 3 [Source:UniProtKB/Swiss-Prot;Acc:F4JW79]
AT2G17320.1	bdi-miR169k-5p	3	AT2G17320 protein [Source:UniProtKB/TrEMBL;Acc:B9DH75]
AT4G38270.2	bdi-miR319b-3p	3	Hexosyltransferase (Fragment) [Source:UniProtKB/TrEMBL;Acc:W8Q6G8]
AT2G30570.1	bdi-miR319b-3p	3	PSBW [Source:UniProtKB/TrEMBL;Acc:A0A178VQ32]
AT1G02770.1	bdi-miR5066	3	UPF0725 protein At1g02770 [Source:UniProtKB/Swiss-Prot;Acc:Q9SRX1]
AT4G34240.3	bdi-miR5066	3	Aldehyde dehydrogenase [Source:UniProtKB/TrEMBL;Acc:A0A178UV01]
AT5G09630.1	bdi-miR5181b	3	At5g09630 [Source:UniProtKB/TrEMBL;Acc:Q9LXC7]
AT5G07200.1	bdi-miR5181b	3	Gibberellin 20 oxidase 3 [Source:UniProtKB/Swiss-Prot;Acc:Q39112]
AT1G03830.2	bdi-miR5185a-5p	3	Guanylate-binding family protein [Source:UniProtKB/TrEMBL;Acc:F4I2I5]
AT3G08900.1	bdi-miR5185a-5p	3	Glycosyltransferase (Fragment) [Source:UniProtKB/TrEMBL;Acc:W8Q6U1]
AT3G42723.1	bdi-miR5185a-5p	3	ATP binding / aminoacyl-tRNA ligase/ nucleotide binding protein [Source:UniProtKB/TrEMBL;Acc:F4IWM0]
AT4G24970.1	bdi-miR5185a-5p	3	Protein MICRORCHIDIA 7 [Source:UniProtKB/Swiss-Prot;Acc:F4JRS4]
AT1G33410.1	bdi-miR5185a-5p	3	SAR1 [Source:UniProtKB/TrEMBL;Acc:A0A178WF46]
AT2G23470.1	bdi-miR5185a-5p	3	Protein root UVB sensitive 4 [Source:UniProtKB/Swiss-Prot;Acc:Q67YT8]
AT1G61690.1	bdi-miR5185a-5p	3	At1g61690 [Source:UniProtKB/TrEMBL;Acc:Q6NPS1]
AT1G79280.3	bdi-miR5185a-5p	3	nuclear pore anchor [Source:TAIR;Acc:AT1G79280]
AT1G71000.1	bdi-miR5185b-3p	3	Chaperone DnaJ-domain superfamily protein [Source:UniProtKB/TrEMBL;Acc:F4I8D6]
AT2G46520.1	bdi-miR5185b-3p	3	Exportin-2 [Source:UniProtKB/Swiss-Prot;Acc:Q9ZPY7]
AT1G21710.1	bdi-miR5185b-3p	3	OGG1 [Source:UniProtKB/TrEMBL;Acc:A0A178WC14]
AT2G47610.1	bdi-miR5185b-3p	3	60S ribosomal protein L7a-1 [Source:UniProtKB/Swiss-Prot;Acc:P49692]
AT2G30110.1	bdi-miR5185b-3p	3	UBA1 [Source:UniProtKB/TrEMBL;Acc:A0A178VN59]
AT1G30845.1	bdi-miR5185b-3p	3	Cell growth defect factor-2 [Source:UniProtKB/TrEMBL;Acc:Q3C1C7]
AT4G32390.1	bna-miR169m	3	Probable sugar phosphate/phosphate translocator At4g32390 [Source:UniProtKB/Swiss-Prot;Acc:Q9SUV2]
AT1G08845.2	bra-miR160a-3p	3	Ribosomal L18p/L5e family protein [Source:UniProtKB/TrEMBL;Acc:F4HXR7]
AT3G53380.1	cre-miR1171	3	L-type lectin-domain containing receptor kinase VIII.1 [Source:UniProtKB/Swiss-Prot;Acc:Q9LFH9]
AT5G23130.1	cre-miR1171	3	Peptidoglycan-binding LysM domain-containing protein [Source:UniProtKB/TrEMBL;Acc:Q8VYP8]
AT2G15880.1	cre-miR1171	3	Pollen-specific leucine-rich repeat extensin-like protein 3 [Source:UniProtKB/Swiss-Prot;Acc:Q9XIL9]
AT5G13590.2	cre-miR1171	3	unknown protein; Ha. [Source:TAIR;Acc:AT5G13590]
AT5G24180.1	cre-miR1171	3	Gb [Source:UniProtKB/TrEMBL;Acc:Q9FIP1]
ATMG00450.1	cre-miR1171	3	Uncharacterized mitochondrial protein AtMg00450 [Source:UniProtKB/Swiss-Prot;Acc:P93301]
AT5G49760.1	cre-miR909.3	3	At5g49760 [Source:UniProtKB/TrEMBL;Acc:Q8GZ99]
AT3G24000.1	cre-miR909.3	3	Pentatricopeptide repeat-containing protein At3g24000, mitochondrial [Source:UniProtKB/Swiss-Prot;Acc:Q9LIQ7]
AT4G01990.1	cre-miR909.3	3	Pentatricopeptide repeat-containing protein At4g01990, mitochondrial [Source:UniProtKB/Swiss-Prot;Acc:Q93WC5]
AT4G04710.1	cre-miR909.3	3	calcium-dependent protein kinase 22 [Source:TAIR;Acc:AT4G04710]
AT1G19110.1	cre-miR909.3	3	Inter-alpha-trypsin inhibitor heavy chain-like protein [Source:UniProtKB/TrEMBL;Acc:Q8L798]
AT3G59750.1	cre-miR909.3	3	Putative L-type lectin-domain containing receptor kinase V.8 [Source:UniProtKB/Swiss-Prot;Acc:Q9M1Z9]
AT1G76965.1	csi-miR167a-3p	3	Encodes a Protease inhibitor/seed storage/LTP family protein [Source:TAIR;Acc:AT1G76965]
AT1G50270.1	csi-miR167a-3p	3	Pentatricopeptide repeat-containing protein At1g50270 [Source:UniProtKB/Swiss-Prot;Acc:Q9SX45]
AT3G05970.1	csi-miR167a-3p	3	Long chain acyl-CoA synthetase 6, peroxisomal [Source:UniProtKB/Swiss-Prot;Acc:Q8LPS1]
AT1G22150.4	csi-miR167c-3p	3	Sulfate transporter 1.3 [Source:UniProtKB/Swiss-Prot;Acc:Q9FEP7]
AT4G37310.1	csi-miR391-5p	3	Cytochrome P450, family 81, subfamily H, polypeptide 1 [Source:UniProtKB/TrEMBL;Acc:Q9SW67]
AT1G06240.1	csi-miR391-5p	3	Uncharacterized protein At1g06240 [Source:UniProtKB/TrEMBL;Acc:Q8H109]
AT1G23360.1	csi-miR391-5p	3	2-phytyl-1,4-beta-naphthoquinone methyltransferase, chloroplastic [Source:UniProtKB/Swiss-Prot;Acc:Q3ED65]
AT2G25600.1	csi-miR391-5p	3	Potassium channel AKT6 [Source:UniProtKB/Swiss-Prot;Acc:Q8GXE6]
AT1G65560.1	csi-miR396c	3	Zinc-binding dehydrogenase family protein [Source:UniProtKB/TrEMBL;Acc:F4IBH8]
AT1G58120.1	csi-miR396c	3	Uncharacterized protein At1g58120/68103_m00121 [Source:UniProtKB/TrEMBL;Acc:Q9C6F6]
AT1G70180.3	csi-miR396c	3	At1g70180 [Source:UniProtKB/TrEMBL;Acc:Q8VZ94]
AT2G03240.1	csi-miR396c	3	Phosphate transporter PHO1 homolog 5 [Source:UniProtKB/Swiss-Prot;Acc:Q6R8G5]
AT4G30580.1	csi-miR396c	3	1-acyl-sn-glycerol-3-phosphate acyltransferase 1, chloroplastic [Source:UniProtKB/Swiss-Prot;Acc:Q8GXU8]
AT1G19400.4	csi-miR396c	3	Erythronate-4-phosphate dehydrogenase family protein [Source:UniProtKB/TrEMBL;Acc:Q8VYC6]
AT4G16650.1	csi-miR396c	3	O-fucosyltransferase 29 [Source:UniProtKB/Swiss-Prot;Acc:Q8LPF8]
AT2G31760.1	far-miR164a	3	Probable E3 ubiquitin-protein ligase ARI10 [Source:UniProtKB/Swiss-Prot;Acc:Q9SKC4]
AT2G15530.7	far-miR164a	3	RING/U-box superfamily protein [Source:UniProtKB/TrEMBL;Acc:F4IIG9]
AT3G02410.1	far-miR164a	3	Carboxylic ester hydrolase [Source:UniProtKB/TrEMBL;Acc:A0A178V7M1]
AT3G26932.1	far-miR164a	3	Double-stranded RNA-binding protein 3 [Source:UniProtKB/Swiss-Prot;Acc:Q9LJF5]
AT4G37040.1	ghr-miR156c	3	Methionine aminopeptidase [Source:UniProtKB/TrEMBL;Acc:A0A178UWL4]
AT1G55675.1	ghr-miR156c	3	Transmembrane protein [Source:UniProtKB/TrEMBL;Acc:Q94CA5]
AT1G30360.1	ghr-miR156c	3	Hyperosmolality-gated Ca2+ permeable channel 3.1 [Source:UniProtKB/TrEMBL;Acc:A0A097NUQ9]
AT1G55200.1	ghr-miR156c	3	Kinase with adenine nucleotide alpha hydrolases-like domain-containing protein [Source:UniProtKB/TrEMBL;Acc:Q9C890]
AT3G07870.1	ghr-miR156c	3	F-box protein At3g07870 [Source:UniProtKB/Swiss-Prot;Acc:Q9SFC7]
AT2G21550.2	ghr-miR156c	3	Bifunctional dihydrofolate reductase-thymidylate synthase [Source:UniProtKB/TrEMBL;Acc:Q9SIK4]
AT3G02130.2	gma-miR1511	3	LRR receptor-like serine/threonine-protein kinase RPK2 [Source:UniProtKB/Swiss-Prot;Acc:Q9S7I6]
AT2G31960.4	gma-miR1512b	3	Callose synthase 2 [Source:UniProtKB/Swiss-Prot;Acc:Q9SL03]
AT1G67800.6	gma-miR1512b	3	Copine (Calcium-dependent phospholipid-binding protein) family [Source:UniProtKB/TrEMBL;Acc:F4HTR6]
AT2G39795.1	gma-miR1512b	3	Uncharacterized protein At2g39795, mitochondrial [Source:UniProtKB/Swiss-Prot;Acc:Q8W487]
AT2G20100.1	gma-miR1512b	3	basic helix-loop-helix (bHLH) DNA-binding superfamily protein [Source:TAIR;Acc:AT2G20100]
AT3G60960.1	gma-miR1513c	3	Tetratricopeptide repeat (TPR)-like superfamily protein [Source:UniProtKB/TrEMBL;Acc:A0A178V6P2]
AT4G24972.1	gma-miR1513c	3	TPD1 [Source:UniProtKB/TrEMBL;Acc:A0A178V0R1]
AT1G02065.2	gma-miR1513c	3	Squamosa promoter-binding-like protein 8 [Source:UniProtKB/Swiss-Prot;Acc:Q8GXL3]
AT1G64990.2	gma-miR1513c	3	GPCR-type G protein 1 [Source:UniProtKB/Swiss-Prot;Acc:Q9XIP7]
AT2G47500.2	gma-miR1533	3	Kinesin-like protein KIN-14I [Source:UniProtKB/Swiss-Prot;Acc:F4IL57]
AT1G53040.2	gma-miR1533	3	Putative tRNA (Met) cytidine acetyltransferase [Source:UniProtKB/TrEMBL;Acc:Q0WNW2]
AT2G02610.1	gma-miR1533	3	Cysteine/Histidine-rich C1 domain family protein [Source:UniProtKB/TrEMBL;Acc:O64716]
AT3G55740.3	gma-miR1533	3	Proline transporter 2 [Source:UniProtKB/Swiss-Prot;Acc:P92962]
AT1G10070.1	gma-miR1533	3	Branched-chain-amino-acid aminotransferase 2, chloroplastic [Source:UniProtKB/Swiss-Prot;Acc:Q9M439]
AT1G71860.1	gma-miR1533	3	Protein-tyrosine-phosphatase PTP1 [Source:UniProtKB/Swiss-Prot;Acc:O82656]
AT4G04920.3	gma-miR1533	3	Mediator of RNA polymerase II transcription subunit 16 [Source:UniProtKB/Swiss-Prot;Acc:F4JGZ1]
AT1G65910.1	gma-miR1533	3	NAC028 [Source:UniProtKB/TrEMBL;Acc:A0A178W7T7]
AT3G25250.1	gma-miR1533	3	Serine/threonine-protein kinase OXI1 [Source:UniProtKB/Swiss-Prot;Acc:Q9LSF1]
AT1G10840.1	gma-miR1533	3	Eukaryotic translation initiation factor 3 subunit H [Source:UniProtKB/Swiss-Prot;Acc:Q9C5Z2]
AT2G23910.2	gma-miR1533	3	At2g23910 [Source:UniProtKB/TrEMBL;Acc:O82219]
AT3G28750.1	gma-miR1533	3	Uncharacterized protein At3g28750/T19N8_4 [Source:UniProtKB/TrEMBL;Acc:Q9LHA0]
AT5G01640.1	gma-miR1533	3	PRA1 family protein [Source:UniProtKB/TrEMBL;Acc:A0A178UH31]
AT3G43800.1	gma-miR1533	3	Glutathione S-transferase U27 [Source:UniProtKB/Swiss-Prot;Acc:Q9LZG7]
AT5G09850.3	gma-miR1533	3	Probable mediator of RNA polymerase II transcription subunit 26c [Source:UniProtKB/Swiss-Prot;Acc:F4KFC7]
AT5G53540.1	gma-miR156e	3	26S proteasome regulatory particle chain RPT6-like protein [Source:UniProtKB/TrEMBL;Acc:Q9FJC9]
AT4G11410.2	gma-miR156e	3	NAD(P)-binding Rossmann-fold superfamily protein [Source:UniProtKB/TrEMBL;Acc:Q9LDY7]
AT2G40830.4	gma-miR156k	3	Probable E3 ubiquitin-protein ligase RHC1A [Source:UniProtKB/Swiss-Prot;Acc:O22197]
AT3G13760.1	gma-miR156k	3	Cysteine/Histidine-rich C1 domain family protein [Source:UniProtKB/TrEMBL;Acc:Q9LIC4]
AT2G02950.1	gma-miR156k	3	Protein PHYTOCHROME KINASE SUBSTRATE 1 [Source:UniProtKB/Swiss-Prot;Acc:Q9SWI1]
AT5G37030.1	gma-miR156k	3	P-loop containing nucleoside triphosphate hydrolases superfamily protein [Source:UniProtKB/TrEMBL;Acc:F4K5V7]
AT1G30220.1	gma-miR156k	3	Probable inositol transporter 2 [Source:UniProtKB/Swiss-Prot;Acc:Q9C757]
AT1G03630.1	gma-miR156k	3	Protochlorophyllide reductase C, chloroplastic [Source:UniProtKB/Swiss-Prot;Acc:O48741]
AT3G21140.1	gma-miR159c	3	Pyridoxamine 5'-phosphate oxidase family protein [Source:UniProtKB/TrEMBL;Acc:Q8L637]
AT1G74680.1	gma-miR159c	3	At1g74680/F1M20_36 [Source:UniProtKB/TrEMBL;Acc:Q93ZD5]
AT2G03120.1	gma-miR159c	3	Signal peptide peptidase [Source:UniProtKB/Swiss-Prot;Acc:O81062]
AT1G12380.1	gma-miR159c	3	unknown protein; BEST Arabidopsis thaliana protein match is: unknown protein (TAIR:AT1G62870.1); Ha. [Source:TAIR;Acc:AT1G12380]
AT4G03250.1	gma-miR159c	3	Homeodomain-like superfamily protein [Source:UniProtKB/TrEMBL;Acc:F4JI72]
AT3G10740.4	gma-miR167h	3	Alpha-L-arabinofuranosidase 1 [Source:UniProtKB/TrEMBL;Acc:A0A1I9LPN8]
AT1G63160.1	gma-miR167i	3	Replication factor C subunit 2 [Source:UniProtKB/Swiss-Prot;Acc:Q9CAM7]
AT3G53200.1	gma-miR167i	3	Transcription factor MYB27 [Source:UniProtKB/Swiss-Prot;Acc:Q9SCP1]
AT1G04810.1	gma-miR167i	3	26S proteasome non-ATPase regulatory subunit 1 homolog [Source:UniProtKB/TrEMBL;Acc:A0A178WEG0]
AT1G62130.1	gma-miR167i	3	AAA-type ATPase family protein [Source:UniProtKB/TrEMBL;Acc:F4HX45]
AT2G07779.1	gma-miR169c	3	unknown protein; Ha. [Source:TAIR;Acc:AT2G07779]
AT3G06550.3	gma-miR169k	3	O-acetyltransferase family protein [Source:TAIR;Acc:AT3G06550]
AT5G27840.2	gma-miR172d	3	Calcineurin-like metallo-phosphoesterase superfamily protein [Source:TAIR;Acc:AT5G27840]
AT2G42380.1	gma-miR172d	3	Basic leucine zipper 34 [Source:UniProtKB/Swiss-Prot;Acc:F4IN23]
AT1G70820.1	gma-miR172d	3	At1g70820 [Source:UniProtKB/TrEMBL;Acc:Q9SSL0]
AT2G03150.2	gma-miR2108b	3	Protein SHORT ROOT IN SALT MEDIUM 1 [Source:UniProtKB/Swiss-Prot;Acc:F4IS91]
AT1G20670.1	gma-miR2108b	3	At1g20670 [Source:UniProtKB/TrEMBL;Acc:Q9LM88]
AT4G31850.1	gma-miR2108b	3	Pentatricopeptide repeat-containing protein At4g31850, chloroplastic [Source:UniProtKB/Swiss-Prot;Acc:Q9SZ52]
AT1G59980.2	gma-miR2108b	3	Chaperone protein dnaJ 39 [Source:UniProtKB/Swiss-Prot;Acc:Q6XL73]
AT4G36810.1	gma-miR2108b	3	Heterodimeric geranylgeranyl pyrophosphate synthase large subunit 1, chloroplastic [Source:UniProtKB/Swiss-Prot;Acc:P34802]
AT1G33640.1	gma-miR2108b	3	Uncharacterized protein T1E4.1 [Source:UniProtKB/TrEMBL;Acc:Q9FW50]
AT2G47160.1	gma-miR2108b	3	HCO3-transporter family [Source:UniProtKB/TrEMBL;Acc:A8MS82]
AT5G48630.1	gma-miR2108b	3	Cyclin family protein [Source:UniProtKB/TrEMBL;Acc:F4K359]
AT5G19540.2	gma-miR319d	3	Thermosome subunit gamma [Source:UniProtKB/TrEMBL;Acc:Q949W7]
AT5G06860.1	gma-miR319d	3	PGIP1 [Source:UniProtKB/TrEMBL;Acc:A0A178UBN4]
AT1G05160.2	gma-miR319d	3	Ent-kaurenoic acid oxidase 1 [Source:UniProtKB/Swiss-Prot;Acc:O23051]
AT1G48330.1	gma-miR319f	3	At1g48330 [Source:UniProtKB/TrEMBL;Acc:Q9SX67]
AT4G32820.2	gma-miR319f	3	Tetratricopeptide repeat (TPR)-like superfamily protein [Source:UniProtKB/TrEMBL;Acc:F4JV60]
AT3G20350.1	gma-miR319i	3	Actin cytoskeleton-regulatory complex pan-like protein [Source:UniProtKB/TrEMBL;Acc:B7ZWR9]
AT2G02410.13	gma-miR396g	3	unknown protein; CONTAINS InterPro DOMAIN/s: Protein of unknown function DUF901 (InterPro:IPR010298); Ha. [Source:TAIR;Acc:AT2G02410]
AT1G35890.1	gma-miR396g	3	NAC (No Apical Meristem) domain transcriptional regulator superfamily protein [Source:UniProtKB/TrEMBL;Acc:Q9C8B5]
AT5G15950.1	gma-miR396g	3	S-adenosylmethionine decarboxylase proenzyme 2 [Source:UniProtKB/Swiss-Prot;Acc:Q9S7T9]
AT1G20850.1	gma-miR396g	3	Cysteine protease XCP2 [Source:UniProtKB/Swiss-Prot;Acc:Q9LM66]
AT5G54690.1	gma-miR396g	3	Probable galacturonosyltransferase 12 [Source:UniProtKB/Swiss-Prot;Acc:Q9FH36]
AT5G12960.1	gma-miR396g	3	Proline-tRNA ligase (DUF1680) [Source:UniProtKB/TrEMBL;Acc:Q84W43]
AT1G12700.3	gma-miR396g	3	ATP binding;nucleic acid binding;helicases [Source:TAIR;Acc:AT1G12700]
AT1G17680.2	gma-miR396g	3	Tetratricopeptide repeat (TPR)-containing protein [Source:UniProtKB/TrEMBL;Acc:Q8GUP0]
AT1G49870.2	gma-miR396g	3	Myosin-2 heavy chain-like protein [Source:UniProtKB/TrEMBL;Acc:Q9C6C7]
AT4G31170.5	gma-miR403a	3	AT4G31170 protein [Source:UniProtKB/TrEMBL;Acc:Q9M085]
AT2G27385.3	gma-miR403a	3	Pollen Ole e 1 allergen and extensin family protein [Source:UniProtKB/TrEMBL;Acc:F4IFT4]
AT1G79780.1	gma-miR403a	3	CASP-like protein 3A2 [Source:UniProtKB/Swiss-Prot;Acc:Q1PFB8]
AT1G80120.1	gma-miR4414b	3	Protein LURP-one-related 5 [Source:UniProtKB/Swiss-Prot;Acc:Q9SSC7]
AT2G30290.2	gma-miR482b-3p	3	VACUOLAR SORTING RECEPTOR 2 [Source:UniProtKB/TrEMBL;Acc:F4IMR9]
AT3G46550.1	gma-miR4993	3	Fasciclin-like arabinogalactan protein 4 [Source:UniProtKB/Swiss-Prot;Acc:Q9SNC3]
AT3G13640.1	gma-miR4993	3	ABC transporter E family member 1 [Source:UniProtKB/Swiss-Prot;Acc:Q9LID6]
AT2G02061.1	gma-miR4993	3	Nucleotide-diphospho-sugar transferase family protein [Source:UniProtKB/TrEMBL;Acc:F4IQ97]
AT1G21730.1	gma-miR4993	3	Kinesin-like protein KIN-7C, mitochondrial [Source:UniProtKB/Swiss-Prot;Acc:Q8W5R6]
AT1G05280.2	gma-miR4993	3	Protein of unknown function (DUF604) [Source:TAIR;Acc:AT1G05280]
AT4G11830.2	gma-miR4993	3	Phospholipase D gamma 2 [Source:UniProtKB/Swiss-Prot;Acc:Q9T051]
AT3G15520.1	gma-miR4993	3	Peptidyl-prolyl cis-trans isomerase CYP37, chloroplastic [Source:UniProtKB/Swiss-Prot;Acc:P82869]
AT3G48110.1	gma-miR4993	3	Glycine--tRNA ligase, chloroplastic/mitochondrial 2 [Source:UniProtKB/Swiss-Prot;Acc:Q8L785]
AT2G33750.2	gma-miR4993	3	Purine permease 2 [Source:UniProtKB/Swiss-Prot;Acc:Q94GB1]
AT2G40220.1	gma-miR4993	3	Ethylene-responsive transcription factor ABI4 [Source:UniProtKB/Swiss-Prot;Acc:A0MES8]
AT1G31330.1	gma-miR4993	3	Photosystem I reaction center subunit III, chloroplastic [Source:UniProtKB/Swiss-Prot;Acc:Q9SHE8]
AT5G51440.1	gma-miR4993	3	23.5 kDa heat shock protein, mitochondrial [Source:UniProtKB/Swiss-Prot;Acc:Q9FGM9]
AT2G45070.1	gma-miR530a	3	Protein transport protein Sec61 subunit beta [Source:UniProtKB/Swiss-Prot;Acc:P38389]
AT3G60540.3	gma-miR530a	3	Protein transport protein Sec61 subunit beta [Source:UniProtKB/TrEMBL;Acc:Q9M206]
AT5G63350.1	gma-miR530a	3	Emb [Source:UniProtKB/TrEMBL;Acc:Q9FGW7]
AT1G07470.1	gma-miR530a	3	At1g07470/F22G5_13 [Source:UniProtKB/TrEMBL;Acc:Q93VP4]
AT3G47770.3	gra-miR482	3	ABC transporter A family member 6 [Source:UniProtKB/Swiss-Prot;Acc:Q9STT6]
AT4G16930.1	gra-miR482	3	Disease resistance RPP5 like protein [Source:UniProtKB/TrEMBL;Acc:O23534]
AT3G13960.1	gra-miR482	3	Growth-regulating factor 5 [Source:UniProtKB/Swiss-Prot;Acc:Q8L8A6]
AT3G46530.1	gra-miR482	3	Disease resistance protein RPP13 [Source:UniProtKB/Swiss-Prot;Acc:Q9M667]
AT1G27180.3	gra-miR482	3	Disease resistance protein (TIR-NBS-LRR class) [Source:UniProtKB/TrEMBL;Acc:F4HR54]
AT1G27170.2	gra-miR482	3	Transmembrane receptors / ATP binding protein [Source:UniProtKB/TrEMBL;Acc:F4HR53]
AT3G47780.1	gra-miR482	3	ABC transporter A family member 7 [Source:UniProtKB/Swiss-Prot;Acc:Q9STT5]
AT1G65110.2	gra-miR482	3	Ubiquitin carboxyl-terminal hydrolase-related protein [Source:TAIR;Acc:AT1G65110]
AT1G28600.2	gra-miR482	3	GDSL esterase/lipase At1g28600 [Source:UniProtKB/Swiss-Prot;Acc:Q94F40]
AT1G15430.1	gra-miR482	3	Uncharacterized protein At1g15430 [Source:UniProtKB/TrEMBL;Acc:Q9C5E6]
AT5G23030.1	gra-miR482	3	Tetraspanin-12 [Source:UniProtKB/Swiss-Prot;Acc:Q9FN51]
AT1G28580.1	gra-miR482	3	GDSL esterase/lipase At1g28580 [Source:UniProtKB/Swiss-Prot;Acc:Q9FXJ2]
AT1G28610.2	gra-miR482	3	GDSL esterase/lipase At1g28610 [Source:UniProtKB/Swiss-Prot;Acc:Q9SHP6]
AT2G42900.1	gra-miR482	3	At2g42900 [Source:UniProtKB/TrEMBL;Acc:Q9SJG7]
AT1G07980.1	gra-miR482	3	At1g07980 [Source:UniProtKB/TrEMBL;Acc:Q9LN09]
AT1G69970.2	hvu-miR1436	3	CLAVATA3/ESR (CLE)-related protein 26 [Source:UniProtKB/Swiss-Prot;Acc:O04547]
AT3G44740.2	hvu-miR1436	3	Class II aaRS and biotin synthetases superfamily protein [Source:UniProtKB/TrEMBL;Acc:F4J376]
AT1G30520.4	hvu-miR169	3	2-succinylbenzoate--CoA ligase, chloroplastic/peroxisomal [Source:UniProtKB/Swiss-Prot;Acc:Q8VYJ1]
AT1G80260.1	hvu-miR169	3	Gamma-tubulin complex component [Source:UniProtKB/TrEMBL;Acc:Q0WPZ0]
AT5G57100.2	mtr-miR156g-5p	3	Nucleotide-sugar uncharacterized transporter 1 [Source:UniProtKB/Swiss-Prot;Acc:Q9LU76]
AT5G12460.1	mtr-miR156g-5p	3	Protein of unknown function (DUF604) [Source:TAIR;Acc:AT5G12460]
AT3G26780.1	mtr-miR156g-5p	3	Phosphoglycerate mutase family protein [Source:UniProtKB/TrEMBL;Acc:Q9LW33]
AT1G73300.1	mtr-miR164d	3	Serine carboxypeptidase-like 2 [Source:UniProtKB/Swiss-Prot;Acc:Q9CAU3]
AT5G48740.1	mtr-miR164d	3	Probable LRR receptor-like serine/threonine-protein kinase At5g48740 [Source:UniProtKB/Swiss-Prot;Acc:C0LGV0]
AT3G18970.1	mtr-miR164d	3	MEF20 [Source:UniProtKB/TrEMBL;Acc:A0A178VB66]
AT1G14460.1	mtr-miR164d	3	Protein STICHEL-like 1 [Source:UniProtKB/Swiss-Prot;Acc:F4HW65]
AT4G23410.1	mtr-miR169c	3	TET5 [Source:UniProtKB/TrEMBL;Acc:A0A178UV00]
AT2G42520.3	mtr-miR169j	3	DEAD-box ATP-dependent RNA helicase 37 [Source:UniProtKB/Swiss-Prot;Acc:Q84W89]
AT1G17950.1	mtr-miR169j	3	Transcription factor MYB52 [Source:UniProtKB/Swiss-Prot;Acc:Q6R0C4]
AT1G73410.1	mtr-miR169j	3	MYB54 [Source:UniProtKB/TrEMBL;Acc:A0A178WGB1]
AT5G17800.1	mtr-miR169j	3	Transcription factor MYB56 [Source:UniProtKB/Swiss-Prot;Acc:Q6R053]
AT5G48480.1	mtr-miR169j	3	Uncharacterized protein At5g48480 [Source:UniProtKB/Swiss-Prot;Acc:Q9LV66]
AT1G48490.1	mtr-miR169j	3	Protein kinase superfamily protein [Source:TAIR;Acc:AT1G48490]
AT2G43900.1	mtr-miR169l-3p	3	Endonuclease/exonuclease/phosphatase family protein [Source:TAIR;Acc:AT2G43900]
AT1G64390.1	mtr-miR169l-3p	3	Endoglucanase 6 [Source:UniProtKB/Swiss-Prot;Acc:Q42059]
AT2G16960.2	mtr-miR169l-3p	3	ARM repeat superfamily protein [Source:TAIR;Acc:AT2G16960]
AT3G54050.2	mtr-miR169l-3p	3	Fructose-1,6-bisphosphatase 1, chloroplastic [Source:UniProtKB/Swiss-Prot;Acc:P25851]
AT1G51350.1	mtr-miR169l-3p	3	ARM repeat superfamily protein [Source:UniProtKB/TrEMBL;Acc:Q8RWE7]
AT1G22880.3	mtr-miR2586a	3	Endoglucanase 3 [Source:UniProtKB/Swiss-Prot;Acc:Q2V4L8]
AT1G06980.1	mtr-miR2586a	3	6,7-dimethyl-8-ribityllumazine synthase [Source:UniProtKB/TrEMBL;Acc:Q9LMJ2]
AT3G46790.1	mtr-miR2595	3	Pentatricopeptide repeat-containing protein At3g46790, chloroplastic [Source:UniProtKB/Swiss-Prot;Acc:Q9STF3]
AT2G02080.3	mtr-miR2595	3	Protein indeterminate-domain 4, chloroplastic [Source:UniProtKB/Swiss-Prot;Acc:Q8GYC1]
AT1G16300.1	mtr-miR2595	3	Glyceraldehyde-3-phosphate dehydrogenase GAPCP2, chloroplastic [Source:UniProtKB/Swiss-Prot;Acc:Q5E924]
AT1G80790.3	mtr-miR2595	3	Factor of DNA methylation 5 [Source:UniProtKB/Swiss-Prot;Acc:Q9SAI1]
AT1G73000.1	mtr-miR2595	3	RCAR13 [Source:UniProtKB/TrEMBL;Acc:A0A178W862]
AT4G15650.1	mtr-miR2595	3	unknown protein; FUNCTIONS IN: molecular_function unknown; INVOLVED IN: N-terminal protein myristoylation; LOCATED IN: cellular_component unknown; EXPRESSED IN: male gametophyte, flower, pollen tube; EXPRESSED DURING: L mature pollen stage, M germin /.../ollen stage, 4 anthesis; Ha. [Source:TAIR;Acc:AT4G15650]
AT1G51810.1	mtr-miR2595	3	Leucine-rich repeat protein kinase family protein [Source:TAIR;Acc:AT1G51810]
AT3G47700.1	mtr-miR2595	3	RINT1-like protein MAG2 [Source:UniProtKB/Swiss-Prot;Acc:Q9STU3]
AT1G30290.1	mtr-miR2595	3	Tetratricopeptide repeat (TPR)-like superfamily protein [Source:TAIR;Acc:AT1G30290]
AT3G62360.2	mtr-miR2595	3	Carbohydrate-binding-like fold [Source:UniProtKB/TrEMBL;Acc:Q9LZQ4]
AT1G19270.1	mtr-miR2595	3	DA1 [Source:UniProtKB/TrEMBL;Acc:A0A178WC71]
AT1G10300.3	mtr-miR2595	3	Nucleolar GTP-binding protein 1 [Source:UniProtKB/TrEMBL;Acc:F4I4A6]
AT5G07120.1	mtr-miR2595	3	Sorting nexin 2B [Source:UniProtKB/Swiss-Prot;Acc:B9DFS6]
AT1G18090.1	mtr-miR2595	3	5'-3' exonuclease family protein [Source:UniProtKB/TrEMBL;Acc:Q94A33]
AT2G29780.1	mtr-miR2595	3	Putative F-box/kelch-repeat protein At2g29780 [Source:UniProtKB/Swiss-Prot;Acc:O82378]
AT5G16460.1	mtr-miR2630a	3	Seipin-1 [Source:UniProtKB/Swiss-Prot;Acc:Q9FFD9]
AT3G53450.1	mtr-miR2630a	3	Cytokinin riboside 5'-monophosphate phosphoribohydrolase [Source:UniProtKB/TrEMBL;Acc:A0A178V9S8]
AT4G03490.4	mtr-miR2630a	3	Ankyrin repeat family protein [Source:TAIR;Acc:AT4G03490]
AT2G28290.6	mtr-miR2630a	3	SYD [Source:UniProtKB/TrEMBL;Acc:A0A384L3H2]
AT5G03970.2	mtr-miR2630a	3	F-box protein At5g03970 [Source:UniProtKB/Swiss-Prot;Acc:Q94A64]
AT4G32670.1	mtr-miR2630a	3	RING/FYVE/PHD zinc finger superfamily protein [Source:UniProtKB/TrEMBL;Acc:F4JV39]
AT4G00680.1	mtr-miR2630a	3	actin depolymerizing factor 8 [Source:TAIR;Acc:AT4G00680]
AT3G23800.1	mtr-miR2650	3	SBP3 [Source:UniProtKB/TrEMBL;Acc:A0A178VEQ9]
AT5G25020.1	mtr-miR2650	3	Protein of unknown function (DUF1336) [Source:TAIR;Acc:AT5G25020]
AT2G37070.2	mtr-miR2650	3	unknown protein; BEST Arabidopsis thaliana protein match is: unknown protein (TAIR:AT3G53320.1); Ha. [Source:TAIR;Acc:AT2G37070]
AT1G11350.1	mtr-miR2650	3	G-type lectin S-receptor-like serine/threonine-protein kinase SD1-13 [Source:UniProtKB/Swiss-Prot;Acc:Q9LPZ9]
AT2G38250.1	mtr-miR2650	3	Trihelix transcription factor GT-3b [Source:UniProtKB/Swiss-Prot;Acc:O80450]
AT5G60730.1	mtr-miR2655a	3	Anion-transporting ATPase [Source:UniProtKB/TrEMBL;Acc:Q5XF80]
AT1G66420.1	mtr-miR2655a	3	Probable transcription factor At1g66420 [Source:UniProtKB/Swiss-Prot;Acc:Q9C517]
AT2G41960.1	mtr-miR2655a	3	Uncharacterized protein At2g41960 [Source:UniProtKB/TrEMBL;Acc:P93750]
AT1G22800.1	mtr-miR2655b	3	Putative methyltransferase At1g22800, mitochondrial [Source:UniProtKB/Swiss-Prot;Acc:O80543]
AT4G35900.1	mtr-miR2655b	3	Protein FD [Source:UniProtKB/Swiss-Prot;Acc:Q84JK2]
AT5G15550.2	mtr-miR2655b	3	Ribosome biogenesis protein WDR12 homolog [Source:UniProtKB/TrEMBL;Acc:A0A178UL95]
AT1G10920.2	mtr-miR2655b	3	Putative inactive disease susceptibility protein LOV1 [Source:UniProtKB/Swiss-Prot;Acc:O04093]
AT1G53350.1	mtr-miR2655b	3	Probable disease resistance RPP8-like protein 2 [Source:UniProtKB/Swiss-Prot;Acc:P0C8S1]
AT5G35450.2	mtr-miR2655b	3	Disease resistance RPP8-like protein 3 [Source:UniProtKB/Swiss-Prot;Acc:Q9FJB5]
AT4G37090.2	mtr-miR2655b	3	UDP-N-acetylmuramoyl-L-alanyl-D-glutamate-2, 6-diaminopimelate ligase [Source:UniProtKB/TrEMBL;Acc:O23177]
AT3G20920.2	mtr-miR2655b	3	Translocation protein-like protein [Source:UniProtKB/TrEMBL;Acc:Q9LIH2]
AT2G29560.1	mtr-miR2673a	3	Cytosolic enolase 3 [Source:UniProtKB/Swiss-Prot;Acc:Q9ZW34]
AT4G01985.1	mtr-miR2673a	3	unknown protein; FUNCTIONS IN: molecular_function unknown; INVOLVED IN: biological_process unknown; LOCATED IN: endomembrane system; Ha. [Source:TAIR;Acc:AT4G01985]
AT2G47450.1	mtr-miR2673a	3	Signal recognition particle 43 kDa protein, chloroplastic [Source:UniProtKB/Swiss-Prot;Acc:O22265]
AT2G36120.1	mtr-miR2673a	3	Glycine-rich protein DOT1 [Source:UniProtKB/Swiss-Prot;Acc:Q9SIH2]
AT1G27390.2	mtr-miR2673a	3	TOM20-2 [Source:UniProtKB/TrEMBL;Acc:A0A178W7F2]
AT5G46730.1	mtr-miR2673a	3	Glycine-rich protein [Source:UniProtKB/TrEMBL;Acc:Q7Y218]
AT4G12860.1	mtr-miR2673a	3	UNE14 [Source:UniProtKB/TrEMBL;Acc:A0A178UUX0]
AT1G21170.1	mtr-miR2673a	3	Exocyst complex component SEC5 [Source:TAIR;Acc:AT1G21170]
AT1G11700.1	mtr-miR2673a	3	At1g11700 [Source:UniProtKB/TrEMBL;Acc:Q9SAA7]
AT4G22670.1	mtr-miR2673a	3	FAM10 family protein At4g22670 [Source:UniProtKB/Swiss-Prot;Acc:Q93YR3]
AT4G00940.3	mtr-miR319a-5p	3	Dof zinc finger protein DOF4.1 [Source:UniProtKB/Swiss-Prot;Acc:Q9M161]
AT5G55840.3	mtr-miR319a-5p	3	Pentatricopeptide repeat (PPR) superfamily protein [Source:TAIR;Acc:AT5G55840]
AT3G24740.1	mtr-miR319b-3p	3	AT3g24740/K7P8_3 [Source:UniProtKB/TrEMBL;Acc:Q9LRY5]
AT1G09960.1	mtr-miR319b-3p	3	Sucrose transport protein SUC4 [Source:UniProtKB/Swiss-Prot;Acc:Q9FE59]
AT2G04860.1	mtr-miR4414b	3	Pentatricopeptide repeat-containing protein At2g04860 [Source:UniProtKB/Swiss-Prot;Acc:Q9SJ73]
AT5G05970.1	mtr-miR4414b	3	Protein NEDD1 [Source:UniProtKB/Swiss-Prot;Acc:B3H5K9]
AT2G32780.1	mtr-miR4414b	3	Ubiquitin carboxyl-terminal hydrolase 1 [Source:UniProtKB/Swiss-Prot;Acc:Q9FPT5]
AT1G69010.1	mtr-miR4414b	3	Transcription factor BIM2 [Source:UniProtKB/Swiss-Prot;Acc:Q9CAA4]
AT3G45130.3	mtr-miR4414b	3	Terpene cyclase/mutase family member [Source:UniProtKB/TrEMBL;Acc:A0A1I9LTE4]
AT1G04970.1	mtr-miR5204	3	Putative BPI/LBP family protein At1g04970 [Source:UniProtKB/Swiss-Prot;Acc:Q9MAU5]
AT1G09050.2	mtr-miR5204	3	Arginine-glutamic acid dipeptide repeat protein [Source:UniProtKB/TrEMBL;Acc:Q8RX35]
AT3G52640.2	mtr-miR5204	3	Zn-dependent exopeptidases superfamily protein [Source:UniProtKB/TrEMBL;Acc:F4J819]
AT3G20410.2	mtr-miR5204	3	Calcium-dependent protein kinase 9 [Source:UniProtKB/Swiss-Prot;Acc:Q38868]
AT1G64790.2	mtr-miR5204	3	Protein ILITYHIA [Source:UniProtKB/Swiss-Prot;Acc:F4I893]
AT5G63000.1	mtr-miR5204	3	Mitochondrial import inner membrane translocase subunit Tim17/Tim22/Tim23 family protein [Source:UniProtKB/TrEMBL;Acc:Q84K84]
AT1G10170.3	mtr-miR5204	3	NF-X-like 1 [Source:TAIR;Acc:AT1G10170]
AT1G79620.5	mtr-miR5204	3	Leucine-rich repeat protein kinase family protein [Source:TAIR;Acc:AT1G79620]
AT2G11620.1	mtr-miR5204	3	Uncharacterized protein At2g11620 [Source:UniProtKB/TrEMBL;Acc:Q9SIF7]
AT4G35540.1	mtr-miR5205b	3	Plant-specific TFIIB-related protein PTF2 [Source:UniProtKB/Swiss-Prot;Acc:O81787]
AT1G54730.6	mtr-miR5205c	3	Sugar transporter ERD6-like 5 [Source:UniProtKB/Swiss-Prot;Acc:Q3ECP7]
AT3G13170.2	mtr-miR5238	3	Meiotic recombination protein SPO11-1 [Source:UniProtKB/Swiss-Prot;Acc:Q9M4A2]
AT3G48500.1	mtr-miR5238	3	Nucleic acid-binding, OB-fold-like protein [Source:TAIR;Acc:AT3G48500]
AT3G12230.1	mtr-miR5281b	3	Serine carboxypeptidase-like 14 [Source:UniProtKB/Swiss-Prot;Acc:Q9C7D3]
ATCG00040.1	mtr-miR5281b	3	maturase K [Source:TAIR;Acc:ATCG00040]
AT2G04850.1	mtr-miR5281b	3	Cytochrome b561 and DOMON domain-containing protein At2g04850 [Source:UniProtKB/Swiss-Prot;Acc:Q9SJ74]
AT1G09794.1	mtr-miR5281b	3	Cox19 family protein (CHCH motif) [Source:UniProtKB/TrEMBL;Acc:F4I2K8]
AT4G27290.2	mtr-miR5281b	3	Serine/threonine-protein kinase [Source:UniProtKB/TrEMBL;Acc:A0A178V0J5]
AT1G79270.2	mtr-miR5293	3	Evolutionarily conserved C-terminal region 8 [Source:UniProtKB/TrEMBL;Acc:Q9FPE7]
AT3G57710.1	mtr-miR5293	3	Protein kinase superfamily protein [Source:UniProtKB/TrEMBL;Acc:Q9SVY5]
AT3G49160.1	mtr-miR5293	3	Plastidial pyruvate kinase 4, chloroplastic [Source:UniProtKB/Swiss-Prot;Acc:Q9M3B6]
AT3G21430.3	mtr-miR5293	3	Protein ALWAYS EARLY 3 [Source:UniProtKB/Swiss-Prot;Acc:Q6A332]
AT1G27340.1	mtr-miR5293	3	F-box only protein 6 [Source:UniProtKB/Swiss-Prot;Acc:Q9FZK1]
AT5G22990.1	osa-miR1426	3	C2H2-like zinc finger protein [Source:UniProtKB/TrEMBL;Acc:Q9FFA9]
AT2G41840.1	osa-miR1426	3	40S ribosomal protein S2-3 [Source:UniProtKB/Swiss-Prot;Acc:P49688]
AT1G30972.1	osa-miR1426	3	Plant thionin family protein [Source:UniProtKB/TrEMBL;Acc:B3H566]
AT3G25880.1	osa-miR1426	3	NAD(P)-binding Rossmann-fold superfamily protein [Source:UniProtKB/TrEMBL;Acc:A0A1I9LPS6]
AT4G08540.1	osa-miR1426	3	DNA-directed RNA polymerase II protein [Source:UniProtKB/TrEMBL;Acc:Q8H1E1]
AT1G78980.1	osa-miR1426	3	Leucine-rich repeat receptor-like protein kinase (Fragment) [Source:UniProtKB/TrEMBL;Acc:C0LGJ3]
AT4G05010.1	osa-miR1426	3	F-box protein At4g05010 [Source:UniProtKB/Swiss-Prot;Acc:Q9S9T6]
AT5G50830.1	osa-miR1426	3	unknown protein; FUNCTIONS IN: molecular_function unknown; INVOLVED IN: N-terminal protein myristoylation; LOCATED IN: cellular_component unknown; EXPRESSED IN: 11 plant structures; EXPRESSED DURING: L mature pollen stage, M germinated pollen stage, /.../hesis, C globular stage, petal differentiation and expansion stage; Ha. [Source:TAIR;Acc:AT5G50830]
AT2G27650.1	osa-miR1426	3	Ubiquitin carboxyl-terminal hydrolase-related protein [Source:UniProtKB/TrEMBL;Acc:F4IGQ3]
AT4G23280.1	osa-miR1426	3	Putative cysteine-rich receptor-like protein kinase 20 [Source:UniProtKB/Swiss-Prot;Acc:O65479]
AT3G04110.1	osa-miR1426	3	Glutamate receptor 1.1 [Source:UniProtKB/Swiss-Prot;Acc:Q9M8W7]
AT3G26740.1	osa-miR1439	3	Light-regulated protein 1, chloroplastic [Source:UniProtKB/Swiss-Prot;Acc:Q96500]
AT1G19480.1	osa-miR1439	3	At1g19480 [Source:UniProtKB/TrEMBL;Acc:Q0V7V4]
AT1G68510.1	osa-miR1439	3	LBD42 [Source:UniProtKB/TrEMBL;Acc:A0A178W6D5]
AT2G01505.1	osa-miR1439	3	CLAVATA3/ESR (CLE)-related protein 16 [Source:UniProtKB/Swiss-Prot;Acc:Q8S8M2]
AT1G75920.3	osa-miR1439	3	GDSL-like Lipase/Acylhydrolase superfamily protein [Source:UniProtKB/TrEMBL;Acc:F4I0R0]
AT2G21780.1	osa-miR1439	3	At2g21780 [Source:UniProtKB/TrEMBL;Acc:Q9SJ21]
AT4G36390.1	osa-miR1439	3	CDK5RAP1-like protein [Source:UniProtKB/Swiss-Prot;Acc:Q8H0V1]
AT2G17130.2	osa-miR1439	3	Isocitrate dehydrogenase [NAD] regulatory subunit 2, mitochondrial [Source:UniProtKB/Swiss-Prot;Acc:P93032]
AT2G28920.1	osa-miR156c-3p	3	At2g28920 [Source:UniProtKB/TrEMBL;Acc:Q9ZV22]
AT1G53720.1	osa-miR156c-3p	3	Peptidyl-prolyl cis-trans isomerase CYP59 [Source:UniProtKB/Swiss-Prot;Acc:Q6Q151]
AT1G75100.1	osa-miR156c-3p	3	JAC1 [Source:UniProtKB/TrEMBL;Acc:A0A178WHU1]
AT3G09035.1	osa-miR156c-3p	3	Concanavalin A-like lectin family protein [Source:UniProtKB/TrEMBL;Acc:Q3EBA4]
AT3G50870.1	osa-miR156c-3p	3	GATA transcription factor 18 [Source:UniProtKB/Swiss-Prot;Acc:Q8LC79]
AT4G02510.3	osa-miR156c-3p	3	Translocase of chloroplast 159, chloroplastic [Source:UniProtKB/Swiss-Prot;Acc:O81283]
AT4G17760.1	osa-miR156c-3p	3	At4g17760 [Source:UniProtKB/TrEMBL;Acc:Q8L7G8]
AT5G55230.2	osa-miR156j-3p	3	Microtubule-associated proteins 65-1 [Source:UniProtKB/TrEMBL;Acc:F4K3E4]
AT1G13860.2	osa-miR156j-3p	3	Probable methyltransferase PMT4 [Source:UniProtKB/Swiss-Prot;Acc:Q8GYW9]
AT5G07860.1	osa-miR156j-3p	3	HXXXD-type acyl-transferase family protein [Source:UniProtKB/TrEMBL;Acc:Q9SD98]
AT4G39090.1	osa-miR159c	3	RD19A [Source:UniProtKB/TrEMBL;Acc:A0A178V006]
AT3G27150.2	osa-miR159c	3	F-box/kelch-repeat protein At3g27150 [Source:UniProtKB/Swiss-Prot;Acc:Q9LI89]
AT3G24315.1	osa-miR159c	3	At3g24315 [Source:UniProtKB/TrEMBL;Acc:Q1LYX4]
AT3G03970.2	osa-miR159c	3	Protein SINE2 [Source:UniProtKB/Swiss-Prot;Acc:Q9SQR5]
AT3G13800.4	osa-miR159d	3	At3g13800 [Source:UniProtKB/TrEMBL;Acc:Q570G3]
AT1G20640.3	osa-miR159f	3	Protein NLP4 [Source:UniProtKB/Swiss-Prot;Acc:Q9LE38]
AT4G18890.1	osa-miR159f	3	BES1/BZR1 homolog protein 3 [Source:UniProtKB/Swiss-Prot;Acc:O49404]
AT3G12580.1	osa-miR160f-3p	3	Probable mediator of RNA polymerase II transcription subunit 37c [Source:UniProtKB/Swiss-Prot;Acc:Q9LHA8]
AT1G80070.1	osa-miR160f-3p	3	SUS2 [Source:UniProtKB/TrEMBL;Acc:A0A178W7J7]
AT1G61390.1	osa-miR160f-3p	3	G-type lectin S-receptor-like serine/threonine-protein kinase At1g61390 [Source:UniProtKB/Swiss-Prot;Acc:O64781]
AT4G03728.1	osa-miR160f-3p	3	unknown protein; FUNCTIONS IN: molecular_function unknown; INVOLVED IN: biological_process unknown; LOCATED IN: cellular_component unknown; Ha. [Source:TAIR;Acc:AT4G03728]
AT5G13560.1	osa-miR160f-3p	3	At5g13560 [Source:UniProtKB/TrEMBL;Acc:Q8GY46]
AT4G35380.2	osa-miR164c	3	Brefeldin A-inhibited guanine nucleotide-exchange protein 4 [Source:UniProtKB/Swiss-Prot;Acc:F4JN05]
AT1G75820.1	osa-miR164c	3	FLO5 [Source:UniProtKB/TrEMBL;Acc:A0A384L048]
AT3G16620.1	osa-miR164c	3	Translocase of chloroplast 120, chloroplastic [Source:UniProtKB/Swiss-Prot;Acc:Q9LUS2]
AT2G23740.4	osa-miR167d-3p	3	Histone-lysine N-methyltransferase SUVR5 [Source:UniProtKB/Swiss-Prot;Acc:O64827]
AT3G10130.1	osa-miR167d-3p	3	Heme-binding-like protein At3g10130, chloroplastic [Source:UniProtKB/Swiss-Prot;Acc:Q9SR77]
AT1G08800.3	osa-miR167d-3p	3	Myosin-binding protein 1 [Source:UniProtKB/Swiss-Prot;Acc:F4HXQ7]
AT2G17030.1	osa-miR169d	3	F-box protein SKIP23 [Source:UniProtKB/Swiss-Prot;Acc:Q3EBZ2]
AT5G08440.3	osa-miR169i-5p.2	3	unknown protein; FUNCTIONS IN: molecular_function unknown; INVOLVED IN: biological_process unknown; LOCATED IN: plasma membrane; EXPRESSED IN: 21 plant structures; EXPRESSED DURING: 13 growth stages; BEST Arabidopsis thaliana protein match is: unkno /.../tein (TAIR:AT5G23490.1); Ha. [Source:TAIR;Acc:AT5G08440]
AT5G17440.2	osa-miR169i-5p.2	3	AT5g17440/K3M16_10 [Source:UniProtKB/TrEMBL;Acc:Q940U9]
AT5G64980.1	osa-miR2863b	3	At5g64980 [Source:UniProtKB/TrEMBL;Acc:Q9LV80]
AT3G28630.2	osa-miR2863b	3	Actin cross-linking protein, putative (DUF569) [Source:UniProtKB/TrEMBL;Acc:Q8GXC9]
AT4G28740.1	osa-miR2863b	3	FUNCTIONS IN: molecular_function unknown; INVOLVED IN: biological_process unknown; LOCATED IN: chloroplast; EXPRESSED IN: 21 plant structures; EXPRESSED DURING: 13 growth stages; CONTAINS InterPro DOMAIN/s: Protein of unknown function DUF3493 (Inter /.../R021883); BEST Arabidopsis thaliana protein match is: tetratricopeptide repeat (TPR)-containing protein (TAIR:AT1G02910.1); Ha. [Source:TAIR;Acc…
AT1G75130.1	osa-miR2863b	3	CYP721A1 [Source:UniProtKB/TrEMBL;Acc:A0A178WDX2]
AT1G23160.1	osa-miR2863b	3	Auxin-responsive GH3 family protein [Source:UniProtKB/TrEMBL;Acc:O49301]
AT3G44010.2	osa-miR2863b	3	Ribosomal protein S14p/S29e family protein [Source:UniProtKB/TrEMBL;Acc:A0A178VAH5]
AT2G47730.1	osa-miR2863b	3	Glutathione S-transferase F8, chloroplastic [Source:UniProtKB/Swiss-Prot;Acc:Q96266]
AT1G08010.1	osa-miR2863b	3	GATA11 [Source:UniProtKB/TrEMBL;Acc:A0A384LF57]
AT1G22180.1	osa-miR2863b	3	F16L1.9 protein [Source:UniProtKB/TrEMBL;Acc:Q9LM14]
AT2G37450.3	osa-miR2919	3	WAT1-related protein [Source:UniProtKB/TrEMBL;Acc:A0A178W1D2]
AT3G59000.1	osa-miR2919	3	F-box protein At3g59000 [Source:UniProtKB/Swiss-Prot;Acc:Q2V3N5]
AT3G23480.1	osa-miR2919	3	Cyclopropane-fatty-acyl-phospholipid synthase [Source:UniProtKB/TrEMBL;Acc:F4J434]
AT4G22950.2	osa-miR2919	3	Agamous-like MADS-box protein AGL19 [Source:UniProtKB/Swiss-Prot;Acc:O82743]
AT3G15460.1	osa-miR2919	3	Ribosome biogenesis protein BRX1 homolog 1 [Source:UniProtKB/Swiss-Prot;Acc:Q9LE16]
AT5G03280.1	osa-miR2919	3	Ethylene-insensitive protein 2 [Source:UniProtKB/Swiss-Prot;Acc:Q9S814]
AT1G74770.1	osa-miR2919	3	Zinc finger protein BRUTUS-like At1g74770 [Source:UniProtKB/Swiss-Prot;Acc:F4HVS0]
AT1G66880.2	osa-miR2919	3	Protein kinase superfamily protein [Source:TAIR;Acc:AT1G66880]
AT1G52150.3	osa-miR2919	3	Homeobox-leucine zipper family protein / lipid-binding START domain-containing protein [Source:UniProtKB/TrEMBL;Acc:B3H4G8]
AT3G02170.1	osa-miR2919	3	Protein LONGIFOLIA 2 [Source:UniProtKB/Swiss-Prot;Acc:Q9S823]
AT5G10720.1	osa-miR2919	3	Histidine kinase 5 [Source:UniProtKB/Swiss-Prot;Acc:Q3S4A7]
AT4G02280.1	osa-miR2919	3	Sucrose synthase (Fragment) [Source:UniProtKB/TrEMBL;Acc:W8Q6L8]
AT5G66770.1	osa-miR2919	3	Scarecrow-like protein 4 [Source:UniProtKB/Swiss-Prot;Acc:Q9FL03]
AT2G47350.1	osa-miR2919	3	At2g47350 [Source:UniProtKB/TrEMBL;Acc:O22909]
AT1G01650.3	osa-miR2919	3	Signal peptide peptidase-like 4 [Source:UniProtKB/Swiss-Prot;Acc:Q0WMJ8]
AT2G40940.1	osa-miR2919	3	Ethylene response sensor 1 [Source:UniProtKB/Swiss-Prot;Acc:Q38846]
AT3G25560.1	osa-miR2919	3	NSP-interacting kinase 2 [Source:UniProtKB/TrEMBL;Acc:F4JA15]
AT1G76880.1	osa-miR2919	3	Duplicated homeodomain-like superfamily protein [Source:UniProtKB/TrEMBL;Acc:Q9C6K3]
AT1G20880.1	osa-miR2919	3	RNA-binding (RRM/RBD/RNP motifs) family protein [Source:UniProtKB/TrEMBL;Acc:F4HUQ5]
AT5G51050.1	osa-miR2919	3	Mitochondrial substrate carrier family protein [Source:TAIR;Acc:AT5G51050]
AT1G13970.1	osa-miR2919	3	Beta-hexosaminidase (DUF1336) [Source:UniProtKB/TrEMBL;Acc:Q9XI89]
AT1G25280.1	osa-miR2919	3	Tubby-like F-box protein 10 [Source:UniProtKB/Swiss-Prot;Acc:Q9FRH7]
AT3G63280.1	osa-miR2919	3	NIMA-related kinase 4 [Source:UniProtKB/TrEMBL;Acc:A0A1I9LPR2]
AT1G10750.1	osa-miR2919	3	Carboxyl-terminal peptidase, putative (DUF239) [Source:UniProtKB/TrEMBL;Acc:Q84JS7]
AT1G18750.3	osa-miR2919	3	AGAMOUS-like 65 [Source:TAIR;Acc:AT1G18750]
AT1G72480.1	osa-miR2919	3	Lung seven transmembrane receptor family protein [Source:UniProtKB/TrEMBL;Acc:Q9C9E6]
AT1G69310.2	osa-miR2919	3	At1g69310 [Source:UniProtKB/TrEMBL;Acc:Q147N6]
AT2G14910.2	osa-miR2919	3	MAR-binding filament-like protein [Source:UniProtKB/TrEMBL;Acc:O82329]
AT4G18710.1	osa-miR2919	3	Shaggy-related protein kinase eta [Source:UniProtKB/Swiss-Prot;Acc:Q39011]
AT3G13110.1	osa-miR2919	3	Serine acetyltransferase 3, mitochondrial [Source:UniProtKB/Swiss-Prot;Acc:Q39218]
AT5G18840.1	osa-miR2919	3	Sugar transporter ERD6-like 16 [Source:UniProtKB/Swiss-Prot;Acc:Q8LBI9]
AT5G27660.2	osa-miR2919	3	DEG14 [Source:UniProtKB/TrEMBL;Acc:A0A178UPC0]
AT3G19340.1	osa-miR2919	3	Aminopeptidase (DUF3754) [Source:UniProtKB/TrEMBL;Acc:Q8RWC3]
AT5G19100.1	osa-miR2919	3	Eukaryotic aspartyl protease family protein [Source:UniProtKB/TrEMBL;Acc:Q3E9C8]
AT5G21940.1	osa-miR2919	3	At5g21940 [Source:UniProtKB/TrEMBL;Acc:Q9C593]
AT1G28310.1	osa-miR2919	3	Dof-type zinc finger DNA-binding family protein [Source:TAIR;Acc:AT1G28310]
AT3G63530.2	osa-miR2919	3	BB2 [Source:UniProtKB/TrEMBL;Acc:A0A178VG02]
AT1G67400.1	osa-miR2919	3	ELMO/CED-12 family protein [Source:UniProtKB/TrEMBL;Acc:F4HRW0]
AT3G15351.6	osa-miR2919	3	At3g15351 [Source:UniProtKB/TrEMBL;Acc:Q9LJR1]
AT1G14590.1	osa-miR2919	3	Glycosyltransferase [Source:UniProtKB/TrEMBL;Acc:Q9MA24]
AT5G44020.1	osa-miR2919	3	HAD superfamily, subfamily IIIB acid phosphatase [Source:UniProtKB/TrEMBL;Acc:Q9FNC4]
AT1G26480.1	osa-miR2919	3	GRF12 [Source:UniProtKB/TrEMBL;Acc:A0A178WJF9]
AT5G11480.1	osa-miR2919	3	AT5g11480/F15N18_70 [Source:UniProtKB/TrEMBL;Acc:Q9LYE2]
AT2G36890.2	osa-miR2919	3	Duplicated homeodomain-like superfamily protein [Source:TAIR;Acc:AT2G36890]
AT4G13100.6	osa-miR2919	3	RING/U-box superfamily protein [Source:UniProtKB/TrEMBL;Acc:F4JS86]
AT4G12920.1	osa-miR2919	3	Aspartyl protease UND [Source:UniProtKB/Swiss-Prot;Acc:Q9SV77]
AT4G05180.1	osa-miR2919	3	Oxygen-evolving enhancer protein 3-2, chloroplastic [Source:UniProtKB/Swiss-Prot;Acc:Q41932]
AT1G69180.1	osa-miR2919	3	Transcription factor CRC [Source:UniProtKB/TrEMBL;Acc:Q1PFF1]
AT5G25540.2	osa-miR2919	3	Polyadenylate-binding protein-interacting protein 6 [Source:UniProtKB/Swiss-Prot;Acc:Q6NQH9]
AT3G49100.2	osa-miR2919	3	Signal recognition particle 9 kDa protein [Source:UniProtKB/Swiss-Prot;Acc:Q9SMU7]
AT1G11572.1	osa-miR2919	3	Plant thionin family protein [Source:UniProtKB/TrEMBL;Acc:A7RED7]
AT3G26920.2	osa-miR2929	3	FBD / Leucine Rich Repeat domains containing protein [Source:UniProtKB/TrEMBL;Acc:A0A1I9LRV1]
AT1G50960.1	osa-miR2929	3	Gibberellin 2-beta-dioxygenase 7 [Source:UniProtKB/Swiss-Prot;Acc:Q9C6I4]
AT5G64500.1	osa-miR2929	3	Probable sphingolipid transporter spinster homolog 2 [Source:UniProtKB/Swiss-Prot;Acc:Q9FLG8]
AT5G42710.1	osa-miR2929	3	Putative uncharacterized protein [Source:UniProtKB/TrEMBL;Acc:Q9FMZ3]
AT4G18720.1	osa-miR2929	3	Transcription factor IIS protein [Source:UniProtKB/TrEMBL;Acc:Q9SN41]
AT5G37500.3	osa-miR2929	3	gated outwardly-rectifying K+ channel [Source:TAIR;Acc:AT5G37500]
AT5G66810.4	osa-miR2929	3	CONTAINS InterPro DOMAIN/s: CTLH, C-terminal LisH motif (InterPro:IPR006595); BEST Arabidopsis thaliana protein match is: LisH and RanBPM domains containing protein (TAIR:AT1G61150.1); Ha. [Source:TAIR;Acc:AT5G66810]
AT3G21340.1	osa-miR2929	3	Receptor-like protein kinase At3g21340 [Source:UniProtKB/Swiss-Prot;Acc:Q9LIG2]
AT1G31480.1	osa-miR319a-3p	3	Phospholipase SGR2 [Source:UniProtKB/Swiss-Prot;Acc:Q8W5R2]
AT2G02040.1	osa-miR319a-3p	3	Protein NRT1/ PTR FAMILY 8.3 [Source:UniProtKB/Swiss-Prot;Acc:P46032]
AT3G09220.1	osa-miR395f	3	Laccase-7 [Source:UniProtKB/Swiss-Prot;Acc:Q9SR40]
AT1G23230.1	osa-miR395f	3	Mediator of RNA polymerase II transcription subunit 23 [Source:UniProtKB/Swiss-Prot;Acc:F4I4P3]
AT2G21230.2	osa-miR395f	3	Basic-leucine zipper (BZIP) transcription factor family protein [Source:UniProtKB/TrEMBL;Acc:B3H7M2]
AT5G10180.1	osa-miR395f	3	Sulfate transporter 2.1 [Source:UniProtKB/Swiss-Prot;Acc:O04722]
AT5G06970.1	osa-miR395f	3	Protein unc-13 homolog [Source:UniProtKB/Swiss-Prot;Acc:Q8RX56]
AT1G77630.1	osa-miR395f	3	LysM domain-containing GPI-anchored protein 3 [Source:UniProtKB/Swiss-Prot;Acc:Q6NPN4]
AT1G18910.1	osa-miR395f	3	Zinc finger protein BRUTUS-like At1g18910 [Source:UniProtKB/Swiss-Prot;Acc:F4IDY5]
AT4G39260.3	osa-miR395f	3	GRP8 [Source:UniProtKB/TrEMBL;Acc:A0A384L218]
AT5G01980.1	osa-miR395f	3	At5g01980 [Source:UniProtKB/TrEMBL;Acc:Q9LZN3]
AT1G19160.1	osa-miR395f	3	Putative F-box protein At1g19160 [Source:UniProtKB/Swiss-Prot;Acc:Q9LMB0]
AT1G55690.1	osa-miR435	3	Phosphatidylinositol/phosphatidylcholine transfer protein SFH13 [Source:UniProtKB/Swiss-Prot;Acc:Q501H5]
AT1G03410.1	osa-miR435	3	1-aminocyclopropane-1-carboxylate oxidase homolog 5 [Source:UniProtKB/Swiss-Prot;Acc:Q43383]
AT1G73080.1	osa-miR435	3	Leucine-rich repeat receptor-like protein kinase PEPR1 [Source:UniProtKB/Swiss-Prot;Acc:Q9SSL9]
AT3G52610.1	osa-miR5075	3	GATA zinc finger protein [Source:UniProtKB/TrEMBL;Acc:Q8H1S5]
AT3G50750.1	osa-miR5075	3	BEH1 [Source:UniProtKB/TrEMBL;Acc:A0A178VA20]
[truncated: 7,675 more rows]

## Sheet: Sheet1
Table S9. Stress associated miRNA target site details.
Target_Acc.	miRNA_Acc.		Gene Description	miRNA_Acc.
AT1G59218.3	ppt-miR1023b-5p	3.5	Probable disease resistance protein RDL6 [Source:UniProtKB/Swiss-Prot;Acc:P0DI18]	miR1023b-5p
AT1G59124.1	ppt-miR1023b-5p	3.5	Probable disease resistance protein RF45 [Source:UniProtKB/Swiss-Prot;Acc:F4IBE4]	miR1023b-5p
AT5G45210.4	ppt-miR1023b-5p	3.5	Disease resistance protein (TIR-NBS-LRR class) family [Source:TAIR;Acc:AT5G45210]	miR1023b-5p
AT5G10290.2	ppt-miR1023b-5p	4	Probable LRR receptor-like serine/threonine-protein kinase At5g10290 [Source:UniProtKB/Swiss-Prot;Acc:C0LGT1]	miR1023b-5p
AT4G26050.1	ppt-miR1024a	4	Plant intracellular Ras-group-related LRR protein 8 [Source:UniProtKB/Swiss-Prot;Acc:Q8RWE5]	miR1024a
AT3G49480.1	ppt-miR1027a	3	Putative F-box/FBD/LRR-repeat protein At3g49480 [Source:UniProtKB/Swiss-Prot;Acc:Q9CA04]	miR1027a
AT4G36150.1	ppt-miR1027a	4.5	Disease resistance protein (TIR-NBS-LRR class) family [Source:UniProtKB/TrEMBL;Acc:O65507]	miR1027a
AT2G27145.1	ppt-miR1043-5p	4	Putative defensin-like protein 146 [Source:UniProtKB/Swiss-Prot;Acc:P82724]	miR1043-5p
AT3G45140.1	smo-miR1081	3	Lipoxygenase 2, chloroplastic [Source:UniProtKB/Swiss-Prot;Acc:P38418]	miR1081
AT5G36930.4	smo-miR1081	4.5	Disease resistance protein (TIR-NBS-LRR class) family [Source:UniProtKB/TrEMBL;Acc:B3H776]	miR1081
AT3G12630.1	smo-miR1106	3	Zinc finger A20 and AN1 domain-containing stress-associated protein 5 [Source:UniProtKB/Swiss-Prot;Acc:Q9LHJ8]	miR1106
AT1G34110.1	tae-miR1134	3	Probable LRR receptor-like serine/threonine-protein kinase At1g34110 [Source:UniProtKB/Swiss-Prot;Acc:C0LGF5]	miR1134
AT4G22217.1	cre-miR1171	5	Defensin-like protein 100 [Source:UniProtKB/Swiss-Prot;Acc:Q3E6U0]	miR1171
AT3G02130.2	gma-miR1511	3	LRR receptor-like serine/threonine-protein kinase RPK2 [Source:UniProtKB/Swiss-Prot;Acc:Q9S7I6]	miR1511
AT1G19610.1	gma-miR1513c	4	Defensin-like protein 19 [Source:UniProtKB/Swiss-Prot;Acc:P82787]	miR1513c
AT1G34047.2	gma-miR1527	5	Defensin-like (DEFL) family protein [Source:UniProtKB/TrEMBL;Acc:F4HT37]	miR1527
AT4G19470.1	ath-miR156a-3p	3.5	Leucine-rich repeat (LRR) family protein [Source:UniProtKB/TrEMBL;Acc:O49465]	miR156a-3p
AT3G63350.1	ath-miR156a-3p	4	Heat stress transcription factor A-7b [Source:UniProtKB/Swiss-Prot;Acc:Q9M1V5]	miR156a-3p
AT3G51570.2	ath-miR156a-3p	4.5	Disease resistance protein (TIR-NBS-LRR class) family [Source:UniProtKB/TrEMBL;Acc:Q9SCZ2]	miR156a-3p
AT3G51910.1	aly-miR156a-5p	2	Heat stress transcription factor A-7a [Source:UniProtKB/Swiss-Prot;Acc:Q9SV12]	miR156a-5p
AT3G15410.1	aly-miR156b-3p	5	Leucine-rich repeat (LRR) family protein [Source:UniProtKB/TrEMBL;Acc:F4IYR7]	miR156b-3p
AT2G23950.1	ghr-miR156c	4	Probable LRR receptor-like serine/threonine-protein kinase At2g23950 [Source:UniProtKB/Swiss-Prot;Acc:Q0WVM4]	miR156c
AT5G10680.1	ghr-miR156c	4.5	Calmodulin-binding protein-like protein [Source:UniProtKB/TrEMBL;Acc:Q9FT64]	miR156c
AT4G30935.1	ghr-miR156c	4.5	Probable WRKY transcription factor 32 [Source:UniProtKB/Swiss-Prot;Acc:P59583]	miR156c
AT1G22000.1	smo-miR156c	1	Putative F-box/FBD/LRR-repeat protein At1g22000 [Source:UniProtKB/Swiss-Prot;Acc:Q9LM63]	miR156c
AT5G18407.1	smo-miR156d	3.5	Defensin-like (DEFL) family protein [Source:TAIR;Acc:AT5G18407]	miR156d
AT3G02990.1	aly-miR156d-3p	3	Heat stress transcription factor A-1e [Source:UniProtKB/Swiss-Prot;Acc:Q9SCW5]	miR156d-3p
AT5G28288.1	aly-miR156d-3p	4.5	Putative defensin-like protein 101 [Source:UniProtKB/Swiss-Prot;Acc:Q2V337]	miR156d-3p
AT4G20940.1	gma-miR156e	4	Probable LRR receptor-like serine/threonine-protein kinase At4g20940 [Source:UniProtKB/Swiss-Prot;Acc:C0LGQ9]	miR156e
AT4G23060.1	aly-miR156f-3p	3	Calmodulin binding protein IQD22 [Source:UniProtKB/TrEMBL;Acc:Q2NNE0]	miR156f-3p
AT1G17610.1	aly-miR156g-5p	3.5	Disease resistance protein CHS1 [Source:UniProtKB/Swiss-Prot;Acc:F4I902]	miR156g-5p
AT5G51630.1	mtr-miR156g-5p	4	Disease resistance protein (TIR-NBS-LRR class) family [Source:UniProtKB/TrEMBL;Acc:Q0WPW2]	miR156g-5p
AT1G63750.1	ath-miR156i	4	Disease resistance protein (TIR-NBS-LRR class) family [Source:UniProtKB/TrEMBL;Acc:Q9CAE0]	miR156i
AT3G04903.1	mtr-miR156j	4	Putative defensin-like protein 317 [Source:UniProtKB/Swiss-Prot;Acc:Q2V3Y5]	miR156j
AT1G80840.1	mtr-miR156j	4	Probable WRKY transcription factor 40 [Source:UniProtKB/Swiss-Prot;Acc:Q9SAH7]	miR156j
AT1G12460.2	ath-miR157a-3p	4	Probable LRR receptor-like serine/threonine-protein kinase At1g12460 [Source:UniProtKB/Swiss-Prot;Acc:C0LGE4]	miR157a-3p
AT4G16860.2	ath-miR157a-3p	4.5	Disease resistance protein RPP4 [Source:UniProtKB/Swiss-Prot;Acc:F4JNA9]	miR157a-3p
AT4G16890.4	ath-miR157a-3p	4.5	disease resistance protein (TIR-NBS-LRR class), putative [Source:TAIR;Acc:AT4G16890]	miR157a-3p
AT4G16950.6	ath-miR157a-3p	4.5	Disease resistance protein RPP5 [Source:UniProtKB/Swiss-Prot;Acc:F4JNB7]	miR157a-3p
AT1G31540.2	ath-miR157c-3p	4.5	Disease resistance protein (TIR-NBS-LRR class) family [Source:UniProtKB/TrEMBL;Acc:F4I9F1]	miR157c-3p
AT5G22690.4	aqc-miR159	5	Disease resistance protein (TIR-NBS-LRR class) family [Source:TAIR;Acc:AT5G22690]	miR159
AT2G19780.1	vvi-miR159a	4	Leucine-rich repeat (LRR) family protein [Source:UniProtKB/TrEMBL;Acc:O82202]	miR159a
AT4G33050.3	aly-miR159a-5p	4.5	calmodulin-binding family protein [Source:TAIR;Acc:AT4G33050]	miR159a-5p
AT1G74360.1	aly-miR159a-5p	4	Probable LRR receptor-like serine/threonine-protein kinase At1g74360 [Source:UniProtKB/Swiss-Prot;Acc:C0LGJ1]	miR159a-5p
AT1G63860.2	bdi-miR159a-5p	2	Disease resistance protein (TIR-NBS-LRR class) family [Source:UniProtKB/TrEMBL;Acc:F4I3S8]	miR159a-5p
AT1G35537.1	pta-miR159b	4	Defensin-like protein 32 [Source:UniProtKB/Swiss-Prot;Acc:Q2V4I8]	miR159b
AT5G41840.1	ath-miR159b-5p	3.5	Putative F-box/LRR-repeat protein At5g41840 [Source:UniProtKB/Swiss-Prot;Acc:Q9FJ30]	miR159b-5p
AT1G33590.3	ath-miR159b-5p	3.5	Leucine-rich repeat (LRR) family protein [Source:TAIR;Acc:AT1G33590]	miR159b-5p
AT3G04220.2	gma-miR159c	4.5	Disease resistance protein (TIR-NBS-LRR class) family [Source:UniProtKB/TrEMBL;Acc:Q9M8X8]	miR159c
AT4G24240.1	ptc-miR159c	5	Probable WRKY transcription factor 7 [Source:UniProtKB/Swiss-Prot;Acc:Q9STX0]	miR159c
AT2G35620.3	aly-miR159c-5p	4	LRR receptor-like serine/threonine-protein kinase FEI 2 [Source:UniProtKB/Swiss-Prot;Acc:C0LGL9]	miR159c-5p
AT3G44090.1	aly-miR159c-5p	4.5	Putative F-box/LRR-repeat protein At3g44090 [Source:UniProtKB/Swiss-Prot;Acc:Q9LXQ3]	miR159c-5p
AT4G30640.1	osa-miR159d	4.5	Putative F-box/LRR-repeat protein 19 [Source:UniProtKB/Swiss-Prot;Acc:Q9M096]	miR159d
AT4G35470.2	ptc-miR159e	3.5	Plant intracellular Ras-group-related LRR protein 4 [Source:UniProtKB/Swiss-Prot;Acc:Q9SVW8]	miR159e
AT5G18360.1	ptc-miR159e	3.5	Disease resistance protein (TIR-NBS-LRR class) family [Source:UniProtKB/TrEMBL;Acc:F4JWL8]	miR159e
AT5G64220.1	sof-miR159e	4.5	Calmodulin-binding transcription activator 2 [Source:UniProtKB/Swiss-Prot;Acc:Q6NPP4]	miR159e
AT1G78760.1	sof-miR159e	4.5	Putative F-box/FBD/LRR-repeat protein At1g78760 [Source:UniProtKB/Swiss-Prot;Acc:Q9ZV94]	miR159e
AT4G20140.1	zma-miR159e-3p	3.5	LRR receptor-like serine/threonine-protein kinase GSO1 [Source:UniProtKB/Swiss-Prot;Acc:C0LGQ5]	miR159e-3p
AT3G25510.2	zma-miR159e-3p	4	Disease resistance protein (TIR-NBS-LRR class) family protein [Source:UniProtKB/TrEMBL;Acc:F4J910]	miR159e-3p
AT3G14460.1	zma-miR159h-3p	2.5	Putative disease resistance protein At3g14460 [Source:UniProtKB/Swiss-Prot;Acc:Q9LRR5]	miR159h-3p
AT2G29770.1	zma-miR159i-5p	5	F-box/LRR-repeat/kelch-repeat protein At2g29770 [Source:UniProtKB/Swiss-Prot;Acc:O82379]	miR159i-5p
AT4G19050.1	ahy-miR160-5p	4.5	NB-ARC domain containing disease resistance protein [Source:UniProtKB/TrEMBL;Acc:A0A221J431]	miR160-5p
AT3G54650.1	aqc-miR160a	5	F-box/LRR-repeat protein 17 [Source:UniProtKB/Swiss-Prot;Acc:Q8W104]	miR160a
AT1G73620.1	aly-miR160b-3p	3.5	Pathogenesis-related thaumatin superfamily protein [Source:UniProtKB/TrEMBL;Acc:Q9C9U9]	miR160b-3p
AT5G45060.2	aly-miR160b-3p	3.5	Disease resistance protein RPS4B [Source:UniProtKB/Swiss-Prot;Acc:Q9FHF0]	miR160b-3p
AT4G22235.2	bdi-miR160b-3p	4.5	Defensin-like protein 95 [Source:UniProtKB/Swiss-Prot;Acc:Q6NMS3]	miR160b-3p
AT5G02930.1	ath-miR160c-3p	4	Putative F-box/LRR-repeat protein At5g02930 [Source:UniProtKB/Swiss-Prot;Acc:Q9LYZ2]	miR160c-3p
AT4G29420.1	ath-miR160c-3p	5	F-box/LRR-repeat protein At4g29420 [Source:UniProtKB/Swiss-Prot;Acc:Q9M0E1]	miR160c-3p
AT5G44910.1	zma-miR160f-3p	5	Similarity to disease resistance protein [Source:UniProtKB/TrEMBL;Acc:Q9FLA7]	miR160f-3p
AT2G28355.1	ppt-miR160g	4.5	Defensin-like protein 149 [Source:UniProtKB/Swiss-Prot;Acc:Q8S8H3]	miR160g
AT5G05190.1	ppt-miR160h	3.5	Protein ENHANCED DISEASE RESISTANCE 4 [Source:UniProtKB/Swiss-Prot;Acc:Q9FHK4]	miR160h
AT5G13080.1	ppt-miR160h	4	WRKY75 [Source:UniProtKB/TrEMBL;Acc:A0A178UJF4]	miR160h
AT1G66410.3	cme-miR164a	5	Calmodulin 4 [Source:UniProtKB/TrEMBL;Acc:F4IEU4]	miR164a
AT1G60987.1	aly-miR164a-5p	5	Defensin-like protein 246 [Source:UniProtKB/Swiss-Prot;Acc:P82624]	miR164a-5p
AT1G69910.1	aly-miR164a-5p	5	LEAF RUST 10 DISEASE-RESISTANCE LOCUS RECEPTOR-LIKE PROTEIN KINASE-like 1.5 [Source:UniProtKB/Swiss-Prot;Acc:F4I3V3]	miR164a-5p
AT5G48740.1	mtr-miR164d	3	Probable LRR receptor-like serine/threonine-protein kinase At5g48740 [Source:UniProtKB/Swiss-Prot;Acc:C0LGV0]	miR164d
AT5G59680.1	zma-miR164d-3p	3.5	Probable LRR receptor-like serine/threonine-protein kinase At5g59680 [Source:UniProtKB/Swiss-Prot;Acc:Q9FN93]	miR164d-3p
AT3G07550.3	aqc-miR167	3.5	F-box/LRR-repeat protein 12 [Source:UniProtKB/Swiss-Prot;Acc:Q9SRR1]	miR167
AT1G76705.1	aly-miR167a-3p	3.5	Calmodulin binding protein [Source:UniProtKB/TrEMBL;Acc:F4I407]	miR167a-3p
AT5G48770.1	aly-miR167a-3p	4	Disease resistance protein (TIR-NBS-LRR class) family [Source:UniProtKB/TrEMBL;Acc:Q9FKB9]	miR167a-3p
AT1G29720.1	aly-miR167a-3p	4.5	Probable LRR receptor-like serine/threonine-protein kinase At1g29720 [Source:UniProtKB/Swiss-Prot;Acc:Q9ASQ6]	miR167a-3p
AT4G36140.1	aly-miR167a-3p	4.5	Disease resistance protein (TIR-NBS-LRR class) [Source:UniProtKB/TrEMBL;Acc:O65506]	miR167a-3p
AT1G53440.1	csi-miR167a-3p	2.5	Probable LRR receptor-like serine/threonine-protein kinase At1g53440 [Source:UniProtKB/Swiss-Prot;Acc:C0LGG9]	miR167a-3p
AT1G53430.1	csi-miR167a-3p	3.5	Probable LRR receptor-like serine/threonine-protein kinase At1g53430 [Source:UniProtKB/Swiss-Prot;Acc:C0LGG8]	miR167a-3p
AT4G09420.1	csi-miR167a-3p	4	Disease resistance protein (TIR-NBS class) [Source:UniProtKB/TrEMBL;Acc:Q9M0Q0]	miR167a-3p
AT5G48780.2	csi-miR167a-3p	4.5	Disease resistance protein (TIR-NBS class) [Source:UniProtKB/TrEMBL;Acc:F4K383]	miR167a-3p
AT3G14710.1	tae-miR167b	3	F-box/FBD/LRR-repeat protein At3g14710 [Source:UniProtKB/Swiss-Prot;Acc:Q9LUC4]	miR167b
AT1G05850.1	tae-miR167b	3.5	Chitinase-like protein 1 [Source:UniProtKB/Swiss-Prot;Acc:Q9MA41]	miR167b
AT3G05730.1	tae-miR167b	5	Defensin-like protein 205 [Source:UniProtKB/Swiss-Prot;Acc:Q9M9M3]	miR167b
AT3G59210.4	csi-miR167c-3p	2.5	F-box/LRR-repeat protein At3g59210 [Source:UniProtKB/Swiss-Prot;Acc:Q8GW80]	miR167c-3p
AT4G31250.1	zma-miR167f-3p	3	Probable LRR receptor-like serine/threonine-protein kinase At4g31250 [Source:UniProtKB/Swiss-Prot;Acc:C0LGR9]	miR167f-3p
AT2G26150.4	ptc-miR167g-3p	4.5	Heat stress transcription factor A-2 [Source:UniProtKB/Swiss-Prot;Acc:O80982]	miR167g-3p
AT1G67000.1	gma-miR167h	2.5	LEAF RUST 10 DISEASE-RESISTANCE LOCUS RECEPTOR-LIKE PROTEIN KINASE-like 2.8 [Source:UniProtKB/Swiss-Prot;Acc:Q3ECH2]	miR167h
AT4G19038.1	gma-miR167h	4	Defensin-like protein 140 [Source:UniProtKB/Swiss-Prot;Acc:P82730]	miR167h
AT3G04670.2	gma-miR167h	5	Probable WRKY transcription factor 39 [Source:UniProtKB/Swiss-Prot;Acc:Q9SR07]	miR167h
AT1G51360.1	zma-miR167h-3p	4.5	Stress-response A/B barrel domain-containing protein DABB1 [Source:UniProtKB/Swiss-Prot;Acc:Q9SYD8]	miR167h-3p
AT2G26330.1	zma-miR167h-3p	5	LRR receptor-like serine/threonine-protein kinase ERECTA [Source:UniProtKB/Swiss-Prot;Acc:Q42371]	miR167h-3p
AT1G66910.2	gma-miR167i	4	LEAF RUST 10 DISEASE-RESISTANCE LOCUS RECEPTOR-LIKE PROTEIN KINASE-like 2.5 [Source:UniProtKB/Swiss-Prot;Acc:F4HQ20]	miR167i
AT1G66920.1	gma-miR167i	4	LEAF RUST 10 DISEASE-RESISTANCE LOCUS RECEPTOR-LIKE PROTEIN KINASE-like 2.4 [Source:UniProtKB/Swiss-Prot;Acc:F4HQ22]	miR167i
AT4G29940.2	zma-miR167j-3p	4.5	Pathogenesis-related homeodomain protein [Source:UniProtKB/Swiss-Prot;Acc:P48785]	miR167j-3p
AT5G45440.1	ath-miR169a-3p	4.5	Probable disease resistance protein At5g45440 [Source:UniProtKB/Swiss-Prot;Acc:Q9FHJ2]	miR169a-3p
AT5G44980.4	aly-miR169a-5p	2.5	F-box/FBD/LRR-repeat protein At5g44980 [Source:UniProtKB/Swiss-Prot;Acc:Q9FL99]	miR169a-5p
AT5G20480.1	ptc-miR169ab	2.5	LRR receptor-like serine/threonine-protein kinase EFR [Source:UniProtKB/Swiss-Prot;Acc:C0LGT6]	miR169ab
AT2G18750.1	zma-miR169b-3p	3	Calmodulin-binding protein 60 C [Source:UniProtKB/Swiss-Prot;Acc:C0SV51]	miR169b-3p
AT5G61820.1	zma-miR169b-3p	3.5	Stress up-regulated Nod 19 protein [Source:UniProtKB/TrEMBL;Acc:Q8VZ21]	miR169b-3p
AT3G47540.1	zma-miR169b-3p	4	Chitinase family protein [Source:UniProtKB/TrEMBL;Acc:F4JBK4]	miR169b-3p
AT2G46130.2	zma-miR169b-3p	4.5	Probable WRKY transcription factor 43 [Source:UniProtKB/Swiss-Prot;Acc:Q8GY11]	miR169b-3p
AT3G19230.1	zma-miR169b-3p	5	Leucine-rich repeat (LRR) family protein [Source:UniProtKB/TrEMBL;Acc:F4JB46]	miR169b-3p
AT4G31550.1	mtr-miR169c	4	Probable WRKY transcription factor 11 [Source:UniProtKB/Swiss-Prot;Acc:Q9SV15]	miR169c
AT5G04045.1	aly-miR169d-3p	4	Defensin-like protein 301 [Source:UniProtKB/Swiss-Prot;Acc:Q3E715]	miR169d-3p
AT2G28960.1	aly-miR169d-3p	4.5	Probable LRR receptor-like serine/threonine-protein kinase At2g28960 [Source:UniProtKB/Swiss-Prot;Acc:C0LGL4]	miR169d-3p
AT4G30520.1	mtr-miR169e-3p	4.5	Probable LRR receptor-like serine/threonine-protein kinase At4g30520 [Source:UniProtKB/Swiss-Prot;Acc:Q8VYT3]	miR169e-3p
AT4G01720.1	mtr-miR169e-3p	5	Probable WRKY transcription factor 47 [Source:UniProtKB/Swiss-Prot;Acc:Q9ZSI7]	miR169e-3p
AT1G56540.1	aly-miR169f-3p	4.5	Disease resistance protein (TIR-NBS-LRR class) family [Source:UniProtKB/TrEMBL;Acc:Q9FXA6]	miR169f-3p
AT5G45230.1	aly-miR169h-3p	2	Disease resistance protein (TIR-NBS-LRR class) family [Source:UniProtKB/TrEMBL;Acc:Q9FKE2]	miR169h-3p
AT1G25390.2	aly-miR169h-3p	3.5	LEAF RUST 10 DISEASE-RESISTANCE LOCUS RECEPTOR-LIKE PROTEIN KINASE-like 1.1 [Source:UniProtKB/Swiss-Prot;Acc:Q9C6K9]	miR169h-3p
AT5G46450.2	aly-miR169h-3p	4	Disease resistance protein (TIR-NBS-LRR class) family [Source:UniProtKB/TrEMBL;Acc:Q9FHG0]	miR169h-3p
AT1G07560.1	osa-miR169i-5p.2	3.5	Probable LRR receptor-like serine/threonine-protein kinase At1g07560 [Source:UniProtKB/Swiss-Prot;Acc:C0LGD9]	miR169i-5p.2
AT3G14490.1	bdi-miR169k-5p	4	Terpenoid synthase 17 [Source:UniProtKB/Swiss-Prot;Acc:Q9LRR2]	miR169k-5p
AT4G00320.1	mtr-miR169l-3p	4	Putative F-box/LRR-repeat protein At4g00320 [Source:UniProtKB/Swiss-Prot;Acc:P0C2G6]	miR169l-3p
AT3G56690.1	bna-miR169m	3.5	Calmodulin-interacting protein 111 [Source:UniProtKB/Swiss-Prot;Acc:Q9LET7]	miR169m
AT5G48940.1	ptc-miR169n-3p	4.5	LRR receptor-like serine/threonine-protein kinase RCH1 [Source:UniProtKB/Swiss-Prot;Acc:C0LGV1]	miR169n-3p
AT1G66300.2	vvi-miR169y	3.5	Putative F-box/FBD/LRR-repeat protein At1g66300 [Source:UniProtKB/Swiss-Prot;Acc:Q9C8Y7]	miR169y
AT1G51800.1	ppt-miR171a	3.5	LRR receptor-like serine/threonine-protein kinase IOS1 [Source:UniProtKB/Swiss-Prot;Acc:Q9C8I6]	miR171a
AT4G03220.1	gma-miR172d	4	Putative F-box/FBD/LRR-repeat protein At4g03220 [Source:UniProtKB/Swiss-Prot;Acc:Q9ZR09]	miR172d
AT3G46710.1	gma-miR2108b	3.5	Putative disease resistance RPP13-like protein 2 [Source:UniProtKB/Swiss-Prot;Acc:Q9STE5]	miR2108b
AT5G33355.1	gma-miR2108b	4	Defensin-like protein 207 [Source:UniProtKB/Swiss-Prot;Acc:Q3E8R5]	miR2108b
AT3G13600.1	zma-miR2275c-5p	3.5	Calmodulin-binding family protein [Source:UniProtKB/TrEMBL;Acc:A0A178VF87]	miR2275c-5p
AT5G41570.1	zma-miR2275c-5p	3.5	Probable WRKY transcription factor 24 [Source:UniProtKB/Swiss-Prot;Acc:Q9FFS3]	miR2275c-5p
AT4G25800.1	mtr-miR2595	3.5	Calmodulin-binding protein 60 D [Source:UniProtKB/Swiss-Prot;Acc:Q0WVV6]	miR2595
AT1G78780.5	mtr-miR2630a	2.5	pathogenesis-related family protein [Source:TAIR;Acc:AT1G78780]	miR2630a
AT5G46520.1	mtr-miR2630a	4.5	Disease resistance protein (TIR-NBS-LRR class) family [Source:TAIR;Acc:AT5G46520]	miR2630a
AT5G46510.1	mtr-miR2630a	4.5	Disease resistance protein (TIR-NBS-LRR class) family [Source:UniProtKB/TrEMBL;Acc:Q9FHF4]	miR2630a
AT5G42223.1	mtr-miR2630a	5	Putative defensin-like protein 114 [Source:UniProtKB/Swiss-Prot;Acc:Q2V322]	miR2630a
AT4G26340.1	mtr-miR2650	5	F-box/FBD/LRR-repeat protein At4g26340 [Source:UniProtKB/Swiss-Prot;Acc:Q8H1R7]	miR2650
AT1G72870.1	mtr-miR2650	5	Disease resistance protein (TIR-NBS class) [Source:UniProtKB/TrEMBL;Acc:Q9SSN9]	miR2650
AT4G33710.1	mtr-miR2655a	5	CAP (Cysteine-rich secretory proteins, Antigen 5, and Pathogenesis-related 1 protein) superfamily protein [Source:UniProtKB/TrEMBL;Acc:Q39187]	miR2655a
AT1G10920.2	mtr-miR2655b	3	Putative inactive disease susceptibility protein LOV1 [Source:UniProtKB/Swiss-Prot;Acc:O04093]	miR2655b
AT1G53350.1	mtr-miR2655b	3	Probable disease resistance RPP8-like protein 2 [Source:UniProtKB/Swiss-Prot;Acc:P0C8S1]	miR2655b
AT5G35450.2	mtr-miR2655b	3	Disease resistance RPP8-like protein 3 [Source:UniProtKB/Swiss-Prot;Acc:Q9FJB5]	miR2655b
AT1G58390.2	mtr-miR2655b	3.5	Probable disease resistance protein At1g58390 [Source:UniProtKB/Swiss-Prot;Acc:Q8W474]	miR2655b
AT5G25240.1	mtr-miR2655b	4.5	Stress induced protein [Source:UniProtKB/TrEMBL;Acc:Q8GYN8]	miR2655b
AT3G27503.1	mtr-miR2655b	4.5	Defensin-like protein 241 [Source:UniProtKB/Swiss-Prot;Acc:P82638]	miR2655b
AT1G09650.1	mtr-miR2673a	1.5	F-box/LRR-repeat/kelch-repeat protein At1g09650 [Source:UniProtKB/Swiss-Prot;Acc:O04488]	miR2673a
AT5G52830.1	mtr-miR2673a	2	Probable WRKY transcription factor 27 [Source:UniProtKB/Swiss-Prot;Acc:Q9FLX8]	miR2673a
AT4G19820.1	osa-miR2863b	4	Glycosyl hydrolase family protein with chitinase insertion domain [Source:TAIR;Acc:AT4G19820]	miR2863b
AT5G44870.2	osa-miR2867-3p	3.5	Disease resistance protein LAZ5 [Source:UniProtKB/Swiss-Prot;Acc:O48573]	miR2867-3p
AT5G25860.1	osa-miR2867-3p	4.5	Putative F-box/LRR-repeat protein At5g25860 [Source:UniProtKB/Swiss-Prot;Acc:Q3E7J7]	miR2867-3p
AT3G11330.1	osa-miR2867-3p	5	Plant intracellular Ras-group-related LRR protein 9 [Source:UniProtKB/Swiss-Prot;Acc:Q8VYG9]	miR2867-3p
AT4G30360.1	peu-miR2913	4	Cyclic nucleotide and calmodulin-regulated ion channel-like protein [Source:UniProtKB/TrEMBL;Acc:Q0WUI2]	miR2913
AT3G01970.1	osa-miR2919	2.5	Probable WRKY transcription factor 45 [Source:UniProtKB/Swiss-Prot;Acc:Q9S763]	miR2919
AT5G62970.1	osa-miR2919	2.5	Putative F-box/FBD/LRR-repeat protein At5g62970 [Source:UniProtKB/Swiss-Prot;Acc:Q9FM55]	miR2919
AT2G14580.1	osa-miR2925	4.5	Pathogenesis-related protein 1 [Source:UniProtKB/Swiss-Prot;Acc:Q9ZNS4]	miR2925
AT5G26920.3	osa-miR2925	4.5	Calmodulin-binding protein 60 G [Source:UniProtKB/Swiss-Prot;Acc:F4K2R6]	miR2925
AT4G36990.1	osa-miR2925	5	Heat stress transcription factor B-1 [Source:UniProtKB/Swiss-Prot;Acc:Q96320]	miR2925
AT5G56810.1	osa-miR2929	3.5	Putative F-box/FBD/LRR-repeat protein At5g56810 [Source:UniProtKB/Swiss-Prot;Acc:Q9FJT2]	miR2929
AT1G72850.1	ath-miR2938	3	Disease resistance protein (TIR-NBS class) [Source:UniProtKB/TrEMBL;Acc:Q9SSP1]	miR2938
AT1G59780.1	ppt-miR319a	3.5	Putative disease resistance protein At1g59780 [Source:UniProtKB/Swiss-Prot;Acc:Q9XIF0]	miR319a
AT1G29750.3	osa-miR319a-3p	4	Probable LRR receptor-like serine/threonine-protein kinase RFK1 [Source:UniProtKB/Swiss-Prot;Acc:Q9FXF2]	miR319a-3p
AT4G31000.2	bdi-miR319b-3p	4	Calmodulin-binding protein 60 F [Source:UniProtKB/Swiss-Prot;Acc:F4JR57]	miR319b-3p
AT3G44480.1	bdi-miR319b-3p	5	Disease resistance protein (TIR-NBS-LRR class) family [Source:UniProtKB/TrEMBL;Acc:A0A1I9LP82]	miR319b-3p
AT3G44670.1	bdi-miR319b-3p	5	Disease resistance protein (TIR-NBS-LRR class) family [Source:UniProtKB/TrEMBL;Acc:F4J361]	miR319b-3p
AT1G31880.1	mtr-miR319b-3p	3.5	DZC (Disease resistance/zinc finger/chromosome condensation-like region) domain containing protein [Source:TAIR;Acc:AT1G31880]	miR319b-3p
AT5G45520.2	aly-miR319b-5p	2.5	Leucine-rich repeat (LRR) family protein [Source:UniProtKB/TrEMBL;Acc:Q9FHI4]	miR319b-5p
AT3G50950.2	aly-miR319b-5p	3.5	Disease resistance RPP13-like protein 4 [Source:UniProtKB/Swiss-Prot;Acc:Q38834]	miR319b-5p
AT1G13910.1	zma-miR319b-5p	4.5	Leucine-rich repeat (LRR) family protein [Source:UniProtKB/TrEMBL;Acc:Q8GYK0]	miR319b-5p
AT3G46355.1	aly-miR319d-5p	3.5	LRR receptor-like Serine/Threonine-kinase [Source:UniProtKB/TrEMBL;Acc:A0A1I9LTT1]	miR319d-5p
AT3G14450.1	aly-miR3441-5p.2	3	Polyadenylate-binding protein-interacting protein 9 [Source:UniProtKB/Swiss-Prot;Acc:Q9LRR6]	miR3441-5p.2
AT1G72860.2	aly-miR3441-5p.2	3.5	Disease resistance protein (TIR-NBS-LRR class) family [Source:TAIR;Acc:AT1G72860]	miR3441-5p.2
AT1G05990.1	aly-miR3441-5p.2	4.5	Calmodulin-like protein 7 [Source:UniProtKB/Swiss-Prot;Acc:Q9LNE7]	miR3441-5p.2
AT3G42770.1	aly-miR3447-5p	4	Putative F-box/LRR-repeat protein At3g42770 [Source:UniProtKB/Swiss-Prot;Acc:Q9M190]	miR3447-5p
AT3G51560.1	vvi-miR3635-5p	4	Disease resistance protein (TIR-NBS-LRR class) family [Source:UniProtKB/TrEMBL;Acc:Q9SCZ3]	miR3635-5p
AT1G78750.2	vvi-miR3635-5p	5	F-box/FBD/LRR-repeat protein At1g78750 [Source:UniProtKB/Swiss-Prot;Acc:Q9ZV93]	miR3635-5p
AT2G17060.2	vvi-miR3635-5p	5	Disease resistance protein (TIR-NBS-LRR class) family [Source:UniProtKB/TrEMBL;Acc:F4IMF2]	miR3635-5p
AT1G72840.1	pab-miR3705	4.5	Disease resistance protein (TIR-NBS-LRR class) [Source:UniProtKB/TrEMBL;Acc:F4IEZ7]	miR3705
AT2G41090.1	csi-miR391-5p	4	Calmodulin-like protein 10 [Source:UniProtKB/Swiss-Prot;Acc:P30187]	miR391-5p
AT4G11070.1	osa-miR395f	3.5	Probable WRKY transcription factor 41 [Source:UniProtKB/Swiss-Prot;Acc:Q8H0Y8]	miR395f
AT5G10660.1	osa-miR395f	3.5	Calmodulin-binding protein-like protein [Source:UniProtKB/TrEMBL;Acc:F4KI88]	miR395f
AT5G46310.1	osa-miR395f	4	WRKY family transcription factor [Source:UniProtKB/TrEMBL;Acc:Q9FL30]	miR395f
AT5G38340.3	csi-miR396c	3.5	Disease resistance protein (TIR-NBS-LRR class) family [Source:UniProtKB/TrEMBL;Acc:Q9FKM9]	miR396c
AT3G01080.2	ath-miR414	0.5	WRKY DNA-binding protein 58 [Source:UniProtKB/TrEMBL;Acc:A0A1I9LLS8]	miR414
AT5G41630.1	ath-miR414	0.5	Putative F-box/LRR-repeat protein At5g41630 [Source:UniProtKB/Swiss-Prot;Acc:Q9FFR7]	miR414
AT5G57580.1	ath-miR414	1	Calmodulin-binding protein 60 B [Source:UniProtKB/Swiss-Prot;Acc:Q9FKL6]	miR414
AT5G46470.1	ppt-miR414	1.5	Disease resistance protein RPS6 [Source:UniProtKB/Swiss-Prot;Acc:F4KHH8]	miR414
AT4G16940.3	ppt-miR414	2	Disease resistance protein (TIR-NBS-LRR class) family [Source:TAIR;Acc:AT4G16940]	miR414
AT1G13280.1	ppt-miR419	3.5	Allene oxide cyclase 4, chloroplastic [Source:UniProtKB/Swiss-Prot;Acc:Q93ZC5]	miR419
AT3G42473.1	ppt-miR419	5	Defensin-like protein 91 [Source:UniProtKB/Swiss-Prot;Acc:P82762]	miR419
AT4G23510.1	gma-miR4414b	5	Disease resistance protein (TIR-NBS-LRR class) family [Source:UniProtKB/TrEMBL;Acc:F4JNL1]	miR4414b
AT5G54820.1	mtr-miR4414b	4	Putative F-box/LRR-repeat protein At5g54820 [Source:UniProtKB/Swiss-Prot;Acc:Q9FFU7]	miR4414b
AT4G15735.1	ath-miR447a-3p	3.5	Defensin-like protein 242 [Source:UniProtKB/Swiss-Prot;Acc:P82629]	miR447a-3p
AT1G17420.1	ptc-miR476a	4	Lipoxygenase 3, chloroplastic [Source:UniProtKB/Swiss-Prot;Acc:Q9LNR3]	miR476a
AT2G38800.1	ppt-miR477h	3.5	Plant calmodulin-binding protein-like protein [Source:UniProtKB/TrEMBL;Acc:Q9SII1]	miR477h
AT5G56420.3	ppt-miR477h	5	F-box/FBD/LRR-repeat protein At5g56420 [Source:UniProtKB/Swiss-Prot;Acc:Q9FM89]	miR477h
AT1G17600.1	gra-miR482	2	Disease resistance protein (TIR-NBS-LRR class) family [Source:UniProtKB/TrEMBL;Acc:F4I901]	miR482
AT4G16930.1	gra-miR482	3	Disease resistance RPP5 like protein [Source:UniProtKB/TrEMBL;Acc:O23534]	miR482
AT3G46530.1	gra-miR482	3	Disease resistance protein RPP13 [Source:UniProtKB/Swiss-Prot;Acc:Q9M667]	miR482
AT1G27180.3	gra-miR482	3	Disease resistance protein (TIR-NBS-LRR class) [Source:UniProtKB/TrEMBL;Acc:F4HR54]	miR482
AT3G14470.2	gra-miR482	3.5	Putative disease resistance RPP13-like protein 1 [Source:UniProtKB/Swiss-Prot;Acc:Q9LRR4]	miR482
AT5G43730.5	gra-miR482	3.5	Probable disease resistance protein At5g43730 [Source:UniProtKB/Swiss-Prot;Acc:Q9FG91]	miR482
AT4G12010.1	gra-miR482	4.5	Disease resistance-like protein DSC1 [Source:UniProtKB/Swiss-Prot;Acc:Q9SZ66]	miR482
AT1G12290.4	pab-miR482a	4	Probable disease resistance protein At1g12290 [Source:UniProtKB/Swiss-Prot;Acc:P60839]	miR482a
AT5G05400.1	ptc-miR482a.2	0.5	Putative disease resistance protein At5g05400 [Source:UniProtKB/Swiss-Prot;Acc:Q9FLB4]	miR482a.2
AT4G10780.1	ptc-miR482a.2	2	Putative disease resistance protein At4g10780 [Source:UniProtKB/Swiss-Prot;Acc:O82484]	miR482a.2
AT1G12220.3	ptc-miR482a.2	2	Disease resistance protein [Source:UniProtKB/TrEMBL;Acc:Q56YM8]	miR482a.2
AT4G27190.1	ptc-miR482a.2	2	Disease resistance protein At4g27190 [Source:UniProtKB/Swiss-Prot;Acc:Q9T048]	miR482a.2
AT1G15890.2	ptc-miR482a.2	2.5	Probable disease resistance protein At1g15890 [Source:UniProtKB/Swiss-Prot;Acc:Q9LMP6]	miR482a.2
AT1G12280.2	ptc-miR482a.2	2.5	Disease resistance protein SUMM2 [Source:UniProtKB/Swiss-Prot;Acc:P60838]	miR482a.2
AT1G12210.3	ptc-miR482a.2	2.5	Disease resistance protein RFL1 [Source:UniProtKB/Swiss-Prot;Acc:Q8L3R3]	miR482a.2
AT5G47250.1	ptc-miR482a.2	3	Probable disease resistance protein At5g47250 [Source:UniProtKB/Swiss-Prot;Acc:Q9LVT4]	miR482a.2
AT5G63020.1	ptc-miR482a.2	3	Probable disease resistance protein At5g63020 [Source:UniProtKB/Swiss-Prot;Acc:Q8RXS5]	miR482a.2
AT4G09430.1	pab-miR482b	3	Disease resistance protein (TIR-NBS-LRR class) family [Source:TAIR;Acc:AT4G09430]	miR482b
AT1G64070.1	pab-miR482b	3.5	Disease resistance protein RML1A [Source:UniProtKB/Swiss-Prot;Acc:F4I594]	miR482b
AT1G63360.2	gma-miR482b-3p	1	Probable disease resistance protein At1g63360 [Source:UniProtKB/Swiss-Prot;Acc:Q9SH22]	miR482b-3p
AT1G62630.1	gma-miR482b-3p	1	Probable disease resistance protein At1g62630 [Source:UniProtKB/Swiss-Prot;Acc:Q9SI85]	miR482b-3p
AT1G63350.4	gma-miR482b-3p	1.5	Disease resistance protein (CC-NBS-LRR class) family [Source:TAIR;Acc:AT1G63350]	miR482b-3p
AT4G27220.1	gma-miR482b-3p	2.5	NB-ARC domain-containing disease resistance protein [Source:TAIR;Acc:AT4G27220]	miR482b-3p
AT1G61180.1	gma-miR482b-3p	4	LRR and NB-ARC domains-containing disease resistance protein [Source:UniProtKB/TrEMBL;Acc:Q2V4G0]	miR482b-3p
AT1G50180.1	gma-miR482b-3p	4.5	Putative disease resistance protein At1g50180 [Source:UniProtKB/Swiss-Prot;Acc:Q9SX38]	miR482b-3p
AT1G63870.1	pta-miR482c	4	Disease resistance protein (TIR-NBS-LRR class) family [Source:UniProtKB/TrEMBL;Acc:Q9CAK0]	miR482c
AT3G14480.1	gma-miR4993	5	Glycine/proline-rich protein [Source:UniProtKB/TrEMBL;Acc:Q9LRR3]	miR4993
AT5G38850.1	ath-miR5015	4	Disease resistance protein (TIR-NBS-LRR class) [Source:UniProtKB/TrEMBL;Acc:Q9FMB7]	miR5015
AT1G78470.1	ath-miR5015	5	F-box/LRR protein [Source:UniProtKB/TrEMBL;Acc:Q9SYN4]	miR5015
AT2G17050.3	ath-miR5016	4	disease resistance protein (TIR-NBS-LRR class), putative [Source:TAIR;Acc:AT2G17050]	miR5016
AT1G30650.1	ath-miR5021	0	Probable WRKY transcription factor 14 [Source:UniProtKB/Swiss-Prot;Acc:Q9SA80]	miR5021
AT2G34930.1	ath-miR5027	4.5	Disease resistance family protein / LRR family protein [Source:UniProtKB/TrEMBL;Acc:O64757]	miR5027
AT1G46264.1	osa-miR5075	3.5	Heat stress transcription factor B-4 [Source:UniProtKB/Swiss-Prot;Acc:Q9C635]	miR5075
AT5G38350.1	rgl-miR5142	4.5	Disease resistance protein (NBS-LRR class) family [Source:UniProtKB/TrEMBL;Acc:Q9FF28]	miR5142
AT4G13980.1	rgl-miR5142	5	Heat stress transcription factor A-5 [Source:UniProtKB/Swiss-Prot;Acc:Q94BZ5]	miR5142
AT1G80570.1	osa-miR5161	2.5	F-box/LRR-repeat protein 14 [Source:UniProtKB/Swiss-Prot;Acc:Q3EC97]	miR5161
AT1G61190.2	osa-miR5161	3	Probable disease resistance protein At1g61190 [Source:UniProtKB/Swiss-Prot;Acc:O22727]	miR5161
AT5G37780.3	osa-miR5161	3.5	Calmodulin 1 [Source:UniProtKB/TrEMBL;Acc:F4K8M2]	miR5161
AT3G47570.1	bdi-miR5185b-3p	4	Probable LRR receptor-like serine/threonine-protein kinase At3g47570 [Source:UniProtKB/Swiss-Prot;Acc:C0LGP4]	miR5185b-3p
AT3G03030.2	bdi-miR5185b-3p	5	F-box/LRR-repeat protein At3g03030 [Source:UniProtKB/Swiss-Prot;Acc:Q9M8U4]	miR5185b-3p
AT2G23320.1	mtr-miR5281b	5	Probable WRKY transcription factor 15 [Source:UniProtKB/Swiss-Prot;Acc:O22176]	miR5281b
AT2G48010.1	mtr-miR5287a	4	Probable LRR receptor-like serine/threonine-protein kinase RKF3 [Source:UniProtKB/Swiss-Prot;Acc:P93050]	miR5287a
AT1G61310.1	bcy-miR529	2.5	LRR and NB-ARC domains-containing disease resistance protein [Source:TAIR;Acc:AT1G61310]	miR529
AT4G26640.1	bcy-miR529	4.75	Probable WRKY transcription factor 20 [Source:UniProtKB/Swiss-Prot;Acc:Q93WV0]	miR529
AT2G17440.1	mtr-miR5293	4	Plant intracellular Ras-group-related LRR protein 5 [Source:UniProtKB/Swiss-Prot;Acc:Q5G5E0]	miR5293
AT4G22820.1	osa-miR530-5p	4	Zinc finger A20 and AN1 domain-containing stress-associated protein 9 [Source:UniProtKB/Swiss-Prot;Acc:O49663]	miR530-5p
AT1G12440.1	gma-miR530a	3.5	Zinc finger A20 and AN1 domain-containing stress-associated protein 1 [Source:UniProtKB/Swiss-Prot;Acc:Q6NNI8]	miR530a
AT3G63360.1	gma-miR530a	5	Defensin-like protein 11 [Source:UniProtKB/Swiss-Prot;Acc:Q9M1V4]	miR530a
AT1G20030.2	osa-miR5340	1.5	Pathogenesis-related thaumatin superfamily protein [Source:UniProtKB/TrEMBL;Acc:Q9LNT0]	miR5340
AT3G51640.2	osa-miR5340	4.5	Stress response NST1-like protein [Source:UniProtKB/TrEMBL;Acc:F4J4G9]	miR5340
AT5G41740.1	osa-miR5491	4	Disease resistance protein (TIR-NBS-LRR class) family [Source:UniProtKB/TrEMBL;Acc:F4JYI4]	miR5491
AT1G13605.1	sbi-miR5565e	4	Defensin-like protein 268 [Source:UniProtKB/Swiss-Prot;Acc:Q2V4N6]	miR5565e
AT1G53420.1	sbi-miR5565e	4	Probable LRR receptor-like serine/threonine-protein kinase At1g53420 [Source:UniProtKB/Swiss-Prot;Acc:C0LGG7]	miR5565e
AT1G19640.1	sbi-miR5565f	3.5	Jasmonate O-methyltransferase [Source:UniProtKB/Swiss-Prot;Acc:Q9AR07]	miR5565f
AT1G67970.1	ath-miR5635a	5	Heat stress transcription factor A-8 [Source:UniProtKB/Swiss-Prot;Acc:Q9S7U5]	miR5635a
AT5G45510.1	ath-miR5645a	4.5	Probable disease resistance protein At5g45510 [Source:UniProtKB/Swiss-Prot;Acc:Q8VZC7]	miR5645a
AT1G75050.1	ath-miR5658	0	Pathogenesis-related thaumatin superfamily protein [Source:UniProtKB/TrEMBL;Acc:Q1PFD2]	miR5658
AT5G45200.3	ath-miR773a	2.5	Disease resistance protein (TIR-NBS-LRR class) family [Source:UniProtKB/TrEMBL;Acc:F4KD45]	miR773a
AT3G43505.1	ath-miR834	3	Defensin-like protein 122 [Source:UniProtKB/Swiss-Prot;Acc:P82745]	miR834
AT1G69550.1	ath-miR834	4	Disease resistance protein (TIR-NBS-LRR class) [Source:UniProtKB/TrEMBL;Acc:F4I270]	miR834
AT5G18370.1	aly-miR834-5p	4.5	Disease resistance-like protein DSC2 [Source:UniProtKB/Swiss-Prot;Acc:F4JWM0]	miR834-5p
AT5G43740.2	aly-miR837-5p	2	Probable disease resistance protein At5g43740 [Source:UniProtKB/Swiss-Prot;Acc:Q9FG90]	miR837-5p
AT1G51480.1	aly-miR837-5p	2.5	Probable disease resistance protein At1g51480 [Source:UniProtKB/Swiss-Prot;Acc:Q9C8K0]	miR837-5p
AT5G49520.1	aly-miR837-5p	4	Probable WRKY transcription factor 48 [Source:UniProtKB/Swiss-Prot;Acc:Q9FGZ4]	miR837-5p
AT5G04020.2	aly-miR838-5p	3	calmodulin binding [Source:TAIR;Acc:AT5G04020]	miR838-5p
AT1G69270.1	aly-miR838-5p	3	Probable LRR receptor-like serine/threonine-protein kinase RPK1 [Source:UniProtKB/Swiss-Prot;Acc:Q9ZRF9]	miR838-5p
AT1G33560.1	aly-miR838-5p	4	Disease resistance protein ADR1 [Source:UniProtKB/Swiss-Prot;Acc:Q9FW44]	miR838-5p
AT5G54590.3	aly-miR838-5p	4.5	Calcium/calmodulin-regulated receptor-like kinase 1 [Source:UniProtKB/Swiss-Prot;Acc:Q9FIU5]	miR838-5p
AT1G78840.2	ath-miR845b	4.5	Putative F-box/FBD/LRR-repeat protein At1g78840 [Source:UniProtKB/Swiss-Prot;Acc:Q9ZVA3]	miR845b
AT2G16250.2	aly-miR846-5p	3	Probable LRR receptor-like serine/threonine-protein kinase At2g16250 [Source:UniProtKB/Swiss-Prot;Acc:C0LGK4]	miR846-5p
AT4G16990.19	ath-miR865-3p	2	disease resistance protein (TIR-NBS class), putative [Source:TAIR;Acc:AT4G16990]	miR865-3p
AT1G69818.1	ppt-miR902k-5p	2.5	Defensin-like protein 34 [Source:UniProtKB/Swiss-Prot;Acc:Q2V4D7]	miR902k-5p
AT5G44510.1	ppt-miR902k-5p	5	Disease resistance protein TAO1 [Source:UniProtKB/Swiss-Prot;Acc:Q9FI14]	miR902k-5p
AT1G72520.1	cre-miR909.3	3.5	Lipoxygenase 4, chloroplastic [Source:UniProtKB/Swiss-Prot;Acc:Q9FNX8]	miR909.3
AT5G58940.3	cre-miR909.3	4	Calmodulin-binding receptor-like cytoplasmic kinase 1 [Source:UniProtKB/Swiss-Prot;Acc:Q9FIL7]	miR909.3
AT5G15730.1	cre-miR909.3	5	Calcium/calmodulin-regulated receptor-like kinase 2 [Source:UniProtKB/Swiss-Prot;Acc:Q9LFV3]	miR909.3
AT3G14440.1	pta-miR952a	5	9-cis-epoxycarotenoid dioxygenase NCED3, chloroplastic [Source:UniProtKB/Swiss-Prot;Acc:Q9LRR7]	miR952a
